# Supplementary material for: Accelerated Adaptive Laboratory Evolution by Automated Repeated Batch Processes in Parallelized Bioreactors
Source: Microorganisms. 2023 Jan 20;11(2):275. doi: 10.3390/microorganisms11020275 (PMC9965177; doi:10.3390/microorganisms11020275)
Supplement: Supplementary file 1 [file microorganisms-11-00275-s001.zip]

Archive with 152 entries (132 files):
- jupyter_supplement/
- __MACOSX/._jupyter_supplement
- jupyter_supplement/analysis/
- __MACOSX/jupyter_supplement/._analysis
- jupyter_supplement/SOP.ipynb
- __MACOSX/jupyter_supplement/._SOP.ipynb
- jupyter_supplement/process control/
- __MACOSX/jupyter_supplement/._process control
- jupyter_supplement/ALE_control_script.py
- __MACOSX/jupyter_supplement/._ALE_control_script.py
- jupyter_supplement/.ipynb_checkpoints/
- __MACOSX/jupyter_supplement/._.ipynb_checkpoints
- jupyter_supplement/analysis/batch_times.pickle
- __MACOSX/jupyter_supplement/analysis/._batch_times.pickle
- jupyter_supplement/analysis/data_import_and_processing.ipynb
- __MACOSX/jupyter_supplement/analysis/._data_import_and_processing.ipynb
- jupyter_supplement/analysis/processed_data.pickle
- __MACOSX/jupyter_supplement/analysis/._processed_data.pickle
- jupyter_supplement/analysis/raw_data/
- __MACOSX/jupyter_supplement/analysis/._raw_data
- jupyter_supplement/analysis/figures/
- __MACOSX/jupyter_supplement/analysis/._figures
- jupyter_supplement/analysis/ALE_lib/
- __MACOSX/jupyter_supplement/analysis/._ALE_lib
- jupyter_supplement/analysis/README.txt
- __MACOSX/jupyter_supplement/analysis/._README.txt
- jupyter_supplement/analysis/.ipynb_checkpoints/
- __MACOSX/jupyter_supplement/analysis/._.ipynb_checkpoints
- jupyter_supplement/analysis/analysis.ipynb
- __MACOSX/jupyter_supplement/analysis/._analysis.ipynb
- jupyter_supplement/process control/process_control_full.png
- __MACOSX/jupyter_supplement/process control/._process_control_full.png
- jupyter_supplement/process control/Temperature_PV.csv
- __MACOSX/jupyter_supplement/process control/._Temperature_PV.csv
- jupyter_supplement/process control/process_control_full_T_and_PH.png
- __MACOSX/jupyter_supplement/process control/._process_control_full_T_and_PH.png
- jupyter_supplement/process control/process_control.png
- __MACOSX/jupyter_supplement/process control/._process_control.png
- jupyter_supplement/process control/DO_PV.csv
- __MACOSX/jupyter_supplement/process control/._DO_PV.csv
- jupyter_supplement/process control/Agitation_ActuatorPwrPV.csv
- __MACOSX/jupyter_supplement/process control/._Agitation_ActuatorPwrPV.csv
- jupyter_supplement/process control/process_control_T_and_PH.png
- __MACOSX/jupyter_supplement/process control/._process_control_T_and_PH.png
- jupyter_supplement/process control/PH_PV.csv
- __MACOSX/jupyter_supplement/process control/._PH_PV.csv
- jupyter_supplement/process control/README.txt
- __MACOSX/jupyter_supplement/process control/._README.txt
- jupyter_supplement/process control/.ipynb_checkpoints/
- __MACOSX/jupyter_supplement/process control/._.ipynb_checkpoints
- jupyter_supplement/process control/process control.ipynb
- __MACOSX/jupyter_supplement/process control/._process control.ipynb
- jupyter_supplement/process control/Level_PV.csv
- __MACOSX/jupyter_supplement/process control/._Level_PV.csv
- jupyter_supplement/.ipynb_checkpoints/PreciseFlex-checkpoint.ipynb
- __MACOSX/jupyter_supplement/.ipynb_checkpoints/._PreciseFlex-checkpoint.ipynb
- jupyter_supplement/.ipynb_checkpoints/Untitled1-checkpoint.ipynb
- __MACOSX/jupyter_supplement/.ipynb_checkpoints/._Untitled1-checkpoint.ipynb
- jupyter_supplement/analysis/raw_data/ALE_V_5/
- __MACOSX/jupyter_supplement/analysis/raw_data/._ALE_V_5
- jupyter_supplement/analysis/raw_data/ALE_V_6/
- __MACOSX/jupyter_supplement/analysis/raw_data/._ALE_V_6
- jupyter_supplement/analysis/figures/manuscript/
- __MACOSX/jupyter_supplement/analysis/figures/._manuscript
- jupyter_supplement/analysis/figures/data_import/
- __MACOSX/jupyter_supplement/analysis/figures/._data_import
- jupyter_supplement/analysis/figures/OUR_CPR_RQ/
- __MACOSX/jupyter_supplement/analysis/figures/._OUR_CPR_RQ
- jupyter_supplement/analysis/figures/.ipynb_checkpoints/
- __MACOSX/jupyter_supplement/analysis/figures/._.ipynb_checkpoints
- jupyter_supplement/analysis/figures/mu_CCD/
- __MACOSX/jupyter_supplement/analysis/figures/._mu_CCD
- jupyter_supplement/analysis/ALE_lib/black_box_model.py
- __MACOSX/jupyter_supplement/analysis/ALE_lib/._black_box_model.py
- jupyter_supplement/analysis/ALE_lib/conv_functions.py
- __MACOSX/jupyter_supplement/analysis/ALE_lib/._conv_functions.py
- jupyter_supplement/analysis/ALE_lib/__pycache__/
- __MACOSX/jupyter_supplement/analysis/ALE_lib/.___pycache__
- jupyter_supplement/analysis/ALE_lib/.ipynb_checkpoints/
- __MACOSX/jupyter_supplement/analysis/ALE_lib/._.ipynb_checkpoints
- jupyter_supplement/analysis/.ipynb_checkpoints/data_import_and_processing-checkpoint.ipynb
- __MACOSX/jupyter_supplement/analysis/.ipynb_checkpoints/._data_import_and_processing-checkpoint.ipynb
- jupyter_supplement/analysis/.ipynb_checkpoints/analysis-checkpoint.ipynb
- __MACOSX/jupyter_supplement/analysis/.ipynb_checkpoints/._analysis-checkpoint.ipynb
- jupyter_supplement/process control/.ipynb_checkpoints/process control-checkpoint.ipynb
- __MACOSX/jupyter_supplement/process control/.ipynb_checkpoints/._process control-checkpoint.ipynb
- jupyter_supplement/analysis/raw_data/ALE_V_5/Temperature_PV.csv
- __MACOSX/jupyter_supplement/analysis/raw_data/ALE_V_5/._Temperature_PV.csv
- jupyter_supplement/analysis/raw_data/ALE_V_5/batches_and_duration.ipynb
- __MACOSX/jupyter_supplement/analysis/raw_data/ALE_V_5/._batches_and_duration.ipynb
- jupyter_supplement/analysis/raw_data/ALE_V_5/DO_PV.csv
- __MACOSX/jupyter_supplement/analysis/raw_data/ALE_V_5/._DO_PV.csv
- jupyter_supplement/analysis/raw_data/ALE_V_5/Agitation_ActuatorPwrPV.csv
- __MACOSX/jupyter_supplement/analysis/raw_data/ALE_V_5/._Agitation_ActuatorPwrPV.csv
- jupyter_supplement/analysis/raw_data/ALE_V_5/Offgas_O2.csv
- __MACOSX/jupyter_supplement/analysis/raw_data/ALE_V_5/._Offgas_O2.csv
- jupyter_supplement/analysis/raw_data/ALE_V_5/Offgas_CO2.csv
- __MACOSX/jupyter_supplement/analysis/raw_data/ALE_V_5/._Offgas_CO2.csv
- jupyter_supplement/analysis/raw_data/ALE_V_5/Gassing_FAirPV.csv
- __MACOSX/jupyter_supplement/analysis/raw_data/ALE_V_5/._Gassing_FAirPV.csv
- jupyter_supplement/analysis/raw_data/ALE_V_5/Full_process_view.png
- __MACOSX/jupyter_supplement/analysis/raw_data/ALE_V_5/._Full_process_view.png
- jupyter_supplement/analysis/raw_data/ALE_V_5/.ipynb_checkpoints/
- __MACOSX/jupyter_supplement/analysis/raw_data/ALE_V_5/._.ipynb_checkpoints
- jupyter_supplement/analysis/raw_data/ALE_V_5/Level_PV.csv
- __MACOSX/jupyter_supplement/analysis/raw_data/ALE_V_5/._Level_PV.csv
- jupyter_supplement/analysis/raw_data/ALE_V_6/Temperature_PV.csv
- __MACOSX/jupyter_supplement/analysis/raw_data/ALE_V_6/._Temperature_PV.csv
- jupyter_supplement/analysis/raw_data/ALE_V_6/ls_batch_durations_starts.json
- __MACOSX/jupyter_supplement/analysis/raw_data/ALE_V_6/._ls_batch_durations_starts.json
- jupyter_supplement/analysis/raw_data/ALE_V_6/batches_and_duration.ipynb
- __MACOSX/jupyter_supplement/analysis/raw_data/ALE_V_6/._batches_and_duration.ipynb
- jupyter_supplement/analysis/raw_data/ALE_V_6/DO_PV.csv
- __MACOSX/jupyter_supplement/analysis/raw_data/ALE_V_6/._DO_PV.csv
- jupyter_supplement/analysis/raw_data/ALE_V_6/Agitation_ActuatorPwrPV.csv
- __MACOSX/jupyter_supplement/analysis/raw_data/ALE_V_6/._Agitation_ActuatorPwrPV.csv
- jupyter_supplement/analysis/raw_data/ALE_V_6/Offgas_O2.csv
- __MACOSX/jupyter_supplement/analysis/raw_data/ALE_V_6/._Offgas_O2.csv
- jupyter_supplement/analysis/raw_data/ALE_V_6/ls_batch_durations_ends.json
- __MACOSX/jupyter_supplement/analysis/raw_data/ALE_V_6/._ls_batch_durations_ends.json
- jupyter_supplement/analysis/raw_data/ALE_V_6/ls_batch_starts.json
- __MACOSX/jupyter_supplement/analysis/raw_data/ALE_V_6/._ls_batch_starts.json
- jupyter_supplement/analysis/raw_data/ALE_V_6/ls_batch_ends.json
- __MACOSX/jupyter_supplement/analysis/raw_data/ALE_V_6/._ls_batch_ends.json
- jupyter_supplement/analysis/raw_data/ALE_V_6/ls_batch.json
- __MACOSX/jupyter_supplement/analysis/raw_data/ALE_V_6/._ls_batch.json
- jupyter_supplement/analysis/raw_data/ALE_V_6/experimental_growth_rates.csv
- __MACOSX/jupyter_supplement/analysis/raw_data/ALE_V_6/._experimental_growth_rates.csv
- jupyter_supplement/analysis/raw_data/ALE_V_6/Offgas_CO2.csv
- __MACOSX/jupyter_supplement/analysis/raw_data/ALE_V_6/._Offgas_CO2.csv
- jupyter_supplement/analysis/raw_data/ALE_V_6/Gassing_FAirPV.csv
- __MACOSX/jupyter_supplement/analysis/raw_data/ALE_V_6/._Gassing_FAirPV.csv
- jupyter_supplement/analysis/raw_data/ALE_V_6/Full_process_view.png
- __MACOSX/jupyter_supplement/analysis/raw_data/ALE_V_6/._Full_process_view.png
- jupyter_supplement/analysis/raw_data/ALE_V_6/.ipynb_checkpoints/
- __MACOSX/jupyter_supplement/analysis/raw_data/ALE_V_6/._.ipynb_checkpoints
- jupyter_supplement/analysis/raw_data/ALE_V_6/Level_PV.csv
- __MACOSX/jupyter_supplement/analysis/raw_data/ALE_V_6/._Level_PV.csv
- jupyter_supplement/analysis/raw_data/ALE_V_6/0_OD_data.xlsx
- __MACOSX/jupyter_supplement/analysis/raw_data/ALE_V_6/._0_OD_data.xlsx
- jupyter_supplement/analysis/ALE_lib/__pycache__/conv_functions.cpython-310.pyc
- __MACOSX/jupyter_supplement/analysis/ALE_lib/__pycache__/._conv_functions.cpython-310.pyc
- jupyter_supplement/analysis/ALE_lib/__pycache__/black_box_model.cpython-310.pyc
- __MACOSX/jupyter_supplement/analysis/ALE_lib/__pycache__/._black_box_model.cpython-310.pyc
- jupyter_supplement/analysis/ALE_lib/.ipynb_checkpoints/conv_functions-checkpoint.py
- __MACOSX/jupyter_supplement/analysis/ALE_lib/.ipynb_checkpoints/._conv_functions-checkpoint.py
- jupyter_supplement/analysis/ALE_lib/.ipynb_checkpoints/black_box_model-checkpoint.py
- __MACOSX/jupyter_supplement/analysis/ALE_lib/.ipynb_checkpoints/._black_box_model-checkpoint.py
- jupyter_supplement/analysis/raw_data/ALE_V_5/.ipynb_checkpoints/batches_and_duration-checkpoint.ipynb
- __MACOSX/jupyter_supplement/analysis/raw_data/ALE_V_5/.ipynb_checkpoints/._batches_and_duration-checkpoint.ipynb
- jupyter_supplement/analysis/raw_data/ALE_V_6/.ipynb_checkpoints/batches_and_duration-checkpoint.ipynb
- __MACOSX/jupyter_supplement/analysis/raw_data/ALE_V_6/.ipynb_checkpoints/._batches_and_duration-checkpoint.ipynb
