# Supplementary material for: Accelerated Adaptive Laboratory Evolution by Automated Repeated Batch Processes in Parallelized Bioreactors
Source: Microorganisms. 2023 Jan 20;11(2):275. doi: 10.3390/microorganisms11020275 (PMC9965177; doi:10.3390/microorganisms11020275)
Supplement: Supplementary file 1 [file microorganisms-11-00275-s001.zip › jupyter_supplement/SOP.ipynb]

# %% [markdown]
$$\require{mhchem}$$ 
# Standard Operating Procedures

# %% [markdown]
## Media and Buffer

# %% [markdown]
### NaOH 2 M
**Target volume:** 500 mL  
**Target concentration**: 2 mol/L  
**Chemicals:**  
- $\ce{NaOH}$ (CAS-No. 1310-73-2)
- DI water (Facility)

**Equipment:**  
- Weigh boats
- Graduated cylinder, 500 mL
- Schott flask with lid, 500 mL
- Glass beaker, 500 mL
- Magnetic stirrer bar

**Devices:**  
- Laboratory balance 
- Magnetic stirrer

**Procedure::**  
Fill graduated cylinder with 500 mL of DI-water. Weigh 80 g of NaOH in a weigh boat on the laboratory scale. Place the beaker on the magnetic stirring plate and add the stirrer bar. Add about half of the DI water to the beaker and switch on the magnetic stirrer. Put the NaOH slowly into the beaker and use the remaining 250 mL to rinse the weigh boat. Mix for 5 minutes and fill the solution carefully into the glass flask. Close the lid and attach the safety label "Corrosive" to the flask. Write content, owner, and date of creation on the flask. 

**Storage:**  
Solution may be kept at RT for more than 1 year.  

# %% [markdown]
### HCL 6 M
**Target volume:** 500 mL  
**Target concentration**: 6 mol/L  
**Chemicals:**  
- HCl, 37 % (CAS-No. 7647-01-0)
- DI water (Facility)

**Consumables and equipment:**  
- Graduated cylinder, >250 mL
- Schott flask with lid, 500 mL
- Glass pipettes (100 mL, 50 mL, 40 mL, 10 mL)
- Peleus ball

**Devices:**  
- None

**Procedure:**  
1. Fill graduated cylinder with 250 mL of DI-water. 
2. Pipette 248.3 mL of DI water from the graduated cylinder into the glass flask using the 100 mL,40 mL and 10 mL glass pipette. Discard the remaining DI water. 
3. Pipette 252.7 mL of the 37 % HCl solution into the graduated cylinder. 4. Slowly add the acid to the DI water (Not the other way around!). 
5. Close the lid and attach the safety label "Corrosive" and "Exclamation Mark" to the flask. Write content, owner, and date of creation on the flask.  

**Storage:**  
Solution may be kept at RT for more than 1 year.  

# %% [markdown]
### LB-Medium
**Target volume:** 1L   
**Target concentration:** 
- 10 g/L peptone  
- 5 g/L yeast extract  
- 5 g/L NaCl  
- Not for ALE! ([50 mg/L Kanamycin] For pre-culture added just before use)  

**Chemicals:**  
- Peptone, (CAS-No. )
- Yeast extract , (CAS-No. )
- NaCl, (CAS-No. )
- Kanamycin stock solution (50 g/L)   
- NaOH

**Consumables and equipment:**  
**Devices:**  
- 1 L graduated cylinder
- stirrer bar and stirrer plate
- 1 L flask

**Procedure:**   
- Weigh out 10 g peptone, 5 g sodium chloride (NaCl) and 5 g yeast extract
- add to a 1 L graduated cylinder.
- Measure out approximately 900 mL of distilled water and add to the cylinder.
- Stir the cylinder to dissolve the reagents
- Once the reagents have fully dissolved, adjust the pH to 7.0 by using sodium hydroxide (NaOH) solution (2 M).
- Once the pH is adjusted, top up the solution to 1 L by using distilled water.
- Fill into 1 L flask
- To sterilise, autoclave the solution on a liquid cycle (20 min at 15 psi).

**Storage:**  

# %% [markdown]
### Kanamycin Stock Solution 
**Target volume:** 10 mL  
**Target concentration:** 50 g/L  
**Chemicals:** 
- Kanamycin, powder (CAS-No. 25389-94-0)
- Sterile DI-water (Facility)

**Consumables and equipment:**
- 25 mL syringe
- Sterile 0.2 $\mu$m syringe filter
- Sterile 1000 $\mu$L pipetting tips
- Sterile 10 mL pipetting tips
- 1 50 mL Falcon tube
- 2 15 mL Falcon tube
- 10 sterile Eppendorf tubes 
- 2 long cannulae

**Devices:**
- Laboratory balance
- 1000 $\mu$L pipette
- 10 mL pipette

**Procedure:**
1. Weigh 0.5 g of kanamycin-monosulfate using the laboratory grade balance.
2. Add 10 mL of sterile H2O
3. Mix kanamycin with water in 50 mL Falcon tube
3. Pre-wet a 0.2 µm syringe filter by drawing through 5-10 ml of sterile H2O using cannula and discard water. 
4. Aspirate the kanamycin stock using syringe and cannula and sterilize by passing it through the prepared 0.2 µm syringe filter. 

**Storage:**  
Stock may be kept at -20°C for 1 year. 

# %% [markdown]
### Trace element stock solution
**Target volume:** 1 L  
**Target concentration:** 
- 0.30 g boric acid
- 0.25 g cobalt(II) chloride hexahydrate
- 0.84 g EDTA
- 10.00 g iron(III) citrate hydrate
- 0.15 g copper(II) chloride dihydrate
- 1.50 g manganese(II) chloride tetrahydrate
- 0.25 g sodium molybdate dihydrate
- 1.30 g zinc acetate dihydrate

**Chemicals:**
- $\ce{BH3O3}$, (CAS-No. 10043-35-3)  
- $\ce{CoCl2*6H2O}$, (CAS-No. 7791-13-1)  
- $\ce{C10H16N2O8}$, (CAS-No. 60-00-4 (free acid)  
- $\ce{C6H5FeO7*H2O}$, (CAS-No. 3522-50-7)  
- $\ce{CuCl2*2H2O}$, (CAS-No. 10125-13-0(dihydrate))  
- $\ce{MnCl2*4H2O}$, (CAS-No. 13446-34-9 (tetrahydrate))  
- $\ce{Na2MoO4*2H2O}$, (CAS-No. 10102-40-6 (dihydrate))  
- $\ce{Zn(CH3COO)2*(H2O)2}$, (CAS-No. 5970-45-6 (dihydrate))  
- $\ce{NaOH}$, (CAS-No. 1310-73-2)
- DI-water (Facility)
- Sterile DI-water (Facility)

**Consumables and equipment:**  
- Weigh boats
- Graduated cylinder (1 L) 
- Measuring jug (>1 L)  
- Magnetic stirrer bar
- Schott flask and lid, sterile (1 L)
- Sterile 10 mL pipetting tips

**Devices:**
- Laboratory balance (fine)
- Magnetic stirrer
- 10 mL pipette
- Autoclave

**Procedure:**
1. Weigh the components.
2. Mix the components in a graduated cylinder.
3. Adjust to pH 3 with NaOH
4. Autoclave the solution in the cylinder.
5. Fill up the cylinder to 1 L under a laminar flow bench with sterile DI-water.
6. Move solution to 1 L Schott flask

**Storage:**  
Solution must be kept in refrigerator at 6 °C. 

# %% [markdown]
### Magnesium sulfate buffer stock solution
**Target volume:** 250 mL  
**Target concentration:** 250 g/L  

**Chemicals:**
- $\ce{MgSO4*7H2O}$, (CAS-No. 10034-99-8)
- DI-water (Facility)
- Sterile DI-water (Facility)

**Consumables and equipment:**  
- 250 mL graduated cylinder
- Schott flask, sterile (250 mL)
- Measuring jug (< 250 mL)
- Sterile 10 mL pipetting tips
- Sterile 1000 $\mu$L pipetting tips

**Devices:**  
- Laboratory balance (fine)
- 10 mL pipette
- 1000 $\mu$L pipette
- Autoclave

**Procedure:**  
1. Weigh 62.5 g of magnesoum sulfate on the laboratory balance.
2. Mix with DI-water in a graduated cylinder.
3. Autoclave the solution in the cylinder.
4. Fill up to 250 mL under a laminar flow bench with sterile DI-water.

**Storage:**  
Solution must be kept in refrigerator at 6 °C.  

# %% [markdown]
### 10x Salt buffer solution stock
**Target volume:** 1 L  
**Target concentration:**    
- 133 g/L KH2PO4
- 40 g/L (NH4)2HPO4
- 17 g/L Citric acid*H2O or 15.54 g/L Citric acid anhydrate
- 24 g/L NaOH 

**Chemicals:** 
- $\ce{KH2PO4}$  , (CAS-No. 7778-77-0)
- $\ce{(NH4)2HPO4}$, (CAS-No. 7783-28-0)
- $\ce{C6H8O7*H2O}$ or anhydrate, (CAS-No. 5949-29-1, CAS-No. 77-92-9 (an.))
- $\ce{NaOH}$, (CAS-No. 1310-73-2)  
- DI-water (Facility) 

**Consumables and equipment:**
- 1 L graduated cylinder
- Magnetic stirrer bar
- Schott flask (1 L) and lid
- Measuring jug (>1 L)
- Pasteur pipettes

**Devices:**  
- Laboratory balance (crude)
- Laboratory balance (fine)
- Magnetic stirrer
- Autoclave

**Procedure:**   
1. Weigh in the chemicals
2. Place graduated cylinder with stirrer bar on stirrer plate and add ~ 50 % of the DI-water
3. Start the stirrer and slowly add the chemicals. Use the DI-water to rinse the weighing boats
4. Fill up the graduated cylinder to 950 mL
5. Set to pH 6.8 with KOH using the pasteur pipette 
6. Remove stirrer bar and fill up to 1 L
7. Autoclave and store in refrigerator.

**Storage:**  
Store in refrigerator at 6 °C.  

# %% [markdown]
### 10X Phosphate-buffered saline stock (PBS)
**Target volume:** 1 L  
**Target concentration:**    
- 80.1 g/L NaCl (1.37 M)
- 2 g KCl (27 mM)
- 2.4 g/L KH2PO4 (100 mM)
- 14.2 g/L Na2HPO4 (18 mM)

**Chemicals:** 
- $\ce{KH2PO4}$  , (CAS-No. 7778-77-0)
- $\ce{Na2HPO4}$, (CAS-No. 7558-79-4, anhydrous)
- $\ce{KCl}$, (CAS-No. 7447-40-7)
- $\ce{NaCl}$, (CAS-No. 7647-14-5)  
- $\ce{HCl}$, (CAS-No. 7647-01-0)
- DI-water (Facility) 

**Consumables and equipment:**
- 1 L graduated cylinder
- Schott flask, sterile (1 L)
- Measuring jug (>1 L)
- Sterile 10 mL pipetting tips
- 200 $\mu$L pipetting tips

**Devices:**  
- Laboratory balance (crude)
- Laboratory balance (fine)
- 10 mL pipette
- 200 $\mu$ pipette
- Autoclave

**Procedure:**   

**Storage:**  
Store in refrigerator at 6 °C.  

# %% [markdown]
### 1X Phosphate-buffered saline stock (PBS)
**Target volume:** 1 L  
**Target concentration:**    
- 8.01 g/L NaCl 
- 0.2 g KCl
- 0.27 g/L KH2PO4
- 4.0 g/L Na2HPO4

**Chemicals:** 
- 10X PBS stock solution
- $\ce{dH2O}$, DI-water (Facility)

**Consumables and equipment:**
- 1 L graduated cylinder, sterile
- 250 mL graduated cylinder, sterile
- Schott flask, sterile (1 L)
- Measuring jug (>1 L)

**Devices:**  
- Autoclave
- Laminar flow bench

**Procedure:**   
1. Autoclave 1L and 250 mL graduated cylinder. Autoclave 1L Schott flask. 
2. Autoclave 1 L of DI-water
3. Place sterile 10X PBS, 1L of sterile DI-water, sterile flask and graduated cylinders in laminar flow bench.
4. Measure and add 900 mL of sterile DI-water to flask.
5. Measure and add 100 mL of sterile 10X PBS to flask.

**Storage:**  
Store in refrigerator at 6 °C.  

# %% [markdown]
### KOH solution 10 M
**Target volume:** 500 mL   
**Target concentration:** 561.12 g/L, 10 M   
**Chemicals:** 
- $\ce{KOH}$, (CAS-No. 1310-58-3)  
- DI-water (Facility)  

**Consumables and equipment:**  
- Weigh boats
- 500 mL graduated cylinder
- Stirrer bar
- Schott flask, sterile (500 mL)
- Measuring jug (>500 mL)
- Sterile 10 mL pipetting tips

**Devices:**  
- Laboratory balance (fine)
- 10 mL pipette
- Stirrer plate
- Autoclave

**Procedure:**  
- Weigh in 280.56 g of KOH
- Place graduated cylinder on stirrer plate and start stirring with 450 mL DI-water
- Add the KOH bit by bit to the cylinder and check temperature (exothermic reaction). 
- Remove stirrer bar and fill up to 500 mL 

**Storage:**   
Store at room temperature.

# %% [markdown]
### Glucose solution 500
**Target volume:** 1 L    
**Target concentration:** 500 g/L   
**Chemicals:**  
- 500 g $\ce{D-glucose}$, (CAS-No.50-99-7)  
- DI-water (Facility)
- DI-water sterile (Facility)

**Consumables and equipment:**  

- Weigh boats
- Graduated cylinder (1 L) 
- Measuring jug (>1 L)  
- Magnetic stirrer bar
- Schott flask and lid, sterile (1 L)
- Sterile 10 mL pipetting tips
- Magnetic stirrer bar

**Devices:**  
- Laboratory balance (crude)
- 10 mL pipette    
- Magnetic stirrer plate
- Autoclave

**Procedure:**   


**Storage:**  
Store in refrigerator at 6 °C.


# %% [markdown]
### Glycerol solution 500 (50%)
**Target volume:** 1 L   
**Target concentration:** 500 g/L   
**Chemicals:**  
- 500 g $\ce{C3H8O3}$, (CAS-No. 56-81-5)
- DI-water (Facility)
- Sterile DI-Water (Facility)

**Consumables and equipment:**  
- 1 L graduated cylinder
- Schott flask, sterile (1 L)
- Measuring jug (>1 mL)
- Sterile 10 mL pipetting tips

**Devices:**  
- Laboratory balance (crude)
- 10 mL pipette

**Procedure:**
1. Weigh 500 g of glycerol using the crude laboratory scale in measuring cylinder.
2. Fill up to 1 L with DI-water.
3. Sterilize by autoclaving at 121°C for 20 minutes.
4. Fill up with sterile DI-water to 1 L.
5. Transfer volume into sterile 1 L Schott flask

**Storage:**  
Store in fridge at 6 °C.


# %% [markdown]
### Ammonia solution
**Target volume:** 250 mL  
**Target concentration:** 12.5 %     
**Chemicals:**
- 125 mL $\ce{NH4OH}$, 25 % (CAS-No. 1336-21-6)
- 125 mL $\ce{dH2O}$ (CAS-No. 7732-18-5)

**Consumables and equipment:**  
- 500 mL Schott flask with sterile filter and luer female Luer connector (sterile)
- 2x 250 mL graduated cylinder (sterile)

**Devices:**  
- Autoclave
- Laminar flow bench

**Procedure:**   
1. Autoclave a 500 mL Schott flask with a tubing for Luer lock connector (reaching to the bottom of the flask) and a short tube (reaching into th headspace) connected to a sterile filter. 
3. Measure 125 mL of NH4H2O (25 %) under a fume hood in a 250 graduated cylinder.
4. Place Schott flask, sterile DI-water, cylinder with NH4OH and empty graduated cylinder on the bench
6. Add the 125 mL of NH4OH into the flask.
7. Measure 125 mL of DI-water in a graduated cylinder and add the 125 mL into the flask.

**Storage:**  
Store at room temperature in the base tray in the DigInBio laboratory.

# %% [markdown]
### Preparing freeze dried culture of *E. coli* K12 MG1655 for cryo-stock production
**Target volume:** -    
**Target concentration:** undefined    
**Chemicals:**  
- 50 %  glycerol solution (sterile)
- freeze dried pellet of microbial culture
- [LB medium](#LB-Medium)  

**Consumables and equipment:**   
- Tweezers (sterile)
- Eppendorf tubes or cryo-tubes(sterile)
- Styrofoam box
- Ice
- Lighter
- 1000 $\mu$L pipetting tips (sterile)
- 200 $\mu$L pipetting tips (sterile)
- 2 pre-culture tubes
- 50 mL Falcon tube (sterile inside)

**Devices:**  
- 1000 $\mu$L pipette
- 200 $\mu$L pipette
- Laminar flow bench
- Incubator (at 37 °C and at 200 rpm)

**Procedure:**   
1. Remove the glass ampoule from the secondary packaging and heat the tip of the glass ampoule with a bunsen burner.
2. Crack the hot tip of the ampoule with a few drops of water and use tweezers to break of the glass top.
3. Remove the insulation  material and store. Remove the cotton plug of the inner vial and keep it under sterile conditions in a 50 mL Falcon tube. 
4. Flame off the top of the inner vial. 
5. Add 0.5 mL of LB medium and close the vial with the sterile cotton plug.
6. Wait for 30 minutes to let the pellet rehydrate.
7. Prepare 2 pre-culture tubes with 5 mL of LB-medium
8. Mix the content gently using a 200 $\mu$L pipetting tip. 
9. Transfer 200 $\mu$L of the biosuspension into each of the two pre-culture tubes
10. Incubate for 5 h at 37 °C and 200 rpm
15. Add 500 $\mu$L of the culture into an eppendorf tube or cryo tube and add 500 $\mu$L of the sterile 50 % glycerol solution to yield a final glycerol concentration of 25 %. Put the samples on ice.
16. Label and freeze away asap.

**Storage:**  
Store cryoculture at -80 °C. 


# %% [markdown]
### NTG stock solution
**Target volume:**  20 mL  
**Target concentration:** 0.025 g/mL  
**Chemicals:**  
- 1 g N-methyl-N-nitro-N-nitroso-guanidine (50% wetted with water), NTG (CAS-No. 70-25-7)  
- DI-water (facility)

**Consumables and equipment:**  
- Sterile filter
- Syringe
- 50 mL Falcon tube
- 100 mL graduated cylinder
- 150 mL round-bottom measuring flask
- 250 mL sterile Schott flask
- 10 mL pipetting tips
- stirrer bar
- 50 mL syringe
- long canules

**Devices:**  
- 10 mL pipette
- Stirrer plate
- 20 muM sterile syringe filter

**Procedure:**   
Warning: NTG is verx toxic, flammable and may cause cancer. Handle with extreme care!
1. Weigh in 1 g of NTG (of which 0.5 g are NTG and 0.5 are water) in a 50 mL Falcon tube
2. Add ~ 25 mL of DI and pour content into graduated cylinder with stirrer bar (repeat 3x)
3. Mix NTG with on stirrer plate. Transfer 50 mL of the  ~75 mL into the round-bottom flask
4. Rinse cylinder and pipetting tip with 50 mL of DI-water and transfer into content into round-bottom flask
5. Rinse cylinder with 20 mL DI-water and transfer into round-bottom flask. 
6. Fill up round-bottom flask to 150 mL
7. Transfer 50 mL of solution into Falcon tube and aspirate with 50 mL syringe
8. Pass syringe content through sterile syringe filter into the sterile 250 Schott flask
9. Repeat sterilization step twice for the remaining 100 mL
10. Dispose of all materials that came into contact with NTG in the following way:
    - Put in acidic solution (HCl) to speed up hydrolysis (2 h)
    - Put in basic solution (2 h)
    - Autoclave at 120° for 30 min
3. Aspirate volume with a syringe and pass through sterilization filter under a laminar flow bench into a sterile 50 mL Schott flask.

**Storage:**  
Store in fridge at 6° C

# %% [markdown]
### RB-medium for ALE
**Target volume:** 1 L (0.575 mL, 5 L)  

**Target concentration:**   
- 15 g/L glycerol 
- 0.0084 g/L EDTA
- 0.0084 g/L CoCl2*6H2O
- 0.015 g/L MnCl2*4H2O
- 0.0015 g/L CuCl2*2H2O
- 0.003 g/L H3BO3
- 0.0025 g/L Na2MoO4*2H2O
- 0.013 g/L Zn(CH3COO)2*2H2O
- 0.1 g/L Fe(III) citrat
- 13.3 g/L KH2PO4
- 4 g/L (NH4)2HPO4
- 1.7 g/L Citric acid*H2O
- 2.4 g/L NaOH
- 1.2 g/L MgSO4*7H2O
- 0.005 g/L (5 $\mu$g/mL NTG)
  
**Chemicals:**  
- 20 mL/L (11.5 mL, 100 mL)Trace element solution
- 75 mL/L (43.125 mL, 375 mL) Salt buffer
- 1.8 mL/L (1.035 mL, 9 mL) Magnesium sulfate buffer
- 24 mL/L (13.8 mL, 120 mL) Glycerol solution
- 1 mL/L (0.575 mL, 5 mL) Anti-foam
- 878.2 mL/L (504.965 mL, 4391 mL) dH2O 
- [200 muL/L (115 muL, 1 mL) NTG stock (sterile filtered) 

**Consumables and equipment:**  
- 1 L Schott flask with tubing (1 L graduated cylinder, 5 L flask with tubing)
- 10 mL pipetting tips (sterile)
- 10 mL capped pipetting tips for highly viscous anti-foam solution (sterile)

**Devices:**  
- 10 mL pipette
- Autoclave

**Procedure:**   
1. Add 20 mL (11.5 mL, 100 mL) trace element solution, 75 mL (43.125 mL, 375 mL) of salt buffer solution, 878.2 mL (504.965 mL, 4391 mL) of dH2O, 1 mL (0.575 mL, 5 mL) of anti-foam and 24 mL (13.8 mL, 120 mL) of sterile glycerol into the feed flask and autoclave. Use the capped 1000 $\mu$L pipetting tips for anti-foam  
2. Autoclave for 20 minutes at 120 °C.
3. Add 1.8 mL (1.035 mL, 9 mL) magnesium-sulfate solution to the sterile medium flask under a laminar flow bench. 
4. Add 1.5 (7.5 for 5L medium) mL of sterile filtered NTG-stock solution under a laminar flow bench.

**Storage:**  In the refirgerator room at 6°C 

# %% [markdown]
## Methods
### Prepare ALE pre-culture

**Target volume:** 10 - 50 mL (inocculum)  
**Target concentration:** 
- $>$ OD 0.26 -> 0.2 g/L in reactor   

**Chemicals:**  
- [LB medium](#LB-Medium)  
- [1X PBS](#1X-Phosphate-buffered-saline-stock-(PBS))

**Consumables and equipment:** 
- 3x 500 mL baffled Erlenmeyer flask (sterile)
- 200 $\mu$L pipetting tips (sterile)
- cryostock of *E. coli* K12 MG1655
- 50 mL Falcons
- 50 mL Falcon rack
- Ice and container for cryostock
- Eppendorf tubes (1.5 mL)
- 15 mL Falcons
- 15 mL Falcon rack
- 10 mL pipetting tips (sterile)
- 1000 $\mu$L pipetting tips

**Devices:**  
- Incubator for 12 h at 37 °C and 150 rpm. Anything above 150 rpm will lead to spillage if baffled erlmeyer flasks are used)
- Laminar flow bench
- 200 $\mu$L pipette
- 1000 $\mu$L pipette
- 10 mL pipette


**Procedure:**   
- Autoclave 3 Erlenmeyer flasks for the pre-culture
- Place the Erlenmeyer flasks, the LB-medium, the pipette and tips on the laminar flow bench
- Add 100 mL of medium to each flask.
- Get fresh ice and retrieve the cryostock from the freezer, tower D. 
- Quickly move cryostock under the bench
- Scratch some of the cryostock out with a sterile 200 $\mu$L pipetting tip and drop the piece in each flask.
- Put the cryostock on ice and put it back in the freezer as quickly as possible. 
- Put the Erlenmeyer flasks in the incubator at 37 °C, 150 rpm.
- Incubate for up to 12 h
- Place flasks, 3x15 mL falcon tubes, the 10 mL pipette and tips on the laminar flow bench.
- Add 5 mL of biosuspension of each flask into a 15 mL Falcon tube.
- Move 15 mL Falcons and rack to the photometer
- Blank the photometer using 1X PBS
- Measure OD600. 
- If OD is above 1, dilute accordingly using the 1000 $\mu$L pipette, 1X PBS and Eppendorf tubes.
- Use the OD-BTM correlation factor  of BTM = 0.7675 OD to calculate the BTM.
- Use v_pre = (od_reactor/od_pre)*v_reactor to calculate the volume of the inocculum to get a starting concentration of 0.2 g/L, i.e OD 0.261.
- If the volume is greater than 20 mL for the inocculum, proceed with a centrifugation and resuspension step.
- [Under the laminar flow bench: Move the calculated volume of one of the flasks into a 50 mL Falcon tube and centrifuge at ??? for ???.]
- Resuspend in 10 mL of sterile 1X PBS
- Draw up the volume in a 20 mL syringe with a long canule.
- Inocculate the reactor via the septum. 
- Start Inocculum time in DasWare Controle

**Storage:**  - 

# %% [markdown]
### Dilutions for OD measurements
**Target volume:**  
Dilution factors of 2X, 4X, 8X, 16X, 32X, 64X  

**Target concentration:**  
Concentrations of 1/2, 1/4, 1/8, 1/16, 1/32, 1/64 of the original concentration  

**Chemicals:**  
- [1X PBS](#1X-Phosphate-buffered-saline-stock-(PBS))
- Biosuspension sample (> 600  $\mu$L)

**Consumables and equipment:**  
- 1.5 mL Eppendorf tubes
- MTP (ThermoFisher)
- 15 mL Falcons
- 1000 $\mu$L pipetting tips
- 200 $\mu$L pipetting tips

**Devices:**  
- 1000 $\mu$L pipette
- 200 $\mu$L pipette

**Procedure:**  

Volumes are displayed in $\mu$L. Buffer volume is indicated with (B) and sample volume with (S).

|  **1X** |  **2X** |  **4X** |  **8X** | **16X** | **32X** | **64X** | **128X** |
|:-------:|:-------:|:-------:|:-------:|:-------:|:-------:|:-------:|:-------:|
| 200 S |100 S + 100 B|100 S + 300 B|100 S + 300 B|100 S + 300 B|100 S + 300 B|100 S + 300 B |100 S + 300 B|
|    -    |    -    |   200 S   |100 S + 100 B|100 S + 300 B|100 S + 300 B|100 S + 300 B|100 S + 300 B|
|    -    |    -    |    -    |    -    |   200 S  |100 S + 100 B|100 S + 300 B|100 S + 300 B|
|    -    |    -    |    -    |    -    |    -    |    -    |   200 S   |100 S + 100 B|
|<img width=200/>|<img width=200/>|<img width=200/>|<img width=200/>|<img width=200/>|<img width=200/>|<img width=200/>|<img width=200/>|
</center>

**Storage:**   
/


# %% [markdown]
### Template
**Target volume:**  
**Target concentration:**  
**Chemicals:**  
**Consumables and equipment:**  
**Devices:**  
**Procedure:**   
**Storage:**  
