# Supplementary material for: Accelerated Adaptive Laboratory Evolution by Automated Repeated Batch Processes in Parallelized Bioreactors
Source: Microorganisms. 2023 Jan 20;11(2):275. doi: 10.3390/microorganisms11020275 (PMC9965177; doi:10.3390/microorganisms11020275)
Supplement: Supplementary file 1 [file microorganisms-11-00275-s001.zip › jupyter_supplement/ALE_control_script.py]

from time import sleep, time
import logging
import sys
import data.reglo_lib as RLib
import data.sila_helper as sila
logger = logging.getLogger(name='__main__')


# Adjust the following parameters to parametrize the experiment!
REACTOR = 1
dasgip_ip = "10.152.248.24"
pump_ip = "10.152.248.24"
dasgip_port = 50100

# BATCH_PHASE_ESTIMATION = 15 * 60  # Estimation of the minimum length of the batch phase in seconds
BATCH_PHASE_ESTIMATION = 1 * 60 * 60  # in this case 3 hours
MIN_MEDIUM_EXCHANGE_INTERVAL = 10 * 60  # 600 s
REACTOR_VOLUME = 575  # mL  575
PUMP_ADDRESS = 1
MAX_VOLUME_LEVEL = 200  # muS

if REACTOR == 1:
    pump_port = 50101
    PUMP_CHANNEL_OUT = 1  # Pumping out on channel 2 in direction "J", clockwise.
    PUMP_CHANNEL_IN = 2  # Pumping in on channel 1 in direction "K", counter-clockwise
    UNIT = 0  # Reactor unit, 0 based counting
elif REACTOR == 2:
    pump_port = 50101
    PUMP_CHANNEL_OUT = 3  # Pumping out on channel 2 in direction "J", clockwise.
    PUMP_CHANNEL_IN = 4  # Pumping in on channel 1 in direction "K", counter-clockwise
    UNIT = 1  # Reactor unit, 0 based counting
elif REACTOR == 3:
    pump_port = 50102
    PUMP_CHANNEL_OUT = 1  # Pumping out on channel 2 in direction "J", clockwise.
    PUMP_CHANNEL_IN = 2  # Pumping in on channel 1 in direction "K", counter-clockwise
    UNIT = 2  # Reactor unit, 0 based counting
elif REACTOR == 4:
    pump_port = 50102
    PUMP_CHANNEL_OUT = 3  # Pumping out on channel 2 in direction "J", clockwise.
    PUMP_CHANNEL_IN = 4  # Pumping in on channel 1 in direction "K", counter-clockwise
    UNIT = 3  # Reactor unit, 0 based counting
else:
    logger.error(f'Reactor must be one of : 0, 1, 2, 3! Not {REACTOR}')
    sys.exit(1)

dasgip = sila.DASGIP(address=dasgip_ip, port=dasgip_port, unit=UNIT)
# A library with convenience methods for pump control
pump_lib = RLib.Pump(pump=sila.instantiate_sila_client(address=pump_ip, port=pump_port),
                     address=PUMP_ADDRESS, route=sila._get_route_unobservable())


class ALEMediumExchange:

    # Variables that need to be predefined to be given to the functions
    # Last time when the medium was exchanged, at start the script start
    last_medium_exchange = time()  # Bool if the batch phase is currently ongoing (and detected)
    batch_phase_ongoing = False  # Bool if the medium should be exchanged right now
    is_medium_exchange_needed = False
    # Condition that should abort the experiment, will be altered if the safety timer for the medium exchange
    # is triggered
    abort_condition = False
    safety_timer_limit = 30 * 60  # Timer for the pump in seconds, initial guess, will be corrected at runtime
    start_time = time()  # Start time of the script

    def __init__(self):
        logger.info('New run started')
        # Objects of pump and dasgip to control both

    # This function will remove a certain volume via channel 1 and add the same amount of medium via channel 2 back to
    # the reactor
    def change_medium(self, volume):
        # Disable temperature control and ph control (open loop otherwise)
        temp_cmd_mode_1 = dasgip.disable_temperature_control()
        logger.debug(f'temp_cmd_mode_1 is: {temp_cmd_mode_1}')
        ph_cmd_mode_1 = dasgip.disable_pH_control()
        logger.debug(f'ph_cmd_mode_1 is: {ph_cmd_mode_1}')

        self.abort_condition = False
        self.batch_phase_ongoing = False
        self.is_medium_exchange_needed = False
        logger.info('Starting medium exchange')
        # safety_timer = 20 * 60

        # Remove initial volume
        volume_safe = volume + 25
        msg, pump_duration = pump_lib.pump_set_volume_at_flow_rate(channels=[PUMP_CHANNEL_OUT], volume=[volume_safe], direction=['J'])
        logger.info(f'Time required for medium removal: {pump_duration}')
        sleep(max(pump_duration) * 60)
        logger.info('Medium removal finished')

        # Stop stirrer before pumping in fresh medium to be able to detect the level using the capacitive sensor
        stirrer_cmd_mode_1 = dasgip.stop_stirrer()
        logger.debug(f'stirrer_CmdMode1 is: {stirrer_cmd_mode_1}')

        # Add volume based on antifoam sensor and safety_timer
        print(pump_lib.pump_time_at_flow_rate(channels=[PUMP_CHANNEL_IN], runtime=[self.safety_timer_limit*2], direction=['K']))

        safety_start_time = time()
        logger.info(f'The current safety_timer_limit is {self.safety_timer_limit}')
        safety_timer = 0
        level_sensor_pv = dasgip.get_level_sensor()
        logger.debug(f'level_sensor_pv is: {level_sensor_pv}')

        # If the level is reached within the time of the safety timer limit
        while safety_timer < self.safety_timer_limit and level_sensor_pv < MAX_VOLUME_LEVEL:
            level_sensor_pv = dasgip.get_level_sensor()
            logger.debug(f'The current level sensor output / conductivity is: {level_sensor_pv}')
            sleep(3)
            safety_timer = time() - safety_start_time
            logger.debug(f'The current time for medium refill is: {safety_timer}')
        pump_lib.pump_stop(channels=[PUMP_CHANNEL_IN])

        # Last mL of fill up must be accurate so gassing is deactivated for that brief period.
        if safety_timer < self.safety_timer_limit and level_sensor_pv > MAX_VOLUME_LEVEL:
            dasgip.stop_aeration()
            logger.debug(f'Stopping aeration to fill up with even surface and reduce error in reactor volume caused '
                         f'by air bubbles.')
            sleep(3)
            level_sensor_pv = dasgip.get_level_sensor()
            if level_sensor_pv < MAX_VOLUME_LEVEL:
                pump_lib.pump_start(channels=[PUMP_CHANNEL_IN])
            while safety_timer < self.safety_timer_limit and level_sensor_pv < MAX_VOLUME_LEVEL:
                level_sensor_pv = dasgip.get_level_sensor()
                logger.debug(f'The current level sensor output / conductivity is: {level_sensor_pv}')
                sleep(3)
                safety_timer = time() - safety_start_time
                logger.debug(f'The current time for medium refill is: {safety_timer}')
            dasgip.start_aeration()

        pump_lib.pump_stop(channels=[PUMP_CHANNEL_IN])

        # Restart the stirrer
        stirrer_cmd_mode_2 = dasgip.start_stirrer()
        logger.debug(f'stirrer_CmdMode2 is: {stirrer_cmd_mode_2}')

        # Check if the run needs to be aborted because the safety_timer is exceeded
        if safety_timer > self.safety_timer_limit:
            self.abort_condition = True
            self.last_medium_exchange = time()
            logger.error(f'Critical Error! Safety timer({safety_timer}) exceeded safety_timer_limit('
                         f'{self.safety_timer_limit})')
            self.safety_timer_limit = safety_timer
            return

        # Reset timer of last medium exchange
        self.last_medium_exchange = time()

        # Enable temperature control
        temp_cmd_mode_2 = dasgip.enable_temperature_control()
        logger.debug(f'temp_CmdMode2 is: {temp_cmd_mode_2}')
        ph_cmd_mode_2 = dasgip.enable_pH_control()
        logger.debug(f'ph_CmdMode2 is: {ph_cmd_mode_2}')
        logger.info('Medium addition finished, Medium exchange finished')
        self.safety_timer_limit = safety_timer * 2
        return

    def check_if_batch_phase_ongoing(self):
        # Check if 10 minutes have passed since the last medium exchange
        if self.last_medium_exchange + MIN_MEDIUM_EXCHANGE_INTERVAL < time():
            # Check if the current dissolved oxygen value is below 60%, indicating that the cells are growing
            curr_do = dasgip.get_DO_sensor()
            logger.debug(f'Check if batch phase ongoing. Checking DO Sensor Output: {curr_do}')
            if curr_do == -1:
                logger.warning(f'DO sensor is offline or not connected: {curr_do}\nBatch phase was not detected, returning')
                return False
            if curr_do < 50:
                logger.debug(f'The current DO sensor output is: {curr_do}\nBatch phase detected!')
                return True
            else:
                logger.debug('Batch phase was not detected, returning')
                return False
        else:
            logger.debug('Batch phase was not detected. Minimum medium exchange interval not yet elapsed.')
            return False

    def check_if_medium_exchange_needed(self):
        """This function evaluates whether the medium should be exchanged and returns true if the answer is yes"""
        if self.last_medium_exchange + BATCH_PHASE_ESTIMATION < time():
            curr_do = dasgip.get_DO_sensor()
            logger.debug(f'Check if Medium exchange needed. Checking DO Sensor Output: {curr_do}')
            if curr_do == -1:
                logger.warning(f'DO sensor is offline or not connected: {curr_do}\nNo medium exchange, returning')
                return False
            if curr_do > 75:
                logger.info(f'End of Batch phase detected')
                return True
            else:
                logger.debug('DO has not risen again')
                return False
        else:
            logger.debug('Batch phase estimation not elapsed')
            return False

    def start(self):
        # Main loop. Will be completed endless times throughout the experiment. Will re-evaluate if the medium should
        # be exchanged
        pump_lib.adjust_pump_settings()
        while not self.abort_condition:
            process_time = (time() - self.start_time) / (60 * 60)
            logger.debug(f'The current process time in hours is: {process_time:.4f}')

            # Check if the batch phase has started in the first place, will not be repeated once the batch phase has
            # been detected
            if not self.batch_phase_ongoing:
                self.batch_phase_ongoing = self.check_if_batch_phase_ongoing()
                logger.debug(f'Batch phase is {"ongoing" if self.batch_phase_ongoing else "not ongoing"}')

            # Check if the batch phase has started
            if self.batch_phase_ongoing:
                # Check if DO has risen again and if the time has elapsed to exchange the medium
                self.is_medium_exchange_needed = self.check_if_medium_exchange_needed()

            if self.is_medium_exchange_needed is True:
                self.change_medium(volume=REACTOR_VOLUME)
                BATCH_PHASE_ESTIMATION = 3 * 60 * 60  # in this case 3 hours
            sleep(5)


def run():
    ale_medium_exchange = ALEMediumExchange()
    ale_medium_exchange.start()
