# Supplementary material for: Accelerated Adaptive Laboratory Evolution by Automated Repeated Batch Processes in Parallelized Bioreactors
Source: Microorganisms. 2023 Jan 20;11(2):275. doi: 10.3390/microorganisms11020275 (PMC9965177; doi:10.3390/microorganisms11020275)
Supplement: Supplementary file 1 [file microorganisms-11-00275-s001.zip › jupyter_supplement/analysis/data_import_and_processing.ipynb]

# %% [markdown]
[Back to the main page](./analysis.ipynb)

## Experiment overview

<!---Total width 700 px-->  

|<div style="width:100px">Name</div>|<div style="width:50px">Reactor</div>|<div style="width:50px">ID</div>|<div style="width50px">NTG ug/L</div>|<div style="width:100px">Preculture start MESZ</div>|<div style="width:100px">Process start date MESZ</div>|<div style="width:350px">Comment</div>|
|:--------:|:------:|:-----:|:-----:|:-----:|:-----:|:-----:|
|ALE_V_5 1| 1 | 1 | - | 04.07.2022, 22:30 | 05.07.2022, 14:45 | |
|ALE_V_5 2| 2 | 2 | - | 04.07.2022, 22:30 | 05.07.2022, 14:45 | |
|ALE_V_5 3| 3 | 3 | - | 04.07.2022, 22:30 | 05.07.2022, 14:45 | |
|ALE_V_5 4| 4 | 4 | - | 04.07.2022, 22:30 | 05.07.2022, 14:45 | |
|ALE_V_6 1| 1 | 5 | 5 | 20.07.2022, 22:30 | 21.07.2022, 15:21 | |
|ALE_V_6 2| 2 | 6 | 5 | 20.07.2022, 22:30 | 21.07.2022, 15:21 | |
|ALE_V_6 3| 3 | 7 | 5 | 20.07.2022, 22:30 | 21.07.2022, 15:21 | |
|ALE_V_6 4| 4 | 8 | 5 | 20.07.2022, 22:30 | 21.07.2022, 15:21 | |

### Pre-culture 
The pre-culture of ALE_V_5 was started 04.07.2022 at 22:30 in 100 mL LB-medium with cryostock *"E. coli K12 MG1655 MAR 2021 LB 17.03.2022 I"*. The pre-culture of ALE_V_6 was started 20.07.2022 at 22:30 in 100 mL LB-medium with cryostock *"E. coli K12 MG1655 MAR 2021 LB 17.03.2022 I"*.  
OD600 of pre-culture and respective inoculum volume for the reactors was:

|<div style="width:50px">ID</div>|<div style="width:200px">OD600</div>|<div style="width200px">Inocculum volume, mL</div>|<div style="width:200px">Theor. start conc.,g/L</div>|
|:--------:|:--------:|:------:|:-----:|
| 1 |2.285     | 65.56 | 2 |
| 2 |2.261     | 66.26 | 2 |
| 3 |2.266     | 66.10 | 2 |
| 4 |2.291     | 65.41 | 2 |
| 5 |2.118     | 70.75 | 2 |
| 6 |2.107     | 71.11 | 2 |
| 7 |2.235     | 67.04 | 2 |
| 8 |2.118     | 70.75 | 2 |


### Main Culture 
The processes of ALE_V_5 were started on the 05.07.2022. A sample of the medium before inoculation was taken at 14:45. The reactors were **inoculated at 15:10** (which corresponds to 13:10 UTC), immediately followed by a sampling at 15:12.

The processes of ALE_V_6 were started on the 21.07.2022. A sample of the medium before inoculation was taken at 15:00. The reactors were **inoculated at 15:21** (which corresponds to 13:21 UTC), immediately followed by a sampling at 15:22.

Data acquisition from the off-gas analytics was restarted multiple times druing the ALE_V_% experiment. The following job ID-reactor of the data-acquisition task in the raw data to reactor/ID mapping applies:

|<div style="width:200px">ID</div>|<div style="width200px">Job ID O2</div>|<div style="width:200px">Job ID CO2</div>|
|:--------:|:------:|:-----:|
|1     | 116, 103, 108 | 116, 103, 108 |
|2     | 117, 104, 109 | 117, 104, 109 |
|3     | 118, 105, 110 | 118, 105, 110 |
|4     | 119, 106, 111 | 119, 106, 111 |
|5     | 116 | 116 |
|6     | 117 | 117 |
|7     | 118 | 118 |
|8     | 119 | 119 |


# %% [code]
%load_ext autoreload
%autoreload 2
import ALE_lib.conv_functions as cflib
import pandas as pd
import pickle
from matplotlib import pyplot as plt

# %% [markdown]
### Scan directory and load csv-files
The data is loaded, homogenized, and put into a single raw data source pd.DataFrame. Reactor numbers must be replaced with IDs and job numbers from the data acquisition service raw data of the offgas analyzer must be mapped to IDs. 

# %% [code]
# The reactor-ID mapping
DC_REACTOR_ID_ALE_V_5 = {1: 1, 2: 2, 3: 3, 4: 4}
DC_REACTOR_ID_ALE_V_6 = {1: 5, 2: 6, 3: 7, 4: 8}

# The reactor-job mapping
DC_JOBS_MAP_ALE_V_5 = {116: 1, 117: 2, 118: 3, 119: 4, 
                       103: 1, 104: 2, 105: 3, 106: 4,
                       108: 1, 109: 2, 110: 3, 111: 4}
DC_JOBS_MAP_ALE_V_6 = {116: 1, 117: 2, 118: 3, 119: 4}

DC_ID_START_TIME = {1: '2022-07-05T12:45:00.00Z', 2: '2022-07-05T12:45:00.00Z', 3: '2022-07-05T12:45:00.00Z', 4: '2022-07-05T12:45:00.00Z',
                    5: '2022-07-21T13:21:00.00Z', 6: '2022-07-21T13:21:00.00Z', 7: '2022-07-21T13:21:00.00Z', 8: '2022-07-21T13:21:00.00Z'}

# The directories where the raw data is stored
ALE_V_5_DIR = './raw_data/ALE_V_5/'
ALE_V_6_DIR = './raw_data/ALE_V_6/'

# Import data from ALE_V_5
ls_dataset_names = cflib.scan_directory_for_csv_files(directory=ALE_V_5_DIR)
if 'experimental_growth_rates.csv' in ls_dataset_names: ls_dataset_names.remove('experimental_growth_rates.csv')
ls_datasets_ale_v_5 = cflib.load_influxdb_csv_datasets(directory=ALE_V_5_DIR, dataset_names=ls_dataset_names, job_map=DC_JOBS_MAP_ALE_V_5)

# Import data from ALE_V_6
ls_dataset_names = cflib.scan_directory_for_csv_files(directory=ALE_V_6_DIR)
if 'experimental_growth_rates.csv' in ls_dataset_names: ls_dataset_names.remove('experimental_growth_rates.csv')
ls_datasets_ale_v_6 = cflib.load_influxdb_csv_datasets(directory=ALE_V_6_DIR, dataset_names=ls_dataset_names, job_map=DC_JOBS_MAP_ALE_V_6)

# %% [markdown]
### Rename data colums

# %% [code]
# Extract unit information and divide dataframe
dc_dc_datasets_ordered_ale_v_5 = cflib.separate_datasets_by_unit(dict_of_mixed_datasets=ls_datasets_ale_v_5, dc_reactor_id=DC_REACTOR_ID_ALE_V_5)
dc_dc_datasets_ordered_ale_v_6 = cflib.separate_datasets_by_unit(dict_of_mixed_datasets=ls_datasets_ale_v_6, dc_reactor_id=DC_REACTOR_ID_ALE_V_6)

# %% [markdown]
### Merge datasets and set time to process time

# %% [code]
ls_datasets = [dc_dc_datasets_ordered_ale_v_5, dc_dc_datasets_ordered_ale_v_6]
dc_dc_datasets_ordered = cflib.merge_datasets(ls_datasets)
dc_dc_datasets_ordered = cflib.convert_to_process_time(dc_dc_datasets_ordered, DC_ID_START_TIME)
# dc_dc_datasets_ordered['dc_df_Offgas_CO2'][1].head(2)

# %% [markdown]
### Remove duplicates
In some cases data was acquired from multiple workers simultaneously so duplicates exist in the raw dataset which have an offset that is shorter than the polling interval of 15 s.

# %% [code]
dc_dc_datasets_ordered = cflib.remove_duplicates(dc_dc_datasets=dc_dc_datasets_ordered, polling_interval=15)

# %% [code]
## Get data overview
# Visualize selected data -> uncomment "plt... command"
id = 6; 
dataset = 'dc_df_Agitation_ActuatorPwrPV' ;parameter = 'ActuatorPwrPV'
# dataset = 'dc_df_Offgas_O2' ;parameter = 'O2'
fig = plt.figure(figsize=(25,5))
plt.plot(dc_dc_datasets_ordered[dataset][id]['process_time'],dc_dc_datasets_ordered[dataset][id][parameter]*10)
dataset = 'dc_df_Temperature_PV' ;parameter = 'PV'
dataset = 'dc_df_DO_PV' ;parameter = 'PV'
data = dc_dc_datasets_ordered[dataset][id]  # .loc[dc_dc_datasets_ordered[dataset][id][parameter]>=75]  # <-- Use .loc[...] for conditional selection
plt.plot(data['process_time'],data[parameter], c='r')
plt.xlim(0,200) 
plt.ylim(0)

# %% [code]


# %% [markdown]
### Load batch time info

# %% [code]
# Indexes with data that should not be used for batch time identification
faulty_data_correction = {
    1: {},
    2: {},
    3: {},
    4: {},
    5: {(48378, 49019)},
    6: {}, # (5147, 5221)
    7: {(21634, 21644), (48003, 49017)},
    8: {(47619, 49016)},
}

# %% [code]
batch_times = {'start': {}, 'mid': {}, 'end': {}}
for id in DC_ID_START_TIME.keys():    
    ## mid times
    dataset = 'dc_df_Agitation_ActuatorPwrPV'; parameter = 'ActuatorPwrPV'
    data = dc_dc_datasets_ordered[dataset][id][parameter].loc[dc_dc_datasets_ordered[dataset][id][parameter]==0].index
    data = dc_dc_datasets_ordered[dataset][id].loc[dc_dc_datasets_ordered[dataset][id][parameter]==0]
    data = data.reset_index()  #[47619:49016]
    for correction in faulty_data_correction[id]:
        # print(correction)
        data = data[(data['index'] < correction[0]) | (data['index'] > correction[1])]
    data = data.set_index(['index'])
    data = data.index
    
    i_last = 0
    batch_mid_num = 0
    ls_batch_mid = pd.DataFrame()
    _ls_batch_mid_index = []
    _ls_batch_mid_time = []
    for i in data:
        if i > i_last+1:
            if _ls_batch_mid_time == []:
                #if dc_dc_datasets_ordered[dataset_2][id].iloc[i][parameter_2] > 40:
                last_batch_i = i
                _ls_batch_mid_index.append(i)
                _ls_batch_mid_time.append(dc_dc_datasets_ordered[dataset][id].iloc[i]['process_time'])
            elif dc_dc_datasets_ordered[dataset][id].iloc[i]['process_time']-_ls_batch_mid_time[-1] >=3:
                #if dc_dc_datasets_ordered[dataset_2][id].iloc[i][parameter_2] > 40:
                last_batch_i = i
                _ls_batch_mid_index.append(i)
                _ls_batch_mid_time.append(dc_dc_datasets_ordered[dataset][id].iloc[i]['process_time'])
        else:
            pass
        i_last = i
    ls_batch_mid['index'] = _ls_batch_mid_index
    ls_batch_mid['process_time'] = _ls_batch_mid_time
    batch_times['mid'][id] = ls_batch_mid

    ## start times
    dataset = 'dc_df_Agitation_ActuatorPwrPV'; parameter = 'ActuatorPwrPV'
    dataset_2 = 'dc_df_DO_PV'; parameter_2 = 'PV'
    #data = dc_dc_datasets_ordered[dataset][id][parameter].loc[dc_dc_datasets_ordered[dataset][id][parameter]==0].index
    data = dc_dc_datasets_ordered[dataset][id].loc[dc_dc_datasets_ordered[dataset][id][parameter]==0]
    data = data.reset_index()
    for correction in faulty_data_correction[id]:
        print(f'Applying correction on id {id} dataset between indexes: {correction}')
        data = data[(data['index'] < correction[0]) | (data['index'] > correction[1])]
    data = data.set_index(['index'])
    data = data.index
    i_last = data[0]
    batch_start_num = 0
    ls_batch_start = pd.DataFrame()
    _ls_batch_start_index = [None]
    _ls_batch_start_time = [0]
    for i in data:
        if i > i_last+1:
            if _ls_batch_start_time == []:
                last_batch_i = i
                _ls_batch_start_index.append(i_last)
                _ls_batch_start_time.append(dc_dc_datasets_ordered[dataset][id].iloc[i_last]['process_time'])
            elif dc_dc_datasets_ordered[dataset][id].iloc[i_last]['process_time']-_ls_batch_start_time[-1] >=3:
                last_batch_i = i
                _ls_batch_start_index.append(i_last)
                _ls_batch_start_time.append(dc_dc_datasets_ordered[dataset][id].iloc[i_last]['process_time'])
        else:
            pass
        i_last = i+1
    ls_batch_start['index'] = _ls_batch_start_index
    ls_batch_start['process_time'] = _ls_batch_start_time
    batch_times['start'][id] = ls_batch_start

    # End times
    # End times are 22 min before mid. Calculation: REACTOR_VOLUME = 575 mL + 25 mL buffer = 600 mL. Average pump speed 28 mL/min. 600/28 = 21.5 min
    pump_speed = [0.35, 0.35, 0.35, 0.35, 0.445, 0.38, 0.3571, 0.3571]
    ls_batch_start = pd.DataFrame()
    # average_pump_empty_duration = 0.3571 # in h. Is 22 min.
    _ls_batch_start_index = []
    _ls_batch_start_time = []
    for batch in batch_times['mid'][id].index:
        start_time = batch_times['mid'][id]['process_time'][batch] - pump_speed[id - 1]
        # print(start_time, batch_times['mid'][id]['process_time'][batch])
        start_index = dc_dc_datasets_ordered[dataset][id].iloc[(dc_dc_datasets_ordered[dataset][id]['process_time']-start_time).abs().argsort()[:1]] # full row
        start_index = int(start_index.index.values[0])
        # print(dc_dc_datasets_ordered[dataset][id].iloc[start_index])
        _ls_batch_start_index.append(start_index)
        _ls_batch_start_time.append(start_time)
        ls_batch_start    
    ls_batch_start['index'] = _ls_batch_start_index
    ls_batch_start['process_time'] = _ls_batch_start_time
    batch_times['end'][id] = ls_batch_start
    

# %% [code]
fig = plt.figure(figsize=(25,4))
id = 5; dataset = 'dc_df_Agitation_ActuatorPwrPV'; parameter = 'ActuatorPwrPV'
dataset = 'dc_df_Offgas_O2'; parameter = 'O2'
dataset_2 = 'dc_df_DO_PV'; parameter_2 = 'PV'
plt.plot(dc_dc_datasets_ordered[dataset][id]['process_time'],dc_dc_datasets_ordered[dataset][id][parameter]*4)
#plt.plot(dc_dc_datasets_ordered[dataset_2][id]['process_time'],dc_dc_datasets_ordered[dataset_2][id][parameter_2])
for event in batch_times['start'][id]['process_time']:
    plt.axvline(event, c='r',  ls='-')
for event in batch_times['mid'][id]['process_time']:
    plt.axvline(event, c='k',  ls='-')
for event in batch_times['end'][id]['process_time']:
    plt.axvline(event, c='g', ls='-')
plt.axvline(0, c='k', ls=':')
#plt.xlim(105.75, 106.5)
x0 = 0
plt.xlim(x0, x0+100)
plt.ylim(0, 100) #, 10)

# %% [code]
for id in DC_ID_START_TIME.keys(): 
    print(f'Run with ID {id}: Detected {len(batch_times["start"][id])} start events,  {len(batch_times["mid"][id])} mid events,  {len(batch_times["end"][id])} end events. ')
    if not len(batch_times['start'][id]) == len(batch_times['mid'][id]) == len(batch_times['end'][id]):
        print('Warning: The number of start, mid, and end events should be the same!')

# %% [markdown]
### Plot data unit- and batch-wise

# %% [code]
# Plot any dataset available by changing the three parameters below. Batch is 1 based
batch = []
dataset = 'Offgas'  # Gassing Offgas
parameter =  'CO2'  # FCO2PV FAirPV FN2PV FO2PV PV VAirPV VCO2PV VN2PV VO2PV VPV XCO2PV XO2PV CO2 O2
# CO2: c='r', ylim=(0, 3)
# O2: c='b', ylim=(16, 21.5)
fig = cflib.plot_batch_data(data=dc_dc_datasets_ordered, dc_batch_times=batch_times, batch=batch, dataset=dataset, parameter=parameter, lw=2, c='r', ylim=(0, 4)) #  # (16, 21.5) (0,3)
if isinstance(batch, int): fig.savefig(f'./figures/data_import/visualization_by_batch_{batch}_{dataset}_{parameter}.jpg', dpi=500)
else: fig.savefig(f'./figures/data_import/visualization_by_unit_and_batch_{dataset}_{parameter}.jpg', dpi=500)

# %% [markdown]
### Store data as pickle file
The data is stored in two different files. The process data is stored in "processed_data.pickle" and the batch times are stored in "batch_times.pickle".

# %% [code]
processed_data_file_name = "processed_data.pickle"
with open(processed_data_file_name, 'wb') as f: pickle.dump(dc_dc_datasets_ordered, f)

batch_times_file_name = "batch_times.pickle"
with open(batch_times_file_name, 'wb') as f: pickle.dump(batch_times, f)

# %% [markdown]
### Load data to validate

# %% [code]
f = open(processed_data_file_name, 'rb')
processed_data = pickle.load(f); f.close()
f = open(batch_times_file_name, 'rb')
batch_times_data = pickle.load(f); f.close()

print(processed_data.keys())
print(batch_times_data.keys())

# %% [code]
