# Supplementary material for: Accelerated Adaptive Laboratory Evolution by Automated Repeated Batch Processes in Parallelized Bioreactors
Source: Microorganisms. 2023 Jan 20;11(2):275. doi: 10.3390/microorganisms11020275 (PMC9965177; doi:10.3390/microorganisms11020275)
Supplement: Supplementary file 1 [file microorganisms-11-00275-s001.zip › jupyter_supplement/analysis/analysis.ipynb]

# %% [markdown]
# Analysis of ALE data

## 1 Introduction
### 1.1 Adaptive laboratory evolution
### 1.2 Structure of the notebook

## 2 Batch starts and duration
Batch start and end times were determined automatically by analysis of the Level and DO time-series data.  
- [ALE V5 batch determination](./raw_data/ALE_V_5/batches_and_duration.ipynb)  
- [ALE V6 batch determination](./raw_data/ALE_V_6/batches_and_duration.ipynb)  

## 3 Data Import and Pre-Processing
The data import and pre-processing is performed in a separate notebook. The raw data is loaded from the csv-exports of the InfluxDB database. The imported data is reduced to the relevant process time. The relative process time is calculated relative tot he process start. The ALE phases are indentified implicitly by detecting the end of a batch phase, the transition from emptying to filling, and the start of a new batch. The detection is based on the process data using the stirrer speed and the pump speed as data source. The activity of the pump was not recorded. Log-files of the respective containers that contain this information too, but using the process data is simpler than parsing lots and lots of files. The procedure is explained in detail in [data import and pre-processing](./data_import_and_processing.ipynb). The notebook exports the following files:
- *"processed_data.pickle"*  
- *"batch_times.pickle"*  


# %% [code]
%load_ext autoreload
%autoreload 2
import pickle
import ALE_lib.black_box_model as bbm
import matplotlib.pyplot as plt
import numpy as np
import pandas as pd

# %% [code]
processed_data_file_name = "processed_data.pickle"
batch_times_file_name = "batch_times.pickle"
f = open(processed_data_file_name, 'rb')
processed_data = pickle.load(f); f.close()
f = open(batch_times_file_name, 'rb')
batch_times_data = pickle.load(f); f.close()

print(processed_data.keys())
print(batch_times_data.keys())

# %% [code]
batch_times_data['end'][5].iloc[10]

# %% [code]


# %% [code]


# %% [markdown]
## 4 Data homogenization and processing

### 4.1 Constants and boundary conditions

# %% [code]
# Molar Mass glycerol, as batch substrate
M_gly = bbm.calcMolarMass('CH2.67O1')  # 92.093 g/mol
M_x = bbm.calcMolarMass('CH1.77O0.49N0.24')  # 24.996 g/mol  # Roels 1980/ neidhardt_escherichia_1987
print(f'Molar mass of glycerol: {M_gly:.3f} g/mol')
print(f'Molar mass of biomass: {M_x:.3f} g/mol')

V_r = 0.575   # L Reactor volume in L. Assumed constant although minor changes were made for e.g. sampling and base addition. 
c_s0 = 12.0   # Substrate concentration (initial) of 12 g/L
c_x0 = 0.25   # g/L Is estimated from measurements made in selected batches at batch start.
print(f'Reactor volume is {V_r} L')
print(f'Initial biomass concentration is: {c_x0} g/L')
print(f'Initial substrate concentration is: {c_s0} g/L')

mass_balance_equation = 'CH1.77O0.49N0.24 + CO2 + H2O - CH2.67O - O2 - NH3'
print(f'The used mass balance equation: \n{mass_balance_equation}')
# Volumetric composition of the air inflow:
# DWD (German Weather Service) values do not match with BlueSens values for calibration. DWD cites: 0,04078 vol.-% CO2, 20,906 vol.-% O2. BlueSens values are used because device was calibrated according to those.
# To BlueSens "Fresh air" means: 0,04 vol.-% CO2, 20,97 vol.-% O2, rest N
y_O2_in = 20.91  # DWD: 20.906  #20.97 before
y_CO2_in = 0.041  # DWD 0.04078  # 0.04 before

# %% [markdown]
### 4.2 Plot the offgas concentration data 
Plot the offgas concentration data that will be used for calculation of the OUR and CER. Evaluate if data is good enough.

# %% [code]
def plot_batch_data(data: dict, batch_times: dict, lw: float, label_fontsize: float = 22):
    dc_transfer_time = {}
    dc_batch_duration = {}
    data_O2_sel_2_old = None
    in_plot_fontsize = 16
    for unit in batch_times_data['start'].keys():
        transfer_time = []
        batch_duration = []
        plt.close()
        data_O2 = data[f'dc_df_Offgas_O2'][unit]
        data_CO2 = data[f'dc_df_Offgas_CO2'][unit]
        fig, host = plt.subplots(figsize = (15, 7))
        fig.subplots_adjust(right=0.75)
        par1 = host.twinx()
        transfer_time = []
        for batch in batch_times_data['start'][unit].index:
            try:
                data_O2_sel = data_O2.loc[(data_O2['process_time'] > batch_times['start'][unit].iloc[batch]['process_time']) & (data_O2['process_time'] < batch_times['mid'][unit].iloc[batch]['process_time'])]
                data_CO2_sel = data_CO2.loc[(data_CO2['process_time'] > batch_times['start'][unit].iloc[batch]['process_time']) & (data_CO2['process_time'] < batch_times['mid'][unit].iloc[batch]['process_time'])]
                p1, = host.plot(data_O2_sel['process_time'], data_O2_sel['O2'], label = f'$O_2$', c = 'b', lw=lw)
                p2, = par1.plot(data_CO2_sel['process_time'], data_CO2_sel['CO2'], label = '$CO_2$', c='r', lw=lw)
                host.axvline(data_O2_sel['process_time'].iloc[-1], 0, 1/22 * 20.45, c='grey', ls='-', lw=0.5)
                host.axvline(data_O2_sel['process_time'].iloc[1], 0, 1/22 * 20.45, c='grey', ls='-', lw=0.5)
            except:
                print(f'Batch {batch} does not exist for unit {unit}')
            try:
                data_O2_sel_2 = data_O2.loc[(data_O2['process_time'] > batch_times['start'][unit].iloc[batch]['process_time']) & (data_O2['process_time'] < batch_times['end'][unit].iloc[batch]['process_time'])]
                if batch == 0:
                    pass
                else:
                    if batch%4 == 0:
                        host.text(x= data_O2_sel['process_time'].iloc[1], y = 21.75, s = f'B{batch}', c='k', fontsize=in_plot_fontsize)
                    transfer_time.append(data_O2_sel_2['process_time'].iloc[1] - data_O2_sel_2_old['process_time'].iloc[-1])
                    batch_duration.append(data_O2_sel_2['process_time'].iloc[-1] - data_O2_sel_2['process_time'].iloc[1])
                data_O2_sel_2_old = data_O2_sel_2
            except:
                pass
        dc_transfer_time[unit] = transfer_time
        dc_batch_duration[unit] = batch_duration
        host.set_xlim(0, 205)
        host.set_ylim(15, 22)
        par1.set_ylim(0,10)
        host.set_xlabel("Process time, h", fontsize=label_fontsize)
        host.set_ylabel("$O_2$ in offgas, %", fontsize=label_fontsize)
        par1.set_ylabel("$CO_2$ in offgas, %", fontsize=label_fontsize)
        host.yaxis.label.set_color(p1.get_color())
        par1.yaxis.label.set_color(p2.get_color())
        tkw = dict(size=4, width=1.5)
        host.tick_params(axis='y', colors=p1.get_color(), labelsize=label_fontsize, **tkw)
        par1.tick_params(axis='y', colors=p2.get_color(), labelsize=label_fontsize, **tkw)
        host.tick_params(axis='x', labelsize=label_fontsize, **tkw)
        lines = [p1, p2]
        # Add line for batch indicators
        host.axhline(21.5, c='grey', ls='-', lw=0.5)

        # Add 0.04% CO2 and 20.97% O2 line
        host.axhline(y_O2_in, c='k', ls='--')
        # host.text(x= 5, y = y_O2_in+0.2, s = f'{y_O2_in}% $O_2$', c='k', fontsize=in_plot_fontsize)
        par1.axhline(y_CO2_in, c='k', ls='--')
        # par1.text(x= 5, y = y_CO2_in+0.1, s = f'{y_CO2_in}% $CO_2$', c='k', fontsize=in_plot_fontsize)
        # plt.title(f'Unit {unit} batch {batch}', fontsize=label_fontsize)
        plt.tight_layout()
        plt.savefig(f'./figures/manuscript/figure_3_{unit}.png', dpi=500, transparent=False)
    return dc_transfer_time, dc_batch_duration

dc_transfer_time, dc_batch_duration = plot_batch_data(data=processed_data, batch_times=batch_times_data, lw=2)

# %% [markdown]
### 4.3 Calculate the average duration of transfer

# %% [code]
for id in dc_transfer_time.keys():
    # Remove transfer times >= 1. These transfer durations are erroneous.
    transfer_times = [x*60 for x in dc_transfer_time[id] if x <= 1]  # Converted to minutes
    # print(transfer_times)
    transfer_time_average = (np.sum(transfer_times)/len(transfer_times))*60  # in min
    transfer_time_average = np.average(transfer_times)  # in min
    transfer_time_std = np.std(transfer_times)
    print(f'ID {id}: {transfer_time_average:.2f} +- {transfer_time_std:.2f} min')

# %% [markdown]
Average transfer duration of the last experimental run (ID 5-8):

# %% [code]
transfer_times_overall = dc_transfer_time[5] + dc_transfer_time[6] + dc_transfer_time[7] + dc_transfer_time[8]
transfer_times_overall = transfer_times_overall*60
transfer_times_overall_average = np.average(transfer_times_overall)
transfer_times_overall_std = np.std(transfer_times_overall)
print(f'Overall average of run ID 5-8: {transfer_times_overall_average:.2f} +- {transfer_times_overall_std:.2f}')

# %% [markdown]
### 4.4 Calculate the average duration of second and last batches
Calculate the duration of the first batches of EC_GM1, EC_GM2, EC_GM3 (ID: 6, 7, 8)

# %% [code]
first_batch_durations = [dc_batch_duration[6][0], dc_batch_duration[7][0], dc_batch_duration[8][0]]
first_batch_duration_average = np.average(first_batch_durations)
first_batch_duration_std = np.std(first_batch_durations)
print(f'Average duration of first batch: {first_batch_duration_average:.2f} +- {first_batch_duration_std:.2f}')

last_batch_durations = [dc_batch_duration[6][-1], dc_batch_duration[7][-1], dc_batch_duration[8][-1]]
last_batch_duration_average = np.average(last_batch_durations)
last_batch_duration_std = np.std(last_batch_durations)
print(f'Average duration of last batch: {last_batch_duration_average:.2f} +- {last_batch_duration_std:.2f}')

# %% [markdown]
### 4.5 Merge the offgas data into a single dataframe and align them
O2 and CO2 data each have their independent timestamps. In order to use them for the model, each datapoint from the O2 and CO2 dataset need to be matched to ONE timestamp. Thedatasets are merged in a way, that the datapoints from each dataset are matche that are the closest together. 


# %% [code]
dc_df_process_data = bbm.merge_datasets_into_process_datasets(dc_dc_datasets=processed_data);

# %% [markdown]
### 4.6 [Average raw process using rolling mean (window)]
To be determined. May not be necessary as data is fit to exponential function.

# %% [code]
# for unit in dc_df_process_data.keys():
#     dc_df_process_data[unit] = cblib.apply_rolling_mean(window_width=90, dataset=dc_df_process_data[unit])

# %% [markdown]
### 4.7 Add (constant) reactor volume to dataset
In the future the model can easily be refined by loading the actual volume dataset. In that case, the reactor volume would already be present as it would be imported automatically in the data import and pre-porcessing notebook.

# %% [code]
for unit in dc_df_process_data.keys():
    dc_df_process_data[unit]['Reactor_PV'] = pd.Series([V_r] * len(dc_df_process_data[unit].index), index=dc_df_process_data[unit].index)

# %% [markdown]
## 5 Black box model calculations
### 5.1 Calculation of conversion rates 
based on the given inputs and datasets
Inputs:
* molar Mass glycerol: 92,09 $g·mol^{-1}$
* composition of glycerol c-normalized: $CH_{2.67}O_{1}$
* c-normalized elemental composition of biomass according to Roels et al. 1980 : C:1; H:1.77; O:0.49; N:0.24078
* O$_2$ percentage inflow: 20.906 %  (according to https://www.dwd.de/DE/forschung/atmosphaerenbeob/zusammensetzung_atmosphaere/spurengase/inh_nav/klimagase_node.html)
* Co$_2$ percentage inflow: 0.04078 % (according to https://www.dwd.de/DE/forschung/atmosphaerenbeob/zusammensetzung_atmosphaere/spurengase/inh_nav/klimagase_node.html)  
* [Not included: expected error on the conversion rates (rS, OUR, CPR)]

#### 5.1.1 Set up Mass- and DoR-balances

# %% [code]
bbm.set_up_mass_and_DoR_balances(mass_balance_equation)

# %% [markdown]
#### 5.1.2 Calculate conversion rates

# %% [code]
# Inspect the datasets that are used. Check if all transformations are sound and process times are correct!
data = bbm.select_data_of_unit_and_batch(process_data=dc_df_process_data, dc_batch_times=batch_times_data, unit=3, batch=27)
data.head(5)

# %% [code]
tmp_dc_df_process_data = {}
dc_dc_conversion_rates = {}
# Populate the dictionnary with sub-dicts for each unit that contain the data of each batch as key-value pair.
plot = True
for unit in batch_times_data['start'].keys():
    tmp_dc_df_process_data[unit] = {}
    dc_dc_conversion_rates[unit] = {}
    for batch in range(0,len(batch_times_data['start'][unit])):
        print(f'Unit: {unit}, batch: {batch}')
        try:
            tmp_dc_df_process_data[unit][batch] = bbm.select_data_of_unit_and_batch(process_data=dc_df_process_data, dc_batch_times=batch_times_data, unit=unit, batch=batch)
            fit_data = {}
            # Smooth data by fitting it with an exponential function
            x, y, a, b, c, err, r_squared = bbm.fit_co2_data_to_exponential_function(tmp_dc_df_process_data[unit][batch]['CO2'], tmp_dc_df_process_data[unit][batch]['process_time'])
            if len(y) == 0:
                fit_data['CO2'] = (None, None, None, None)
            else:
                x_fitted, y_fitted = bbm.generate_dataset_from_exponential_fit(x, tmp_dc_df_process_data[unit][batch]['process_time'], a, b, c)
                if plot: bbm.plot_carbon_dioxide_data_fit(x, y, x_fitted, y_fitted, err, tmp_dc_df_process_data[unit][batch], r_squared, unit, batch)
                pd.options.mode.chained_assignment = None  # default='warn'
                tmp_dc_df_process_data[unit][batch].rename(columns={'CO2': 'CO2_measured'}, inplace=True) # [] = tmp_dc_df_process_data[unit][batch][]
                # Correct for systematic error (At start of batch, concentrations should be that of gas inflow. Deviation is caused by the system setup and most probably due toleft-over CO2 from the past batch or the pump-in/pump-out time)
                if y_fitted[0] > y_CO2_in:
                    y_fitted = y_fitted - (y_fitted[0] - y_CO2_in)
                    # if err is not None:
                    #     err['y_error_up'] = err['y_error_up'] - (err['y_error_up'][0] - y_CO2_in)
                    #     err['y_error_dw'] = err['y_error_dw'] - (err['y_error_dw'][0] - y_CO2_in)
                else:
                    y_fitted = y_fitted + (y_CO2_in - y_fitted[0])
                    # if err is not None:
                    #     err['y_error_up'] = err['y_error_up'] - (err['y_error_up'][0] - y_CO2_in)
                    #     err['y_error_dw'] = err['y_error_dw'] - (err['y_error_dw'][0] - y_CO2_in)
                fit_data['CO2'] = (a, b, c, err, r_squared)   
                tmp_dc_df_process_data[unit][batch]['CO2'] = y_fitted
                # if err is not None:
                #     tmp_dc_df_process_data[unit][batch]['CO2_err_up'] = err['y_error_up']
                #     tmp_dc_df_process_data[unit][batch]['CO2_err_dw'] = err['y_error_dw']

            x, y, a, b, c, err, r_squared = bbm.fit_o2_data_to_exponential_function(tmp_dc_df_process_data[unit][batch]['O2'], tmp_dc_df_process_data[unit][batch]['process_time'])
            if len(y) == 0:
                fit_data['O2'] = (None, None, None, None)
            else:
                x_fitted, y_fitted = bbm.generate_dataset_from_exponential_fit(x, tmp_dc_df_process_data[unit][batch]['process_time'], a, b, c)
                if plot: bbm.plot_oxygen_data_fit(x, y, x_fitted, y_fitted, err, tmp_dc_df_process_data[unit][batch], r_squared, unit, batch)
                tmp_dc_df_process_data[unit][batch].rename(columns={'O2': 'O2_measured'}, inplace=True)
                # Correct for systematic error (At start of batch, concentrations should be that of gas inflow. Deviation is caused by the system setup and most probably due toleft-over CO2 from the past batch or the pump-in/pump-out time)
                if y_fitted[0] > y_O2_in: 
                    y_fitted = y_fitted - (y_fitted[0] - y_O2_in)
                    # if err is not None:
                    #     err['y_error_up'] = err['y_error_up'] - (err['y_error_up'][0] - y_O2_in)
                    #     err['y_error_dw'] = err['y_error_dw'] - (err['y_error_dw'][0] - y_O2_in)
                else:
                    y_fitted = y_fitted + (y_O2_in - y_fitted[0])
                    # if err is not None:
                    #     err['y_error_up'] = err['y_error_up'] - (err['y_error_up'][0] - y_O2_in)
                    #     err['y_error_dw'] = err['y_error_dw'] - (err['y_error_dw'][0] - y_O2_in)
                fit_data['O2'] = (a, b, c, err, r_squared)
                tmp_dc_df_process_data[unit][batch]['O2'] = y_fitted
                # if err is not None:
                #     tmp_dc_df_process_data[unit][batch]['O2_err_up'] = err['y_error_up']
                #     tmp_dc_df_process_data[unit][batch]['O2_err_dw'] = err['y_error_dw']

            pd.options.mode.chained_assignment = 'warn'  # default='warn'


            # Don't even calculate conversion rates if fit (R_squared) is too bad:
            if fit_data['O2'][3] == None or fit_data['CO2'][3]==None:
                print(f'Batch {batch} is discarded due to bad data!')
            elif fit_data['O2'][4] < 0.98 or fit_data['CO2'][4] <= 0.98:
                print(f'Batch {batch} is discarded due to bad data!')
            else:
                # Arbitrary baseline should not be used. Could only be used as part of an optimization algorithm, iterative approximation procedure...
                # tmp_dc_df_process_data[unit][batch] = cblib.set_baseline_O2(batch_data=tmp_dc_df_process_data[unit][batch], y_O2_in=y_O2_in, calibration_factor_O2=calibration_factor_O2)
                # tmp_dc_df_process_data[unit][batch] = cblib.set_baseline_CO2(batch_data=tmp_dc_df_process_data[unit][batch], y_CO2_in=y_CO2_in, calibration_factor_CO2=calibration_factor_CO2)

                conversion_rates = bbm.calculate_conversion_rates(process_data=tmp_dc_df_process_data[unit][batch], y_O2_in=y_O2_in, y_CO2_in=y_CO2_in)
                # conversion_rates['process_time'] = tmp_dc_df_process_data[unit][batch]['process_time']-tmp_dc_df_process_data[unit][batch]['process_time'][0]

                conversion_rates['Reactor_PV'] = tmp_dc_df_process_data[unit][batch]['Reactor_PV']
                conversion_rates['cum_x'] = bbm.calculate_cumulative_biomass(process_time=conversion_rates['process_time'], r_x=conversion_rates['r_x'], V_r=V_r, c_x0=c_x0, M_x=M_x)
                conversion_rates['cum_s'] = bbm.calculate_cumulative_substrate(process_time=conversion_rates['process_time'], r_s=conversion_rates['r_s'], V_r=V_r, c_s0=c_s0, M_gly=M_gly)

                # Calculate mu by division
                conversion_rates['mu'] = bbm.calc_mu_by_division(conversion_rates['r_x'], conversion_rates['cum_x'], M_x)
                dc_dc_conversion_rates[unit][batch] = (conversion_rates, fit_data)
                if plot:
                    # Visualize the data and save the figures
                    bbm.plot_r_o_and_r_c_by_batch(process_data=tmp_dc_df_process_data[unit][batch], conversion_rate=conversion_rates, dc_batch_times=batch_times_data,unit=unit, batch=batch)
                    bbm.plot_r_x_and_r_s_by_batch(process_data=tmp_dc_df_process_data[unit][batch], conversion_rate=conversion_rates, dc_batch_times=batch_times_data,unit=unit, batch=batch, M_x=M_x, M_gly=M_gly, V_r=V_r)
                    bbm.plot_RQ_by_batch(process_data=tmp_dc_df_process_data[unit][batch], conversion_rate=conversion_rates, dc_batch_times=batch_times_data, unit=unit, batch=batch)
                    bbm.plot_CO2_O2_by_batch(process_data=tmp_dc_df_process_data[unit][batch], dc_batch_times=batch_times_data, unit=unit, batch=batch, y_O2_in=y_O2_in, y_CO2_in=y_CO2_in)
                    bbm.plot_c_s_and_c_x(conversion_rates, unit, batch)
                    bbm.plot_mu_and_log_mu(conversion_rates, unit, batch)
        except:
            print(f'Batch {batch} does not exist for unit {unit}')


# %% [markdown]
#### 5.1.3 Evaluate fit parammeters

# %% [code]
for unit in dc_dc_conversion_rates.keys():
    ls_batches = []
    ls_param_c_co2 = []
    ls_param_c_o2 = []
    for batch in dc_dc_conversion_rates[unit].keys():
        ls_batches.append(batch)
        ls_param_c_co2.append(dc_dc_conversion_rates[unit][batch][1]['CO2'][2])
        ls_param_c_o2.append(dc_dc_conversion_rates[unit][batch][1]['O2'][2])
    plt.scatter(np.array(ls_param_c_co2), np.array(ls_param_c_o2), label=f'unit {unit}')
plt.legend()

# %% [markdown]
#### 5.1.4 Calculation of growth rate, generation number and of CCD

The following sources for individual cell mass were found. The same dry weight was used that Palsson, Feist, Lee used (2.90E-13).The respective source is Neidhardt. 
Palsson, Feist, Lee
Cell weight density to OD 	0.45 	gDW L-1 OD600-1  
Cell weight 	2.90E-13 	gDW cell-1 	Neidhardt pg.8  
Cell weight 	9.50E-13 	gWW cell-1 	Neidhardt pg.8  
Cells density to OD 	1.55E+12 	cells L-1 OD600-1 	 calculated  
https://bionumbers.hms.harvard.edu/bionumber.aspx?id=100008&ver=7&trm=cell+weight+coli&org=


Others
Cell dry weight: 3 x 10^-13 g  [https://ecmdb.ca/e_coli_stats]  
Cell wet weight: 1 x 10^-12 g  [https://ecmdb.ca/e_coli_stats]  
Cell weight:     9.74 x 10^-12 [Fong et al. (2011)]

# %% [code]
lag_phase_cut_off_time = 0.4
m_ecoli = 2.9*10**(-13)

dc_mu_data = {}
for unit in dc_dc_conversion_rates.keys():
    dc_mu_data[unit] = {}
    ls_muh = []
    ls_ccd = []
    ls_cum_ccd = []
    ls_n_gen = []
    ls_cum_n_gen = []
    ls_batch_num = []
    for batch in dc_dc_conversion_rates[unit].keys():
        m, c, doubling_time = bbm.calculate_and_plot_mu_by_gradient_of_log(dc_dc_conversion_rates[unit][batch][0], unit=unit, batch=batch, lag_phase_cut_off_time=lag_phase_cut_off_time)
        ccd, n_gen = bbm.calculate_ccd(conversion_rates=dc_dc_conversion_rates[unit][batch][0], m_ecoli=m_ecoli)
        ls_muh.append(m)
        ls_ccd.append(ccd)
        ls_cum_ccd.append(sum(ls_ccd))
        ls_n_gen.append(n_gen)
        ls_cum_n_gen.append(sum(ls_n_gen))
        ls_batch_num.append(batch)
    dc_mu_data[unit]['ls_muh'] = ls_muh
    dc_mu_data[unit]['ls_ccd'] = ls_ccd
    dc_mu_data[unit]['ls_cum_ccd'] = ls_cum_ccd
    dc_mu_data[unit]['ls_n_gen'] = ls_n_gen
    dc_mu_data[unit]['ls_cum_n_gen'] = ls_cum_n_gen
    dc_mu_data[unit]['ls_batch_num'] = ls_batch_num

# %% [markdown]
Remove outliers

# %% [code]
for key in dc_mu_data[4]:
    dc_mu_data[4][key].remove(dc_mu_data[4][key][4])
    dc_mu_data[4][key].insert(4, (dc_mu_data[4][key][3] + dc_mu_data[4][key][4])/2)
for key in dc_mu_data[8]:
    dc_mu_data[4][key].remove(dc_mu_data[4][key][8])
    dc_mu_data[4][key].insert(8, (dc_mu_data[4][key][7] + dc_mu_data[4][key][8])/2)
for key in dc_mu_data[4]:
    dc_mu_data[4][key].remove(dc_mu_data[4][key][10])
    dc_mu_data[4][key].insert(10, (dc_mu_data[4][key][9] + dc_mu_data[4][key][10])/2)

# %% [code]
dc_mu_data[4]['ls_muh']
dc_mu_data[4]['ls_batch_num']

# %% [markdown]
#### Interpolation of results 
Some datasets were discarded. To calculate the CCD, these datapoints are estimated using the nearest neigbours with a weigthed interpolation. This corrction is only performed for ID 1, 4, 5, 6, 7, 8.
If the first batch was missing, the average value of the other IDs of the same experimental group were used instead.

# %% [code]
# Add first batch values to ID 1 and ID 4
for key in dc_mu_data[1]:
    dc_mu_data[1][key].insert(0, dc_mu_data[5][key][0])
for key in dc_mu_data[1]:
    dc_mu_data[4][key].insert(0, dc_mu_data[5][key][0])

# %% [code]
# Add batch values for ID 4 for third batch
for key in dc_mu_data[4]:
    dc_mu_data[4][key].insert(2, (dc_mu_data[4][key][1] + dc_mu_data[4][key][2])/2)

# %% [markdown]
Detect start of stable phenotype. A batch is considered stable if the average growth rate of the moving window of 3 consecutive batches has a standard deviation <= 0.01 and in with no noticeable upwards trend.

# %% [code]
average_muh_window_data = {}
average_muh_window_std_data = {}
average_ccd_window_data = {}
ccd_window_std_data = {}
for id in [1,4,5]:  # ,6,7,8]:
    muh_EC_G_1 = [x for x in dc_mu_data[id]['ls_muh'] if str(x) != 'nan']
    ccd_EC_G_1 = [x for x in dc_mu_data[id]['ls_cum_ccd'] if str(x) != 'nan']
    # plt.plot(np.gradient(muh_EC_G_1))
    average_muh_window = []
    average_muh_window_std = []
    for i, muh in enumerate(muh_EC_G_1):
        if i + 2 == len(muh_EC_G_1):
            break
        average_muh_window.append(np.mean([muh_EC_G_1[i], muh_EC_G_1[i+1], muh_EC_G_1[i+2]]))
        average_muh_window_std.append(np.std([muh_EC_G_1[i], muh_EC_G_1[i+1], muh_EC_G_1[i+2]]))
    average_ccd_window = []
    for i, muh in enumerate(ccd_EC_G_1):
        if i + 2 == len(ccd_EC_G_1):
            break
        average_ccd_window.append(np.mean([ccd_EC_G_1[i], ccd_EC_G_1[i+1], ccd_EC_G_1[i+2]]))
        
    # plt.plot(average_muh_window)
    muh_window_std = []
    for j, avg_muh in enumerate(average_muh_window):
        if j + 2 == len(average_muh_window):
            break
        muh_window_std.append(np.std([average_muh_window[j], average_muh_window[j+1], average_muh_window[j+2]]))
    ccd_window_std = []
    for j, avg_muh in enumerate(average_ccd_window):
        if j + 2 == len(average_ccd_window):
            break
        ccd_window_std.append(np.std([average_ccd_window[j], average_ccd_window[j+1], average_ccd_window[j+2]]))
    plt.scatter(range(0, len(muh_window_std)), muh_window_std)
    plt.axhline(0.01, c='k')
    print(np.where(np.array(muh_window_std) <= 0.01))
    
    average_muh_window_data[id] = average_muh_window
    average_muh_window_std_data[id] = average_muh_window_std
    average_ccd_window_data[id] = average_ccd_window
    ccd_window_std_data[id] = ccd_window_std

# %% [code]
# Average growth rate of individual batches of the moving window
print(f'ID 1: {average_muh_window_data[1][10]:.3f}, {average_muh_window_std_data[1][10]:.3f}')
print(f'ID 1: {np.log10(average_ccd_window_data[1][10]):.3f}, {np.log10(ccd_window_std_data[1][10]):.3f}')
print(f'ID 4: {average_muh_window_data[4][7]:.3f}, {average_muh_window_std_data[4][7]:.3f}')
print(f'ID 4: {np.log10(average_ccd_window_data[4][8]):.3f}, {np.log10(ccd_window_std_data[4][8]):.3f}')
print(f'ID 5: {average_muh_window_data[5][10]:.3f}, {average_muh_window_std_data[5][10]:.3f}')
print(f'ID 5: {np.log10(average_ccd_window_data[5][10]):.3f}, {np.log10(ccd_window_std_data[5][10]):.3f}')

# %% [markdown]
The following batches are considered as "stable" phenotype (zero-based counting):  
ID 1: 10   
ID 4: 7  
ID 5: 10   

# %% [code]
# Calculate the overall growth rate and CCD of the stable phenotype of all 3 runs (ID: 1, 4, 5)
num_stable_batch = [10, 7, 10]  # The number of the batch at which the run is considered stable
average_muh_window = []
average_ccd_window = []
for i, id in enumerate([1,4,5]):  # ,6,7,8]:
    muh_EC_G_1 = [x for x in dc_mu_data[id]['ls_muh'] if str(x) != 'nan']
    ccd_EC_G_1 = [x for x in dc_mu_data[id]['ls_cum_ccd'] if str(x) != 'nan']

    average_muh_window = average_muh_window + [muh_EC_G_1[num_stable_batch[i]], muh_EC_G_1[num_stable_batch[i]+1], muh_EC_G_1[num_stable_batch[i]+2]]
    average_ccd_window = average_ccd_window + [ccd_EC_G_1[num_stable_batch[i]], ccd_EC_G_1[num_stable_batch[i]+1], ccd_EC_G_1[num_stable_batch[i]+2]]

# %% [code]
# The total average growth rate with std for the stable phenotype of run 1, 4, 5 (Without NTG)
average_muh_total_G = np.mean(average_muh_window)
average_muh_std_total_G = np.std(average_muh_window)
print(f'{average_muh_total_G:3f} +- {average_muh_std_total_G:.3f}')
average_ccd_total_G = np.mean(average_ccd_window)
average_ccd_std_total_G = np.std(average_ccd_window)
print(f'{average_ccd_total_G:.3e} +- {average_ccd_std_total_G:.3e}')
# In log10
average_ccd_total_G_log = np.mean([np.log10(x) for x in average_ccd_window])
average_ccd_std_total_G_log = np.std([np.log10(x) for x in average_ccd_window])
print(f'{average_ccd_total_G_log:.3f} +- {average_ccd_std_total_G_log:.3f}')


# %% [code]
average_muh_window_data = {}
average_muh_window_std_data = {}
average_ccd_window_data = {}
ccd_window_std_data = {}
for id in [6,7,8]:  # ,6,7,8]:
    muh_EC_G_1 = [x for x in dc_mu_data[id]['ls_muh'] if str(x) != 'nan']
    ccd_EC_G_1 = [x for x in dc_mu_data[id]['ls_cum_ccd'] if str(x) != 'nan']
    # plt.plot(np.gradient(muh_EC_G_1))
    average_muh_window = []
    average_muh_window_std = []
    for i, muh in enumerate(muh_EC_G_1):
        if i == 1:
            pass
        elif i + 1 == len(muh_EC_G_1):
            break
        else:
            average_muh_window.append(np.mean([muh_EC_G_1[i-1], muh_EC_G_1[i], muh_EC_G_1[i+1]]))
            average_muh_window_std.append(np.std([muh_EC_G_1[i-1], muh_EC_G_1[i], muh_EC_G_1[i+1]]))
    average_ccd_window = []
    for i, muh in enumerate(ccd_EC_G_1):
        if i == 1:
            pass
        elif i + 1 == len(ccd_EC_G_1):
            break
        else:
            average_ccd_window.append(np.mean([ccd_EC_G_1[i-1], ccd_EC_G_1[i], ccd_EC_G_1[i+1]]))
        
    plt.plot(average_muh_window)
    muh_window_std = []
    for j, avg_muh in enumerate(average_muh_window):
        if j == 1:
            pass
        elif j + 1 == len(average_muh_window):
            break
        else:
            muh_window_std.append(np.std([average_muh_window[j-1], average_muh_window[j], average_muh_window[j+1]]))
    ccd_window_std = []
    for j, avg_muh in enumerate(average_ccd_window):
        if j == 1:
            pass
        elif j + 1 == len(average_muh_window):
            break
        else:
            ccd_window_std.append(np.std([average_ccd_window[j-1], average_ccd_window[j], average_ccd_window[j+1]]))
    plt.scatter(range(0, len(muh_window_std)), muh_window_std)    
    plt.axhline(0.01, c='k')
    print(np.where(np.array(muh_window_std) <= 0.01))
    
    average_muh_window_data[id] = average_muh_window
    average_muh_window_std_data[id] = average_muh_window_std
    average_ccd_window_data[id] = average_ccd_window
    ccd_window_std_data[id] = ccd_window_std

# %% [code]
print(f'ID 6: {average_muh_window_data[6][14]:.3f}, {average_muh_window_std_data[6][14]:.3f}')
print(f'ID 6: {np.log10(average_ccd_window_data[6][14]):.3f}, {np.log10(ccd_window_std_data[6][14]):.3f}')
print(f'ID 7: {average_muh_window_data[7][17]:.3f}, {average_muh_window_std_data[7][17]:.3f}')
print(f'ID 7: {np.log10(average_ccd_window_data[7][17]):.3f}, {np.log10(ccd_window_std_data[7][17]):.3f}')
print(f'ID 8: {average_muh_window_data[8][16]:.3f}, {average_muh_window_std_data[8][16]:.3f}')
print(f'ID 8: {np.log10(average_ccd_window_data[8][16]):.3f}, {np.log10(ccd_window_std_data[8][16]):.3f}')

# %% [markdown]
The following batches are considered as "stable" phenotype (zero-based counting):  
ID 1: 14   
ID 4: 17  
ID 5: 16   

# %% [code]
# Calculate the overall growth rate and CCD of the stable phenotype of all 3 runs (ID: 1, 4, 5)
num_stable_batch = [14, 17, 16]  # The number of the batch at which the run is considered stable
average_muh_window = []
average_ccd_window = []
for i, id in enumerate([6,7,8]):
    muh_EC_G_1 = [x for x in dc_mu_data[id]['ls_muh'] if str(x) != 'nan']
    ccd_EC_G_1 = [x for x in dc_mu_data[id]['ls_cum_ccd'] if str(x) != 'nan']

    average_muh_window = average_muh_window + [muh_EC_G_1[num_stable_batch[i]], muh_EC_G_1[num_stable_batch[i]+1], muh_EC_G_1[num_stable_batch[i]+2]]
    average_ccd_window = average_ccd_window + [ccd_EC_G_1[num_stable_batch[i]], ccd_EC_G_1[num_stable_batch[i]+1], ccd_EC_G_1[num_stable_batch[i]+2]]

# %% [code]
# The total average growth rate with std for the stable phenotype of run 6, 7, 8 (With NTG)
average_muh_total_GM = np.mean(average_muh_window)
average_muh_std_total_GM = np.std(average_muh_window)
print(f'{average_muh_total_GM:3f} +- {average_muh_std_total_GM:.3f}')
average_ccd_total_GM = np.mean(average_ccd_window)
average_ccd_std_total_GM = np.std(average_ccd_window)
print(f'{average_ccd_total_GM:.3e} +- {average_ccd_std_total_GM:.3e}')
# in log10
average_ccd_total_GM_log = np.mean([np.log10(x) for x in average_ccd_window])
average_ccd_std_total_GM_log = np.std([np.log10(x) for x in average_ccd_window])
print(f'{average_ccd_total_GM_log:.3f} +- {average_ccd_std_total_GM_log:.3f}')

# %% [code]
pd_mu_data_G_WT_ref_1 = pd.DataFrame(dc_mu_data[1])
pd_mu_data_G_WT_ref_2 = pd.DataFrame(dc_mu_data[4])
pd_mu_data_G_WT_ref_3 = pd.DataFrame(dc_mu_data[5])

pd_mu_data_G_WT_ref = list(pd_mu_data_G_WT_ref_1.loc[np.log10(pd_mu_data_G_WT_ref_1['ls_cum_ccd']) > average_ccd_total_G_log]['ls_muh'].dropna().values) + list(pd_mu_data_G_WT_ref_2.loc[np.log10(pd_mu_data_G_WT_ref_2['ls_cum_ccd']) > average_ccd_total_G_log]['ls_muh'].dropna().values) + list(pd_mu_data_G_WT_ref_3.loc[np.log10(pd_mu_data_G_WT_ref_3['ls_cum_ccd']) > average_ccd_total_G_log]['ls_muh'].dropna().values)
G_WT_growth_rate_ref = np.mean(pd_mu_data_G_WT_ref)
G_WT_growth_rate_error_ref = np.std(pd_mu_data_G_WT_ref)
# G_WT_growth_rate_ref = pd_mu_data_G_WT_ref.loc[np.log10(pd_mu_data_G_WT_ref['ls_cum_ccd']) > 14.1]['ls_muh'].mean()
# G_WT_growth_rate_error_ref = pd_mu_data_G_WT_ref.loc[np.log10(pd_mu_data_G_WT_ref['ls_cum_ccd']) > 14.1]['ls_muh'].std()
print(G_WT_growth_rate_ref)
print(G_WT_growth_rate_error_ref)

# %% [code]
reference_1 = (average_muh_total_G, average_muh_std_total_G, average_ccd_total_G_log, average_ccd_std_total_G_log)
reference_2 = (average_muh_total_GM, average_muh_std_total_GM, average_ccd_total_GM_log, average_ccd_std_total_GM_log)

# %% [code]
reference_1[2]+reference_1[3]
#reference_1[2]-
reference_1[3]

# %% [code]
bbm.plot_comparison_growth_rate_h_vs_various_time_scales(dc_mu_data=dc_mu_data, lag_phase_cut_off_time=lag_phase_cut_off_time, reference=reference_1, reference_2=reference_2)

# %% [code]


# %% [markdown]
Calculate the time it took the whole process to get the stable phenotype so it can be compared to the literature. The stable phenotype has to be observed for 3 consecutive batches. Therefore the following bbatches were used for this calculation:
WT: For ID 1, 4, 5: -> Batch 12, 9, 12
WT + NTG: For ID 6, 7, 8: -> Batch 16, 19, 18

# %% [code]

avg_duration_G = np.mean([batch_times_data['end'][1].iloc[12]['process_time'], batch_times_data['end'][4].iloc[9]['process_time'], batch_times_data['end'][5].iloc[12]['process_time']])
avg_duration_std_G = np.std([batch_times_data['end'][1].iloc[12]['process_time'], batch_times_data['end'][4].iloc[9]['process_time'], batch_times_data['end'][5].iloc[12]['process_time']])
print(f'The average duration of the entire process for the WT control group was:')
print(f'{avg_duration_G:.2f} +- {avg_duration_std_G:.2f}')

avg_duration_GM = np.mean([batch_times_data['end'][6].iloc[16]['process_time'], batch_times_data['end'][7].iloc[19]['process_time'], batch_times_data['end'][8].iloc[18]['process_time']])
avg_duration_std_GM = np.std([batch_times_data['end'][6].iloc[16]['process_time'], batch_times_data['end'][7].iloc[19]['process_time'], batch_times_data['end'][8].iloc[18]['process_time']])
print(f'The average duration of the entire process for the WT + NTG group was:')
print(f'{avg_duration_GM:.2f} +- {avg_duration_std_GM:.2f}')

# %% [code]
print(f'This results in a reduction of {(1 - 160.8/1056)*100:.2f} - {(1 - 127.3/1056)*100:.2f} % as compared to the reference process.') 


# %% [markdown]
#### 5.1.5 Validate model with at-line data 
Compare estimated growth rate data with measured OD600 data. 

# %% [code]
# Import the data
df_exp_mu_data = pd.read_csv('raw_data/ALE_V_6/experimental_growth_rates.csv')
for unit in dc_dc_conversion_rates.keys():
    # df_exp_mu_data_of_sel_unit = df_exp_mu_data.loc[df_exp_mu_data['Unit'] == unit].to_list()
    df_exp_data_of_sel_unit = df_exp_mu_data.loc[df_exp_mu_data['unit'] == unit].drop(columns=['unit'])
    df_exp_data_of_sel_unit['ls_batch_num'] = df_exp_data_of_sel_unit['ls_batch_num'] - 1
    if ['mu', 'mu_err_high', 'mu_err_low'] in list(dc_mu_data[unit].keys()):
        dc_mu_data[unit].drop(['mu', 'mu_err_high', 'mu_err_low'])
    dc_mu_data[unit] = pd.merge(left=pd.DataFrame(dc_mu_data[unit]), right=df_exp_data_of_sel_unit, how='outer') # , keys='ls_batch_num') 
# dc_mu_data[1].head(3)

# %% [code]
df_exp_mu_data.keys()

# %% [code]
data = {1: dc_mu_data[5], 2: dc_mu_data[6], 3: dc_mu_data[7], 4: dc_mu_data[8]}

# %% [code]
# Plot the data of 5,6,7,8
data = {5: dc_mu_data[5], 6: dc_mu_data[6], 7: dc_mu_data[7], 8: dc_mu_data[8]}
for unit in dc_dc_conversion_rates.keys():
    bbm.plot_growth_rate_batch_with_experimental_data(dc_mu_data=data, unit=5, lag_phase_cut_off_time=lag_phase_cut_off_time, linewidth=1)


# %% [code]


# %% [code]


# %% [markdown]
