# Supplementary material for: Accelerated Adaptive Laboratory Evolution by Automated Repeated Batch Processes in Parallelized Bioreactors
Source: Microorganisms. 2023 Jan 20;11(2):275. doi: 10.3390/microorganisms11020275 (PMC9965177; doi:10.3390/microorganisms11020275)
Supplement: Supplementary file 1 [file microorganisms-11-00275-s001.zip › jupyter_supplement/process control/Temperature_PV.csv]

time	data_acquisition.CurrentPV	parameters
2022-07-21T13:48:46.811Z	36.721	{'UnitID': 2}
2022-07-21T13:48:46.870Z	36.741	{'UnitID': 3}
2022-07-21T13:48:48.001Z	36.799	{'UnitID': 1}
2022-07-21T13:48:48.151Z	36.799	{'UnitID': 1}
2022-07-21T13:48:48.792Z	36.8	{'UnitID': 0}
2022-07-21T13:48:48.865Z	36.8	{'UnitID': 0}
2022-07-21T13:48:50.780Z	36.716	{'UnitID': 2}
2022-07-21T13:48:51.016Z	36.734	{'UnitID': 3}
2022-07-21T13:49:01.281Z	36.715	{'UnitID': 2}
2022-07-21T13:49:01.310Z	36.728	{'UnitID': 3}
2022-07-21T13:49:02.360Z	36.807	{'UnitID': 1}
2022-07-21T13:49:02.811Z	36.807	{'UnitID': 1}
2022-07-21T13:49:03.380Z	36.799	{'UnitID': 0}
2022-07-21T13:49:03.540Z	36.797	{'UnitID': 0}
2022-07-21T13:49:05.799Z	36.715	{'UnitID': 2}
2022-07-21T13:49:06.066Z	36.729	{'UnitID': 3}
2022-07-21T13:49:16.300Z	36.711	{'UnitID': 2}
2022-07-21T13:49:16.451Z	36.729	{'UnitID': 3}
2022-07-21T13:49:17.296Z	36.806	{'UnitID': 1}
2022-07-21T13:49:17.761Z	36.806	{'UnitID': 1}
2022-07-21T13:49:18.243Z	36.798	{'UnitID': 0}
2022-07-21T13:49:18.301Z	36.798	{'UnitID': 0}
2022-07-21T13:49:20.801Z	36.717	{'UnitID': 2}
2022-07-21T13:49:21.104Z	36.738	{'UnitID': 3}
2022-07-21T13:49:31.253Z	36.715	{'UnitID': 2}
2022-07-21T13:49:31.389Z	36.73	{'UnitID': 3}
2022-07-21T13:49:32.226Z	36.809	{'UnitID': 1}
2022-07-21T13:49:32.764Z	36.809	{'UnitID': 1}
2022-07-21T13:49:33.128Z	36.805	{'UnitID': 0}
2022-07-21T13:49:33.321Z	36.805	{'UnitID': 0}
2022-07-21T13:49:35.791Z	36.716	{'UnitID': 2}
2022-07-21T13:49:36.114Z	36.731	{'UnitID': 3}
2022-07-21T13:49:46.331Z	36.718	{'UnitID': 2}
2022-07-21T13:49:46.351Z	36.736	{'UnitID': 3}
2022-07-21T13:49:48.198Z	36.802	{'UnitID': 1}
2022-07-21T13:49:48.677Z	36.802	{'UnitID': 1}
2022-07-21T13:49:48.998Z	36.796	{'UnitID': 0}
2022-07-21T13:49:50.094Z	36.796	{'UnitID': 0}
2022-07-21T13:49:50.790Z	36.71	{'UnitID': 2}
2022-07-21T13:49:51.057Z	36.725	{'UnitID': 3}
2022-07-21T13:50:01.917Z	36.721	{'UnitID': 2}
2022-07-21T13:50:02.034Z	36.736	{'UnitID': 3}
2022-07-21T13:50:02.768Z	36.798	{'UnitID': 1}
2022-07-21T13:50:03.382Z	36.798	{'UnitID': 1}
2022-07-21T13:50:03.820Z	36.795	{'UnitID': 0}
2022-07-21T13:50:04.116Z	36.795	{'UnitID': 0}
2022-07-21T13:50:05.784Z	36.711	{'UnitID': 2}
2022-07-21T13:50:06.037Z	36.731	{'UnitID': 3}
2022-07-21T13:50:16.376Z	36.705	{'UnitID': 2}
2022-07-21T13:50:16.555Z	36.731	{'UnitID': 3}
2022-07-21T13:50:17.382Z	36.796	{'UnitID': 1}
2022-07-21T13:50:17.797Z	36.796	{'UnitID': 1}
2022-07-21T13:50:18.365Z	36.799	{'UnitID': 0}
2022-07-21T13:50:18.548Z	36.799	{'UnitID': 0}
2022-07-21T13:50:20.784Z	36.709	{'UnitID': 2}
2022-07-21T13:50:21.050Z	36.726	{'UnitID': 3}
2022-07-21T13:50:31.606Z	36.725	{'UnitID': 2}
2022-07-21T13:50:31.620Z	36.719	{'UnitID': 3}
2022-07-21T13:50:32.968Z	36.794	{'UnitID': 1}
2022-07-21T13:50:33.150Z	36.794	{'UnitID': 1}
2022-07-21T13:50:33.979Z	36.787	{'UnitID': 0}
2022-07-21T13:50:33.982Z	36.787	{'UnitID': 0}
2022-07-21T13:50:35.786Z	36.725	{'UnitID': 2}
2022-07-21T13:50:36.037Z	36.724	{'UnitID': 3}
2022-07-21T13:50:46.370Z	36.73	{'UnitID': 3}
2022-07-21T13:50:46.467Z	36.707	{'UnitID': 2}
2022-07-21T13:50:47.904Z	36.798	{'UnitID': 1}
2022-07-21T13:50:48.200Z	36.798	{'UnitID': 1}
2022-07-21T13:50:49.025Z	36.796	{'UnitID': 0}
2022-07-21T13:50:49.201Z	36.796	{'UnitID': 0}
2022-07-21T13:50:50.781Z	36.71	{'UnitID': 2}
2022-07-21T13:50:51.044Z	36.73	{'UnitID': 3}
2022-07-21T13:51:01.239Z	36.705	{'UnitID': 2}
2022-07-21T13:51:01.343Z	36.722	{'UnitID': 3}
2022-07-21T13:51:02.276Z	36.808	{'UnitID': 1}
2022-07-21T13:51:02.528Z	36.808	{'UnitID': 1}
2022-07-21T13:51:03.005Z	36.794	{'UnitID': 0}
2022-07-21T13:51:03.214Z	36.794	{'UnitID': 0}
2022-07-21T13:51:05.787Z	36.7	{'UnitID': 2}
2022-07-21T13:51:06.044Z	36.72	{'UnitID': 3}
2022-07-21T13:51:16.225Z	36.712	{'UnitID': 2}
2022-07-21T13:51:16.340Z	36.724	{'UnitID': 3}
2022-07-21T13:51:18.054Z	36.803	{'UnitID': 1}
2022-07-21T13:51:18.391Z	36.803	{'UnitID': 1}
2022-07-21T13:51:18.896Z	36.788	{'UnitID': 0}
2022-07-21T13:51:18.985Z	36.788	{'UnitID': 0}
2022-07-21T13:51:20.777Z	36.698	{'UnitID': 2}
2022-07-21T13:51:21.080Z	36.722	{'UnitID': 3}
2022-07-21T13:51:31.303Z	36.705	{'UnitID': 2}
2022-07-21T13:51:31.378Z	36.726	{'UnitID': 3}
2022-07-21T13:51:32.430Z	36.808	{'UnitID': 1}
2022-07-21T13:51:32.671Z	36.808	{'UnitID': 1}
2022-07-21T13:51:33.075Z	36.788	{'UnitID': 0}
2022-07-21T13:51:33.273Z	36.788	{'UnitID': 0}
2022-07-21T13:51:35.791Z	36.712	{'UnitID': 2}
2022-07-21T13:51:36.027Z	36.715	{'UnitID': 3}
2022-07-21T13:51:46.270Z	36.704	{'UnitID': 2}
2022-07-21T13:51:47.126Z	36.792	{'UnitID': 1}
2022-07-21T13:51:47.398Z	36.792	{'UnitID': 1}
2022-07-21T13:51:47.723Z	36.785	{'UnitID': 0}
2022-07-21T13:51:47.831Z	36.785	{'UnitID': 0}
2022-07-21T13:51:50.788Z	36.698	{'UnitID': 2}
2022-07-21T13:51:51.032Z	36.716	{'UnitID': 3}
2022-07-21T13:52:01.867Z	36.794	{'UnitID': 1}
2022-07-21T13:52:02.054Z	36.794	{'UnitID': 1}
2022-07-21T13:52:02.322Z	36.789	{'UnitID': 0}
2022-07-21T13:52:02.412Z	36.789	{'UnitID': 0}
2022-07-21T13:52:05.791Z	36.704	{'UnitID': 2}
2022-07-21T13:52:06.067Z	36.722	{'UnitID': 3}
2022-07-21T13:52:16.818Z	36.798	{'UnitID': 1}
2022-07-21T13:52:17.174Z	36.791	{'UnitID': 0}
2022-07-21T13:52:17.290Z	36.791	{'UnitID': 0}
2022-07-21T13:52:20.782Z	36.703	{'UnitID': 2}
2022-07-21T13:52:21.028Z	36.722	{'UnitID': 3}
2022-07-21T13:52:31.338Z	36.795	{'UnitID': 1}
2022-07-21T13:52:31.685Z	36.776	{'UnitID': 0}
2022-07-21T13:52:35.775Z	36.71	{'UnitID': 2}
2022-07-21T13:52:36.030Z	36.711	{'UnitID': 3}
2022-07-21T13:52:46.480Z	36.802	{'UnitID': 1}
2022-07-21T13:52:46.793Z	36.789	{'UnitID': 0}
2022-07-21T13:52:50.770Z	36.702	{'UnitID': 2}
2022-07-21T13:52:51.042Z	36.721	{'UnitID': 3}
2022-07-21T13:53:01.302Z	36.797	{'UnitID': 1}
2022-07-21T13:53:01.660Z	36.785	{'UnitID': 0}
2022-07-21T13:53:05.783Z	36.701	{'UnitID': 2}
2022-07-21T13:53:06.026Z	36.712	{'UnitID': 3}
2022-07-21T13:53:16.511Z	36.803	{'UnitID': 1}
2022-07-21T13:53:17.095Z	36.788	{'UnitID': 0}
2022-07-21T13:53:20.777Z	36.708	{'UnitID': 2}
2022-07-21T13:53:21.035Z	36.717	{'UnitID': 3}
2022-07-21T13:53:31.447Z	36.8	{'UnitID': 1}
2022-07-21T13:53:31.749Z	36.783	{'UnitID': 0}
2022-07-21T13:53:35.782Z	36.695	{'UnitID': 2}
2022-07-21T13:53:36.033Z	36.711	{'UnitID': 3}
2022-07-21T13:53:46.396Z	36.795	{'UnitID': 1}
2022-07-21T13:53:46.735Z	36.78	{'UnitID': 0}
2022-07-21T13:53:50.775Z	36.695	{'UnitID': 2}
2022-07-21T13:53:51.028Z	36.712	{'UnitID': 3}
2022-07-21T13:54:01.268Z	36.785	{'UnitID': 1}
2022-07-21T13:54:01.623Z	36.781	{'UnitID': 0}
2022-07-21T13:54:05.776Z	36.698	{'UnitID': 2}
2022-07-21T13:54:06.022Z	36.717	{'UnitID': 3}
2022-07-21T13:54:16.354Z	36.804	{'UnitID': 1}
2022-07-21T13:54:16.714Z	36.768	{'UnitID': 0}
2022-07-21T13:54:20.779Z	36.698	{'UnitID': 2}
2022-07-21T13:54:21.055Z	36.7	{'UnitID': 3}
2022-07-21T13:54:31.331Z	36.797	{'UnitID': 1}
2022-07-21T13:54:31.625Z	36.773	{'UnitID': 0}
2022-07-21T13:54:35.787Z	36.682	{'UnitID': 2}
2022-07-21T13:54:36.046Z	36.707	{'UnitID': 3}
2022-07-21T13:54:46.481Z	36.801	{'UnitID': 1}
2022-07-21T13:54:46.911Z	36.771	{'UnitID': 0}
2022-07-21T13:54:50.798Z	36.699	{'UnitID': 2}
2022-07-21T13:54:51.117Z	36.696	{'UnitID': 3}
2022-07-21T13:55:01.474Z	36.805	{'UnitID': 1}
2022-07-21T13:55:01.803Z	36.78	{'UnitID': 0}
2022-07-21T13:55:05.780Z	36.689	{'UnitID': 2}
2022-07-21T13:55:06.056Z	36.702	{'UnitID': 3}
2022-07-21T13:55:16.314Z	36.796	{'UnitID': 1}
2022-07-21T13:55:16.622Z	36.773	{'UnitID': 0}
2022-07-21T13:55:20.774Z	36.684	{'UnitID': 2}
2022-07-21T13:55:21.053Z	36.698	{'UnitID': 3}
2022-07-21T13:55:31.284Z	36.8	{'UnitID': 1}
2022-07-21T13:55:31.675Z	36.771	{'UnitID': 0}
2022-07-21T13:55:35.785Z	36.695	{'UnitID': 2}
2022-07-21T13:55:36.031Z	36.698	{'UnitID': 3}
2022-07-21T13:55:46.287Z	36.799	{'UnitID': 1}
2022-07-21T13:55:46.577Z	36.76	{'UnitID': 0}
2022-07-21T13:55:50.792Z	36.693	{'UnitID': 2}
2022-07-21T13:55:51.024Z	36.702	{'UnitID': 3}
2022-07-21T13:56:01.292Z	36.808	{'UnitID': 1}
2022-07-21T13:56:01.545Z	36.773	{'UnitID': 0}
2022-07-21T13:56:05.800Z	36.686	{'UnitID': 2}
2022-07-21T13:56:06.032Z	36.708	{'UnitID': 3}
2022-07-21T13:56:16.376Z	36.806	{'UnitID': 1}
2022-07-21T13:56:16.665Z	36.776	{'UnitID': 0}
2022-07-21T13:56:20.783Z	36.692	{'UnitID': 2}
2022-07-21T13:56:21.030Z	36.702	{'UnitID': 3}
2022-07-21T13:56:31.389Z	36.798	{'UnitID': 1}
2022-07-21T13:56:31.721Z	36.772	{'UnitID': 0}
2022-07-21T13:56:35.803Z	36.691	{'UnitID': 2}
2022-07-21T13:56:36.045Z	36.7	{'UnitID': 3}
2022-07-21T13:56:46.421Z	36.789	{'UnitID': 1}
2022-07-21T13:56:46.802Z	36.779	{'UnitID': 0}
2022-07-21T13:56:50.779Z	36.692	{'UnitID': 2}
2022-07-21T13:56:51.046Z	36.702	{'UnitID': 3}
2022-07-21T13:57:01.354Z	36.802	{'UnitID': 1}
2022-07-21T13:57:01.650Z	36.772	{'UnitID': 0}
2022-07-21T13:57:05.791Z	36.685	{'UnitID': 2}
2022-07-21T13:57:06.084Z	36.701	{'UnitID': 3}
2022-07-21T13:57:16.520Z	36.794	{'UnitID': 1}
2022-07-21T13:57:16.774Z	36.776	{'UnitID': 0}
2022-07-21T13:57:20.779Z	36.695	{'UnitID': 2}
2022-07-21T13:57:21.026Z	36.705	{'UnitID': 3}
2022-07-21T13:57:31.341Z	36.803	{'UnitID': 1}
2022-07-21T13:57:31.691Z	36.772	{'UnitID': 0}
2022-07-21T13:57:35.781Z	36.678	{'UnitID': 2}
2022-07-21T13:57:36.024Z	36.698	{'UnitID': 3}
2022-07-21T13:57:46.358Z	36.793	{'UnitID': 1}
2022-07-21T13:57:46.713Z	36.77	{'UnitID': 0}
2022-07-21T13:57:50.776Z	36.69	{'UnitID': 2}
2022-07-21T13:57:51.025Z	36.704	{'UnitID': 3}
2022-07-21T13:58:01.356Z	36.807	{'UnitID': 1}
2022-07-21T13:58:01.655Z	36.776	{'UnitID': 0}
2022-07-21T13:58:05.785Z	36.686	{'UnitID': 2}
2022-07-21T13:58:06.092Z	36.705	{'UnitID': 3}
2022-07-21T13:58:16.386Z	36.8	{'UnitID': 1}
2022-07-21T13:58:16.740Z	36.77	{'UnitID': 0}
2022-07-21T13:58:20.774Z	36.684	{'UnitID': 2}
2022-07-21T13:58:21.042Z	36.698	{'UnitID': 3}
2022-07-21T13:58:31.329Z	36.81	{'UnitID': 1}
2022-07-21T13:58:31.626Z	36.775	{'UnitID': 0}
2022-07-21T13:58:35.781Z	36.691	{'UnitID': 2}
2022-07-21T13:58:36.019Z	36.699	{'UnitID': 3}
2022-07-21T13:58:46.317Z	36.794	{'UnitID': 1}
2022-07-21T13:58:46.697Z	36.768	{'UnitID': 0}
2022-07-21T13:58:50.775Z	36.682	{'UnitID': 2}
2022-07-21T13:58:51.044Z	36.7	{'UnitID': 3}
2022-07-21T13:59:01.293Z	36.799	{'UnitID': 1}
2022-07-21T13:59:01.567Z	36.77	{'UnitID': 0}
2022-07-21T13:59:05.782Z	36.683	{'UnitID': 2}
2022-07-21T13:59:06.038Z	36.702	{'UnitID': 3}
2022-07-21T13:59:16.382Z	36.8	{'UnitID': 1}
2022-07-21T13:59:16.688Z	36.774	{'UnitID': 0}
2022-07-21T13:59:20.776Z	36.687	{'UnitID': 2}
2022-07-21T13:59:21.035Z	36.699	{'UnitID': 3}
2022-07-21T13:59:31.394Z	36.802	{'UnitID': 1}
2022-07-21T13:59:31.723Z	36.766	{'UnitID': 0}
2022-07-21T13:59:35.782Z	36.685	{'UnitID': 2}
2022-07-21T13:59:36.022Z	36.699	{'UnitID': 3}
2022-07-21T13:59:46.330Z	36.804	{'UnitID': 1}
2022-07-21T13:59:46.617Z	36.777	{'UnitID': 0}
2022-07-21T13:59:50.776Z	36.685	{'UnitID': 2}
2022-07-21T13:59:51.024Z	36.702	{'UnitID': 3}
2022-07-21T14:00:01.325Z	36.804	{'UnitID': 1}
2022-07-21T14:00:01.592Z	36.769	{'UnitID': 0}
2022-07-21T14:00:05.791Z	36.687	{'UnitID': 2}
2022-07-21T14:00:06.019Z	36.695	{'UnitID': 3}
2022-07-21T14:00:16.321Z	36.804	{'UnitID': 1}
2022-07-21T14:00:16.603Z	36.771	{'UnitID': 0}
2022-07-21T14:00:20.778Z	36.688	{'UnitID': 2}
2022-07-21T14:00:21.025Z	36.7	{'UnitID': 3}
2022-07-21T14:00:31.314Z	36.814	{'UnitID': 1}
2022-07-21T14:00:31.617Z	36.778	{'UnitID': 0}
2022-07-21T14:00:35.785Z	36.692	{'UnitID': 2}
2022-07-21T14:00:36.024Z	36.7	{'UnitID': 3}
2022-07-21T14:00:46.351Z	36.795	{'UnitID': 1}
2022-07-21T14:00:46.691Z	36.78	{'UnitID': 0}
2022-07-21T14:00:50.786Z	36.69	{'UnitID': 2}
2022-07-21T14:00:51.051Z	36.698	{'UnitID': 3}
2022-07-21T14:01:01.294Z	36.808	{'UnitID': 1}
2022-07-21T14:01:01.657Z	36.772	{'UnitID': 0}
2022-07-21T14:01:05.781Z	36.685	{'UnitID': 2}
2022-07-21T14:01:06.054Z	36.697	{'UnitID': 3}
2022-07-21T14:01:16.341Z	36.813	{'UnitID': 1}
2022-07-21T14:01:16.598Z	36.772	{'UnitID': 0}
2022-07-21T14:01:20.780Z	36.683	{'UnitID': 2}
2022-07-21T14:01:21.025Z	36.703	{'UnitID': 3}
2022-07-21T14:01:31.420Z	36.801	{'UnitID': 1}
2022-07-21T14:01:31.819Z	36.77	{'UnitID': 0}
2022-07-21T14:01:35.792Z	36.683	{'UnitID': 2}
2022-07-21T14:01:36.038Z	36.699	{'UnitID': 3}
2022-07-21T14:01:46.392Z	36.798	{'UnitID': 1}
2022-07-21T14:01:46.703Z	36.767	{'UnitID': 0}
2022-07-21T14:01:50.813Z	36.693	{'UnitID': 2}
2022-07-21T14:01:51.029Z	36.706	{'UnitID': 3}
2022-07-21T14:02:01.292Z	36.804	{'UnitID': 1}
2022-07-21T14:02:01.596Z	36.769	{'UnitID': 0}
2022-07-21T14:02:05.798Z	36.692	{'UnitID': 2}
2022-07-21T14:02:06.067Z	36.696	{'UnitID': 3}
2022-07-21T14:02:16.407Z	36.805	{'UnitID': 1}
2022-07-21T14:02:16.743Z	36.782	{'UnitID': 0}
2022-07-21T14:02:20.818Z	36.688	{'UnitID': 2}
2022-07-21T14:02:21.132Z	36.702	{'UnitID': 3}
2022-07-21T14:02:31.401Z	36.813	{'UnitID': 1}
2022-07-21T14:02:31.673Z	36.768	{'UnitID': 0}
2022-07-21T14:02:35.789Z	36.695	{'UnitID': 2}
2022-07-21T14:02:36.041Z	36.702	{'UnitID': 3}
2022-07-21T14:02:46.419Z	36.812	{'UnitID': 1}
2022-07-21T14:02:46.816Z	36.775	{'UnitID': 0}
2022-07-21T14:02:50.789Z	36.684	{'UnitID': 2}
2022-07-21T14:02:51.034Z	36.704	{'UnitID': 3}
2022-07-21T14:03:01.322Z	36.808	{'UnitID': 1}
2022-07-21T14:03:01.642Z	36.777	{'UnitID': 0}
2022-07-21T14:03:05.804Z	36.681	{'UnitID': 2}
2022-07-21T14:03:06.046Z	36.705	{'UnitID': 3}
2022-07-21T14:03:16.401Z	36.8	{'UnitID': 1}
2022-07-21T14:03:16.727Z	36.78	{'UnitID': 0}
2022-07-21T14:03:20.783Z	36.683	{'UnitID': 2}
2022-07-21T14:03:21.025Z	36.7	{'UnitID': 3}
2022-07-21T14:03:31.364Z	36.814	{'UnitID': 1}
2022-07-21T14:03:31.653Z	36.768	{'UnitID': 0}
2022-07-21T14:03:35.779Z	36.688	{'UnitID': 2}
2022-07-21T14:03:36.019Z	36.707	{'UnitID': 3}
2022-07-21T14:03:46.322Z	36.803	{'UnitID': 1}
2022-07-21T14:03:46.651Z	36.773	{'UnitID': 0}
2022-07-21T14:03:50.788Z	36.681	{'UnitID': 2}
2022-07-21T14:03:51.035Z	36.707	{'UnitID': 3}
2022-07-21T14:04:01.334Z	36.81	{'UnitID': 1}
2022-07-21T14:04:01.625Z	36.776	{'UnitID': 0}
2022-07-21T14:04:05.786Z	36.683	{'UnitID': 2}
2022-07-21T14:04:06.031Z	36.704	{'UnitID': 3}
2022-07-21T14:04:16.400Z	36.818	{'UnitID': 1}
2022-07-21T14:04:16.713Z	36.779	{'UnitID': 0}
2022-07-21T14:04:20.782Z	36.685	{'UnitID': 2}
2022-07-21T14:04:21.035Z	36.701	{'UnitID': 3}
2022-07-21T14:04:31.403Z	36.802	{'UnitID': 1}
2022-07-21T14:04:31.697Z	36.775	{'UnitID': 0}
2022-07-21T14:04:35.785Z	36.684	{'UnitID': 2}
2022-07-21T14:04:36.038Z	36.712	{'UnitID': 3}
2022-07-21T14:04:46.394Z	36.816	{'UnitID': 1}
2022-07-21T14:04:46.740Z	36.778	{'UnitID': 0}
2022-07-21T14:04:50.782Z	36.689	{'UnitID': 2}
2022-07-21T14:04:51.038Z	36.707	{'UnitID': 3}
2022-07-21T14:05:01.313Z	36.805	{'UnitID': 1}
2022-07-21T14:05:01.639Z	36.781	{'UnitID': 0}
2022-07-21T14:05:05.792Z	36.691	{'UnitID': 2}
2022-07-21T14:05:06.038Z	36.703	{'UnitID': 3}
2022-07-21T14:05:16.338Z	36.814	{'UnitID': 1}
2022-07-21T14:05:16.663Z	36.774	{'UnitID': 0}
2022-07-21T14:05:20.778Z	36.684	{'UnitID': 2}
2022-07-21T14:05:21.023Z	36.703	{'UnitID': 3}
2022-07-21T14:05:31.361Z	36.807	{'UnitID': 1}
2022-07-21T14:05:31.659Z	36.777	{'UnitID': 0}
2022-07-21T14:05:35.776Z	36.699	{'UnitID': 2}
2022-07-21T14:05:36.026Z	36.705	{'UnitID': 3}
2022-07-21T14:05:46.340Z	36.815	{'UnitID': 1}
2022-07-21T14:05:46.642Z	36.784	{'UnitID': 0}
2022-07-21T14:05:50.774Z	36.685	{'UnitID': 2}
2022-07-21T14:05:51.033Z	36.709	{'UnitID': 3}
2022-07-21T14:06:01.298Z	36.812	{'UnitID': 1}
2022-07-21T14:06:01.569Z	36.782	{'UnitID': 0}
2022-07-21T14:06:05.778Z	36.686	{'UnitID': 2}
2022-07-21T14:06:06.049Z	36.703	{'UnitID': 3}
2022-07-21T14:06:16.380Z	36.811	{'UnitID': 1}
2022-07-21T14:06:16.745Z	36.783	{'UnitID': 0}
2022-07-21T14:06:20.775Z	36.689	{'UnitID': 2}
2022-07-21T14:06:21.036Z	36.703	{'UnitID': 3}
2022-07-21T14:06:31.355Z	36.816	{'UnitID': 1}
2022-07-21T14:06:31.635Z	36.779	{'UnitID': 0}
2022-07-21T14:06:35.799Z	36.689	{'UnitID': 2}
2022-07-21T14:06:36.023Z	36.706	{'UnitID': 3}
2022-07-21T14:06:46.337Z	36.807	{'UnitID': 1}
2022-07-21T14:06:46.638Z	36.779	{'UnitID': 0}
2022-07-21T14:06:50.777Z	36.691	{'UnitID': 2}
2022-07-21T14:06:51.055Z	36.706	{'UnitID': 3}
2022-07-21T14:07:01.301Z	36.816	{'UnitID': 1}
2022-07-21T14:07:01.600Z	36.782	{'UnitID': 0}
2022-07-21T14:07:05.779Z	36.694	{'UnitID': 2}
2022-07-21T14:07:06.033Z	36.704	{'UnitID': 3}
2022-07-21T14:07:16.344Z	36.816	{'UnitID': 1}
2022-07-21T14:07:16.642Z	36.775	{'UnitID': 0}
2022-07-21T14:07:20.817Z	36.697	{'UnitID': 2}
2022-07-21T14:07:21.038Z	36.708	{'UnitID': 3}
2022-07-21T14:07:31.359Z	36.802	{'UnitID': 1}
2022-07-21T14:07:31.685Z	36.775	{'UnitID': 0}
2022-07-21T14:07:35.789Z	36.702	{'UnitID': 2}
2022-07-21T14:07:36.033Z	36.706	{'UnitID': 3}
2022-07-21T14:07:46.372Z	36.816	{'UnitID': 1}
2022-07-21T14:07:46.761Z	36.787	{'UnitID': 0}
2022-07-21T14:07:50.779Z	36.694	{'UnitID': 2}
2022-07-21T14:07:51.061Z	36.708	{'UnitID': 3}
2022-07-21T14:08:01.281Z	36.818	{'UnitID': 1}
2022-07-21T14:08:01.606Z	36.777	{'UnitID': 0}
2022-07-21T14:08:05.776Z	36.7	{'UnitID': 2}
2022-07-21T14:08:06.037Z	36.706	{'UnitID': 3}
2022-07-21T14:08:16.354Z	36.817	{'UnitID': 1}
2022-07-21T14:08:16.703Z	36.78	{'UnitID': 0}
2022-07-21T14:08:20.776Z	36.702	{'UnitID': 2}
2022-07-21T14:08:21.047Z	36.711	{'UnitID': 3}
2022-07-21T14:08:31.373Z	36.815	{'UnitID': 1}
2022-07-21T14:08:31.709Z	36.787	{'UnitID': 0}
2022-07-21T14:08:35.784Z	36.69	{'UnitID': 2}
2022-07-21T14:08:36.025Z	36.713	{'UnitID': 3}
2022-07-21T14:08:46.395Z	36.817	{'UnitID': 1}
2022-07-21T14:08:46.688Z	36.785	{'UnitID': 0}
2022-07-21T14:08:50.777Z	36.704	{'UnitID': 2}
2022-07-21T14:08:51.070Z	36.712	{'UnitID': 3}
2022-07-21T14:09:01.311Z	36.82	{'UnitID': 1}
2022-07-21T14:09:01.693Z	36.786	{'UnitID': 0}
2022-07-21T14:09:05.782Z	36.695	{'UnitID': 2}
2022-07-21T14:09:06.026Z	36.714	{'UnitID': 3}
2022-07-21T14:09:16.361Z	36.818	{'UnitID': 1}
2022-07-21T14:09:16.672Z	36.792	{'UnitID': 0}
2022-07-21T14:09:20.769Z	36.689	{'UnitID': 2}
2022-07-21T14:09:21.025Z	36.709	{'UnitID': 3}
2022-07-21T14:09:31.366Z	36.815	{'UnitID': 1}
2022-07-21T14:09:31.706Z	36.789	{'UnitID': 0}
2022-07-21T14:09:35.783Z	36.706	{'UnitID': 2}
2022-07-21T14:09:36.044Z	36.716	{'UnitID': 3}
2022-07-21T14:09:46.372Z	36.807	{'UnitID': 1}
2022-07-21T14:09:46.804Z	36.79	{'UnitID': 0}
2022-07-21T14:09:50.774Z	36.69	{'UnitID': 2}
2022-07-21T14:09:51.028Z	36.723	{'UnitID': 3}
2022-07-21T14:10:01.312Z	36.825	{'UnitID': 1}
2022-07-21T14:10:01.616Z	36.795	{'UnitID': 0}
2022-07-21T14:10:05.792Z	36.693	{'UnitID': 2}
2022-07-21T14:10:06.048Z	36.711	{'UnitID': 3}
2022-07-21T14:10:16.377Z	36.816	{'UnitID': 1}
2022-07-21T14:10:16.757Z	36.787	{'UnitID': 0}
2022-07-21T14:10:20.786Z	36.698	{'UnitID': 2}
2022-07-21T14:10:21.027Z	36.709	{'UnitID': 3}
2022-07-21T14:10:31.353Z	36.818	{'UnitID': 1}
2022-07-21T14:10:31.651Z	36.785	{'UnitID': 0}
2022-07-21T14:10:35.778Z	36.696	{'UnitID': 2}
2022-07-21T14:10:36.063Z	36.713	{'UnitID': 3}
2022-07-21T14:10:46.406Z	36.819	{'UnitID': 1}
2022-07-21T14:10:46.769Z	36.793	{'UnitID': 0}
2022-07-21T14:10:50.775Z	36.705	{'UnitID': 2}
2022-07-21T14:10:51.031Z	36.715	{'UnitID': 3}
2022-07-21T14:11:01.351Z	36.806	{'UnitID': 1}
2022-07-21T14:11:01.636Z	36.787	{'UnitID': 0}
2022-07-21T14:11:05.790Z	36.704	{'UnitID': 2}
2022-07-21T14:11:06.040Z	36.711	{'UnitID': 3}
2022-07-21T14:11:16.429Z	36.817	{'UnitID': 1}
2022-07-21T14:11:16.823Z	36.788	{'UnitID': 0}
2022-07-21T14:11:20.774Z	36.698	{'UnitID': 2}
2022-07-21T14:11:21.058Z	36.718	{'UnitID': 3}
2022-07-21T14:11:31.450Z	36.81	{'UnitID': 1}
2022-07-21T14:11:31.781Z	36.782	{'UnitID': 0}
2022-07-21T14:11:36.588Z	36.689	{'UnitID': 2}
2022-07-21T14:11:36.611Z	36.723	{'UnitID': 3}
2022-07-21T14:11:46.958Z	36.814	{'UnitID': 1}
2022-07-21T14:11:47.286Z	36.782	{'UnitID': 0}
2022-07-21T14:11:50.777Z	36.697	{'UnitID': 2}
2022-07-21T14:11:51.045Z	36.719	{'UnitID': 3}
2022-07-21T14:12:01.363Z	36.818	{'UnitID': 1}
2022-07-21T14:12:01.736Z	36.786	{'UnitID': 0}
2022-07-21T14:12:05.776Z	36.703	{'UnitID': 2}
2022-07-21T14:12:06.087Z	36.723	{'UnitID': 3}
2022-07-21T14:12:16.386Z	36.82	{'UnitID': 1}
2022-07-21T14:12:16.798Z	36.79	{'UnitID': 0}
2022-07-21T14:12:20.780Z	36.705	{'UnitID': 2}
2022-07-21T14:12:21.031Z	36.721	{'UnitID': 3}
2022-07-21T14:12:31.360Z	36.809	{'UnitID': 1}
2022-07-21T14:12:31.682Z	36.792	{'UnitID': 0}
2022-07-21T14:12:35.782Z	36.706	{'UnitID': 2}
2022-07-21T14:12:36.042Z	36.723	{'UnitID': 3}
2022-07-21T14:12:46.361Z	36.82	{'UnitID': 1}
2022-07-21T14:12:46.717Z	36.791	{'UnitID': 0}
2022-07-21T14:12:50.784Z	36.699	{'UnitID': 2}
2022-07-21T14:12:51.069Z	36.721	{'UnitID': 3}
2022-07-21T14:13:01.354Z	36.818	{'UnitID': 1}
2022-07-21T14:13:01.638Z	36.798	{'UnitID': 0}
2022-07-21T14:13:05.778Z	36.714	{'UnitID': 2}
2022-07-21T14:13:06.051Z	36.716	{'UnitID': 3}
2022-07-21T14:13:16.428Z	36.816	{'UnitID': 1}
2022-07-21T14:13:16.741Z	36.795	{'UnitID': 0}
2022-07-21T14:13:20.786Z	36.702	{'UnitID': 2}
2022-07-21T14:13:21.056Z	36.73	{'UnitID': 3}
2022-07-21T14:13:31.477Z	36.809	{'UnitID': 1}
2022-07-21T14:13:31.789Z	36.796	{'UnitID': 0}
2022-07-21T14:13:35.790Z	36.709	{'UnitID': 2}
2022-07-21T14:13:36.038Z	36.72	{'UnitID': 3}
2022-07-21T14:13:46.497Z	36.82	{'UnitID': 1}
2022-07-21T14:13:46.839Z	36.791	{'UnitID': 0}
2022-07-21T14:13:50.779Z	36.709	{'UnitID': 2}
2022-07-21T14:13:51.039Z	36.725	{'UnitID': 3}
2022-07-21T14:14:01.369Z	36.815	{'UnitID': 1}
2022-07-21T14:14:01.716Z	36.784	{'UnitID': 0}
2022-07-21T14:14:05.777Z	36.704	{'UnitID': 2}
2022-07-21T14:14:06.011Z	36.725	{'UnitID': 3}
2022-07-21T14:14:16.430Z	36.812	{'UnitID': 1}
2022-07-21T14:14:16.762Z	36.793	{'UnitID': 0}
2022-07-21T14:14:20.777Z	36.698	{'UnitID': 2}
2022-07-21T14:14:21.043Z	36.721	{'UnitID': 3}
2022-07-21T14:14:31.421Z	36.814	{'UnitID': 1}
2022-07-21T14:14:31.830Z	36.799	{'UnitID': 0}
2022-07-21T14:14:35.779Z	36.71	{'UnitID': 2}
2022-07-21T14:14:36.021Z	36.729	{'UnitID': 3}
2022-07-21T14:14:46.400Z	36.819	{'UnitID': 1}
2022-07-21T14:14:46.789Z	36.791	{'UnitID': 0}
2022-07-21T14:14:50.775Z	36.703	{'UnitID': 2}
2022-07-21T14:14:51.056Z	36.723	{'UnitID': 3}
2022-07-21T14:15:01.334Z	36.813	{'UnitID': 1}
2022-07-21T14:15:01.703Z	36.802	{'UnitID': 0}
2022-07-21T14:15:05.771Z	36.71	{'UnitID': 2}
2022-07-21T14:15:06.029Z	36.729	{'UnitID': 3}
2022-07-21T14:15:16.410Z	36.814	{'UnitID': 1}
2022-07-21T14:15:16.811Z	36.799	{'UnitID': 0}
2022-07-21T14:15:20.780Z	36.704	{'UnitID': 2}
2022-07-21T14:15:21.027Z	36.724	{'UnitID': 3}
2022-07-21T14:15:31.432Z	36.815	{'UnitID': 1}
2022-07-21T14:15:31.793Z	36.796	{'UnitID': 0}
2022-07-21T14:15:35.781Z	36.714	{'UnitID': 2}
2022-07-21T14:15:36.039Z	36.728	{'UnitID': 3}
2022-07-21T14:15:46.399Z	36.822	{'UnitID': 1}
2022-07-21T14:15:46.783Z	36.793	{'UnitID': 0}
2022-07-21T14:15:50.782Z	36.707	{'UnitID': 2}
2022-07-21T14:15:51.047Z	36.726	{'UnitID': 3}
2022-07-21T14:16:01.360Z	36.812	{'UnitID': 1}
2022-07-21T14:16:01.659Z	36.796	{'UnitID': 0}
2022-07-21T14:16:05.776Z	36.708	{'UnitID': 2}
2022-07-21T14:16:06.026Z	36.734	{'UnitID': 3}
2022-07-21T14:16:16.447Z	36.808	{'UnitID': 1}
2022-07-21T14:16:16.824Z	36.793	{'UnitID': 0}
2022-07-21T14:16:20.775Z	36.709	{'UnitID': 2}
2022-07-21T14:16:21.034Z	36.721	{'UnitID': 3}
2022-07-21T14:16:31.389Z	36.811	{'UnitID': 1}
2022-07-21T14:16:31.708Z	36.799	{'UnitID': 0}
2022-07-21T14:16:35.783Z	36.715	{'UnitID': 2}
2022-07-21T14:16:36.044Z	36.739	{'UnitID': 3}
2022-07-21T14:16:46.411Z	36.815	{'UnitID': 1}
2022-07-21T14:16:46.742Z	36.799	{'UnitID': 0}
2022-07-21T14:16:50.785Z	36.704	{'UnitID': 2}
2022-07-21T14:16:51.033Z	36.73	{'UnitID': 3}
2022-07-21T14:17:01.323Z	36.822	{'UnitID': 1}
2022-07-21T14:17:01.627Z	36.797	{'UnitID': 0}
2022-07-21T14:17:05.777Z	36.715	{'UnitID': 2}
2022-07-21T14:17:06.046Z	36.736	{'UnitID': 3}
2022-07-21T14:17:16.439Z	36.818	{'UnitID': 1}
2022-07-21T14:17:16.717Z	36.8	{'UnitID': 0}
2022-07-21T14:17:20.780Z	36.706	{'UnitID': 2}
2022-07-21T14:17:21.033Z	36.737	{'UnitID': 3}
2022-07-21T14:17:31.338Z	36.805	{'UnitID': 1}
2022-07-21T14:17:31.714Z	36.801	{'UnitID': 0}
2022-07-21T14:17:35.781Z	36.719	{'UnitID': 2}
2022-07-21T14:17:36.076Z	36.737	{'UnitID': 3}
2022-07-21T14:17:46.358Z	36.819	{'UnitID': 1}
2022-07-21T14:17:46.714Z	36.802	{'UnitID': 0}
2022-07-21T14:17:50.778Z	36.715	{'UnitID': 2}
2022-07-21T14:17:51.039Z	36.732	{'UnitID': 3}
2022-07-21T14:18:01.334Z	36.814	{'UnitID': 1}
2022-07-21T14:18:01.673Z	36.805	{'UnitID': 0}
2022-07-21T14:18:05.787Z	36.723	{'UnitID': 2}
2022-07-21T14:18:06.049Z	36.737	{'UnitID': 3}
2022-07-21T14:18:16.442Z	36.818	{'UnitID': 1}
2022-07-21T14:18:16.795Z	36.807	{'UnitID': 0}
2022-07-21T14:18:20.778Z	36.707	{'UnitID': 2}
2022-07-21T14:18:21.052Z	36.737	{'UnitID': 3}
2022-07-21T14:18:31.409Z	36.82	{'UnitID': 1}
2022-07-21T14:18:31.804Z	36.806	{'UnitID': 0}
2022-07-21T14:18:35.777Z	36.722	{'UnitID': 2}
2022-07-21T14:18:36.032Z	36.736	{'UnitID': 3}
2022-07-21T14:18:46.431Z	36.811	{'UnitID': 1}
2022-07-21T14:18:46.801Z	36.799	{'UnitID': 0}
2022-07-21T14:18:50.784Z	36.723	{'UnitID': 2}
2022-07-21T14:18:51.015Z	36.743	{'UnitID': 3}
2022-07-21T14:19:01.294Z	36.812	{'UnitID': 1}
2022-07-21T14:19:01.705Z	36.799	{'UnitID': 0}
2022-07-21T14:19:05.783Z	36.719	{'UnitID': 2}
2022-07-21T14:19:06.026Z	36.733	{'UnitID': 3}
2022-07-21T14:19:16.401Z	36.811	{'UnitID': 1}
2022-07-21T14:19:16.753Z	36.8	{'UnitID': 0}
2022-07-21T14:19:20.792Z	36.721	{'UnitID': 2}
2022-07-21T14:19:21.088Z	36.743	{'UnitID': 3}
2022-07-21T14:19:31.379Z	36.819	{'UnitID': 1}
2022-07-21T14:19:31.700Z	36.806	{'UnitID': 0}
2022-07-21T14:19:35.771Z	36.72	{'UnitID': 2}
2022-07-21T14:19:36.074Z	36.744	{'UnitID': 3}
2022-07-21T14:19:46.454Z	36.819	{'UnitID': 1}
2022-07-21T14:19:46.786Z	36.809	{'UnitID': 0}
2022-07-21T14:19:50.781Z	36.72	{'UnitID': 2}
2022-07-21T14:19:51.057Z	36.737	{'UnitID': 3}
2022-07-21T14:20:01.319Z	36.818	{'UnitID': 1}
2022-07-21T14:20:01.701Z	36.799	{'UnitID': 0}
2022-07-21T14:20:05.774Z	36.724	{'UnitID': 2}
2022-07-21T14:20:06.060Z	36.742	{'UnitID': 3}
2022-07-21T14:20:16.386Z	36.819	{'UnitID': 1}
2022-07-21T14:20:16.693Z	36.802	{'UnitID': 0}
2022-07-21T14:20:20.779Z	36.723	{'UnitID': 2}
2022-07-21T14:20:21.035Z	36.737	{'UnitID': 3}
2022-07-21T14:20:31.342Z	36.822	{'UnitID': 1}
2022-07-21T14:20:31.700Z	36.809	{'UnitID': 0}
2022-07-21T14:20:35.781Z	36.726	{'UnitID': 2}
2022-07-21T14:20:36.027Z	36.74	{'UnitID': 3}
2022-07-21T14:20:46.359Z	36.813	{'UnitID': 1}
2022-07-21T14:20:46.713Z	36.8	{'UnitID': 0}
2022-07-21T14:20:50.785Z	36.719	{'UnitID': 2}
2022-07-21T14:20:51.032Z	36.742	{'UnitID': 3}
2022-07-21T14:21:01.331Z	36.825	{'UnitID': 1}
2022-07-21T14:21:01.710Z	36.804	{'UnitID': 0}
2022-07-21T14:21:05.772Z	36.725	{'UnitID': 2}
2022-07-21T14:21:06.034Z	36.748	{'UnitID': 3}
2022-07-21T14:21:16.380Z	36.817	{'UnitID': 1}
2022-07-21T14:21:16.678Z	36.801	{'UnitID': 0}
2022-07-21T14:21:20.794Z	36.722	{'UnitID': 2}
2022-07-21T14:21:21.029Z	36.744	{'UnitID': 3}
2022-07-21T14:21:31.389Z	36.815	{'UnitID': 1}
2022-07-21T14:21:31.681Z	36.811	{'UnitID': 0}
2022-07-21T14:21:35.789Z	36.719	{'UnitID': 2}
2022-07-21T14:21:36.045Z	36.744	{'UnitID': 3}
2022-07-21T14:21:46.324Z	36.821	{'UnitID': 1}
2022-07-21T14:21:46.645Z	36.807	{'UnitID': 0}
2022-07-21T14:21:50.803Z	36.726	{'UnitID': 2}
2022-07-21T14:21:51.057Z	36.748	{'UnitID': 3}
2022-07-21T14:22:01.349Z	36.812	{'UnitID': 1}
2022-07-21T14:22:01.672Z	36.813	{'UnitID': 0}
2022-07-21T14:22:05.787Z	36.729	{'UnitID': 2}
2022-07-21T14:22:06.044Z	36.746	{'UnitID': 3}
2022-07-21T14:22:16.351Z	36.818	{'UnitID': 1}
2022-07-21T14:22:16.670Z	36.808	{'UnitID': 0}
2022-07-21T14:22:20.790Z	36.728	{'UnitID': 2}
2022-07-21T14:22:21.063Z	36.742	{'UnitID': 3}
2022-07-21T14:22:31.439Z	36.822	{'UnitID': 1}
2022-07-21T14:22:31.798Z	36.809	{'UnitID': 0}
2022-07-21T14:22:35.782Z	36.722	{'UnitID': 2}
2022-07-21T14:22:36.093Z	36.746	{'UnitID': 3}
2022-07-21T14:22:46.397Z	36.817	{'UnitID': 1}
2022-07-21T14:22:46.731Z	36.81	{'UnitID': 0}
2022-07-21T14:22:50.783Z	36.73	{'UnitID': 2}
2022-07-21T14:22:51.059Z	36.747	{'UnitID': 3}
2022-07-21T14:23:01.383Z	36.827	{'UnitID': 1}
2022-07-21T14:23:01.729Z	36.815	{'UnitID': 0}
2022-07-21T14:23:05.782Z	36.718	{'UnitID': 2}
2022-07-21T14:23:06.059Z	36.745	{'UnitID': 3}
2022-07-21T14:23:16.383Z	36.818	{'UnitID': 1}
2022-07-21T14:23:16.657Z	36.815	{'UnitID': 0}
2022-07-21T14:23:20.794Z	36.731	{'UnitID': 2}
2022-07-21T14:23:21.036Z	36.744	{'UnitID': 3}
2022-07-21T14:23:31.410Z	36.82	{'UnitID': 1}
2022-07-21T14:23:31.743Z	36.813	{'UnitID': 0}
2022-07-21T14:23:35.790Z	36.726	{'UnitID': 2}
2022-07-21T14:23:36.071Z	36.75	{'UnitID': 3}
2022-07-21T14:23:46.387Z	36.822	{'UnitID': 1}
2022-07-21T14:23:46.769Z	36.814	{'UnitID': 0}
2022-07-21T14:23:50.796Z	36.723	{'UnitID': 2}
2022-07-21T14:23:51.035Z	36.752	{'UnitID': 3}
2022-07-21T14:24:01.378Z	36.818	{'UnitID': 1}
2022-07-21T14:24:01.710Z	36.814	{'UnitID': 0}
2022-07-21T14:24:05.773Z	36.725	{'UnitID': 2}
2022-07-21T14:24:06.048Z	36.751	{'UnitID': 3}
2022-07-21T14:24:16.390Z	36.816	{'UnitID': 1}
2022-07-21T14:24:16.783Z	36.809	{'UnitID': 0}
2022-07-21T14:24:20.779Z	36.733	{'UnitID': 2}
2022-07-21T14:24:21.035Z	36.748	{'UnitID': 3}
2022-07-21T14:24:31.311Z	36.827	{'UnitID': 1}
2022-07-21T14:24:31.663Z	36.816	{'UnitID': 0}
2022-07-21T14:24:35.788Z	36.726	{'UnitID': 2}
2022-07-21T14:24:36.031Z	36.752	{'UnitID': 3}
2022-07-21T14:24:46.373Z	36.821	{'UnitID': 1}
2022-07-21T14:24:46.755Z	36.812	{'UnitID': 0}
2022-07-21T14:24:50.787Z	36.726	{'UnitID': 2}
2022-07-21T14:24:51.027Z	36.75	{'UnitID': 3}
2022-07-21T14:25:01.278Z	36.82	{'UnitID': 1}
2022-07-21T14:25:01.593Z	36.821	{'UnitID': 0}
2022-07-21T14:25:05.782Z	36.727	{'UnitID': 2}
2022-07-21T14:25:06.030Z	36.754	{'UnitID': 3}
2022-07-21T14:25:16.397Z	36.82	{'UnitID': 1}
2022-07-21T14:25:16.679Z	36.813	{'UnitID': 0}
2022-07-21T14:25:20.801Z	36.727	{'UnitID': 2}
2022-07-21T14:25:21.054Z	36.746	{'UnitID': 3}
2022-07-21T14:25:31.435Z	36.815	{'UnitID': 1}
2022-07-21T14:25:31.792Z	36.813	{'UnitID': 0}
2022-07-21T14:25:35.780Z	36.74	{'UnitID': 2}
2022-07-21T14:25:36.045Z	36.751	{'UnitID': 3}
2022-07-21T14:25:46.392Z	36.813	{'UnitID': 1}
2022-07-21T14:25:46.715Z	36.813	{'UnitID': 0}
2022-07-21T14:25:50.780Z	36.733	{'UnitID': 2}
2022-07-21T14:25:51.052Z	36.748	{'UnitID': 3}
2022-07-21T14:26:01.282Z	36.818	{'UnitID': 1}
2022-07-21T14:26:01.569Z	36.814	{'UnitID': 0}
2022-07-21T14:26:05.782Z	36.733	{'UnitID': 2}
2022-07-21T14:26:06.040Z	36.747	{'UnitID': 3}
2022-07-21T14:26:16.311Z	36.825	{'UnitID': 1}
2022-07-21T14:26:16.615Z	36.811	{'UnitID': 0}
2022-07-21T14:26:20.780Z	36.736	{'UnitID': 2}
2022-07-21T14:26:21.037Z	36.747	{'UnitID': 3}
2022-07-21T14:26:31.345Z	36.824	{'UnitID': 1}
2022-07-21T14:26:31.683Z	36.813	{'UnitID': 0}
2022-07-21T14:26:35.780Z	36.732	{'UnitID': 2}
2022-07-21T14:26:36.021Z	36.745	{'UnitID': 3}
2022-07-21T14:26:46.352Z	36.818	{'UnitID': 1}
2022-07-21T14:26:46.679Z	36.818	{'UnitID': 0}
2022-07-21T14:26:50.779Z	36.731	{'UnitID': 2}
2022-07-21T14:26:51.019Z	36.747	{'UnitID': 3}
2022-07-21T14:27:01.273Z	36.824	{'UnitID': 1}
2022-07-21T14:27:01.597Z	36.816	{'UnitID': 0}
2022-07-21T14:27:05.777Z	36.736	{'UnitID': 2}
2022-07-21T14:27:06.035Z	36.754	{'UnitID': 3}
2022-07-21T14:27:16.293Z	36.815	{'UnitID': 1}
2022-07-21T14:27:16.593Z	36.82	{'UnitID': 0}
2022-07-21T14:27:20.782Z	36.727	{'UnitID': 2}
2022-07-21T14:27:21.042Z	36.753	{'UnitID': 3}
2022-07-21T14:27:31.355Z	36.818	{'UnitID': 1}
2022-07-21T14:27:31.650Z	36.815	{'UnitID': 0}
2022-07-21T14:27:35.774Z	36.727	{'UnitID': 2}
2022-07-21T14:27:36.037Z	36.75	{'UnitID': 3}
2022-07-21T14:27:46.321Z	36.819	{'UnitID': 1}
2022-07-21T14:27:46.653Z	36.811	{'UnitID': 0}
2022-07-21T14:27:50.776Z	36.74	{'UnitID': 2}
2022-07-21T14:27:51.044Z	36.743	{'UnitID': 3}
2022-07-21T14:28:01.378Z	36.818	{'UnitID': 1}
2022-07-21T14:28:01.665Z	36.82	{'UnitID': 0}
2022-07-21T14:28:05.778Z	36.74	{'UnitID': 2}
2022-07-21T14:28:06.043Z	36.748	{'UnitID': 3}
2022-07-21T14:28:16.377Z	36.822	{'UnitID': 1}
2022-07-21T14:28:16.673Z	36.82	{'UnitID': 0}
2022-07-21T14:28:20.793Z	36.737	{'UnitID': 2}
2022-07-21T14:28:21.074Z	36.754	{'UnitID': 3}
2022-07-21T14:28:31.370Z	36.819	{'UnitID': 1}
2022-07-21T14:28:31.669Z	36.827	{'UnitID': 0}
2022-07-21T14:28:35.782Z	36.734	{'UnitID': 2}
2022-07-21T14:28:36.032Z	36.756	{'UnitID': 3}
2022-07-21T14:28:46.391Z	36.83	{'UnitID': 1}
2022-07-21T14:28:46.650Z	36.818	{'UnitID': 0}
2022-07-21T14:28:50.780Z	36.739	{'UnitID': 2}
2022-07-21T14:28:51.030Z	36.759	{'UnitID': 3}
2022-07-21T14:29:01.350Z	36.821	{'UnitID': 1}
2022-07-21T14:29:01.739Z	36.821	{'UnitID': 0}
2022-07-21T14:29:05.783Z	36.738	{'UnitID': 2}
2022-07-21T14:29:06.057Z	36.754	{'UnitID': 3}
2022-07-21T14:29:16.469Z	36.815	{'UnitID': 1}
2022-07-21T14:29:16.786Z	36.821	{'UnitID': 0}
2022-07-21T14:29:20.776Z	36.74	{'UnitID': 2}
2022-07-21T14:29:21.073Z	36.751	{'UnitID': 3}
2022-07-21T14:29:31.437Z	36.833	{'UnitID': 1}
2022-07-21T14:29:31.740Z	36.832	{'UnitID': 0}
2022-07-21T14:29:35.771Z	36.739	{'UnitID': 2}
2022-07-21T14:29:36.054Z	36.744	{'UnitID': 3}
2022-07-21T14:29:46.388Z	36.814	{'UnitID': 1}
2022-07-21T14:29:46.782Z	36.819	{'UnitID': 0}
2022-07-21T14:29:50.773Z	36.744	{'UnitID': 2}
2022-07-21T14:29:51.053Z	36.754	{'UnitID': 3}
2022-07-21T14:30:01.294Z	36.829	{'UnitID': 1}
2022-07-21T14:30:01.648Z	36.822	{'UnitID': 0}
2022-07-21T14:30:05.776Z	36.739	{'UnitID': 2}
2022-07-21T14:30:06.049Z	36.75	{'UnitID': 3}
2022-07-21T14:30:16.375Z	36.822	{'UnitID': 1}
2022-07-21T14:30:16.726Z	36.824	{'UnitID': 0}
2022-07-21T14:30:20.786Z	36.738	{'UnitID': 2}
2022-07-21T14:30:21.053Z	36.752	{'UnitID': 3}
2022-07-21T14:30:31.382Z	36.828	{'UnitID': 1}
2022-07-21T14:30:31.731Z	36.825	{'UnitID': 0}
2022-07-21T14:30:35.792Z	36.735	{'UnitID': 2}
2022-07-21T14:30:36.053Z	36.744	{'UnitID': 3}
2022-07-21T14:30:46.451Z	36.819	{'UnitID': 1}
2022-07-21T14:30:46.710Z	36.831	{'UnitID': 0}
2022-07-21T14:30:50.781Z	36.744	{'UnitID': 2}
2022-07-21T14:30:51.043Z	36.759	{'UnitID': 3}
2022-07-21T14:31:01.343Z	36.816	{'UnitID': 1}
2022-07-21T14:31:01.618Z	36.818	{'UnitID': 0}
2022-07-21T14:31:05.780Z	36.736	{'UnitID': 2}
2022-07-21T14:31:06.038Z	36.748	{'UnitID': 3}
2022-07-21T14:31:16.400Z	36.82	{'UnitID': 1}
2022-07-21T14:31:16.749Z	36.833	{'UnitID': 0}
2022-07-21T14:31:20.778Z	36.746	{'UnitID': 2}
2022-07-21T14:31:21.093Z	36.748	{'UnitID': 3}
2022-07-21T14:31:31.319Z	36.822	{'UnitID': 1}
2022-07-21T14:31:31.635Z	36.82	{'UnitID': 0}
2022-07-21T14:31:36.120Z	36.75	{'UnitID': 2}
2022-07-21T14:31:36.131Z	36.749	{'UnitID': 3}
2022-07-21T14:31:46.355Z	36.832	{'UnitID': 1}
2022-07-21T14:31:46.750Z	36.826	{'UnitID': 0}
2022-07-21T14:31:50.782Z	36.744	{'UnitID': 2}
2022-07-21T14:31:51.032Z	36.749	{'UnitID': 3}
2022-07-21T14:32:01.294Z	36.815	{'UnitID': 1}
2022-07-21T14:32:01.632Z	36.821	{'UnitID': 0}
2022-07-21T14:32:05.784Z	36.738	{'UnitID': 2}
2022-07-21T14:32:06.034Z	36.754	{'UnitID': 3}
2022-07-21T14:32:16.342Z	36.829	{'UnitID': 1}
2022-07-21T14:32:16.675Z	36.825	{'UnitID': 0}
2022-07-21T14:32:20.773Z	36.742	{'UnitID': 2}
2022-07-21T14:32:21.047Z	36.745	{'UnitID': 3}
2022-07-21T14:32:31.353Z	36.831	{'UnitID': 1}
2022-07-21T14:32:31.699Z	36.818	{'UnitID': 0}
2022-07-21T14:32:35.784Z	36.755	{'UnitID': 2}
2022-07-21T14:32:36.029Z	36.754	{'UnitID': 3}
2022-07-21T14:32:46.302Z	36.826	{'UnitID': 1}
2022-07-21T14:32:46.651Z	36.825	{'UnitID': 0}
2022-07-21T14:32:50.775Z	36.75	{'UnitID': 2}
2022-07-21T14:32:51.038Z	36.75	{'UnitID': 3}
2022-07-21T14:33:01.286Z	36.813	{'UnitID': 1}
2022-07-21T14:33:01.574Z	36.826	{'UnitID': 0}
2022-07-21T14:33:05.776Z	36.747	{'UnitID': 2}
2022-07-21T14:33:06.032Z	36.754	{'UnitID': 3}
2022-07-21T14:33:16.357Z	36.827	{'UnitID': 1}
2022-07-21T14:33:16.728Z	36.82	{'UnitID': 0}
2022-07-21T14:33:20.777Z	36.757	{'UnitID': 2}
2022-07-21T14:33:21.031Z	36.751	{'UnitID': 3}
2022-07-21T14:33:31.373Z	36.829	{'UnitID': 1}
2022-07-21T14:33:31.686Z	36.826	{'UnitID': 0}
2022-07-21T14:33:35.780Z	36.745	{'UnitID': 2}
2022-07-21T14:33:36.021Z	36.749	{'UnitID': 3}
2022-07-21T14:33:46.379Z	36.822	{'UnitID': 1}
2022-07-21T14:33:46.768Z	36.821	{'UnitID': 0}
2022-07-21T14:33:50.786Z	36.754	{'UnitID': 2}
2022-07-21T14:33:51.030Z	36.754	{'UnitID': 3}
2022-07-21T14:34:01.301Z	36.826	{'UnitID': 1}
2022-07-21T14:34:01.699Z	36.83	{'UnitID': 0}
2022-07-21T14:34:05.778Z	36.742	{'UnitID': 2}
2022-07-21T14:34:06.045Z	36.752	{'UnitID': 3}
2022-07-21T14:34:16.332Z	36.822	{'UnitID': 1}
2022-07-21T14:34:16.684Z	36.834	{'UnitID': 0}
2022-07-21T14:34:20.796Z	36.753	{'UnitID': 2}
2022-07-21T14:34:21.069Z	36.747	{'UnitID': 3}
2022-07-21T14:34:31.357Z	36.818	{'UnitID': 1}
2022-07-21T14:34:31.703Z	36.828	{'UnitID': 0}
2022-07-21T14:34:35.773Z	36.753	{'UnitID': 2}
2022-07-21T14:34:36.934Z	36.75	{'UnitID': 3}
2022-07-21T14:34:46.734Z	36.83	{'UnitID': 1}
2022-07-21T14:34:47.013Z	36.83	{'UnitID': 0}
2022-07-21T14:34:50.786Z	36.747	{'UnitID': 2}
2022-07-21T14:34:51.038Z	36.756	{'UnitID': 3}
2022-07-21T14:35:02.162Z	36.814	{'UnitID': 1}
2022-07-21T14:35:02.485Z	36.838	{'UnitID': 0}
2022-07-21T14:35:05.773Z	36.748	{'UnitID': 2}
2022-07-21T14:35:06.045Z	36.746	{'UnitID': 3}
2022-07-21T14:35:16.337Z	36.816	{'UnitID': 1}
2022-07-21T14:35:16.746Z	36.834	{'UnitID': 0}
2022-07-21T14:35:20.778Z	36.752	{'UnitID': 2}
2022-07-21T14:35:21.057Z	36.748	{'UnitID': 3}
2022-07-21T14:35:31.344Z	36.821	{'UnitID': 1}
2022-07-21T14:35:31.689Z	36.835	{'UnitID': 0}
2022-07-21T14:35:35.767Z	36.749	{'UnitID': 2}
2022-07-21T14:35:36.027Z	36.749	{'UnitID': 3}
2022-07-21T14:35:46.352Z	36.826	{'UnitID': 1}
2022-07-21T14:35:46.764Z	36.832	{'UnitID': 0}
2022-07-21T14:35:50.773Z	36.747	{'UnitID': 2}
2022-07-21T14:35:51.054Z	36.751	{'UnitID': 3}
2022-07-21T14:36:01.329Z	36.829	{'UnitID': 1}
2022-07-21T14:36:01.703Z	36.828	{'UnitID': 0}
2022-07-21T14:36:05.776Z	36.746	{'UnitID': 2}
2022-07-21T14:36:06.032Z	36.751	{'UnitID': 3}
2022-07-21T14:36:16.363Z	36.823	{'UnitID': 1}
2022-07-21T14:36:16.730Z	36.831	{'UnitID': 0}
2022-07-21T14:36:20.779Z	36.755	{'UnitID': 2}
2022-07-21T14:36:21.065Z	36.747	{'UnitID': 3}
2022-07-21T14:36:31.362Z	36.83	{'UnitID': 1}
2022-07-21T14:36:31.681Z	36.827	{'UnitID': 0}
2022-07-21T14:36:35.777Z	36.746	{'UnitID': 2}
2022-07-21T14:36:36.024Z	36.753	{'UnitID': 3}
2022-07-21T14:36:46.315Z	36.827	{'UnitID': 1}
2022-07-21T14:36:46.703Z	36.831	{'UnitID': 0}
2022-07-21T14:36:50.777Z	36.753	{'UnitID': 2}
2022-07-21T14:36:51.023Z	36.755	{'UnitID': 3}
2022-07-21T14:37:01.425Z	36.819	{'UnitID': 1}
2022-07-21T14:37:01.717Z	36.824	{'UnitID': 0}
2022-07-21T14:37:05.786Z	36.756	{'UnitID': 2}
2022-07-21T14:37:06.042Z	36.749	{'UnitID': 3}
2022-07-21T14:37:16.366Z	36.823	{'UnitID': 1}
2022-07-21T14:37:16.698Z	36.831	{'UnitID': 0}
2022-07-21T14:37:20.777Z	36.755	{'UnitID': 2}
2022-07-21T14:37:21.050Z	36.749	{'UnitID': 3}
2022-07-21T14:37:31.360Z	36.82	{'UnitID': 1}
2022-07-21T14:37:31.720Z	36.839	{'UnitID': 0}
2022-07-21T14:37:35.779Z	36.753	{'UnitID': 2}
2022-07-21T14:37:36.023Z	36.75	{'UnitID': 3}
2022-07-21T14:37:46.361Z	36.817	{'UnitID': 1}
2022-07-21T14:37:46.716Z	36.83	{'UnitID': 0}
2022-07-21T14:37:50.783Z	36.755	{'UnitID': 2}
2022-07-21T14:37:51.030Z	36.758	{'UnitID': 3}
2022-07-21T14:38:01.395Z	36.83	{'UnitID': 1}
2022-07-21T14:38:01.681Z	36.833	{'UnitID': 0}
2022-07-21T14:38:05.776Z	36.759	{'UnitID': 2}
2022-07-21T14:38:06.038Z	36.748	{'UnitID': 3}
2022-07-21T14:38:16.358Z	36.822	{'UnitID': 1}
2022-07-21T14:38:17.494Z	36.827	{'UnitID': 0}
2022-07-21T14:38:20.789Z	36.759	{'UnitID': 2}
2022-07-21T14:38:21.048Z	36.754	{'UnitID': 3}
2022-07-21T14:38:31.456Z	36.827	{'UnitID': 1}
2022-07-21T14:38:31.800Z	36.832	{'UnitID': 0}
2022-07-21T14:38:35.785Z	36.758	{'UnitID': 2}
2022-07-21T14:38:36.044Z	36.754	{'UnitID': 3}
2022-07-21T14:38:46.361Z	36.832	{'UnitID': 1}
2022-07-21T14:38:46.734Z	36.828	{'UnitID': 0}
2022-07-21T14:38:50.775Z	36.764	{'UnitID': 2}
2022-07-21T14:38:51.044Z	36.751	{'UnitID': 3}
2022-07-21T14:39:01.399Z	36.825	{'UnitID': 1}
2022-07-21T14:39:01.750Z	36.84	{'UnitID': 0}
2022-07-21T14:39:05.779Z	36.764	{'UnitID': 2}
2022-07-21T14:39:06.021Z	36.757	{'UnitID': 3}
2022-07-21T14:39:16.390Z	36.826	{'UnitID': 1}
2022-07-21T14:39:16.765Z	36.839	{'UnitID': 0}
2022-07-21T14:39:20.785Z	36.753	{'UnitID': 2}
2022-07-21T14:39:21.031Z	36.756	{'UnitID': 3}
2022-07-21T14:39:31.397Z	36.825	{'UnitID': 1}
2022-07-21T14:39:31.804Z	36.829	{'UnitID': 0}
2022-07-21T14:39:35.776Z	36.768	{'UnitID': 2}
2022-07-21T14:39:36.028Z	36.751	{'UnitID': 3}
2022-07-21T14:39:46.339Z	36.825	{'UnitID': 1}
2022-07-21T14:39:46.729Z	36.832	{'UnitID': 0}
2022-07-21T14:39:51.591Z	36.762	{'UnitID': 2}
2022-07-21T14:39:51.688Z	36.749	{'UnitID': 3}
2022-07-21T14:40:01.325Z	36.83	{'UnitID': 1}
2022-07-21T14:40:01.647Z	36.825	{'UnitID': 0}
2022-07-21T14:40:05.791Z	36.766	{'UnitID': 2}
2022-07-21T14:40:06.030Z	36.761	{'UnitID': 3}
2022-07-21T14:40:16.348Z	36.827	{'UnitID': 1}
2022-07-21T14:40:16.663Z	36.835	{'UnitID': 0}
2022-07-21T14:40:20.770Z	36.767	{'UnitID': 2}
2022-07-21T14:40:21.024Z	36.753	{'UnitID': 3}
2022-07-21T14:40:31.396Z	36.827	{'UnitID': 1}
2022-07-21T14:40:31.738Z	36.837	{'UnitID': 0}
2022-07-21T14:40:35.788Z	36.768	{'UnitID': 2}
2022-07-21T14:40:36.029Z	36.753	{'UnitID': 3}
2022-07-21T14:40:46.424Z	36.817	{'UnitID': 1}
2022-07-21T14:40:46.753Z	36.828	{'UnitID': 0}
2022-07-21T14:40:50.787Z	36.772	{'UnitID': 2}
2022-07-21T14:40:51.059Z	36.751	{'UnitID': 3}
2022-07-21T14:41:01.362Z	36.826	{'UnitID': 1}
2022-07-21T14:41:01.613Z	36.833	{'UnitID': 0}
2022-07-21T14:41:05.783Z	36.76	{'UnitID': 2}
2022-07-21T14:41:06.048Z	36.751	{'UnitID': 3}
2022-07-21T14:41:16.407Z	36.828	{'UnitID': 1}
2022-07-21T14:41:16.649Z	36.836	{'UnitID': 0}
2022-07-21T14:41:20.783Z	36.763	{'UnitID': 2}
2022-07-21T14:41:21.050Z	36.755	{'UnitID': 3}
2022-07-21T14:41:31.388Z	36.827	{'UnitID': 1}
2022-07-21T14:41:31.715Z	36.83	{'UnitID': 0}
2022-07-21T14:41:35.797Z	36.765	{'UnitID': 2}
2022-07-21T14:41:36.072Z	36.75	{'UnitID': 3}
2022-07-21T14:41:46.374Z	36.821	{'UnitID': 1}
2022-07-21T14:41:46.688Z	36.832	{'UnitID': 0}
2022-07-21T14:41:50.787Z	36.762	{'UnitID': 2}
2022-07-21T14:41:51.074Z	36.754	{'UnitID': 3}
2022-07-21T14:42:01.369Z	36.83	{'UnitID': 1}
2022-07-21T14:42:01.715Z	36.831	{'UnitID': 0}
2022-07-21T14:42:05.785Z	36.769	{'UnitID': 2}
2022-07-21T14:42:06.045Z	36.751	{'UnitID': 3}
2022-07-21T14:42:16.370Z	36.82	{'UnitID': 1}
2022-07-21T14:42:16.767Z	36.837	{'UnitID': 0}
2022-07-21T14:42:20.794Z	36.762	{'UnitID': 2}
2022-07-21T14:42:21.041Z	36.759	{'UnitID': 3}
2022-07-21T14:42:31.388Z	36.827	{'UnitID': 1}
2022-07-21T14:42:31.711Z	36.833	{'UnitID': 0}
2022-07-21T14:42:35.798Z	36.769	{'UnitID': 2}
2022-07-21T14:42:36.053Z	36.76	{'UnitID': 3}
2022-07-21T14:42:46.391Z	36.825	{'UnitID': 1}
2022-07-21T14:42:46.712Z	36.843	{'UnitID': 0}
2022-07-21T14:42:50.777Z	36.77	{'UnitID': 2}
2022-07-21T14:42:51.037Z	36.75	{'UnitID': 3}
2022-07-21T14:43:01.346Z	36.823	{'UnitID': 1}
2022-07-21T14:43:01.662Z	36.837	{'UnitID': 0}
2022-07-21T14:43:05.791Z	36.759	{'UnitID': 2}
2022-07-21T14:43:06.037Z	36.763	{'UnitID': 3}
2022-07-21T14:43:16.438Z	36.827	{'UnitID': 1}
2022-07-21T14:43:16.804Z	36.836	{'UnitID': 0}
2022-07-21T14:43:20.777Z	36.766	{'UnitID': 2}
2022-07-21T14:43:21.592Z	36.755	{'UnitID': 3}
2022-07-21T14:43:31.737Z	36.829	{'UnitID': 1}
2022-07-21T14:43:32.062Z	36.832	{'UnitID': 0}
2022-07-21T14:43:35.797Z	36.764	{'UnitID': 2}
2022-07-21T14:43:36.064Z	36.759	{'UnitID': 3}
2022-07-21T14:43:47.941Z	36.826	{'UnitID': 1}
2022-07-21T14:43:48.299Z	36.839	{'UnitID': 0}
2022-07-21T14:43:50.791Z	36.761	{'UnitID': 2}
2022-07-21T14:43:51.054Z	36.758	{'UnitID': 3}
2022-07-21T14:44:01.358Z	36.822	{'UnitID': 1}
2022-07-21T14:44:01.719Z	36.827	{'UnitID': 0}
2022-07-21T14:44:05.795Z	36.764	{'UnitID': 2}
2022-07-21T14:44:06.033Z	36.756	{'UnitID': 3}
2022-07-21T14:44:16.424Z	36.826	{'UnitID': 1}
2022-07-21T14:44:16.762Z	36.835	{'UnitID': 0}
2022-07-21T14:44:20.777Z	36.77	{'UnitID': 2}
2022-07-21T14:44:21.042Z	36.753	{'UnitID': 3}
2022-07-21T14:44:31.431Z	36.834	{'UnitID': 1}
2022-07-21T14:44:31.795Z	36.841	{'UnitID': 0}
2022-07-21T14:44:35.792Z	36.774	{'UnitID': 2}
2022-07-21T14:44:36.050Z	36.757	{'UnitID': 3}
2022-07-21T14:44:46.397Z	36.823	{'UnitID': 1}
2022-07-21T14:44:46.752Z	36.834	{'UnitID': 0}
2022-07-21T14:44:50.776Z	36.77	{'UnitID': 2}
2022-07-21T14:44:51.043Z	36.756	{'UnitID': 3}
2022-07-21T14:45:01.332Z	36.829	{'UnitID': 1}
2022-07-21T14:45:01.724Z	36.832	{'UnitID': 0}
2022-07-21T14:45:05.786Z	36.764	{'UnitID': 2}
2022-07-21T14:45:06.027Z	36.762	{'UnitID': 3}
2022-07-21T14:45:16.313Z	36.83	{'UnitID': 1}
2022-07-21T14:45:16.680Z	36.843	{'UnitID': 0}
2022-07-21T14:45:20.781Z	36.771	{'UnitID': 2}
2022-07-21T14:45:21.047Z	36.76	{'UnitID': 3}
2022-07-21T14:45:31.376Z	36.822	{'UnitID': 1}
2022-07-21T14:45:31.730Z	36.842	{'UnitID': 0}
2022-07-21T14:45:35.786Z	36.768	{'UnitID': 2}
2022-07-21T14:45:36.036Z	36.757	{'UnitID': 3}
2022-07-21T14:45:46.412Z	36.827	{'UnitID': 1}
2022-07-21T14:45:46.739Z	36.839	{'UnitID': 0}
2022-07-21T14:45:50.779Z	36.769	{'UnitID': 2}
2022-07-21T14:45:51.036Z	36.76	{'UnitID': 3}
2022-07-21T14:46:01.320Z	36.831	{'UnitID': 1}
2022-07-21T14:46:01.744Z	36.842	{'UnitID': 0}
2022-07-21T14:46:05.784Z	36.775	{'UnitID': 2}
2022-07-21T14:46:06.024Z	36.764	{'UnitID': 3}
2022-07-21T14:46:16.375Z	36.829	{'UnitID': 1}
2022-07-21T14:46:16.762Z	36.836	{'UnitID': 0}
2022-07-21T14:46:20.780Z	36.766	{'UnitID': 2}
2022-07-21T14:46:21.040Z	36.756	{'UnitID': 3}
2022-07-21T14:46:31.349Z	36.827	{'UnitID': 1}
2022-07-21T14:46:31.727Z	36.837	{'UnitID': 0}
2022-07-21T14:46:35.786Z	36.773	{'UnitID': 2}
2022-07-21T14:46:36.033Z	36.77	{'UnitID': 3}
2022-07-21T14:46:46.349Z	36.828	{'UnitID': 1}
2022-07-21T14:46:46.708Z	36.837	{'UnitID': 0}
2022-07-21T14:46:50.779Z	36.773	{'UnitID': 2}
2022-07-21T14:46:51.039Z	36.764	{'UnitID': 3}
2022-07-21T14:47:01.312Z	36.827	{'UnitID': 1}
2022-07-21T14:47:01.663Z	36.839	{'UnitID': 0}
2022-07-21T14:47:05.787Z	36.768	{'UnitID': 2}
2022-07-21T14:47:06.023Z	36.761	{'UnitID': 3}
2022-07-21T14:47:16.359Z	36.834	{'UnitID': 1}
2022-07-21T14:47:16.705Z	36.838	{'UnitID': 0}
2022-07-21T14:47:21.610Z	36.773	{'UnitID': 2}
2022-07-21T14:47:21.676Z	36.763	{'UnitID': 3}
2022-07-21T14:47:31.363Z	36.828	{'UnitID': 1}
2022-07-21T14:47:31.681Z	36.834	{'UnitID': 0}
2022-07-21T14:47:35.785Z	36.774	{'UnitID': 2}
2022-07-21T14:47:36.022Z	36.762	{'UnitID': 3}
2022-07-21T14:47:47.079Z	36.828	{'UnitID': 1}
2022-07-21T14:47:47.407Z	36.839	{'UnitID': 0}
2022-07-21T14:47:50.774Z	36.772	{'UnitID': 2}
2022-07-21T14:47:51.027Z	36.752	{'UnitID': 3}
2022-07-21T14:48:01.362Z	36.834	{'UnitID': 1}
2022-07-21T14:48:01.637Z	36.833	{'UnitID': 0}
2022-07-21T14:48:05.786Z	36.767	{'UnitID': 2}
2022-07-21T14:48:06.032Z	36.77	{'UnitID': 3}
2022-07-21T14:48:16.396Z	36.839	{'UnitID': 1}
2022-07-21T14:48:16.703Z	36.834	{'UnitID': 0}
2022-07-21T14:48:20.776Z	36.77	{'UnitID': 2}
2022-07-21T14:48:21.050Z	36.759	{'UnitID': 3}
2022-07-21T14:48:31.470Z	36.831	{'UnitID': 1}
2022-07-21T14:48:31.784Z	36.841	{'UnitID': 0}
2022-07-21T14:48:35.781Z	36.763	{'UnitID': 2}
2022-07-21T14:48:36.058Z	36.765	{'UnitID': 3}
2022-07-21T14:48:46.440Z	36.826	{'UnitID': 1}
2022-07-21T14:48:46.796Z	36.837	{'UnitID': 0}
2022-07-21T14:48:50.781Z	36.77	{'UnitID': 2}
2022-07-21T14:48:51.035Z	36.764	{'UnitID': 3}
2022-07-21T14:49:01.336Z	36.835	{'UnitID': 1}
2022-07-21T14:49:01.666Z	36.835	{'UnitID': 0}
2022-07-21T14:49:05.784Z	36.777	{'UnitID': 2}
2022-07-21T14:49:06.041Z	36.767	{'UnitID': 3}
2022-07-21T14:49:16.288Z	36.829	{'UnitID': 1}
2022-07-21T14:49:16.549Z	36.839	{'UnitID': 0}
2022-07-21T14:49:20.798Z	36.77	{'UnitID': 2}
2022-07-21T14:49:21.057Z	36.775	{'UnitID': 3}
2022-07-21T14:49:31.342Z	36.828	{'UnitID': 1}
2022-07-21T14:49:31.612Z	36.843	{'UnitID': 0}
2022-07-21T14:49:35.791Z	36.774	{'UnitID': 2}
2022-07-21T14:49:36.029Z	36.77	{'UnitID': 3}
2022-07-21T14:49:46.343Z	36.835	{'UnitID': 1}
2022-07-21T14:49:46.644Z	36.836	{'UnitID': 0}
2022-07-21T14:49:50.788Z	36.773	{'UnitID': 2}
2022-07-21T14:49:51.041Z	36.769	{'UnitID': 3}
2022-07-21T14:50:01.353Z	36.83	{'UnitID': 1}
2022-07-21T14:50:01.678Z	36.841	{'UnitID': 0}
2022-07-21T14:50:05.803Z	36.776	{'UnitID': 2}
2022-07-21T14:50:06.025Z	36.77	{'UnitID': 3}
2022-07-21T14:50:16.413Z	36.828	{'UnitID': 1}
2022-07-21T14:50:16.710Z	36.837	{'UnitID': 0}
2022-07-21T14:50:20.780Z	36.781	{'UnitID': 2}
2022-07-21T14:50:21.052Z	36.77	{'UnitID': 3}
2022-07-21T14:50:31.391Z	36.836	{'UnitID': 1}
2022-07-21T14:50:31.715Z	36.845	{'UnitID': 0}
2022-07-21T14:50:35.801Z	36.768	{'UnitID': 2}
2022-07-21T14:50:36.035Z	36.768	{'UnitID': 3}
2022-07-21T14:50:46.373Z	36.833	{'UnitID': 1}
2022-07-21T14:50:46.660Z	36.845	{'UnitID': 0}
2022-07-21T14:50:50.799Z	36.774	{'UnitID': 2}
2022-07-21T14:50:51.066Z	36.767	{'UnitID': 3}
2022-07-21T14:51:01.383Z	36.83	{'UnitID': 1}
2022-07-21T14:51:01.682Z	36.832	{'UnitID': 0}
2022-07-21T14:51:05.810Z	36.78	{'UnitID': 2}
2022-07-21T14:51:06.031Z	36.772	{'UnitID': 3}
2022-07-21T14:51:16.450Z	36.83	{'UnitID': 1}
2022-07-21T14:51:16.794Z	36.844	{'UnitID': 0}
2022-07-21T14:51:20.778Z	36.78	{'UnitID': 2}
2022-07-21T14:51:21.057Z	36.771	{'UnitID': 3}
2022-07-21T14:51:31.420Z	36.824	{'UnitID': 1}
2022-07-21T14:51:31.761Z	36.839	{'UnitID': 0}
2022-07-21T14:51:35.830Z	36.771	{'UnitID': 2}
2022-07-21T14:51:36.077Z	36.772	{'UnitID': 3}
2022-07-21T14:51:46.422Z	36.833	{'UnitID': 1}
2022-07-21T14:51:46.777Z	36.836	{'UnitID': 0}
2022-07-21T14:51:50.794Z	36.781	{'UnitID': 2}
2022-07-21T14:51:51.048Z	36.765	{'UnitID': 3}
2022-07-21T14:52:01.411Z	36.835	{'UnitID': 1}
2022-07-21T14:52:01.723Z	36.848	{'UnitID': 0}
2022-07-21T14:52:05.781Z	36.777	{'UnitID': 2}
2022-07-21T14:52:06.088Z	36.778	{'UnitID': 3}
2022-07-21T14:52:16.446Z	36.835	{'UnitID': 1}
2022-07-21T14:52:16.734Z	36.836	{'UnitID': 0}
2022-07-21T14:52:20.776Z	36.775	{'UnitID': 2}
2022-07-21T14:52:21.056Z	36.774	{'UnitID': 3}
2022-07-21T14:52:31.394Z	36.834	{'UnitID': 1}
2022-07-21T14:52:31.723Z	36.845	{'UnitID': 0}
2022-07-21T14:52:35.791Z	36.771	{'UnitID': 2}
2022-07-21T14:52:36.057Z	36.774	{'UnitID': 3}
2022-07-21T14:52:46.435Z	36.846	{'UnitID': 1}
2022-07-21T14:52:46.754Z	36.838	{'UnitID': 0}
2022-07-21T14:52:50.772Z	36.774	{'UnitID': 2}
2022-07-21T14:52:51.044Z	36.773	{'UnitID': 3}
2022-07-21T14:53:01.302Z	36.835	{'UnitID': 1}
2022-07-21T14:53:01.712Z	36.841	{'UnitID': 0}
2022-07-21T14:53:05.785Z	36.779	{'UnitID': 2}
2022-07-21T14:53:06.019Z	36.779	{'UnitID': 3}
2022-07-21T14:53:16.359Z	36.832	{'UnitID': 1}
2022-07-21T14:53:16.706Z	36.845	{'UnitID': 0}
2022-07-21T14:53:20.770Z	36.783	{'UnitID': 2}
2022-07-21T14:53:21.065Z	36.773	{'UnitID': 3}
2022-07-21T14:53:31.340Z	36.842	{'UnitID': 1}
2022-07-21T14:53:31.712Z	36.836	{'UnitID': 0}
2022-07-21T14:53:35.787Z	36.781	{'UnitID': 2}
2022-07-21T14:53:36.022Z	36.779	{'UnitID': 3}
2022-07-21T14:53:46.348Z	36.831	{'UnitID': 1}
2022-07-21T14:53:46.696Z	36.835	{'UnitID': 0}
2022-07-21T14:53:50.787Z	36.778	{'UnitID': 2}
2022-07-21T14:53:51.027Z	36.777	{'UnitID': 3}
2022-07-21T14:54:01.291Z	36.841	{'UnitID': 1}
2022-07-21T14:54:01.644Z	36.843	{'UnitID': 0}
2022-07-21T14:54:05.788Z	36.777	{'UnitID': 2}
2022-07-21T14:54:06.032Z	36.775	{'UnitID': 3}
2022-07-21T14:54:16.379Z	36.84	{'UnitID': 1}
2022-07-21T14:54:16.689Z	36.842	{'UnitID': 0}
2022-07-21T14:54:20.786Z	36.778	{'UnitID': 2}
2022-07-21T14:54:21.046Z	36.772	{'UnitID': 3}
2022-07-21T14:54:31.386Z	36.84	{'UnitID': 1}
2022-07-21T14:54:31.697Z	36.839	{'UnitID': 0}
2022-07-21T14:54:35.785Z	36.784	{'UnitID': 2}
2022-07-21T14:54:36.031Z	36.778	{'UnitID': 3}
2022-07-21T14:54:46.391Z	36.827	{'UnitID': 1}
2022-07-21T14:54:46.757Z	36.849	{'UnitID': 0}
2022-07-21T14:54:50.782Z	36.783	{'UnitID': 2}
2022-07-21T14:54:51.040Z	36.783	{'UnitID': 3}
2022-07-21T14:55:01.286Z	36.842	{'UnitID': 1}
2022-07-21T14:55:01.686Z	36.845	{'UnitID': 0}
2022-07-21T14:55:05.788Z	36.774	{'UnitID': 2}
2022-07-21T14:55:06.026Z	36.774	{'UnitID': 3}
2022-07-21T14:55:16.369Z	36.843	{'UnitID': 1}
2022-07-21T14:55:16.795Z	36.831	{'UnitID': 0}
2022-07-21T14:55:20.783Z	36.789	{'UnitID': 2}
2022-07-21T14:55:21.043Z	36.775	{'UnitID': 3}
2022-07-21T14:55:31.318Z	36.831	{'UnitID': 1}
2022-07-21T14:55:31.653Z	36.845	{'UnitID': 0}
2022-07-21T14:55:35.772Z	36.782	{'UnitID': 2}
2022-07-21T14:55:36.023Z	36.776	{'UnitID': 3}
2022-07-21T14:55:46.346Z	36.832	{'UnitID': 1}
2022-07-21T14:55:46.683Z	36.844	{'UnitID': 0}
2022-07-21T14:55:50.779Z	36.78	{'UnitID': 2}
2022-07-21T14:55:51.027Z	36.778	{'UnitID': 3}
2022-07-21T14:56:01.307Z	36.842	{'UnitID': 1}
2022-07-21T14:56:01.636Z	36.84	{'UnitID': 0}
2022-07-21T14:56:05.782Z	36.777	{'UnitID': 2}
2022-07-21T14:56:06.038Z	36.777	{'UnitID': 3}
2022-07-21T14:56:16.351Z	36.843	{'UnitID': 1}
2022-07-21T14:56:16.611Z	36.844	{'UnitID': 0}
2022-07-21T14:56:20.788Z	36.78	{'UnitID': 2}
2022-07-21T14:56:21.044Z	36.772	{'UnitID': 3}
2022-07-21T14:56:31.396Z	36.835	{'UnitID': 1}
2022-07-21T14:56:31.700Z	36.846	{'UnitID': 0}
2022-07-21T14:56:35.783Z	36.784	{'UnitID': 2}
2022-07-21T14:56:36.049Z	36.781	{'UnitID': 3}
2022-07-21T14:56:46.396Z	36.842	{'UnitID': 1}
2022-07-21T14:56:46.723Z	36.846	{'UnitID': 0}
2022-07-21T14:56:50.779Z	36.777	{'UnitID': 2}
2022-07-21T14:56:51.057Z	36.772	{'UnitID': 3}
2022-07-21T14:57:01.306Z	36.839	{'UnitID': 1}
2022-07-21T14:57:01.640Z	36.845	{'UnitID': 0}
2022-07-21T14:57:05.777Z	36.787	{'UnitID': 2}
2022-07-21T14:57:06.057Z	36.781	{'UnitID': 3}
2022-07-21T14:57:16.352Z	36.851	{'UnitID': 1}
2022-07-21T14:57:16.689Z	36.85	{'UnitID': 0}
2022-07-21T14:57:20.780Z	36.782	{'UnitID': 2}
2022-07-21T14:57:21.080Z	36.784	{'UnitID': 3}
2022-07-21T14:57:31.327Z	36.844	{'UnitID': 1}
2022-07-21T14:57:31.612Z	36.843	{'UnitID': 0}
2022-07-21T14:57:35.778Z	36.775	{'UnitID': 2}
2022-07-21T14:57:36.022Z	36.782	{'UnitID': 3}
2022-07-21T14:57:46.349Z	36.837	{'UnitID': 1}
2022-07-21T14:57:46.619Z	36.844	{'UnitID': 0}
2022-07-21T14:57:50.779Z	36.784	{'UnitID': 2}
2022-07-21T14:57:51.038Z	36.782	{'UnitID': 3}
2022-07-21T14:58:01.248Z	36.843	{'UnitID': 1}
2022-07-21T14:58:01.607Z	36.845	{'UnitID': 0}
2022-07-21T14:58:05.769Z	36.786	{'UnitID': 2}
2022-07-21T14:58:06.036Z	36.779	{'UnitID': 3}
2022-07-21T14:58:16.322Z	36.831	{'UnitID': 1}
2022-07-21T14:58:16.661Z	36.848	{'UnitID': 0}
2022-07-21T14:58:20.780Z	36.792	{'UnitID': 2}
2022-07-21T14:58:21.034Z	36.782	{'UnitID': 3}
2022-07-21T14:58:31.358Z	36.849	{'UnitID': 1}
2022-07-21T14:58:31.774Z	36.856	{'UnitID': 0}
2022-07-21T14:58:35.783Z	36.786	{'UnitID': 2}
2022-07-21T14:58:36.030Z	36.785	{'UnitID': 3}
2022-07-21T14:58:46.328Z	36.846	{'UnitID': 1}
2022-07-21T14:58:46.655Z	36.844	{'UnitID': 0}
2022-07-21T14:58:50.777Z	36.784	{'UnitID': 2}
2022-07-21T14:58:51.024Z	36.779	{'UnitID': 3}
2022-07-21T14:59:01.325Z	36.848	{'UnitID': 1}
2022-07-21T14:59:01.648Z	36.845	{'UnitID': 0}
2022-07-21T14:59:05.773Z	36.788	{'UnitID': 2}
2022-07-21T14:59:06.032Z	36.781	{'UnitID': 3}
2022-07-21T14:59:16.329Z	36.843	{'UnitID': 1}
2022-07-21T14:59:16.687Z	36.849	{'UnitID': 0}
2022-07-21T14:59:20.778Z	36.796	{'UnitID': 2}
2022-07-21T14:59:21.023Z	36.782	{'UnitID': 3}
2022-07-21T14:59:31.386Z	36.847	{'UnitID': 1}
2022-07-21T14:59:31.727Z	36.845	{'UnitID': 0}
2022-07-21T14:59:35.781Z	36.791	{'UnitID': 2}
2022-07-21T14:59:36.020Z	36.787	{'UnitID': 3}
2022-07-21T14:59:46.362Z	36.847	{'UnitID': 1}
2022-07-21T14:59:46.653Z	36.845	{'UnitID': 0}
2022-07-21T14:59:50.800Z	36.793	{'UnitID': 2}
2022-07-21T14:59:51.072Z	36.785	{'UnitID': 3}
2022-07-21T15:00:01.392Z	36.846	{'UnitID': 1}
2022-07-21T15:00:01.705Z	36.847	{'UnitID': 0}
2022-07-21T15:00:05.772Z	36.787	{'UnitID': 2}
2022-07-21T15:00:06.038Z	36.783	{'UnitID': 3}
2022-07-21T15:00:16.312Z	36.836	{'UnitID': 1}
2022-07-21T15:00:16.562Z	36.846	{'UnitID': 0}
2022-07-21T15:00:20.784Z	36.796	{'UnitID': 2}
2022-07-21T15:00:21.031Z	36.782	{'UnitID': 3}
2022-07-21T15:00:31.358Z	36.839	{'UnitID': 1}
2022-07-21T15:00:31.630Z	36.846	{'UnitID': 0}
2022-07-21T15:00:35.784Z	36.789	{'UnitID': 2}
2022-07-21T15:00:36.023Z	36.788	{'UnitID': 3}
2022-07-21T15:00:46.333Z	36.848	{'UnitID': 1}
2022-07-21T15:00:46.603Z	36.853	{'UnitID': 0}
2022-07-21T15:00:50.783Z	36.791	{'UnitID': 2}
2022-07-21T15:00:51.058Z	36.79	{'UnitID': 3}
2022-07-21T15:01:02.005Z	36.851	{'UnitID': 1}
2022-07-21T15:01:02.366Z	36.847	{'UnitID': 0}
2022-07-21T15:01:05.774Z	36.79	{'UnitID': 2}
2022-07-21T15:01:06.037Z	36.794	{'UnitID': 3}
2022-07-21T15:01:16.356Z	36.843	{'UnitID': 1}
2022-07-21T15:01:16.671Z	36.845	{'UnitID': 0}
2022-07-21T15:01:20.780Z	36.789	{'UnitID': 2}
2022-07-21T15:01:21.031Z	36.787	{'UnitID': 3}
2022-07-21T15:01:31.401Z	36.856	{'UnitID': 1}
2022-07-21T15:01:31.710Z	36.848	{'UnitID': 0}
2022-07-21T15:01:35.781Z	36.79	{'UnitID': 2}
2022-07-21T15:01:36.025Z	36.784	{'UnitID': 3}
2022-07-21T15:01:46.320Z	36.853	{'UnitID': 1}
2022-07-21T15:01:46.646Z	36.85	{'UnitID': 0}
2022-07-21T15:01:50.780Z	36.799	{'UnitID': 2}
2022-07-21T15:01:51.043Z	36.787	{'UnitID': 3}
2022-07-21T15:02:01.293Z	36.846	{'UnitID': 1}
2022-07-21T15:02:01.628Z	36.853	{'UnitID': 0}
2022-07-21T15:02:05.782Z	36.798	{'UnitID': 2}
2022-07-21T15:02:06.038Z	36.796	{'UnitID': 3}
2022-07-21T15:02:16.333Z	36.854	{'UnitID': 1}
2022-07-21T15:02:16.628Z	36.848	{'UnitID': 0}
2022-07-21T15:02:20.793Z	36.796	{'UnitID': 2}
2022-07-21T15:02:21.049Z	36.785	{'UnitID': 3}
2022-07-21T15:02:31.381Z	36.846	{'UnitID': 1}
2022-07-21T15:02:31.708Z	36.85	{'UnitID': 0}
2022-07-21T15:02:35.791Z	36.79	{'UnitID': 2}
2022-07-21T15:02:36.037Z	36.791	{'UnitID': 3}
2022-07-21T15:02:46.393Z	36.851	{'UnitID': 1}
2022-07-21T15:02:46.720Z	36.849	{'UnitID': 0}
2022-07-21T15:02:50.807Z	36.784	{'UnitID': 2}
2022-07-21T15:02:51.078Z	36.789	{'UnitID': 3}
2022-07-21T15:03:01.318Z	36.848	{'UnitID': 1}
2022-07-21T15:03:01.644Z	36.849	{'UnitID': 0}
2022-07-21T15:03:05.785Z	36.792	{'UnitID': 2}
2022-07-21T15:03:06.041Z	36.797	{'UnitID': 3}
2022-07-21T15:03:16.415Z	36.858	{'UnitID': 1}
2022-07-21T15:03:16.724Z	36.855	{'UnitID': 0}
2022-07-21T15:03:20.777Z	36.79	{'UnitID': 2}
2022-07-21T15:03:21.032Z	36.793	{'UnitID': 3}
2022-07-21T15:03:31.418Z	36.842	{'UnitID': 1}
2022-07-21T15:03:31.731Z	36.858	{'UnitID': 0}
2022-07-21T15:03:35.773Z	36.786	{'UnitID': 2}
2022-07-21T15:03:36.065Z	36.791	{'UnitID': 3}
2022-07-21T15:03:46.343Z	36.848	{'UnitID': 1}
2022-07-21T15:03:46.667Z	36.852	{'UnitID': 0}
2022-07-21T15:03:50.793Z	36.798	{'UnitID': 2}
2022-07-21T15:03:51.062Z	36.789	{'UnitID': 3}
2022-07-21T15:04:01.369Z	36.852	{'UnitID': 1}
2022-07-21T15:04:01.677Z	36.85	{'UnitID': 0}
2022-07-21T15:04:05.785Z	36.803	{'UnitID': 2}
2022-07-21T15:04:06.075Z	36.79	{'UnitID': 3}
2022-07-21T15:04:16.387Z	36.853	{'UnitID': 1}
2022-07-21T15:04:16.671Z	36.854	{'UnitID': 0}
2022-07-21T15:04:20.795Z	36.795	{'UnitID': 2}
2022-07-21T15:04:21.110Z	36.795	{'UnitID': 3}
2022-07-21T15:04:31.485Z	36.843	{'UnitID': 1}
2022-07-21T15:04:31.749Z	36.846	{'UnitID': 0}
2022-07-21T15:04:35.794Z	36.805	{'UnitID': 2}
2022-07-21T15:04:36.091Z	36.797	{'UnitID': 3}
2022-07-21T15:04:46.313Z	36.846	{'UnitID': 1}
2022-07-21T15:04:46.587Z	36.852	{'UnitID': 0}
2022-07-21T15:04:50.780Z	36.787	{'UnitID': 2}
2022-07-21T15:04:51.051Z	36.803	{'UnitID': 3}
2022-07-21T15:05:01.280Z	36.853	{'UnitID': 1}
2022-07-21T15:05:02.506Z	36.851	{'UnitID': 0}
2022-07-21T15:05:05.799Z	36.8	{'UnitID': 2}
2022-07-21T15:05:06.064Z	36.797	{'UnitID': 3}
2022-07-21T15:05:16.372Z	36.852	{'UnitID': 1}
2022-07-21T15:05:16.670Z	36.854	{'UnitID': 0}
2022-07-21T15:05:20.791Z	36.785	{'UnitID': 2}
2022-07-21T15:05:21.062Z	36.793	{'UnitID': 3}
2022-07-21T15:05:31.413Z	36.849	{'UnitID': 1}
2022-07-21T15:05:31.728Z	36.86	{'UnitID': 0}
2022-07-21T15:05:35.774Z	36.804	{'UnitID': 2}
2022-07-21T15:05:36.046Z	36.797	{'UnitID': 3}
2022-07-21T15:05:46.318Z	36.852	{'UnitID': 1}
2022-07-21T15:05:46.681Z	36.855	{'UnitID': 0}
2022-07-21T15:05:50.787Z	36.791	{'UnitID': 2}
2022-07-21T15:05:51.048Z	36.796	{'UnitID': 3}
2022-07-21T15:06:01.343Z	36.849	{'UnitID': 1}
2022-07-21T15:06:01.662Z	36.857	{'UnitID': 0}
2022-07-21T15:06:05.777Z	36.797	{'UnitID': 2}
2022-07-21T15:06:06.050Z	36.798	{'UnitID': 3}
2022-07-21T15:06:16.368Z	36.846	{'UnitID': 1}
2022-07-21T15:06:16.749Z	36.854	{'UnitID': 0}
2022-07-21T15:06:20.785Z	36.804	{'UnitID': 2}
2022-07-21T15:06:21.048Z	36.797	{'UnitID': 3}
2022-07-21T15:06:31.374Z	36.857	{'UnitID': 1}
2022-07-21T15:06:31.752Z	36.855	{'UnitID': 0}
2022-07-21T15:06:35.778Z	36.801	{'UnitID': 2}
2022-07-21T15:06:36.042Z	36.795	{'UnitID': 3}
2022-07-21T15:06:46.330Z	36.849	{'UnitID': 1}
2022-07-21T15:06:46.695Z	36.855	{'UnitID': 0}
2022-07-21T15:06:50.783Z	36.793	{'UnitID': 2}
2022-07-21T15:06:51.059Z	36.796	{'UnitID': 3}
2022-07-21T15:07:01.343Z	36.852	{'UnitID': 1}
2022-07-21T15:07:01.639Z	36.859	{'UnitID': 0}
2022-07-21T15:07:05.788Z	36.796	{'UnitID': 2}
2022-07-21T15:07:06.035Z	36.798	{'UnitID': 3}
2022-07-21T15:07:16.363Z	36.858	{'UnitID': 1}
2022-07-21T15:07:16.700Z	36.859	{'UnitID': 0}
2022-07-21T15:07:20.777Z	36.8	{'UnitID': 2}
2022-07-21T15:07:21.037Z	36.796	{'UnitID': 3}
2022-07-21T15:07:31.394Z	36.856	{'UnitID': 1}
2022-07-21T15:07:31.741Z	36.853	{'UnitID': 0}
2022-07-21T15:07:35.783Z	36.797	{'UnitID': 2}
2022-07-21T15:07:36.018Z	36.791	{'UnitID': 3}
2022-07-21T15:07:46.378Z	36.848	{'UnitID': 1}
2022-07-21T15:07:46.759Z	36.854	{'UnitID': 0}
2022-07-21T15:07:50.788Z	36.807	{'UnitID': 2}
2022-07-21T15:07:51.031Z	36.799	{'UnitID': 3}
2022-07-21T15:08:01.361Z	36.85	{'UnitID': 1}
2022-07-21T15:08:01.680Z	36.866	{'UnitID': 0}
2022-07-21T15:08:05.777Z	36.797	{'UnitID': 2}
2022-07-21T15:08:06.014Z	36.798	{'UnitID': 3}
2022-07-21T15:08:16.402Z	36.856	{'UnitID': 1}
2022-07-21T15:08:16.795Z	36.86	{'UnitID': 0}
2022-07-21T15:08:20.787Z	36.803	{'UnitID': 2}
2022-07-21T15:08:21.036Z	36.8	{'UnitID': 3}
2022-07-21T15:08:31.366Z	36.851	{'UnitID': 1}
2022-07-21T15:08:31.760Z	36.862	{'UnitID': 0}
2022-07-21T15:08:35.775Z	36.791	{'UnitID': 2}
2022-07-21T15:08:36.025Z	36.799	{'UnitID': 3}
2022-07-21T15:08:46.362Z	36.854	{'UnitID': 1}
2022-07-21T15:08:46.767Z	36.861	{'UnitID': 0}
2022-07-21T15:08:50.796Z	36.795	{'UnitID': 2}
2022-07-21T15:08:51.035Z	36.801	{'UnitID': 3}
2022-07-21T15:09:01.353Z	36.847	{'UnitID': 1}
2022-07-21T15:09:01.702Z	36.869	{'UnitID': 0}
2022-07-21T15:09:05.781Z	36.794	{'UnitID': 2}
2022-07-21T15:09:06.032Z	36.794	{'UnitID': 3}
2022-07-21T15:09:16.381Z	36.853	{'UnitID': 1}
2022-07-21T15:09:16.729Z	36.858	{'UnitID': 0}
2022-07-21T15:09:20.789Z	36.8	{'UnitID': 2}
2022-07-21T15:09:21.027Z	36.796	{'UnitID': 3}
2022-07-21T15:09:31.377Z	36.858	{'UnitID': 1}
2022-07-21T15:09:31.754Z	36.867	{'UnitID': 0}
2022-07-21T15:09:35.778Z	36.805	{'UnitID': 2}
2022-07-21T15:09:36.037Z	36.798	{'UnitID': 3}
2022-07-21T15:09:46.346Z	36.867	{'UnitID': 1}
2022-07-21T15:09:46.657Z	36.858	{'UnitID': 0}
2022-07-21T15:09:50.785Z	36.81	{'UnitID': 2}
2022-07-21T15:09:51.017Z	36.794	{'UnitID': 3}
2022-07-21T15:10:01.333Z	36.855	{'UnitID': 1}
2022-07-21T15:10:01.673Z	36.861	{'UnitID': 0}
2022-07-21T15:10:05.772Z	36.803	{'UnitID': 2}
2022-07-21T15:10:06.028Z	36.795	{'UnitID': 3}
2022-07-21T15:10:16.396Z	36.858	{'UnitID': 1}
2022-07-21T15:10:16.812Z	36.858	{'UnitID': 0}
2022-07-21T15:10:20.779Z	36.795	{'UnitID': 2}
2022-07-21T15:10:21.035Z	36.797	{'UnitID': 3}
2022-07-21T15:10:31.353Z	36.862	{'UnitID': 1}
2022-07-21T15:10:31.651Z	36.857	{'UnitID': 0}
2022-07-21T15:10:35.792Z	36.797	{'UnitID': 2}
2022-07-21T15:10:36.041Z	36.804	{'UnitID': 3}
2022-07-21T15:10:46.412Z	36.865	{'UnitID': 1}
2022-07-21T15:10:46.723Z	36.859	{'UnitID': 0}
2022-07-21T15:10:50.793Z	36.799	{'UnitID': 2}
2022-07-21T15:10:51.026Z	36.805	{'UnitID': 3}
2022-07-21T15:11:01.459Z	36.862	{'UnitID': 1}
2022-07-21T15:11:01.842Z	36.859	{'UnitID': 0}
2022-07-21T15:11:05.776Z	36.797	{'UnitID': 2}
2022-07-21T15:11:06.052Z	36.799	{'UnitID': 3}
2022-07-21T15:11:16.343Z	36.862	{'UnitID': 1}
2022-07-21T15:11:16.669Z	36.862	{'UnitID': 0}
2022-07-21T15:11:20.784Z	36.807	{'UnitID': 2}
2022-07-21T15:11:21.046Z	36.79	{'UnitID': 3}
2022-07-21T15:11:31.379Z	36.854	{'UnitID': 1}
2022-07-21T15:11:31.699Z	36.868	{'UnitID': 0}
2022-07-21T15:11:35.786Z	36.803	{'UnitID': 2}
2022-07-21T15:11:36.024Z	36.8	{'UnitID': 3}
2022-07-21T15:11:46.342Z	36.857	{'UnitID': 1}
2022-07-21T15:11:46.660Z	36.863	{'UnitID': 0}
2022-07-21T15:11:50.786Z	36.803	{'UnitID': 2}
2022-07-21T15:11:51.023Z	36.794	{'UnitID': 3}
2022-07-21T15:12:01.380Z	36.849	{'UnitID': 1}
2022-07-21T15:12:01.680Z	36.874	{'UnitID': 0}
2022-07-21T15:12:05.800Z	36.813	{'UnitID': 2}
2022-07-21T15:12:06.057Z	36.802	{'UnitID': 3}
2022-07-21T15:12:16.369Z	36.857	{'UnitID': 1}
2022-07-21T15:12:16.698Z	36.867	{'UnitID': 0}
2022-07-21T15:12:20.783Z	36.808	{'UnitID': 2}
2022-07-21T15:12:21.045Z	36.8	{'UnitID': 3}
2022-07-21T15:12:31.382Z	36.857	{'UnitID': 1}
2022-07-21T15:12:31.752Z	36.867	{'UnitID': 0}
2022-07-21T15:12:35.783Z	36.797	{'UnitID': 2}
2022-07-21T15:12:36.044Z	36.794	{'UnitID': 3}
2022-07-21T15:12:46.344Z	36.858	{'UnitID': 1}
2022-07-21T15:12:46.656Z	36.869	{'UnitID': 0}
2022-07-21T15:12:50.785Z	36.798	{'UnitID': 2}
2022-07-21T15:12:51.029Z	36.804	{'UnitID': 3}
2022-07-21T15:13:01.361Z	36.851	{'UnitID': 1}
2022-07-21T15:13:01.637Z	36.869	{'UnitID': 0}
2022-07-21T15:13:05.779Z	36.798	{'UnitID': 2}
2022-07-21T15:13:06.055Z	36.801	{'UnitID': 3}
2022-07-21T15:13:16.374Z	36.854	{'UnitID': 1}
2022-07-21T15:13:16.689Z	36.867	{'UnitID': 0}
2022-07-21T15:13:20.784Z	36.808	{'UnitID': 2}
2022-07-21T15:13:21.037Z	36.797	{'UnitID': 3}
2022-07-21T15:13:31.384Z	36.851	{'UnitID': 1}
2022-07-21T15:13:31.695Z	36.862	{'UnitID': 0}
2022-07-21T15:13:35.777Z	36.803	{'UnitID': 2}
2022-07-21T15:13:36.056Z	36.806	{'UnitID': 3}
2022-07-21T15:13:46.379Z	36.861	{'UnitID': 1}
2022-07-21T15:13:46.679Z	36.873	{'UnitID': 0}
2022-07-21T15:13:50.777Z	36.803	{'UnitID': 2}
2022-07-21T15:13:51.031Z	36.804	{'UnitID': 3}
2022-07-21T15:14:01.339Z	36.854	{'UnitID': 1}
2022-07-21T15:14:01.581Z	36.865	{'UnitID': 0}
2022-07-21T15:14:05.784Z	36.809	{'UnitID': 2}
2022-07-21T15:14:06.029Z	36.807	{'UnitID': 3}
2022-07-21T15:14:16.354Z	36.85	{'UnitID': 1}
2022-07-21T15:14:16.648Z	36.865	{'UnitID': 0}
2022-07-21T15:14:20.791Z	36.806	{'UnitID': 2}
2022-07-21T15:14:21.027Z	36.803	{'UnitID': 3}
2022-07-21T15:14:31.315Z	36.865	{'UnitID': 1}
2022-07-21T15:14:31.664Z	36.871	{'UnitID': 0}
2022-07-21T15:14:35.771Z	36.819	{'UnitID': 2}
2022-07-21T15:14:36.032Z	36.802	{'UnitID': 3}
2022-07-21T15:14:46.354Z	36.859	{'UnitID': 1}
2022-07-21T15:14:46.698Z	36.87	{'UnitID': 0}
2022-07-21T15:14:50.787Z	36.808	{'UnitID': 2}
2022-07-21T15:14:51.040Z	36.797	{'UnitID': 3}
2022-07-21T15:15:01.283Z	36.859	{'UnitID': 1}
2022-07-21T15:15:01.575Z	36.874	{'UnitID': 0}
2022-07-21T15:15:05.777Z	36.806	{'UnitID': 2}
2022-07-21T15:15:06.044Z	36.808	{'UnitID': 3}
2022-07-21T15:15:16.342Z	36.86	{'UnitID': 1}
2022-07-21T15:15:16.694Z	36.871	{'UnitID': 0}
2022-07-21T15:15:20.782Z	36.809	{'UnitID': 2}
2022-07-21T15:15:21.042Z	36.81	{'UnitID': 3}
2022-07-21T15:15:31.373Z	36.857	{'UnitID': 1}
2022-07-21T15:15:31.795Z	36.865	{'UnitID': 0}
2022-07-21T15:15:35.774Z	36.805	{'UnitID': 2}
2022-07-21T15:15:36.057Z	36.809	{'UnitID': 3}
2022-07-21T15:15:46.340Z	36.87	{'UnitID': 1}
2022-07-21T15:15:46.634Z	36.863	{'UnitID': 0}
2022-07-21T15:15:50.783Z	36.811	{'UnitID': 2}
2022-07-21T15:15:51.038Z	36.801	{'UnitID': 3}
2022-07-21T15:16:01.307Z	36.862	{'UnitID': 1}
2022-07-21T15:16:01.627Z	36.87	{'UnitID': 0}
2022-07-21T15:16:05.777Z	36.811	{'UnitID': 2}
2022-07-21T15:16:06.031Z	36.806	{'UnitID': 3}
2022-07-21T15:16:16.360Z	36.854	{'UnitID': 1}
2022-07-21T15:16:16.671Z	36.866	{'UnitID': 0}
2022-07-21T15:16:20.784Z	36.81	{'UnitID': 2}
2022-07-21T15:16:21.033Z	36.806	{'UnitID': 3}
2022-07-21T15:16:31.388Z	36.857	{'UnitID': 1}
2022-07-21T15:16:31.702Z	36.868	{'UnitID': 0}
2022-07-21T15:16:35.801Z	36.809	{'UnitID': 2}
2022-07-21T15:16:36.049Z	36.807	{'UnitID': 3}
2022-07-21T15:16:46.297Z	36.866	{'UnitID': 1}
2022-07-21T15:16:46.576Z	36.867	{'UnitID': 0}
2022-07-21T15:16:50.785Z	36.808	{'UnitID': 2}
2022-07-21T15:16:51.030Z	36.804	{'UnitID': 3}
2022-07-21T15:17:01.303Z	36.866	{'UnitID': 1}
2022-07-21T15:17:01.574Z	36.866	{'UnitID': 0}
2022-07-21T15:17:05.772Z	36.819	{'UnitID': 2}
2022-07-21T15:17:06.019Z	36.81	{'UnitID': 3}
2022-07-21T15:17:16.401Z	36.863	{'UnitID': 1}
2022-07-21T15:17:16.713Z	36.876	{'UnitID': 0}
2022-07-21T15:17:20.780Z	36.81	{'UnitID': 2}
2022-07-21T15:17:21.029Z	36.808	{'UnitID': 3}
2022-07-21T15:17:31.342Z	36.871	{'UnitID': 1}
2022-07-21T15:17:31.648Z	36.865	{'UnitID': 0}
2022-07-21T15:17:35.781Z	36.796	{'UnitID': 2}
2022-07-21T15:17:36.041Z	36.808	{'UnitID': 3}
2022-07-21T15:17:46.324Z	36.871	{'UnitID': 1}
2022-07-21T15:17:46.644Z	36.873	{'UnitID': 0}
2022-07-21T15:17:50.786Z	36.816	{'UnitID': 2}
2022-07-21T15:17:51.035Z	36.813	{'UnitID': 3}
2022-07-21T15:18:01.345Z	36.865	{'UnitID': 1}
2022-07-21T15:18:01.598Z	36.876	{'UnitID': 0}
2022-07-21T15:18:05.769Z	36.811	{'UnitID': 2}
2022-07-21T15:18:06.038Z	36.813	{'UnitID': 3}
2022-07-21T15:18:16.402Z	36.869	{'UnitID': 1}
2022-07-21T15:18:16.635Z	36.876	{'UnitID': 0}
2022-07-21T15:18:20.787Z	36.808	{'UnitID': 2}
2022-07-21T15:18:21.133Z	36.81	{'UnitID': 3}
2022-07-21T15:18:32.082Z	36.861	{'UnitID': 1}
2022-07-21T15:18:32.322Z	36.873	{'UnitID': 0}
2022-07-21T15:18:35.775Z	36.815	{'UnitID': 2}
2022-07-21T15:18:36.093Z	36.819	{'UnitID': 3}
2022-07-21T15:18:46.372Z	36.858	{'UnitID': 1}
2022-07-21T15:18:46.687Z	36.875	{'UnitID': 0}
2022-07-21T15:18:50.785Z	36.814	{'UnitID': 2}
2022-07-21T15:18:51.110Z	36.81	{'UnitID': 3}
2022-07-21T15:19:01.471Z	36.858	{'UnitID': 1}
2022-07-21T15:19:01.748Z	36.882	{'UnitID': 0}
2022-07-21T15:19:05.795Z	36.813	{'UnitID': 2}
2022-07-21T15:19:06.079Z	36.811	{'UnitID': 3}
2022-07-21T15:19:16.408Z	36.867	{'UnitID': 1}
2022-07-21T15:19:16.772Z	36.875	{'UnitID': 0}
2022-07-21T15:19:20.804Z	36.824	{'UnitID': 2}
2022-07-21T15:19:21.095Z	36.808	{'UnitID': 3}
2022-07-21T15:19:31.425Z	36.866	{'UnitID': 1}
2022-07-21T15:19:31.722Z	36.876	{'UnitID': 0}
2022-07-21T15:19:35.792Z	36.812	{'UnitID': 2}
2022-07-21T15:19:36.046Z	36.81	{'UnitID': 3}
2022-07-21T15:19:46.371Z	36.87	{'UnitID': 1}
2022-07-21T15:19:46.739Z	36.868	{'UnitID': 0}
2022-07-21T15:19:50.779Z	36.809	{'UnitID': 2}
2022-07-21T15:19:51.035Z	36.812	{'UnitID': 3}
2022-07-21T15:20:01.423Z	36.863	{'UnitID': 1}
2022-07-21T15:20:01.697Z	36.876	{'UnitID': 0}
2022-07-21T15:20:06.147Z	36.812	{'UnitID': 2}
2022-07-21T15:20:06.159Z	36.812	{'UnitID': 3}
2022-07-21T15:20:16.409Z	36.874	{'UnitID': 1}
2022-07-21T15:20:16.786Z	36.872	{'UnitID': 0}
2022-07-21T15:20:20.782Z	36.818	{'UnitID': 2}
2022-07-21T15:20:21.020Z	36.809	{'UnitID': 3}
2022-07-21T15:20:31.785Z	36.863	{'UnitID': 1}
2022-07-21T15:20:32.086Z	36.876	{'UnitID': 0}
2022-07-21T15:20:35.785Z	36.814	{'UnitID': 2}
2022-07-21T15:20:36.020Z	36.814	{'UnitID': 3}
2022-07-21T15:20:46.343Z	36.863	{'UnitID': 1}
2022-07-21T15:20:46.651Z	36.882	{'UnitID': 0}
2022-07-21T15:20:50.783Z	36.815	{'UnitID': 2}
2022-07-21T15:20:51.057Z	36.822	{'UnitID': 3}
2022-07-21T15:21:01.309Z	36.863	{'UnitID': 1}
2022-07-21T15:21:01.596Z	36.879	{'UnitID': 0}
2022-07-21T15:21:05.778Z	36.818	{'UnitID': 2}
2022-07-21T15:21:06.040Z	36.812	{'UnitID': 3}
2022-07-21T15:21:16.380Z	36.868	{'UnitID': 1}
2022-07-21T15:21:16.707Z	36.871	{'UnitID': 0}
2022-07-21T15:21:20.776Z	36.817	{'UnitID': 2}
2022-07-21T15:21:21.026Z	36.824	{'UnitID': 3}
2022-07-21T15:21:31.350Z	36.87	{'UnitID': 1}
2022-07-21T15:21:31.669Z	36.892	{'UnitID': 0}
2022-07-21T15:21:35.783Z	36.808	{'UnitID': 2}
2022-07-21T15:21:36.014Z	36.811	{'UnitID': 3}
2022-07-21T15:21:46.363Z	36.869	{'UnitID': 1}
2022-07-21T15:21:46.701Z	36.881	{'UnitID': 0}
2022-07-21T15:21:50.782Z	36.817	{'UnitID': 2}
2022-07-21T15:21:51.032Z	36.816	{'UnitID': 3}
2022-07-21T15:22:01.302Z	36.867	{'UnitID': 1}
2022-07-21T15:22:01.585Z	36.872	{'UnitID': 0}
2022-07-21T15:22:05.776Z	36.815	{'UnitID': 2}
2022-07-21T15:22:06.048Z	36.813	{'UnitID': 3}
2022-07-21T15:22:16.334Z	36.863	{'UnitID': 1}
2022-07-21T15:22:16.626Z	36.873	{'UnitID': 0}
2022-07-21T15:22:20.785Z	36.826	{'UnitID': 2}
2022-07-21T15:22:21.024Z	36.823	{'UnitID': 3}
2022-07-21T15:22:31.324Z	36.861	{'UnitID': 1}
2022-07-21T15:22:31.618Z	36.878	{'UnitID': 0}
2022-07-21T15:22:35.782Z	36.814	{'UnitID': 2}
2022-07-21T15:22:36.023Z	36.818	{'UnitID': 3}
2022-07-21T15:22:46.414Z	36.864	{'UnitID': 1}
2022-07-21T15:22:46.712Z	36.873	{'UnitID': 0}
2022-07-21T15:22:50.787Z	36.827	{'UnitID': 2}
2022-07-21T15:22:51.035Z	36.815	{'UnitID': 3}
2022-07-21T15:23:01.350Z	36.869	{'UnitID': 1}
2022-07-21T15:23:01.637Z	36.882	{'UnitID': 0}
2022-07-21T15:23:05.779Z	36.822	{'UnitID': 2}
2022-07-21T15:23:06.038Z	36.82	{'UnitID': 3}
2022-07-21T15:23:16.339Z	36.868	{'UnitID': 1}
2022-07-21T15:23:16.679Z	36.879	{'UnitID': 0}
2022-07-21T15:23:20.791Z	36.824	{'UnitID': 2}
2022-07-21T15:23:21.018Z	36.816	{'UnitID': 3}
2022-07-21T15:23:31.341Z	36.873	{'UnitID': 1}
2022-07-21T15:23:31.652Z	36.882	{'UnitID': 0}
2022-07-21T15:23:35.775Z	36.817	{'UnitID': 2}
2022-07-21T15:23:36.038Z	36.823	{'UnitID': 3}
2022-07-21T15:23:46.368Z	36.866	{'UnitID': 1}
2022-07-21T15:23:46.711Z	36.88	{'UnitID': 0}
2022-07-21T15:23:50.785Z	36.823	{'UnitID': 2}
2022-07-21T15:23:51.028Z	36.824	{'UnitID': 3}
2022-07-21T15:24:01.286Z	36.872	{'UnitID': 1}
2022-07-21T15:24:01.609Z	36.884	{'UnitID': 0}
2022-07-21T15:24:05.772Z	36.816	{'UnitID': 2}
2022-07-21T15:24:06.030Z	36.818	{'UnitID': 3}
2022-07-21T15:24:16.388Z	36.87	{'UnitID': 1}
2022-07-21T15:24:16.694Z	36.879	{'UnitID': 0}
2022-07-21T15:24:20.787Z	36.821	{'UnitID': 2}
2022-07-21T15:24:21.007Z	36.823	{'UnitID': 3}
2022-07-21T15:24:31.400Z	36.861	{'UnitID': 1}
2022-07-21T15:24:31.727Z	36.88	{'UnitID': 0}
2022-07-21T15:24:35.778Z	36.827	{'UnitID': 2}
2022-07-21T15:24:36.021Z	36.813	{'UnitID': 3}
2022-07-21T15:24:46.355Z	36.861	{'UnitID': 1}
2022-07-21T15:24:46.660Z	36.881	{'UnitID': 0}
2022-07-21T15:24:50.780Z	36.81	{'UnitID': 2}
2022-07-21T15:24:51.032Z	36.796	{'UnitID': 3}
2022-07-21T15:25:01.302Z	36.875	{'UnitID': 1}
2022-07-21T15:25:01.617Z	36.885	{'UnitID': 0}
2022-07-21T15:25:05.776Z	36.821	{'UnitID': 2}
2022-07-21T15:25:06.028Z	36.793	{'UnitID': 3}
2022-07-21T15:25:16.353Z	36.878	{'UnitID': 1}
2022-07-21T15:25:16.652Z	36.88	{'UnitID': 0}
2022-07-21T15:25:20.782Z	36.824	{'UnitID': 2}
2022-07-21T15:25:21.052Z	36.771	{'UnitID': 3}
2022-07-21T15:25:31.393Z	36.869	{'UnitID': 1}
2022-07-21T15:25:31.747Z	36.874	{'UnitID': 0}
2022-07-21T15:25:35.780Z	36.823	{'UnitID': 2}
2022-07-21T15:25:36.026Z	36.764	{'UnitID': 3}
2022-07-21T15:25:46.346Z	36.87	{'UnitID': 1}
2022-07-21T15:25:46.658Z	36.881	{'UnitID': 0}
2022-07-21T15:25:50.790Z	36.823	{'UnitID': 2}
2022-07-21T15:25:51.057Z	36.752	{'UnitID': 3}
2022-07-21T15:26:01.403Z	36.862	{'UnitID': 1}
2022-07-21T15:26:01.678Z	36.878	{'UnitID': 0}
2022-07-21T15:26:05.786Z	36.83	{'UnitID': 2}
2022-07-21T15:26:06.041Z	36.752	{'UnitID': 3}
2022-07-21T15:26:16.408Z	36.869	{'UnitID': 1}
2022-07-21T15:26:16.675Z	36.879	{'UnitID': 0}
2022-07-21T15:26:20.782Z	36.83	{'UnitID': 2}
2022-07-21T15:26:21.038Z	36.743	{'UnitID': 3}
2022-07-21T15:26:31.431Z	36.867	{'UnitID': 1}
2022-07-21T15:26:31.754Z	36.886	{'UnitID': 0}
2022-07-21T15:26:35.772Z	36.827	{'UnitID': 2}
2022-07-21T15:26:36.082Z	36.741	{'UnitID': 3}
2022-07-21T15:26:46.413Z	36.874	{'UnitID': 1}
2022-07-21T15:26:46.765Z	36.873	{'UnitID': 0}
2022-07-21T15:26:50.810Z	36.83	{'UnitID': 2}
2022-07-21T15:26:51.073Z	36.729	{'UnitID': 3}
2022-07-21T15:27:01.351Z	36.868	{'UnitID': 1}
2022-07-21T15:27:01.730Z	36.878	{'UnitID': 0}
2022-07-21T15:27:05.811Z	36.822	{'UnitID': 2}
2022-07-21T15:27:06.035Z	36.727	{'UnitID': 3}
2022-07-21T15:27:16.441Z	36.871	{'UnitID': 1}
2022-07-21T15:27:16.768Z	36.887	{'UnitID': 0}
2022-07-21T15:27:20.788Z	36.828	{'UnitID': 2}
2022-07-21T15:27:21.065Z	36.716	{'UnitID': 3}
2022-07-21T15:27:31.466Z	36.876	{'UnitID': 1}
2022-07-21T15:27:31.840Z	36.882	{'UnitID': 0}
2022-07-21T15:27:35.784Z	36.819	{'UnitID': 2}
2022-07-21T15:27:36.044Z	36.712	{'UnitID': 3}
2022-07-21T15:27:46.380Z	36.867	{'UnitID': 1}
2022-07-21T15:27:46.724Z	36.877	{'UnitID': 0}
2022-07-21T15:27:50.787Z	36.824	{'UnitID': 2}
2022-07-21T15:27:51.059Z	36.709	{'UnitID': 3}
2022-07-21T15:28:01.291Z	36.873	{'UnitID': 1}
2022-07-21T15:28:01.614Z	36.878	{'UnitID': 0}
2022-07-21T15:28:05.789Z	36.831	{'UnitID': 2}
2022-07-21T15:28:06.062Z	36.701	{'UnitID': 3}
2022-07-21T15:28:16.365Z	36.869	{'UnitID': 1}
2022-07-21T15:28:16.666Z	36.877	{'UnitID': 0}
2022-07-21T15:28:20.780Z	36.825	{'UnitID': 2}
2022-07-21T15:28:21.025Z	36.691	{'UnitID': 3}
2022-07-21T15:28:31.332Z	36.873	{'UnitID': 1}
2022-07-21T15:28:31.640Z	36.881	{'UnitID': 0}
2022-07-21T15:28:35.771Z	36.832	{'UnitID': 2}
2022-07-21T15:28:36.029Z	36.691	{'UnitID': 3}
2022-07-21T15:28:46.370Z	36.872	{'UnitID': 1}
2022-07-21T15:28:46.678Z	36.879	{'UnitID': 0}
2022-07-21T15:28:50.778Z	36.823	{'UnitID': 2}
2022-07-21T15:28:51.982Z	36.698	{'UnitID': 3}
2022-07-21T15:29:01.339Z	36.873	{'UnitID': 1}
2022-07-21T15:29:01.604Z	36.878	{'UnitID': 0}
2022-07-21T15:29:06.593Z	36.823	{'UnitID': 2}
2022-07-21T15:29:06.665Z	36.689	{'UnitID': 3}
2022-07-21T15:29:16.304Z	36.865	{'UnitID': 1}
2022-07-21T15:29:16.641Z	36.883	{'UnitID': 0}
2022-07-21T15:29:20.784Z	36.827	{'UnitID': 2}
2022-07-21T15:29:21.061Z	36.686	{'UnitID': 3}
2022-07-21T15:29:31.487Z	36.869	{'UnitID': 1}
2022-07-21T15:29:31.860Z	36.884	{'UnitID': 0}
2022-07-21T15:29:35.787Z	36.818	{'UnitID': 2}
2022-07-21T15:29:36.037Z	36.687	{'UnitID': 3}
2022-07-21T15:29:46.425Z	36.874	{'UnitID': 1}
2022-07-21T15:29:46.729Z	36.88	{'UnitID': 0}
2022-07-21T15:29:50.780Z	36.824	{'UnitID': 2}
2022-07-21T15:29:51.046Z	36.688	{'UnitID': 3}
2022-07-21T15:30:01.341Z	36.882	{'UnitID': 1}
2022-07-21T15:30:01.714Z	36.885	{'UnitID': 0}
2022-07-21T15:30:05.777Z	36.821	{'UnitID': 2}
2022-07-21T15:30:06.019Z	36.675	{'UnitID': 3}
2022-07-21T15:30:16.345Z	36.878	{'UnitID': 1}
2022-07-21T15:30:16.652Z	36.879	{'UnitID': 0}
2022-07-21T15:30:20.777Z	36.828	{'UnitID': 2}
2022-07-21T15:30:21.037Z	36.677	{'UnitID': 3}
2022-07-21T15:30:31.321Z	36.871	{'UnitID': 1}
2022-07-21T15:30:31.605Z	36.876	{'UnitID': 0}
2022-07-21T15:30:35.786Z	36.823	{'UnitID': 2}
2022-07-21T15:30:36.123Z	36.68	{'UnitID': 3}
2022-07-21T15:30:46.389Z	36.876	{'UnitID': 1}
2022-07-21T15:30:46.767Z	36.87	{'UnitID': 0}
2022-07-21T15:30:50.781Z	36.831	{'UnitID': 2}
2022-07-21T15:30:51.096Z	36.675	{'UnitID': 3}
2022-07-21T15:31:01.404Z	36.873	{'UnitID': 1}
2022-07-21T15:31:01.742Z	36.88	{'UnitID': 0}
2022-07-21T15:31:05.774Z	36.825	{'UnitID': 2}
2022-07-21T15:31:06.030Z	36.668	{'UnitID': 3}
2022-07-21T15:31:16.413Z	36.868	{'UnitID': 1}
2022-07-21T15:31:16.710Z	36.877	{'UnitID': 0}
2022-07-21T15:31:20.776Z	36.828	{'UnitID': 2}
2022-07-21T15:31:21.030Z	36.669	{'UnitID': 3}
2022-07-21T15:31:31.420Z	36.876	{'UnitID': 1}
2022-07-21T15:31:31.784Z	36.88	{'UnitID': 0}
2022-07-21T15:31:35.782Z	36.817	{'UnitID': 2}
2022-07-21T15:31:36.047Z	36.667	{'UnitID': 3}
2022-07-21T15:31:46.356Z	36.873	{'UnitID': 1}
2022-07-21T15:31:46.724Z	36.885	{'UnitID': 0}
2022-07-21T15:31:50.782Z	36.827	{'UnitID': 2}
2022-07-21T15:31:51.025Z	36.665	{'UnitID': 3}
2022-07-21T15:32:01.328Z	36.876	{'UnitID': 1}
2022-07-21T15:32:01.689Z	36.893	{'UnitID': 0}
2022-07-21T15:32:05.781Z	36.823	{'UnitID': 2}
2022-07-21T15:32:06.019Z	36.672	{'UnitID': 3}
2022-07-21T15:32:16.341Z	36.874	{'UnitID': 1}
2022-07-21T15:32:16.633Z	36.875	{'UnitID': 0}
2022-07-21T15:32:20.778Z	36.813	{'UnitID': 2}
2022-07-21T15:32:21.052Z	36.671	{'UnitID': 3}
2022-07-21T15:32:31.374Z	36.876	{'UnitID': 1}
2022-07-21T15:32:31.668Z	36.885	{'UnitID': 0}
2022-07-21T15:32:35.778Z	36.826	{'UnitID': 2}
2022-07-21T15:32:36.020Z	36.664	{'UnitID': 3}
2022-07-21T15:32:46.332Z	36.878	{'UnitID': 1}
2022-07-21T15:32:46.644Z	36.884	{'UnitID': 0}
2022-07-21T15:32:50.764Z	36.818	{'UnitID': 2}
2022-07-21T15:32:51.028Z	36.667	{'UnitID': 3}
2022-07-21T15:33:01.386Z	36.874	{'UnitID': 1}
2022-07-21T15:33:01.630Z	36.882	{'UnitID': 0}
2022-07-21T15:33:05.779Z	36.824	{'UnitID': 2}
2022-07-21T15:33:06.067Z	36.658	{'UnitID': 3}
2022-07-21T15:33:16.380Z	36.87	{'UnitID': 1}
2022-07-21T15:33:16.621Z	36.884	{'UnitID': 0}
2022-07-21T15:33:20.791Z	36.822	{'UnitID': 2}
2022-07-21T15:33:21.046Z	36.661	{'UnitID': 3}
2022-07-21T15:33:31.440Z	36.877	{'UnitID': 1}
2022-07-21T15:33:31.761Z	36.88	{'UnitID': 0}
2022-07-21T15:33:35.785Z	36.826	{'UnitID': 2}
2022-07-21T15:33:36.038Z	36.666	{'UnitID': 3}
2022-07-21T15:33:46.387Z	36.874	{'UnitID': 1}
2022-07-21T15:33:46.717Z	36.874	{'UnitID': 0}
2022-07-21T15:33:50.783Z	36.823	{'UnitID': 2}
2022-07-21T15:33:51.034Z	36.663	{'UnitID': 3}
2022-07-21T15:34:01.373Z	36.88	{'UnitID': 1}
2022-07-21T15:34:01.664Z	36.882	{'UnitID': 0}
2022-07-21T15:34:05.779Z	36.823	{'UnitID': 2}
2022-07-21T15:34:06.056Z	36.665	{'UnitID': 3}
2022-07-21T15:34:16.336Z	36.882	{'UnitID': 1}
2022-07-21T15:34:16.623Z	36.875	{'UnitID': 0}
2022-07-21T15:34:20.782Z	36.818	{'UnitID': 2}
2022-07-21T15:34:21.032Z	36.664	{'UnitID': 3}
2022-07-21T15:34:31.357Z	36.88	{'UnitID': 1}
2022-07-21T15:34:31.632Z	36.88	{'UnitID': 0}
2022-07-21T15:34:35.788Z	36.828	{'UnitID': 2}
2022-07-21T15:34:36.028Z	36.671	{'UnitID': 3}
2022-07-21T15:34:46.333Z	36.883	{'UnitID': 1}
2022-07-21T15:34:46.605Z	36.884	{'UnitID': 0}
2022-07-21T15:34:50.785Z	36.814	{'UnitID': 2}
2022-07-21T15:34:51.036Z	36.674	{'UnitID': 3}
2022-07-21T15:35:01.306Z	36.872	{'UnitID': 1}
2022-07-21T15:35:01.578Z	36.878	{'UnitID': 0}
2022-07-21T15:35:05.781Z	36.823	{'UnitID': 2}
2022-07-21T15:35:06.031Z	36.666	{'UnitID': 3}
2022-07-21T15:35:16.348Z	36.876	{'UnitID': 1}
2022-07-21T15:35:16.650Z	36.884	{'UnitID': 0}
2022-07-21T15:35:20.780Z	36.826	{'UnitID': 2}
2022-07-21T15:35:21.034Z	36.666	{'UnitID': 3}
2022-07-21T15:35:31.342Z	36.886	{'UnitID': 1}
2022-07-21T15:35:31.661Z	36.883	{'UnitID': 0}
2022-07-21T15:35:35.794Z	36.824	{'UnitID': 2}
2022-07-21T15:35:36.021Z	36.668	{'UnitID': 3}
2022-07-21T15:35:46.335Z	36.877	{'UnitID': 1}
2022-07-21T15:35:46.669Z	36.878	{'UnitID': 0}
2022-07-21T15:35:50.804Z	36.82	{'UnitID': 2}
2022-07-21T15:35:51.036Z	36.671	{'UnitID': 3}
2022-07-21T15:36:01.296Z	36.878	{'UnitID': 1}
2022-07-21T15:36:01.621Z	36.874	{'UnitID': 0}
2022-07-21T15:36:05.773Z	36.824	{'UnitID': 2}
2022-07-21T15:36:06.045Z	36.68	{'UnitID': 3}
2022-07-21T15:36:16.315Z	36.883	{'UnitID': 1}
2022-07-21T15:36:16.645Z	36.875	{'UnitID': 0}
2022-07-21T15:36:20.800Z	36.822	{'UnitID': 2}
2022-07-21T15:36:21.053Z	36.673	{'UnitID': 3}
2022-07-21T15:36:31.369Z	36.881	{'UnitID': 1}
2022-07-21T15:36:31.640Z	36.885	{'UnitID': 0}
2022-07-21T15:36:36.589Z	36.824	{'UnitID': 2}
2022-07-21T15:36:36.665Z	36.681	{'UnitID': 3}
2022-07-21T15:36:46.361Z	36.873	{'UnitID': 1}
2022-07-21T15:36:46.692Z	36.876	{'UnitID': 0}
2022-07-21T15:36:50.781Z	36.821	{'UnitID': 2}
2022-07-21T15:36:51.060Z	36.677	{'UnitID': 3}
2022-07-21T15:37:01.301Z	36.877	{'UnitID': 1}
2022-07-21T15:37:01.662Z	36.882	{'UnitID': 0}
2022-07-21T15:37:05.792Z	36.826	{'UnitID': 2}
2022-07-21T15:37:07.030Z	36.684	{'UnitID': 3}
2022-07-21T15:37:16.351Z	36.877	{'UnitID': 1}
2022-07-21T15:37:16.686Z	36.879	{'UnitID': 0}
2022-07-21T15:37:20.791Z	36.824	{'UnitID': 2}
2022-07-21T15:37:21.025Z	36.682	{'UnitID': 3}
2022-07-21T15:37:31.643Z	36.873	{'UnitID': 1}
2022-07-21T15:37:31.960Z	36.875	{'UnitID': 0}
2022-07-21T15:37:35.772Z	36.83	{'UnitID': 2}
2022-07-21T15:37:36.054Z	36.675	{'UnitID': 3}
2022-07-21T15:37:46.365Z	36.883	{'UnitID': 1}
2022-07-21T15:37:46.664Z	36.878	{'UnitID': 0}
2022-07-21T15:37:50.785Z	36.833	{'UnitID': 2}
2022-07-21T15:37:51.023Z	36.69	{'UnitID': 3}
2022-07-21T15:38:01.353Z	36.881	{'UnitID': 1}
2022-07-21T15:38:01.648Z	36.876	{'UnitID': 0}
2022-07-21T15:38:05.781Z	36.815	{'UnitID': 2}
2022-07-21T15:38:06.026Z	36.698	{'UnitID': 3}
2022-07-21T15:38:16.374Z	36.883	{'UnitID': 1}
2022-07-21T15:38:16.665Z	36.879	{'UnitID': 0}
2022-07-21T15:38:20.801Z	36.823	{'UnitID': 2}
2022-07-21T15:38:21.053Z	36.695	{'UnitID': 3}
2022-07-21T15:38:31.440Z	36.889	{'UnitID': 1}
2022-07-21T15:38:31.813Z	36.878	{'UnitID': 0}
2022-07-21T15:38:35.775Z	36.819	{'UnitID': 2}
2022-07-21T15:38:36.049Z	36.702	{'UnitID': 3}
2022-07-21T15:38:46.531Z	36.887	{'UnitID': 1}
2022-07-21T15:38:46.874Z	36.884	{'UnitID': 0}
2022-07-21T15:38:50.787Z	36.829	{'UnitID': 2}
2022-07-21T15:38:51.034Z	36.703	{'UnitID': 3}
2022-07-21T15:39:01.379Z	36.882	{'UnitID': 1}
2022-07-21T15:39:01.689Z	36.878	{'UnitID': 0}
2022-07-21T15:39:05.774Z	36.84	{'UnitID': 2}
2022-07-21T15:39:06.057Z	36.696	{'UnitID': 3}
2022-07-21T15:39:16.380Z	36.878	{'UnitID': 1}
2022-07-21T15:39:16.804Z	36.889	{'UnitID': 0}
2022-07-21T15:39:20.779Z	36.828	{'UnitID': 2}
2022-07-21T15:39:21.037Z	36.7	{'UnitID': 3}
2022-07-21T15:39:31.350Z	36.885	{'UnitID': 1}
2022-07-21T15:39:31.749Z	36.873	{'UnitID': 0}
2022-07-21T15:39:35.779Z	36.827	{'UnitID': 2}
2022-07-21T15:39:36.062Z	36.695	{'UnitID': 3}
2022-07-21T15:39:46.367Z	36.883	{'UnitID': 1}
2022-07-21T15:39:46.778Z	36.885	{'UnitID': 0}
2022-07-21T15:39:50.790Z	36.831	{'UnitID': 2}
2022-07-21T15:39:51.022Z	36.701	{'UnitID': 3}
2022-07-21T15:40:01.326Z	36.886	{'UnitID': 1}
2022-07-21T15:40:01.686Z	36.882	{'UnitID': 0}
2022-07-21T15:40:05.774Z	36.828	{'UnitID': 2}
2022-07-21T15:40:06.038Z	36.697	{'UnitID': 3}
2022-07-21T15:40:16.365Z	36.878	{'UnitID': 1}
2022-07-21T15:40:16.713Z	36.889	{'UnitID': 0}
2022-07-21T15:40:20.782Z	36.831	{'UnitID': 2}
2022-07-21T15:40:21.043Z	36.703	{'UnitID': 3}
2022-07-21T15:40:31.356Z	36.882	{'UnitID': 1}
2022-07-21T15:40:31.686Z	36.879	{'UnitID': 0}
2022-07-21T15:40:35.773Z	36.815	{'UnitID': 2}
2022-07-21T15:40:36.043Z	36.702	{'UnitID': 3}
2022-07-21T15:40:46.376Z	36.882	{'UnitID': 1}
2022-07-21T15:40:46.728Z	36.873	{'UnitID': 0}
2022-07-21T15:40:50.778Z	36.831	{'UnitID': 2}
2022-07-21T15:40:51.039Z	36.706	{'UnitID': 3}
2022-07-21T15:41:01.301Z	36.88	{'UnitID': 1}
2022-07-21T15:41:01.662Z	36.887	{'UnitID': 0}
2022-07-21T15:41:05.775Z	36.83	{'UnitID': 2}
2022-07-21T15:41:06.053Z	36.705	{'UnitID': 3}
2022-07-21T15:41:16.400Z	36.883	{'UnitID': 1}
2022-07-21T15:41:16.676Z	36.883	{'UnitID': 0}
2022-07-21T15:41:20.779Z	36.819	{'UnitID': 2}
2022-07-21T15:41:21.041Z	36.703	{'UnitID': 3}
2022-07-21T15:41:31.381Z	36.886	{'UnitID': 1}
2022-07-21T15:41:31.698Z	36.884	{'UnitID': 0}
2022-07-21T15:41:35.778Z	36.831	{'UnitID': 2}
2022-07-21T15:41:36.042Z	36.7	{'UnitID': 3}
2022-07-21T15:41:46.389Z	36.873	{'UnitID': 1}
2022-07-21T15:41:46.679Z	36.878	{'UnitID': 0}
2022-07-21T15:41:50.786Z	36.832	{'UnitID': 2}
2022-07-21T15:41:51.090Z	36.715	{'UnitID': 3}
2022-07-21T15:42:01.368Z	36.885	{'UnitID': 1}
2022-07-21T15:42:01.718Z	36.88	{'UnitID': 0}
2022-07-21T15:42:05.794Z	36.824	{'UnitID': 2}
2022-07-21T15:42:06.041Z	36.711	{'UnitID': 3}
2022-07-21T15:42:16.345Z	36.889	{'UnitID': 1}
2022-07-21T15:42:16.662Z	36.877	{'UnitID': 0}
2022-07-21T15:42:20.787Z	36.828	{'UnitID': 2}
2022-07-21T15:42:21.034Z	36.704	{'UnitID': 3}
2022-07-21T15:42:31.345Z	36.882	{'UnitID': 1}
2022-07-21T15:42:31.637Z	36.88	{'UnitID': 0}
2022-07-21T15:42:35.771Z	36.833	{'UnitID': 2}
2022-07-21T15:42:36.025Z	36.702	{'UnitID': 3}
2022-07-21T15:42:46.339Z	36.887	{'UnitID': 1}
2022-07-21T15:42:46.648Z	36.885	{'UnitID': 0}
2022-07-21T15:42:50.786Z	36.825	{'UnitID': 2}
2022-07-21T15:42:51.020Z	36.706	{'UnitID': 3}
2022-07-21T15:43:01.342Z	36.877	{'UnitID': 1}
2022-07-21T15:43:01.654Z	36.878	{'UnitID': 0}
2022-07-21T15:43:05.802Z	36.825	{'UnitID': 2}
2022-07-21T15:43:06.068Z	36.706	{'UnitID': 3}
2022-07-21T15:43:16.409Z	36.88	{'UnitID': 1}
2022-07-21T15:43:16.706Z	36.877	{'UnitID': 0}
2022-07-21T15:43:20.795Z	36.826	{'UnitID': 2}
2022-07-21T15:43:21.066Z	36.7	{'UnitID': 3}
2022-07-21T15:43:31.418Z	36.887	{'UnitID': 1}
2022-07-21T15:43:31.770Z	36.879	{'UnitID': 0}
2022-07-21T15:43:35.785Z	36.828	{'UnitID': 2}
2022-07-21T15:43:36.057Z	36.706	{'UnitID': 3}
2022-07-21T15:43:46.338Z	36.883	{'UnitID': 1}
2022-07-21T15:43:46.683Z	36.878	{'UnitID': 0}
2022-07-21T15:43:50.785Z	36.831	{'UnitID': 2}
2022-07-21T15:43:51.028Z	36.711	{'UnitID': 3}
2022-07-21T15:44:01.339Z	36.883	{'UnitID': 1}
2022-07-21T15:44:01.614Z	36.879	{'UnitID': 0}
2022-07-21T15:44:05.780Z	36.837	{'UnitID': 2}
2022-07-21T15:44:06.051Z	36.713	{'UnitID': 3}
2022-07-21T15:44:16.374Z	36.886	{'UnitID': 1}
2022-07-21T15:44:16.648Z	36.882	{'UnitID': 0}
2022-07-21T15:44:20.792Z	36.828	{'UnitID': 2}
2022-07-21T15:44:21.055Z	36.708	{'UnitID': 3}
2022-07-21T15:44:31.415Z	36.884	{'UnitID': 1}
2022-07-21T15:44:31.698Z	36.873	{'UnitID': 0}
2022-07-21T15:44:35.785Z	36.835	{'UnitID': 2}
2022-07-21T15:44:36.036Z	36.701	{'UnitID': 3}
2022-07-21T15:44:46.378Z	36.893	{'UnitID': 1}
2022-07-21T15:44:46.703Z	36.876	{'UnitID': 0}
2022-07-21T15:44:51.646Z	36.71	{'UnitID': 3}
2022-07-21T15:44:51.663Z	36.833	{'UnitID': 2}
2022-07-21T15:45:01.397Z	36.878	{'UnitID': 1}
2022-07-21T15:45:01.725Z	36.878	{'UnitID': 0}
2022-07-21T15:45:05.774Z	36.829	{'UnitID': 2}
2022-07-21T15:45:06.052Z	36.705	{'UnitID': 3}
2022-07-21T15:45:16.407Z	36.883	{'UnitID': 1}
2022-07-21T15:45:16.746Z	36.88	{'UnitID': 0}
2022-07-21T15:45:20.793Z	36.827	{'UnitID': 2}
2022-07-21T15:45:21.042Z	36.709	{'UnitID': 3}
2022-07-21T15:45:31.420Z	36.879	{'UnitID': 1}
2022-07-21T15:45:31.793Z	36.876	{'UnitID': 0}
2022-07-21T15:45:35.777Z	36.825	{'UnitID': 2}
2022-07-21T15:45:36.033Z	36.707	{'UnitID': 3}
2022-07-21T15:45:46.443Z	36.879	{'UnitID': 1}
2022-07-21T15:45:46.754Z	36.877	{'UnitID': 0}
2022-07-21T15:45:50.782Z	36.84	{'UnitID': 2}
2022-07-21T15:45:51.042Z	36.705	{'UnitID': 3}
2022-07-21T15:46:01.360Z	36.877	{'UnitID': 1}
2022-07-21T15:46:01.662Z	36.885	{'UnitID': 0}
2022-07-21T15:46:05.778Z	36.835	{'UnitID': 2}
2022-07-21T15:46:06.051Z	36.708	{'UnitID': 3}
2022-07-21T15:46:16.413Z	36.877	{'UnitID': 1}
2022-07-21T15:46:16.782Z	36.877	{'UnitID': 0}
2022-07-21T15:46:20.777Z	36.832	{'UnitID': 2}
2022-07-21T15:46:21.050Z	36.702	{'UnitID': 3}
2022-07-21T15:46:31.391Z	36.878	{'UnitID': 1}
2022-07-21T15:46:31.713Z	36.878	{'UnitID': 0}
2022-07-21T15:46:35.783Z	36.825	{'UnitID': 2}
2022-07-21T15:46:36.050Z	36.708	{'UnitID': 3}
2022-07-21T15:46:46.436Z	36.885	{'UnitID': 1}
2022-07-21T15:46:46.818Z	36.875	{'UnitID': 0}
2022-07-21T15:46:50.778Z	36.833	{'UnitID': 2}
2022-07-21T15:46:51.045Z	36.703	{'UnitID': 3}
2022-07-21T15:47:01.360Z	36.878	{'UnitID': 1}
2022-07-21T15:47:01.726Z	36.869	{'UnitID': 0}
2022-07-21T15:47:05.779Z	36.822	{'UnitID': 2}
2022-07-21T15:47:06.026Z	36.706	{'UnitID': 3}
2022-07-21T15:47:16.511Z	36.874	{'UnitID': 1}
2022-07-21T15:47:16.860Z	36.866	{'UnitID': 0}
2022-07-21T15:47:20.776Z	36.835	{'UnitID': 2}
2022-07-21T15:47:21.027Z	36.7	{'UnitID': 3}
2022-07-21T15:47:31.380Z	36.88	{'UnitID': 1}
2022-07-21T15:47:31.755Z	36.873	{'UnitID': 0}
2022-07-21T15:47:35.778Z	36.833	{'UnitID': 2}
2022-07-21T15:47:36.043Z	36.701	{'UnitID': 3}
2022-07-21T15:47:46.369Z	36.878	{'UnitID': 1}
2022-07-21T15:47:46.664Z	36.868	{'UnitID': 0}
2022-07-21T15:47:50.786Z	36.842	{'UnitID': 2}
2022-07-21T15:47:51.031Z	36.705	{'UnitID': 3}
2022-07-21T15:48:01.298Z	36.878	{'UnitID': 1}
2022-07-21T15:48:01.613Z	36.879	{'UnitID': 0}
2022-07-21T15:48:05.778Z	36.822	{'UnitID': 2}
2022-07-21T15:48:06.019Z	36.707	{'UnitID': 3}
2022-07-21T15:48:16.388Z	36.885	{'UnitID': 1}
2022-07-21T15:48:16.716Z	36.876	{'UnitID': 0}
2022-07-21T15:48:20.777Z	36.826	{'UnitID': 2}
2022-07-21T15:48:21.014Z	36.7	{'UnitID': 3}
2022-07-21T15:48:31.320Z	36.88	{'UnitID': 1}
2022-07-21T15:48:31.629Z	36.87	{'UnitID': 0}
2022-07-21T15:48:35.776Z	36.84	{'UnitID': 2}
2022-07-21T15:48:36.050Z	36.701	{'UnitID': 3}
2022-07-21T15:48:46.361Z	36.883	{'UnitID': 1}
2022-07-21T15:48:46.671Z	36.878	{'UnitID': 0}
2022-07-21T15:48:50.775Z	36.833	{'UnitID': 2}
2022-07-21T15:48:51.045Z	36.701	{'UnitID': 3}
2022-07-21T15:49:01.312Z	36.88	{'UnitID': 1}
2022-07-21T15:49:01.640Z	36.875	{'UnitID': 0}
2022-07-21T15:49:05.774Z	36.836	{'UnitID': 2}
2022-07-21T15:49:06.017Z	36.699	{'UnitID': 3}
2022-07-21T15:49:16.390Z	36.873	{'UnitID': 1}
2022-07-21T15:49:16.709Z	36.877	{'UnitID': 0}
2022-07-21T15:49:20.775Z	36.835	{'UnitID': 2}
2022-07-21T15:49:21.034Z	36.704	{'UnitID': 3}
2022-07-21T15:49:31.350Z	36.877	{'UnitID': 1}
2022-07-21T15:49:31.658Z	36.874	{'UnitID': 0}
2022-07-21T15:49:35.777Z	36.839	{'UnitID': 2}
2022-07-21T15:49:36.021Z	36.692	{'UnitID': 3}
2022-07-21T15:49:46.349Z	36.881	{'UnitID': 1}
2022-07-21T15:49:46.735Z	36.883	{'UnitID': 0}
2022-07-21T15:49:50.787Z	36.835	{'UnitID': 2}
2022-07-21T15:49:51.023Z	36.703	{'UnitID': 3}
2022-07-21T15:50:01.385Z	36.879	{'UnitID': 1}
2022-07-21T15:50:01.689Z	36.87	{'UnitID': 0}
2022-07-21T15:50:05.783Z	36.83	{'UnitID': 2}
2022-07-21T15:50:06.057Z	36.695	{'UnitID': 3}
2022-07-21T15:50:16.382Z	36.878	{'UnitID': 1}
[truncated: 194,075 more rows]
