# Supplementary material for: Accelerated Adaptive Laboratory Evolution by Automated Repeated Batch Processes in Parallelized Bioreactors
Source: Microorganisms. 2023 Jan 20;11(2):275. doi: 10.3390/microorganisms11020275 (PMC9965177; doi:10.3390/microorganisms11020275)
Supplement: Supplementary file 1 [file microorganisms-11-00275-s001.zip › jupyter_supplement/process control/DO_PV.csv]

time	data_acquisition.CurrentPV	parameters
2022-07-21T13:48:45.786Z	89.94	{'UnitID': 0}
2022-07-21T13:48:46.419Z	89.94	{'UnitID': 0}
2022-07-21T13:48:46.451Z	91.785	{'UnitID': 3}
2022-07-21T13:48:46.595Z	91.681	{'UnitID': 2}
2022-07-21T13:48:48.523Z	91.473	{'UnitID': 1}
2022-07-21T13:48:48.760Z	91.473	{'UnitID': 1}
2022-07-21T13:48:50.726Z	91.719	{'UnitID': 2}
2022-07-21T13:48:50.894Z	93.27	{'UnitID': 3}
2022-07-21T13:49:00.747Z	90.239	{'UnitID': 0}
2022-07-21T13:49:00.953Z	90.239	{'UnitID': 0}
2022-07-21T13:49:01.001Z	91.383	{'UnitID': 3}
2022-07-21T13:49:01.123Z	91.905	{'UnitID': 2}
2022-07-21T13:49:02.982Z	91.602	{'UnitID': 1}
2022-07-21T13:49:03.388Z	91.783	{'UnitID': 1}
2022-07-21T13:49:05.733Z	91.481	{'UnitID': 2}
2022-07-21T13:49:05.899Z	92.807	{'UnitID': 3}
2022-07-21T13:49:15.758Z	89.999	{'UnitID': 0}
2022-07-21T13:49:15.973Z	91.199	{'UnitID': 3}
2022-07-21T13:49:15.976Z	89.999	{'UnitID': 0}
2022-07-21T13:49:16.082Z	91.825	{'UnitID': 2}
2022-07-21T13:49:17.751Z	91.64	{'UnitID': 1}
2022-07-21T13:49:18.190Z	91.64	{'UnitID': 1}
2022-07-21T13:49:20.738Z	91.289	{'UnitID': 2}
2022-07-21T13:49:20.942Z	93.549	{'UnitID': 3}
2022-07-21T13:49:30.753Z	89.908	{'UnitID': 0}
2022-07-21T13:49:30.927Z	89.908	{'UnitID': 0}
2022-07-21T13:49:30.984Z	91.033	{'UnitID': 3}
2022-07-21T13:49:31.089Z	91.559	{'UnitID': 2}
2022-07-21T13:49:32.933Z	91.832	{'UnitID': 1}
2022-07-21T13:49:33.295Z	91.832	{'UnitID': 1}
2022-07-21T13:49:35.727Z	91.292	{'UnitID': 2}
2022-07-21T13:49:35.926Z	92.037	{'UnitID': 3}
2022-07-21T13:49:45.755Z	89.728	{'UnitID': 0}
2022-07-21T13:49:45.971Z	89.728	{'UnitID': 0}
2022-07-21T13:49:46.002Z	92.048	{'UnitID': 3}
2022-07-21T13:49:46.108Z	91.202	{'UnitID': 2}
2022-07-21T13:49:48.830Z	92.576	{'UnitID': 1}
2022-07-21T13:49:49.977Z	92.576	{'UnitID': 1}
2022-07-21T13:49:50.732Z	91.602	{'UnitID': 2}
2022-07-21T13:49:50.918Z	91.882	{'UnitID': 3}
2022-07-21T13:50:00.740Z	89.702	{'UnitID': 0}
2022-07-21T13:50:00.915Z	89.702	{'UnitID': 0}
2022-07-21T13:50:00.959Z	91.963	{'UnitID': 3}
2022-07-21T13:50:01.082Z	91.29	{'UnitID': 2}
2022-07-21T13:50:03.433Z	92.462	{'UnitID': 1}
2022-07-21T13:50:03.907Z	92.462	{'UnitID': 1}
2022-07-21T13:50:05.728Z	92.758	{'UnitID': 2}
2022-07-21T13:50:05.896Z	91.846	{'UnitID': 3}
2022-07-21T13:50:15.761Z	89.567	{'UnitID': 0}
2022-07-21T13:50:15.924Z	89.567	{'UnitID': 0}
2022-07-21T13:50:16.021Z	92.057	{'UnitID': 3}
2022-07-21T13:50:16.160Z	91.233	{'UnitID': 2}
2022-07-21T13:50:17.922Z	92.857	{'UnitID': 1}
2022-07-21T13:50:18.389Z	92.857	{'UnitID': 1}
2022-07-21T13:50:20.726Z	91.771	{'UnitID': 2}
2022-07-21T13:50:20.901Z	92.847	{'UnitID': 3}
2022-07-21T13:50:30.759Z	90.35	{'UnitID': 0}
2022-07-21T13:50:31.054Z	90.908	{'UnitID': 0}
2022-07-21T13:50:31.121Z	91.718	{'UnitID': 3}
2022-07-21T13:50:31.356Z	92.864	{'UnitID': 2}
2022-07-21T13:50:33.740Z	91.482	{'UnitID': 1}
2022-07-21T13:50:33.939Z	91.482	{'UnitID': 1}
2022-07-21T13:50:35.731Z	92.307	{'UnitID': 2}
2022-07-21T13:50:35.893Z	92.925	{'UnitID': 3}
2022-07-21T13:50:45.750Z	91.194	{'UnitID': 0}
2022-07-21T13:50:45.981Z	91.194	{'UnitID': 0}
2022-07-21T13:50:45.998Z	92.846	{'UnitID': 3}
2022-07-21T13:50:46.298Z	91.295	{'UnitID': 2}
2022-07-21T13:50:48.581Z	92.625	{'UnitID': 1}
2022-07-21T13:50:49.033Z	92.625	{'UnitID': 1}
2022-07-21T13:50:50.727Z	92.634	{'UnitID': 2}
2022-07-21T13:50:50.902Z	92.607	{'UnitID': 3}
2022-07-21T13:51:00.742Z	89.422	{'UnitID': 0}
2022-07-21T13:51:00.928Z	89.422	{'UnitID': 0}
2022-07-21T13:51:00.985Z	91.495	{'UnitID': 3}
2022-07-21T13:51:01.070Z	91.318	{'UnitID': 2}
2022-07-21T13:51:02.778Z	92.829	{'UnitID': 1}
2022-07-21T13:51:03.091Z	92.829	{'UnitID': 1}
2022-07-21T13:51:05.729Z	92.386	{'UnitID': 2}
2022-07-21T13:51:05.906Z	90.903	{'UnitID': 3}
2022-07-21T13:51:15.759Z	90.588	{'UnitID': 0}
2022-07-21T13:51:15.919Z	90.588	{'UnitID': 0}
2022-07-21T13:51:15.966Z	90.918	{'UnitID': 3}
2022-07-21T13:51:16.054Z	92.012	{'UnitID': 2}
2022-07-21T13:51:18.680Z	91.854	{'UnitID': 1}
2022-07-21T13:51:18.916Z	92.849	{'UnitID': 1}
2022-07-21T13:51:20.721Z	91.949	{'UnitID': 2}
2022-07-21T13:51:20.899Z	90.802	{'UnitID': 3}
2022-07-21T13:51:30.752Z	90.683	{'UnitID': 0}
2022-07-21T13:51:30.951Z	90.816	{'UnitID': 3}
2022-07-21T13:51:30.983Z	90.683	{'UnitID': 0}
2022-07-21T13:51:31.121Z	92.621	{'UnitID': 2}
2022-07-21T13:51:32.982Z	91.62	{'UnitID': 1}
2022-07-21T13:51:33.179Z	91.62	{'UnitID': 1}
2022-07-21T13:51:35.734Z	91.341	{'UnitID': 2}
2022-07-21T13:51:35.891Z	92.458	{'UnitID': 3}
2022-07-21T13:51:45.754Z	90.055	{'UnitID': 0}
2022-07-21T13:51:45.939Z	90.055	{'UnitID': 0}
2022-07-21T13:51:46.078Z	91.29	{'UnitID': 2}
2022-07-21T13:51:47.584Z	91.586	{'UnitID': 1}
2022-07-21T13:51:47.811Z	91.586	{'UnitID': 1}
2022-07-21T13:51:50.724Z	91.798	{'UnitID': 2}
2022-07-21T13:51:50.898Z	92.888	{'UnitID': 3}
2022-07-21T13:52:00.751Z	90.734	{'UnitID': 0}
2022-07-21T13:52:00.913Z	90.734	{'UnitID': 0}
2022-07-21T13:52:02.231Z	91.728	{'UnitID': 1}
2022-07-21T13:52:02.360Z	91.728	{'UnitID': 1}
2022-07-21T13:52:05.730Z	91.699	{'UnitID': 2}
2022-07-21T13:52:05.920Z	92.845	{'UnitID': 3}
2022-07-21T13:52:15.786Z	91.013	{'UnitID': 0}
2022-07-21T13:52:15.939Z	91.013	{'UnitID': 0}
2022-07-21T13:52:17.146Z	91.854	{'UnitID': 1}
2022-07-21T13:52:20.725Z	92.131	{'UnitID': 2}
2022-07-21T13:52:20.891Z	90.737	{'UnitID': 3}
2022-07-21T13:52:30.760Z	89.36	{'UnitID': 0}
2022-07-21T13:52:31.575Z	93.217	{'UnitID': 1}
2022-07-21T13:52:35.723Z	91.914	{'UnitID': 2}
2022-07-21T13:52:35.894Z	90.802	{'UnitID': 3}
2022-07-21T13:52:45.751Z	91.531	{'UnitID': 0}
2022-07-21T13:52:46.697Z	91.753	{'UnitID': 1}
2022-07-21T13:52:50.715Z	91.981	{'UnitID': 2}
2022-07-21T13:52:50.902Z	90.654	{'UnitID': 3}
2022-07-21T13:53:00.738Z	89.477	{'UnitID': 0}
2022-07-21T13:53:01.544Z	92.378	{'UnitID': 1}
2022-07-21T13:53:05.724Z	91.719	{'UnitID': 2}
2022-07-21T13:53:05.891Z	90.662	{'UnitID': 3}
2022-07-21T13:53:15.747Z	89.822	{'UnitID': 0}
2022-07-21T13:53:16.760Z	92.277	{'UnitID': 1}
2022-07-21T13:53:20.720Z	91.732	{'UnitID': 2}
2022-07-21T13:53:20.894Z	90.719	{'UnitID': 3}
2022-07-21T13:53:30.755Z	89.792	{'UnitID': 0}
2022-07-21T13:53:31.656Z	92.249	{'UnitID': 1}
2022-07-21T13:53:35.727Z	92.326	{'UnitID': 2}
2022-07-21T13:53:35.893Z	90.893	{'UnitID': 3}
2022-07-21T13:53:45.763Z	91.678	{'UnitID': 0}
2022-07-21T13:53:46.622Z	92.868	{'UnitID': 1}
2022-07-21T13:53:50.718Z	91.214	{'UnitID': 2}
2022-07-21T13:53:50.895Z	90.503	{'UnitID': 3}
2022-07-21T13:54:00.739Z	91.332	{'UnitID': 0}
2022-07-21T13:54:01.507Z	92.074	{'UnitID': 1}
2022-07-21T13:54:05.723Z	90.871	{'UnitID': 2}
2022-07-21T13:54:05.895Z	90.347	{'UnitID': 3}
2022-07-21T13:54:15.746Z	89.819	{'UnitID': 0}
2022-07-21T13:54:16.644Z	92.137	{'UnitID': 1}
2022-07-21T13:54:20.725Z	92.088	{'UnitID': 2}
2022-07-21T13:54:20.904Z	91.77	{'UnitID': 3}
2022-07-21T13:54:30.752Z	89.996	{'UnitID': 0}
2022-07-21T13:54:31.534Z	92.15	{'UnitID': 1}
2022-07-21T13:54:35.729Z	90.757	{'UnitID': 2}
2022-07-21T13:54:35.895Z	90.479	{'UnitID': 3}
2022-07-21T13:54:45.770Z	89.48	{'UnitID': 0}
2022-07-21T13:54:46.756Z	92.199	{'UnitID': 1}
2022-07-21T13:54:50.734Z	90.685	{'UnitID': 2}
2022-07-21T13:54:50.920Z	92.181	{'UnitID': 3}
2022-07-21T13:55:00.751Z	90.545	{'UnitID': 0}
2022-07-21T13:55:01.679Z	91.539	{'UnitID': 1}
2022-07-21T13:55:05.727Z	91.583	{'UnitID': 2}
2022-07-21T13:55:05.903Z	91.509	{'UnitID': 3}
2022-07-21T13:55:15.740Z	90.689	{'UnitID': 0}
2022-07-21T13:55:16.554Z	91.377	{'UnitID': 1}
2022-07-21T13:55:20.721Z	91.469	{'UnitID': 2}
2022-07-21T13:55:20.894Z	92.183	{'UnitID': 3}
2022-07-21T13:55:30.757Z	90.838	{'UnitID': 0}
2022-07-21T13:55:31.530Z	91.636	{'UnitID': 1}
2022-07-21T13:55:35.728Z	90.806	{'UnitID': 2}
2022-07-21T13:55:35.893Z	92.464	{'UnitID': 3}
2022-07-21T13:55:45.739Z	89.484	{'UnitID': 0}
2022-07-21T13:55:46.471Z	91.644	{'UnitID': 1}
2022-07-21T13:55:50.736Z	90.769	{'UnitID': 2}
2022-07-21T13:55:50.894Z	92.391	{'UnitID': 3}
2022-07-21T13:56:00.745Z	89.462	{'UnitID': 0}
2022-07-21T13:56:01.462Z	92.214	{'UnitID': 1}
2022-07-21T13:56:05.744Z	90.998	{'UnitID': 2}
2022-07-21T13:56:05.893Z	92.036	{'UnitID': 3}
2022-07-21T13:56:15.758Z	90.396	{'UnitID': 0}
2022-07-21T13:56:16.579Z	91.703	{'UnitID': 1}
2022-07-21T13:56:20.727Z	91.035	{'UnitID': 2}
2022-07-21T13:56:20.893Z	92.149	{'UnitID': 3}
2022-07-21T13:56:30.758Z	90.996	{'UnitID': 0}
2022-07-21T13:56:31.630Z	91.109	{'UnitID': 1}
2022-07-21T13:56:35.738Z	91.497	{'UnitID': 2}
2022-07-21T13:56:35.902Z	91.186	{'UnitID': 3}
2022-07-21T13:56:45.749Z	89.42	{'UnitID': 0}
2022-07-21T13:56:46.671Z	92.163	{'UnitID': 1}
2022-07-21T13:56:50.722Z	90.929	{'UnitID': 2}
2022-07-21T13:56:50.899Z	92.358	{'UnitID': 3}
2022-07-21T13:57:00.744Z	90.072	{'UnitID': 0}
2022-07-21T13:57:01.587Z	91.519	{'UnitID': 1}
2022-07-21T13:57:05.729Z	91.32	{'UnitID': 2}
2022-07-21T13:57:05.914Z	90.867	{'UnitID': 3}
2022-07-21T13:57:15.746Z	91.174	{'UnitID': 0}
2022-07-21T13:57:16.735Z	91.287	{'UnitID': 1}
2022-07-21T13:57:20.726Z	90.75	{'UnitID': 2}
2022-07-21T13:57:20.893Z	91.583	{'UnitID': 3}
2022-07-21T13:57:30.755Z	89.696	{'UnitID': 0}
2022-07-21T13:57:31.581Z	92.063	{'UnitID': 1}
2022-07-21T13:57:35.728Z	90.633	{'UnitID': 2}
2022-07-21T13:57:35.892Z	91.845	{'UnitID': 3}
2022-07-21T13:57:45.741Z	90.135	{'UnitID': 0}
2022-07-21T13:57:46.616Z	91.673	{'UnitID': 1}
2022-07-21T13:57:50.721Z	90.744	{'UnitID': 2}
2022-07-21T13:57:50.891Z	91.812	{'UnitID': 3}
2022-07-21T13:58:00.743Z	90.991	{'UnitID': 0}
2022-07-21T13:58:01.567Z	90.986	{'UnitID': 1}
2022-07-21T13:58:05.726Z	90.86	{'UnitID': 2}
2022-07-21T13:58:05.907Z	90.388	{'UnitID': 3}
2022-07-21T13:58:15.744Z	90.304	{'UnitID': 0}
2022-07-21T13:58:16.604Z	91.181	{'UnitID': 1}
2022-07-21T13:58:20.718Z	90.704	{'UnitID': 2}
2022-07-21T13:58:20.892Z	91.127	{'UnitID': 3}
2022-07-21T13:58:30.753Z	90.762	{'UnitID': 0}
2022-07-21T13:58:31.528Z	91.272	{'UnitID': 1}
2022-07-21T13:58:35.724Z	91.945	{'UnitID': 2}
2022-07-21T13:58:35.889Z	90.516	{'UnitID': 3}
2022-07-21T13:58:45.759Z	91.223	{'UnitID': 0}
2022-07-21T13:58:46.522Z	91.093	{'UnitID': 1}
2022-07-21T13:58:50.719Z	91.944	{'UnitID': 2}
2022-07-21T13:58:50.909Z	90.424	{'UnitID': 3}
2022-07-21T13:59:00.737Z	90.992	{'UnitID': 0}
2022-07-21T13:59:01.495Z	91.269	{'UnitID': 1}
2022-07-21T13:59:05.725Z	91.412	{'UnitID': 2}
2022-07-21T13:59:05.889Z	90.117	{'UnitID': 3}
2022-07-21T13:59:15.748Z	89.587	{'UnitID': 0}
2022-07-21T13:59:16.606Z	91.826	{'UnitID': 1}
2022-07-21T13:59:20.719Z	91.922	{'UnitID': 2}
2022-07-21T13:59:20.892Z	90.605	{'UnitID': 3}
2022-07-21T13:59:30.764Z	89.594	{'UnitID': 0}
2022-07-21T13:59:31.599Z	91.759	{'UnitID': 1}
2022-07-21T13:59:35.726Z	90.44	{'UnitID': 2}
2022-07-21T13:59:35.888Z	90.187	{'UnitID': 3}
2022-07-21T13:59:45.748Z	91.322	{'UnitID': 0}
2022-07-21T13:59:46.539Z	90.875	{'UnitID': 1}
2022-07-21T13:59:50.721Z	90.227	{'UnitID': 2}
2022-07-21T13:59:50.892Z	91.883	{'UnitID': 3}
2022-07-21T14:00:00.740Z	89.502	{'UnitID': 0}
2022-07-21T14:00:01.541Z	90.756	{'UnitID': 1}
2022-07-21T14:00:05.729Z	90.223	{'UnitID': 2}
2022-07-21T14:00:05.893Z	91.841	{'UnitID': 3}
2022-07-21T14:00:15.752Z	89.086	{'UnitID': 0}
2022-07-21T14:00:16.529Z	91.775	{'UnitID': 1}
2022-07-21T14:00:20.723Z	91.117	{'UnitID': 2}
2022-07-21T14:00:20.894Z	92.178	{'UnitID': 3}
2022-07-21T14:00:30.741Z	89.855	{'UnitID': 0}
2022-07-21T14:00:31.532Z	90.942	{'UnitID': 1}
2022-07-21T14:00:35.728Z	91.178	{'UnitID': 2}
2022-07-21T14:00:35.891Z	91.397	{'UnitID': 3}
2022-07-21T14:00:45.746Z	90.61	{'UnitID': 0}
2022-07-21T14:00:46.581Z	91.808	{'UnitID': 1}
2022-07-21T14:00:50.730Z	90.982	{'UnitID': 2}
2022-07-21T14:00:50.918Z	89.945	{'UnitID': 3}
2022-07-21T14:01:00.743Z	90.699	{'UnitID': 0}
2022-07-21T14:01:01.505Z	90.586	{'UnitID': 1}
2022-07-21T14:01:05.727Z	90.673	{'UnitID': 2}
2022-07-21T14:01:05.910Z	89.933	{'UnitID': 3}
2022-07-21T14:01:15.746Z	91.102	{'UnitID': 0}
2022-07-21T14:01:16.527Z	90.584	{'UnitID': 1}
2022-07-21T14:01:20.724Z	90.447	{'UnitID': 2}
2022-07-21T14:01:20.894Z	90.895	{'UnitID': 3}
2022-07-21T14:01:30.770Z	89.006	{'UnitID': 0}
2022-07-21T14:01:31.686Z	91.273	{'UnitID': 1}
2022-07-21T14:01:35.734Z	90.994	{'UnitID': 2}
2022-07-21T14:01:35.907Z	92.111	{'UnitID': 3}
2022-07-21T14:01:45.745Z	90.661	{'UnitID': 0}
2022-07-21T14:01:46.646Z	90.581	{'UnitID': 1}
2022-07-21T14:01:50.754Z	90.595	{'UnitID': 2}
2022-07-21T14:01:50.896Z	89.786	{'UnitID': 3}
2022-07-21T14:02:00.740Z	90.213	{'UnitID': 0}
2022-07-21T14:02:01.490Z	90.476	{'UnitID': 1}
2022-07-21T14:02:05.740Z	90.37	{'UnitID': 2}
2022-07-21T14:02:05.918Z	91.413	{'UnitID': 3}
2022-07-21T14:02:15.743Z	89.43	{'UnitID': 0}
2022-07-21T14:02:16.620Z	90.969	{'UnitID': 1}
2022-07-21T14:02:20.757Z	90.656	{'UnitID': 2}
2022-07-21T14:02:20.955Z	92.267	{'UnitID': 3}
2022-07-21T14:02:30.748Z	88.823	{'UnitID': 0}
2022-07-21T14:02:31.600Z	91.78	{'UnitID': 1}
2022-07-21T14:02:35.730Z	91.697	{'UnitID': 2}
2022-07-21T14:02:35.895Z	92.302	{'UnitID': 3}
2022-07-21T14:02:45.756Z	88.693	{'UnitID': 0}
2022-07-21T14:02:46.662Z	91.5	{'UnitID': 1}
2022-07-21T14:02:50.730Z	90.547	{'UnitID': 2}
2022-07-21T14:02:50.891Z	92.1	{'UnitID': 3}
2022-07-21T14:03:00.743Z	88.696	{'UnitID': 0}
2022-07-21T14:03:01.565Z	91.134	{'UnitID': 1}
2022-07-21T14:03:05.748Z	91.855	{'UnitID': 2}
2022-07-21T14:03:05.900Z	90.498	{'UnitID': 3}
2022-07-21T14:03:15.756Z	89.641	{'UnitID': 0}
2022-07-21T14:03:16.616Z	90.713	{'UnitID': 1}
2022-07-21T14:03:20.723Z	90.756	{'UnitID': 2}
2022-07-21T14:03:20.897Z	91.547	{'UnitID': 3}
2022-07-21T14:03:30.758Z	89.635	{'UnitID': 0}
2022-07-21T14:03:31.561Z	90.64	{'UnitID': 1}
2022-07-21T14:03:35.723Z	91.281	{'UnitID': 2}
2022-07-21T14:03:35.892Z	90.911	{'UnitID': 3}
2022-07-21T14:03:45.763Z	89.333	{'UnitID': 0}
2022-07-21T14:03:46.529Z	91.449	{'UnitID': 1}
2022-07-21T14:03:50.731Z	90.509	{'UnitID': 2}
2022-07-21T14:03:50.898Z	89.847	{'UnitID': 3}
2022-07-21T14:04:00.747Z	89.443	{'UnitID': 0}
2022-07-21T14:04:01.566Z	91.48	{'UnitID': 1}
2022-07-21T14:04:05.729Z	90.123	{'UnitID': 2}
2022-07-21T14:04:05.890Z	90.927	{'UnitID': 3}
2022-07-21T14:04:15.742Z	88.745	{'UnitID': 0}
2022-07-21T14:04:16.606Z	91.922	{'UnitID': 1}
2022-07-21T14:04:20.723Z	90.136	{'UnitID': 2}
2022-07-21T14:04:20.892Z	89.845	{'UnitID': 3}
2022-07-21T14:04:30.762Z	90.738	{'UnitID': 0}
2022-07-21T14:04:31.609Z	90.409	{'UnitID': 1}
2022-07-21T14:04:35.729Z	90.325	{'UnitID': 2}
2022-07-21T14:04:35.893Z	91.673	{'UnitID': 3}
2022-07-21T14:04:45.752Z	90.263	{'UnitID': 0}
2022-07-21T14:04:46.635Z	90.431	{'UnitID': 1}
2022-07-21T14:04:50.724Z	90.399	{'UnitID': 2}
2022-07-21T14:04:50.893Z	89.458	{'UnitID': 3}
2022-07-21T14:05:00.751Z	90.237	{'UnitID': 0}
2022-07-21T14:05:01.549Z	90.454	{'UnitID': 1}
2022-07-21T14:05:05.734Z	90.514	{'UnitID': 2}
2022-07-21T14:05:05.903Z	89.545	{'UnitID': 3}
2022-07-21T14:05:15.748Z	90.22	{'UnitID': 0}
2022-07-21T14:05:16.560Z	90.459	{'UnitID': 1}
2022-07-21T14:05:20.723Z	90.723	{'UnitID': 2}
2022-07-21T14:05:20.888Z	89.623	{'UnitID': 3}
2022-07-21T14:05:30.756Z	89.553	{'UnitID': 0}
2022-07-21T14:05:31.569Z	91.678	{'UnitID': 1}
2022-07-21T14:05:35.721Z	90.759	{'UnitID': 2}
2022-07-21T14:05:35.890Z	89.535	{'UnitID': 3}
2022-07-21T14:05:45.763Z	90.102	{'UnitID': 0}
2022-07-21T14:05:46.538Z	90.452	{'UnitID': 1}
2022-07-21T14:05:50.719Z	91.196	{'UnitID': 2}
2022-07-21T14:05:50.894Z	89.647	{'UnitID': 3}
2022-07-21T14:06:00.745Z	89.699	{'UnitID': 0}
2022-07-21T14:06:01.481Z	90.608	{'UnitID': 1}
2022-07-21T14:06:05.721Z	91.175	{'UnitID': 2}
2022-07-21T14:06:05.914Z	89.433	{'UnitID': 3}
2022-07-21T14:06:15.755Z	88.702	{'UnitID': 0}
2022-07-21T14:06:16.612Z	91.096	{'UnitID': 1}
2022-07-21T14:06:20.720Z	91.236	{'UnitID': 2}
2022-07-21T14:06:20.904Z	90.685	{'UnitID': 3}
2022-07-21T14:06:30.744Z	89.58	{'UnitID': 0}
2022-07-21T14:06:31.562Z	91.502	{'UnitID': 1}
2022-07-21T14:06:35.744Z	90.691	{'UnitID': 2}
2022-07-21T14:06:35.893Z	91.551	{'UnitID': 3}
2022-07-21T14:06:45.748Z	88.473	{'UnitID': 0}
2022-07-21T14:06:46.538Z	91.056	{'UnitID': 1}
2022-07-21T14:06:50.720Z	89.916	{'UnitID': 2}
2022-07-21T14:06:50.909Z	91.289	{'UnitID': 3}
2022-07-21T14:07:00.747Z	89.291	{'UnitID': 0}
2022-07-21T14:07:01.496Z	91.238	{'UnitID': 1}
2022-07-21T14:07:05.724Z	90.519	{'UnitID': 2}
2022-07-21T14:07:05.900Z	91.565	{'UnitID': 3}
2022-07-21T14:07:15.752Z	89.358	{'UnitID': 0}
2022-07-21T14:07:16.564Z	91.336	{'UnitID': 1}
2022-07-21T14:07:20.757Z	90.4	{'UnitID': 2}
2022-07-21T14:07:20.897Z	91.746	{'UnitID': 3}
2022-07-21T14:07:30.761Z	89.387	{'UnitID': 0}
2022-07-21T14:07:31.586Z	91.296	{'UnitID': 1}
2022-07-21T14:07:35.730Z	91.28	{'UnitID': 2}
2022-07-21T14:07:35.891Z	91.284	{'UnitID': 3}
2022-07-21T14:07:45.750Z	88.84	{'UnitID': 0}
2022-07-21T14:07:46.627Z	91.256	{'UnitID': 1}
2022-07-21T14:07:50.723Z	91.301	{'UnitID': 2}
2022-07-21T14:07:50.911Z	90.076	{'UnitID': 3}
2022-07-21T14:08:00.745Z	88.582	{'UnitID': 0}
2022-07-21T14:08:01.508Z	90.667	{'UnitID': 1}
2022-07-21T14:08:05.720Z	91.417	{'UnitID': 2}
2022-07-21T14:08:05.897Z	89.954	{'UnitID': 3}
2022-07-21T14:08:15.767Z	88.906	{'UnitID': 0}
2022-07-21T14:08:16.592Z	90.547	{'UnitID': 1}
2022-07-21T14:08:20.722Z	89.984	{'UnitID': 2}
2022-07-21T14:08:20.893Z	90.607	{'UnitID': 3}
2022-07-21T14:08:30.755Z	90.701	{'UnitID': 0}
2022-07-21T14:08:31.606Z	89.995	{'UnitID': 1}
2022-07-21T14:08:35.729Z	90.171	{'UnitID': 2}
2022-07-21T14:08:35.895Z	89.777	{'UnitID': 3}
2022-07-21T14:08:45.745Z	90.242	{'UnitID': 0}
2022-07-21T14:08:46.637Z	90.203	{'UnitID': 1}
2022-07-21T14:08:50.721Z	90.511	{'UnitID': 2}
2022-07-21T14:08:50.907Z	89.611	{'UnitID': 3}
2022-07-21T14:09:00.748Z	89.713	{'UnitID': 0}
2022-07-21T14:09:01.536Z	90.281	{'UnitID': 1}
2022-07-21T14:09:05.727Z	90.066	{'UnitID': 2}
2022-07-21T14:09:05.901Z	90.871	{'UnitID': 3}
2022-07-21T14:09:15.742Z	89.274	{'UnitID': 0}
2022-07-21T14:09:16.612Z	91.476	{'UnitID': 1}
2022-07-21T14:09:20.722Z	90.747	{'UnitID': 2}
2022-07-21T14:09:20.884Z	89.773	{'UnitID': 3}
2022-07-21T14:09:30.745Z	90.18	{'UnitID': 0}
2022-07-21T14:09:31.588Z	90.211	{'UnitID': 1}
2022-07-21T14:09:35.727Z	90.422	{'UnitID': 2}
2022-07-21T14:09:35.896Z	89.693	{'UnitID': 3}
2022-07-21T14:09:45.760Z	89.319	{'UnitID': 0}
2022-07-21T14:09:46.636Z	90.427	{'UnitID': 1}
2022-07-21T14:09:50.719Z	90.881	{'UnitID': 2}
2022-07-21T14:09:50.903Z	89.589	{'UnitID': 3}
2022-07-21T14:10:00.760Z	90.557	{'UnitID': 0}
2022-07-21T14:10:01.525Z	90.206	{'UnitID': 1}
2022-07-21T14:10:05.733Z	90.929	{'UnitID': 2}
2022-07-21T14:10:05.895Z	89.551	{'UnitID': 3}
2022-07-21T14:10:15.749Z	90.015	{'UnitID': 0}
2022-07-21T14:10:16.595Z	90.162	{'UnitID': 1}
2022-07-21T14:10:20.720Z	90.93	{'UnitID': 2}
2022-07-21T14:10:20.894Z	89.679	{'UnitID': 3}
2022-07-21T14:10:30.739Z	90.556	{'UnitID': 0}
2022-07-21T14:10:31.558Z	90.241	{'UnitID': 1}
2022-07-21T14:10:35.724Z	90.299	{'UnitID': 2}
2022-07-21T14:10:35.903Z	89.414	{'UnitID': 3}
2022-07-21T14:10:45.748Z	88.288	{'UnitID': 0}
2022-07-21T14:10:46.640Z	90.897	{'UnitID': 1}
2022-07-21T14:10:50.720Z	91.317	{'UnitID': 2}
2022-07-21T14:10:50.895Z	89.885	{'UnitID': 3}
2022-07-21T14:11:00.750Z	88.607	{'UnitID': 0}
2022-07-21T14:11:01.533Z	90.815	{'UnitID': 1}
2022-07-21T14:11:05.728Z	90.474	{'UnitID': 2}
2022-07-21T14:11:05.891Z	89.771	{'UnitID': 3}
2022-07-21T14:11:15.760Z	88.652	{'UnitID': 0}
2022-07-21T14:11:16.659Z	91.42	{'UnitID': 1}
2022-07-21T14:11:20.718Z	91.29	{'UnitID': 2}
2022-07-21T14:11:20.917Z	89.977	{'UnitID': 3}
2022-07-21T14:11:30.760Z	88.66	{'UnitID': 0}
2022-07-21T14:11:31.664Z	91.524	{'UnitID': 1}
2022-07-21T14:11:36.467Z	91.149	{'UnitID': 3}
2022-07-21T14:11:36.519Z	89.563	{'UnitID': 2}
2022-07-21T14:11:45.760Z	88.722	{'UnitID': 0}
2022-07-21T14:11:47.188Z	91.198	{'UnitID': 1}
2022-07-21T14:11:50.724Z	90.809	{'UnitID': 2}
2022-07-21T14:11:50.900Z	89.818	{'UnitID': 3}
2022-07-21T14:12:00.743Z	89.28	{'UnitID': 0}
2022-07-21T14:12:01.607Z	90.881	{'UnitID': 1}
2022-07-21T14:12:05.721Z	89.764	{'UnitID': 2}
2022-07-21T14:12:05.908Z	91.376	{'UnitID': 3}
2022-07-21T14:12:15.755Z	89.578	{'UnitID': 0}
2022-07-21T14:12:16.666Z	90.4	{'UnitID': 1}
2022-07-21T14:12:20.724Z	91.025	{'UnitID': 2}
2022-07-21T14:12:20.894Z	91.562	{'UnitID': 3}
2022-07-21T14:12:30.754Z	88.278	{'UnitID': 0}
2022-07-21T14:12:31.596Z	90.44	{'UnitID': 1}
2022-07-21T14:12:35.727Z	90.741	{'UnitID': 2}
2022-07-21T14:12:35.897Z	91.681	{'UnitID': 3}
2022-07-21T14:12:45.749Z	88.372	{'UnitID': 0}
2022-07-21T14:12:46.608Z	90.539	{'UnitID': 1}
2022-07-21T14:12:50.731Z	90.855	{'UnitID': 2}
2022-07-21T14:12:50.900Z	91.455	{'UnitID': 3}
2022-07-21T14:13:00.759Z	89.531	{'UnitID': 0}
2022-07-21T14:13:01.539Z	89.815	{'UnitID': 1}
2022-07-21T14:13:05.723Z	90.982	{'UnitID': 2}
2022-07-21T14:13:05.901Z	91.281	{'UnitID': 3}
2022-07-21T14:13:15.756Z	88.152	{'UnitID': 0}
2022-07-21T14:13:16.661Z	91.404	{'UnitID': 1}
2022-07-21T14:13:20.729Z	91.232	{'UnitID': 2}
2022-07-21T14:13:20.893Z	90.475	{'UnitID': 3}
2022-07-21T14:13:30.757Z	89.957	{'UnitID': 0}
2022-07-21T14:13:31.690Z	90.192	{'UnitID': 1}
2022-07-21T14:13:35.737Z	90.649	{'UnitID': 2}
2022-07-21T14:13:35.891Z	89.891	{'UnitID': 3}
2022-07-21T14:13:45.749Z	88.977	{'UnitID': 0}
2022-07-21T14:13:46.757Z	90.163	{'UnitID': 1}
2022-07-21T14:13:50.724Z	90.449	{'UnitID': 2}
2022-07-21T14:13:50.898Z	89.351	{'UnitID': 3}
2022-07-21T14:14:00.743Z	89.394	{'UnitID': 0}
2022-07-21T14:14:01.630Z	90.186	{'UnitID': 1}
2022-07-21T14:14:05.724Z	90.607	{'UnitID': 2}
2022-07-21T14:14:05.885Z	89.409	{'UnitID': 3}
2022-07-21T14:14:15.744Z	89.638	{'UnitID': 0}
2022-07-21T14:14:16.670Z	89.971	{'UnitID': 1}
2022-07-21T14:14:20.721Z	90.304	{'UnitID': 2}
2022-07-21T14:14:20.909Z	89.419	{'UnitID': 3}
2022-07-21T14:14:30.762Z	90.699	{'UnitID': 0}
2022-07-21T14:14:31.740Z	90.412	{'UnitID': 1}
2022-07-21T14:14:35.724Z	91.028	{'UnitID': 2}
2022-07-21T14:14:35.890Z	89.926	{'UnitID': 3}
2022-07-21T14:14:45.744Z	88.203	{'UnitID': 0}
2022-07-21T14:14:46.672Z	90.645	{'UnitID': 1}
2022-07-21T14:14:50.720Z	90.92	{'UnitID': 2}
2022-07-21T14:14:50.913Z	89.496	{'UnitID': 3}
2022-07-21T14:15:00.757Z	89.324	{'UnitID': 0}
2022-07-21T14:15:01.562Z	90.25	{'UnitID': 1}
2022-07-21T14:15:05.719Z	90.702	{'UnitID': 2}
2022-07-21T14:15:05.889Z	89.249	{'UnitID': 3}
2022-07-21T14:15:15.749Z	89.237	{'UnitID': 0}
2022-07-21T14:15:16.691Z	90.262	{'UnitID': 1}
2022-07-21T14:15:20.722Z	89.621	{'UnitID': 2}
2022-07-21T14:15:20.893Z	89.003	{'UnitID': 3}
2022-07-21T14:15:30.748Z	89.509	{'UnitID': 0}
2022-07-21T14:15:31.680Z	90.252	{'UnitID': 1}
2022-07-21T14:15:35.727Z	90.084	{'UnitID': 2}
2022-07-21T14:15:35.901Z	88.961	{'UnitID': 3}
2022-07-21T14:15:45.747Z	89.942	{'UnitID': 0}
2022-07-21T14:15:46.655Z	90.025	{'UnitID': 1}
2022-07-21T14:15:50.727Z	89.753	{'UnitID': 2}
2022-07-21T14:15:50.894Z	88.844	{'UnitID': 3}
2022-07-21T14:16:00.758Z	90.131	{'UnitID': 0}
2022-07-21T14:16:01.596Z	90.006	{'UnitID': 1}
2022-07-21T14:16:05.722Z	89.905	{'UnitID': 2}
2022-07-21T14:16:05.894Z	89.05	{'UnitID': 3}
2022-07-21T14:16:15.739Z	88.915	{'UnitID': 0}
2022-07-21T14:16:16.738Z	89.7	{'UnitID': 1}
2022-07-21T14:16:20.719Z	90.008	{'UnitID': 2}
2022-07-21T14:16:20.895Z	89.354	{'UnitID': 3}
2022-07-21T14:16:30.763Z	89.911	{'UnitID': 0}
2022-07-21T14:16:31.604Z	89.696	{'UnitID': 1}
2022-07-21T14:16:35.727Z	90.56	{'UnitID': 2}
2022-07-21T14:16:35.902Z	89.251	{'UnitID': 3}
2022-07-21T14:16:45.775Z	89.274	{'UnitID': 0}
2022-07-21T14:16:46.613Z	90.057	{'UnitID': 1}
2022-07-21T14:16:50.726Z	90.328	{'UnitID': 2}
2022-07-21T14:16:50.900Z	89.259	{'UnitID': 3}
2022-07-21T14:17:00.745Z	88.422	{'UnitID': 0}
2022-07-21T14:17:01.521Z	90.309	{'UnitID': 1}
2022-07-21T14:17:05.721Z	89.756	{'UnitID': 2}
2022-07-21T14:17:05.907Z	90.81	{'UnitID': 3}
2022-07-21T14:17:15.746Z	88.33	{'UnitID': 0}
2022-07-21T14:17:16.652Z	90.261	{'UnitID': 1}
2022-07-21T14:17:20.721Z	91.067	{'UnitID': 2}
2022-07-21T14:17:20.890Z	90.405	{'UnitID': 3}
2022-07-21T14:17:30.757Z	88.259	{'UnitID': 0}
2022-07-21T14:17:31.604Z	90.504	{'UnitID': 1}
2022-07-21T14:17:35.726Z	91.144	{'UnitID': 2}
2022-07-21T14:17:35.891Z	90.371	{'UnitID': 3}
2022-07-21T14:17:45.740Z	88.094	{'UnitID': 0}
2022-07-21T14:17:46.633Z	90.793	{'UnitID': 1}
2022-07-21T14:17:50.722Z	91.253	{'UnitID': 2}
2022-07-21T14:17:50.894Z	89.845	{'UnitID': 3}
2022-07-21T14:18:00.756Z	87.911	{'UnitID': 0}
2022-07-21T14:18:01.548Z	90.637	{'UnitID': 1}
2022-07-21T14:18:05.729Z	91.192	{'UnitID': 2}
2022-07-21T14:18:05.889Z	89.879	{'UnitID': 3}
2022-07-21T14:18:15.746Z	89.712	{'UnitID': 0}
2022-07-21T14:18:16.690Z	90.518	{'UnitID': 1}
2022-07-21T14:18:20.721Z	91.035	{'UnitID': 2}
2022-07-21T14:18:20.904Z	89.791	{'UnitID': 3}
2022-07-21T14:18:30.746Z	88.153	{'UnitID': 0}
2022-07-21T14:18:31.709Z	91.267	{'UnitID': 1}
2022-07-21T14:18:35.723Z	90.691	{'UnitID': 2}
2022-07-21T14:18:35.894Z	90.466	{'UnitID': 3}
2022-07-21T14:18:45.761Z	88.204	{'UnitID': 0}
2022-07-21T14:18:46.697Z	91.247	{'UnitID': 1}
2022-07-21T14:18:50.728Z	90.151	{'UnitID': 2}
2022-07-21T14:18:50.894Z	91.156	{'UnitID': 3}
2022-07-21T14:19:00.746Z	88.445	{'UnitID': 0}
2022-07-21T14:19:01.541Z	91.293	{'UnitID': 1}
2022-07-21T14:19:05.730Z	90.708	{'UnitID': 2}
2022-07-21T14:19:05.894Z	90.316	{'UnitID': 3}
2022-07-21T14:19:15.759Z	88.451	{'UnitID': 0}
2022-07-21T14:19:16.625Z	91.09	{'UnitID': 1}
2022-07-21T14:19:20.732Z	90.9	{'UnitID': 2}
2022-07-21T14:19:20.921Z	90.325	{'UnitID': 3}
2022-07-21T14:19:30.768Z	88.846	{'UnitID': 0}
2022-07-21T14:19:31.577Z	90.842	{'UnitID': 1}
2022-07-21T14:19:35.712Z	89.818	{'UnitID': 2}
2022-07-21T14:19:35.909Z	91.066	{'UnitID': 3}
2022-07-21T14:19:45.748Z	89.09	{'UnitID': 0}
2022-07-21T14:19:46.705Z	89.783	{'UnitID': 1}
2022-07-21T14:19:50.722Z	89.547	{'UnitID': 2}
2022-07-21T14:19:50.896Z	90.644	{'UnitID': 3}
2022-07-21T14:20:00.749Z	88.785	{'UnitID': 0}
2022-07-21T14:20:01.536Z	90.88	{'UnitID': 1}
2022-07-21T14:20:05.720Z	90.539	{'UnitID': 2}
2022-07-21T14:20:05.912Z	91.522	{'UnitID': 3}
2022-07-21T14:20:15.742Z	88.491	{'UnitID': 0}
2022-07-21T14:20:16.604Z	90.81	{'UnitID': 1}
2022-07-21T14:20:20.722Z	90.008	{'UnitID': 2}
2022-07-21T14:20:20.892Z	91.35	{'UnitID': 3}
2022-07-21T14:20:30.765Z	89.38	{'UnitID': 0}
2022-07-21T14:20:31.586Z	90.034	{'UnitID': 1}
2022-07-21T14:20:35.725Z	89.095	{'UnitID': 2}
2022-07-21T14:20:35.894Z	90.713	{'UnitID': 3}
2022-07-21T14:20:45.746Z	89.639	{'UnitID': 0}
2022-07-21T14:20:46.625Z	89.775	{'UnitID': 1}
2022-07-21T14:20:50.729Z	89.69	{'UnitID': 2}
2022-07-21T14:20:50.895Z	89.113	{'UnitID': 3}
2022-07-21T14:21:00.754Z	89.353	{'UnitID': 0}
2022-07-21T14:21:01.571Z	90.36	{'UnitID': 1}
2022-07-21T14:21:05.718Z	89.337	{'UnitID': 2}
2022-07-21T14:21:05.894Z	90.684	{'UnitID': 3}
2022-07-21T14:21:15.752Z	89.216	{'UnitID': 0}
2022-07-21T14:21:16.590Z	90.337	{'UnitID': 1}
2022-07-21T14:21:20.732Z	90.309	{'UnitID': 2}
2022-07-21T14:21:20.895Z	89.154	{'UnitID': 3}
2022-07-21T14:21:30.754Z	89.979	{'UnitID': 0}
2022-07-21T14:21:31.599Z	89.651	{'UnitID': 1}
2022-07-21T14:21:35.733Z	91.051	{'UnitID': 2}
2022-07-21T14:21:35.900Z	89.188	{'UnitID': 3}
2022-07-21T14:21:45.759Z	88.927	{'UnitID': 0}
2022-07-21T14:21:46.543Z	90.019	{'UnitID': 1}
2022-07-21T14:21:50.739Z	90.655	{'UnitID': 2}
2022-07-21T14:21:50.895Z	89.017	{'UnitID': 3}
2022-07-21T14:22:00.764Z	88.952	{'UnitID': 0}
2022-07-21T14:22:01.568Z	90.204	{'UnitID': 1}
2022-07-21T14:22:05.727Z	89.344	{'UnitID': 2}
2022-07-21T14:22:05.896Z	89.511	{'UnitID': 3}
2022-07-21T14:22:15.747Z	89.263	{'UnitID': 0}
2022-07-21T14:22:16.570Z	90.075	{'UnitID': 1}
2022-07-21T14:22:20.728Z	89.409	{'UnitID': 2}
2022-07-21T14:22:20.920Z	88.728	{'UnitID': 3}
2022-07-21T14:22:30.763Z	89.901	{'UnitID': 0}
2022-07-21T14:22:31.698Z	90.113	{'UnitID': 1}
2022-07-21T14:22:35.724Z	90.733	{'UnitID': 2}
2022-07-21T14:22:35.926Z	88.686	{'UnitID': 3}
2022-07-21T14:22:45.753Z	88.253	{'UnitID': 0}
2022-07-21T14:22:46.622Z	90.584	{'UnitID': 1}
2022-07-21T14:22:50.725Z	90.73	{'UnitID': 2}
2022-07-21T14:22:50.904Z	89.453	{'UnitID': 3}
2022-07-21T14:23:00.748Z	88.24	{'UnitID': 0}
2022-07-21T14:23:01.604Z	89.858	{'UnitID': 1}
2022-07-21T14:23:05.726Z	90.004	{'UnitID': 2}
2022-07-21T14:23:05.903Z	89.176	{'UnitID': 3}
2022-07-21T14:23:15.773Z	90.175	{'UnitID': 0}
2022-07-21T14:23:16.576Z	91.13	{'UnitID': 1}
2022-07-21T14:23:20.729Z	90.585	{'UnitID': 2}
2022-07-21T14:23:20.896Z	89.086	{'UnitID': 3}
2022-07-21T14:23:30.755Z	89.783	{'UnitID': 0}
2022-07-21T14:23:31.642Z	90.985	{'UnitID': 1}
2022-07-21T14:23:35.726Z	90.695	{'UnitID': 2}
2022-07-21T14:23:35.908Z	89.337	{'UnitID': 3}
2022-07-21T14:23:45.771Z	88.062	{'UnitID': 0}
2022-07-21T14:23:46.601Z	90.87	{'UnitID': 1}
2022-07-21T14:23:50.729Z	90.468	{'UnitID': 2}
2022-07-21T14:23:50.902Z	91.259	{'UnitID': 3}
2022-07-21T14:24:00.744Z	88.168	{'UnitID': 0}
2022-07-21T14:24:01.612Z	90.806	{'UnitID': 1}
2022-07-21T14:24:05.720Z	90.309	{'UnitID': 2}
2022-07-21T14:24:05.892Z	90.893	{'UnitID': 3}
2022-07-21T14:24:15.748Z	89.839	{'UnitID': 0}
2022-07-21T14:24:16.620Z	90.81	{'UnitID': 1}
2022-07-21T14:24:20.722Z	89.476	{'UnitID': 2}
2022-07-21T14:24:20.892Z	88.937	{'UnitID': 3}
2022-07-21T14:24:30.765Z	89.829	{'UnitID': 0}
2022-07-21T14:24:31.539Z	90.885	{'UnitID': 1}
2022-07-21T14:24:35.730Z	90.038	{'UnitID': 2}
2022-07-21T14:24:35.892Z	89.081	{'UnitID': 3}
2022-07-21T14:24:45.763Z	88.392	{'UnitID': 0}
2022-07-21T14:24:46.626Z	90.962	{'UnitID': 1}
2022-07-21T14:24:50.727Z	90.527	{'UnitID': 2}
2022-07-21T14:24:50.892Z	89.493	{'UnitID': 3}
2022-07-21T14:25:00.752Z	88.4	{'UnitID': 0}
2022-07-21T14:25:01.488Z	91.022	{'UnitID': 1}
2022-07-21T14:25:05.728Z	90.522	{'UnitID': 2}
2022-07-21T14:25:05.895Z	90.22	{'UnitID': 3}
2022-07-21T14:25:15.746Z	88.785	{'UnitID': 0}
2022-07-21T14:25:16.593Z	90.761	{'UnitID': 1}
2022-07-21T14:25:20.740Z	90.176	{'UnitID': 2}
2022-07-21T14:25:20.906Z	91.271	{'UnitID': 3}
2022-07-21T14:25:30.768Z	88.022	{'UnitID': 0}
2022-07-21T14:25:31.660Z	90.581	{'UnitID': 1}
2022-07-21T14:25:35.720Z	89.631	{'UnitID': 2}
2022-07-21T14:25:35.901Z	91.049	{'UnitID': 3}
2022-07-21T14:25:45.750Z	89.363	{'UnitID': 0}
2022-07-21T14:25:46.607Z	89.599	{'UnitID': 1}
2022-07-21T14:25:50.722Z	89.369	{'UnitID': 2}
2022-07-21T14:25:50.906Z	90.191	{'UnitID': 3}
2022-07-21T14:26:00.739Z	88.653	{'UnitID': 0}
2022-07-21T14:26:01.469Z	90.398	{'UnitID': 1}
2022-07-21T14:26:05.725Z	89.371	{'UnitID': 2}
2022-07-21T14:26:05.893Z	90.867	{'UnitID': 3}
2022-07-21T14:26:15.743Z	88.125	{'UnitID': 0}
2022-07-21T14:26:16.517Z	90.757	{'UnitID': 1}
2022-07-21T14:26:20.723Z	89.428	{'UnitID': 2}
2022-07-21T14:26:20.894Z	90.733	{'UnitID': 3}
2022-07-21T14:26:30.747Z	88.561	{'UnitID': 0}
2022-07-21T14:26:31.553Z	90.284	{'UnitID': 1}
2022-07-21T14:26:35.720Z	89.563	{'UnitID': 2}
2022-07-21T14:26:35.894Z	89.912	{'UnitID': 3}
2022-07-21T14:26:45.758Z	90.174	{'UnitID': 0}
2022-07-21T14:26:46.558Z	89.548	{'UnitID': 1}
2022-07-21T14:26:50.724Z	89.806	{'UnitID': 2}
2022-07-21T14:26:50.895Z	88.975	{'UnitID': 3}
2022-07-21T14:27:00.742Z	89.797	{'UnitID': 0}
2022-07-21T14:27:01.490Z	89.61	{'UnitID': 1}
2022-07-21T14:27:05.721Z	89.422	{'UnitID': 2}
2022-07-21T14:27:05.896Z	88.858	{'UnitID': 3}
2022-07-21T14:27:15.744Z	90.186	{'UnitID': 0}
2022-07-21T14:27:16.493Z	90.033	{'UnitID': 1}
2022-07-21T14:27:20.723Z	89.438	{'UnitID': 2}
2022-07-21T14:27:20.899Z	89.888	{'UnitID': 3}
2022-07-21T14:27:30.751Z	90.179	{'UnitID': 0}
2022-07-21T14:27:31.539Z	90.079	{'UnitID': 1}
2022-07-21T14:27:35.721Z	89.494	{'UnitID': 2}
2022-07-21T14:27:35.904Z	89.045	{'UnitID': 3}
2022-07-21T14:27:45.764Z	89.694	{'UnitID': 0}
2022-07-21T14:27:46.539Z	90.505	{'UnitID': 1}
2022-07-21T14:27:50.721Z	90.833	{'UnitID': 2}
2022-07-21T14:27:50.908Z	89.029	{'UnitID': 3}
2022-07-21T14:28:00.744Z	87.839	{'UnitID': 0}
2022-07-21T14:28:01.578Z	90.017	{'UnitID': 1}
2022-07-21T14:28:05.723Z	90.822	{'UnitID': 2}
2022-07-21T14:28:05.903Z	90.528	{'UnitID': 3}
2022-07-21T14:28:15.751Z	89.578	{'UnitID': 0}
2022-07-21T14:28:16.587Z	90.658	{'UnitID': 1}
2022-07-21T14:28:20.734Z	90.531	{'UnitID': 2}
2022-07-21T14:28:20.913Z	88.847	{'UnitID': 3}
2022-07-21T14:28:30.752Z	89.098	{'UnitID': 0}
2022-07-21T14:28:31.582Z	90.337	{'UnitID': 1}
2022-07-21T14:28:35.727Z	89.602	{'UnitID': 2}
2022-07-21T14:28:35.892Z	88.849	{'UnitID': 3}
2022-07-21T14:28:45.746Z	89.567	{'UnitID': 0}
2022-07-21T14:28:46.579Z	91.217	{'UnitID': 1}
2022-07-21T14:28:50.723Z	90.043	{'UnitID': 2}
2022-07-21T14:28:50.889Z	89.046	{'UnitID': 3}
2022-07-21T14:29:00.753Z	89.318	{'UnitID': 0}
2022-07-21T14:29:01.584Z	90.169	{'UnitID': 1}
2022-07-21T14:29:05.727Z	90.551	{'UnitID': 2}
2022-07-21T14:29:05.896Z	90.261	{'UnitID': 3}
2022-07-21T14:29:15.742Z	90.116	{'UnitID': 0}
2022-07-21T14:29:16.681Z	89.766	{'UnitID': 1}
2022-07-21T14:29:20.722Z	89.877	{'UnitID': 2}
2022-07-21T14:29:20.916Z	91.19	{'UnitID': 3}
2022-07-21T14:29:30.775Z	90.25	{'UnitID': 0}
2022-07-21T14:29:31.640Z	90.32	{'UnitID': 1}
2022-07-21T14:29:35.717Z	89.514	{'UnitID': 2}
2022-07-21T14:29:35.905Z	91.045	{'UnitID': 3}
2022-07-21T14:29:45.740Z	89.674	{'UnitID': 0}
2022-07-21T14:29:46.637Z	91.143	{'UnitID': 1}
2022-07-21T14:29:50.718Z	90.599	{'UnitID': 2}
2022-07-21T14:29:50.909Z	90.541	{'UnitID': 3}
2022-07-21T14:30:00.743Z	88.545	{'UnitID': 0}
2022-07-21T14:30:01.530Z	90.736	{'UnitID': 1}
2022-07-21T14:30:05.722Z	89.244	{'UnitID': 2}
2022-07-21T14:30:05.915Z	90.81	{'UnitID': 3}
2022-07-21T14:30:15.750Z	88.249	{'UnitID': 0}
2022-07-21T14:30:16.605Z	90.824	{'UnitID': 1}
2022-07-21T14:30:20.729Z	89.33	{'UnitID': 2}
2022-07-21T14:30:20.907Z	90.951	{'UnitID': 3}
2022-07-21T14:30:30.776Z	89.408	{'UnitID': 0}
2022-07-21T14:30:31.582Z	90.345	{'UnitID': 1}
2022-07-21T14:30:35.725Z	89.223	{'UnitID': 2}
2022-07-21T14:30:35.899Z	90.974	{'UnitID': 3}
2022-07-21T14:30:45.752Z	89.497	{'UnitID': 0}
2022-07-21T14:30:46.663Z	90.553	{'UnitID': 1}
2022-07-21T14:30:50.722Z	89.334	{'UnitID': 2}
2022-07-21T14:30:50.898Z	91.067	{'UnitID': 3}
2022-07-21T14:31:00.745Z	89.37	{'UnitID': 0}
2022-07-21T14:31:01.541Z	90.286	{'UnitID': 1}
2022-07-21T14:31:05.726Z	89.542	{'UnitID': 2}
2022-07-21T14:31:05.889Z	91.163	{'UnitID': 3}
2022-07-21T14:31:15.764Z	88.651	{'UnitID': 0}
2022-07-21T14:31:16.614Z	90.381	{'UnitID': 1}
2022-07-21T14:31:20.721Z	88.995	{'UnitID': 2}
2022-07-21T14:31:20.922Z	90.841	{'UnitID': 3}
2022-07-21T14:31:30.743Z	89.224	{'UnitID': 0}
2022-07-21T14:31:31.553Z	89.972	{'UnitID': 1}
2022-07-21T14:31:35.991Z	89.031	{'UnitID': 3}
2022-07-21T14:31:36.054Z	89.872	{'UnitID': 2}
2022-07-21T14:31:45.742Z	90.38	{'UnitID': 0}
2022-07-21T14:31:46.600Z	90.559	{'UnitID': 1}
2022-07-21T14:31:50.726Z	90.62	{'UnitID': 2}
2022-07-21T14:31:50.893Z	89.315	{'UnitID': 3}
2022-07-21T14:32:00.744Z	88.212	{'UnitID': 0}
2022-07-21T14:32:01.485Z	91.012	{'UnitID': 1}
2022-07-21T14:32:05.725Z	89.405	{'UnitID': 2}
2022-07-21T14:32:05.899Z	89.464	{'UnitID': 3}
2022-07-21T14:32:15.747Z	89.708	{'UnitID': 0}
2022-07-21T14:32:16.591Z	90.88	{'UnitID': 1}
2022-07-21T14:32:20.718Z	89.675	{'UnitID': 2}
2022-07-21T14:32:20.908Z	89.035	{'UnitID': 3}
2022-07-21T14:32:30.751Z	89.719	{'UnitID': 0}
2022-07-21T14:32:31.597Z	90.378	{'UnitID': 1}
2022-07-21T14:32:35.724Z	89.74	{'UnitID': 2}
2022-07-21T14:32:35.894Z	88.837	{'UnitID': 3}
2022-07-21T14:32:45.763Z	88.919	{'UnitID': 0}
2022-07-21T14:32:46.510Z	90.91	{'UnitID': 1}
2022-07-21T14:32:50.718Z	90.372	{'UnitID': 2}
2022-07-21T14:32:50.902Z	90.781	{'UnitID': 3}
2022-07-21T14:33:00.742Z	87.784	{'UnitID': 0}
2022-07-21T14:33:01.483Z	90.36	{'UnitID': 1}
2022-07-21T14:33:05.721Z	90.491	{'UnitID': 2}
2022-07-21T14:33:05.904Z	90.587	{'UnitID': 3}
2022-07-21T14:33:15.738Z	88.101	{'UnitID': 0}
2022-07-21T14:33:16.607Z	90.104	{'UnitID': 1}
2022-07-21T14:33:20.720Z	90.391	{'UnitID': 2}
2022-07-21T14:33:20.894Z	89.995	{'UnitID': 3}
2022-07-21T14:33:30.756Z	87.893	{'UnitID': 0}
2022-07-21T14:33:31.611Z	90.236	{'UnitID': 1}
2022-07-21T14:33:35.728Z	90.128	{'UnitID': 2}
2022-07-21T14:33:35.891Z	91.371	{'UnitID': 3}
2022-07-21T14:33:45.761Z	89.957	{'UnitID': 0}
2022-07-21T14:33:46.655Z	89.702	{'UnitID': 1}
2022-07-21T14:33:50.728Z	89.095	{'UnitID': 2}
2022-07-21T14:33:50.900Z	90.549	{'UnitID': 3}
2022-07-21T14:34:00.744Z	89.748	{'UnitID': 0}
2022-07-21T14:34:01.542Z	89.587	{'UnitID': 1}
2022-07-21T14:34:05.723Z	89.507	{'UnitID': 2}
2022-07-21T14:34:05.907Z	90.374	{'UnitID': 3}
2022-07-21T14:34:15.741Z	88.445	{'UnitID': 0}
2022-07-21T14:34:16.579Z	89.493	{'UnitID': 1}
2022-07-21T14:34:20.740Z	89.163	{'UnitID': 2}
2022-07-21T14:34:20.912Z	88.956	{'UnitID': 3}
2022-07-21T14:34:30.761Z	88.849	{'UnitID': 0}
2022-07-21T14:34:31.599Z	89.786	{'UnitID': 1}
2022-07-21T14:34:35.716Z	89.123	{'UnitID': 2}
2022-07-21T14:34:35.896Z	88.715	{'UnitID': 3}
2022-07-21T14:34:45.983Z	89.71	{'UnitID': 0}
2022-07-21T14:34:46.988Z	91.167	{'UnitID': 1}
2022-07-21T14:34:50.728Z	90.368	{'UnitID': 2}
2022-07-21T14:34:50.899Z	89.374	{'UnitID': 3}
2022-07-21T14:35:00.746Z	90.28	{'UnitID': 0}
2022-07-21T14:35:02.368Z	89.852	{'UnitID': 1}
2022-07-21T14:35:05.719Z	89.452	{'UnitID': 2}
2022-07-21T14:35:05.899Z	88.741	{'UnitID': 3}
2022-07-21T14:35:15.760Z	89.843	{'UnitID': 0}
2022-07-21T14:35:16.601Z	90.137	{'UnitID': 1}
2022-07-21T14:35:20.719Z	89.327	{'UnitID': 2}
2022-07-21T14:35:20.896Z	88.652	{'UnitID': 3}
2022-07-21T14:35:30.745Z	89.367	{'UnitID': 0}
2022-07-21T14:35:31.574Z	90.339	{'UnitID': 1}
2022-07-21T14:35:35.714Z	89.927	{'UnitID': 2}
2022-07-21T14:35:35.893Z	89.002	{'UnitID': 3}
2022-07-21T14:35:45.759Z	88.924	{'UnitID': 0}
2022-07-21T14:35:46.604Z	90.786	{'UnitID': 1}
2022-07-21T14:35:50.719Z	90.246	{'UnitID': 2}
2022-07-21T14:35:50.913Z	90.079	{'UnitID': 3}
2022-07-21T14:36:00.745Z	88.637	{'UnitID': 0}
2022-07-21T14:36:01.569Z	90.536	{'UnitID': 1}
2022-07-21T14:36:05.723Z	89.383	{'UnitID': 2}
2022-07-21T14:36:05.888Z	90.941	{'UnitID': 3}
2022-07-21T14:36:15.744Z	90.246	{'UnitID': 0}
2022-07-21T14:36:16.617Z	89.539	{'UnitID': 1}
2022-07-21T14:36:20.721Z	89.08	{'UnitID': 2}
2022-07-21T14:36:20.897Z	89.872	{'UnitID': 3}
2022-07-21T14:36:30.755Z	90.898	{'UnitID': 0}
2022-07-21T14:36:31.612Z	89.932	{'UnitID': 1}
2022-07-21T14:36:35.724Z	89.47	{'UnitID': 2}
2022-07-21T14:36:35.893Z	88.575	{'UnitID': 3}
2022-07-21T14:36:45.742Z	90.391	{'UnitID': 0}
2022-07-21T14:36:46.538Z	90.04	{'UnitID': 1}
2022-07-21T14:36:50.720Z	90.013	{'UnitID': 2}
2022-07-21T14:36:50.891Z	88.727	{'UnitID': 3}
2022-07-21T14:37:00.765Z	90.865	{'UnitID': 0}
2022-07-21T14:37:01.669Z	89.841	{'UnitID': 1}
2022-07-21T14:37:05.730Z	89.516	{'UnitID': 2}
2022-07-21T14:37:05.893Z	89.301	{'UnitID': 3}
2022-07-21T14:37:15.745Z	89.598	{'UnitID': 0}
2022-07-21T14:37:16.614Z	89.564	{'UnitID': 1}
2022-07-21T14:37:20.723Z	89.645	{'UnitID': 2}
2022-07-21T14:37:20.903Z	90.671	{'UnitID': 3}
2022-07-21T14:37:30.756Z	90.184	{'UnitID': 0}
2022-07-21T14:37:31.594Z	89.668	{'UnitID': 1}
2022-07-21T14:37:35.725Z	89.443	{'UnitID': 2}
2022-07-21T14:37:35.900Z	88.722	{'UnitID': 3}
2022-07-21T14:37:45.745Z	91.021	{'UnitID': 0}
2022-07-21T14:37:46.626Z	90.042	{'UnitID': 1}
2022-07-21T14:37:50.728Z	89.826	{'UnitID': 2}
2022-07-21T14:37:50.897Z	88.524	{'UnitID': 3}
2022-07-21T14:38:00.761Z	90.489	{'UnitID': 0}
2022-07-21T14:38:01.566Z	89.59	{'UnitID': 1}
2022-07-21T14:38:05.722Z	89.706	{'UnitID': 2}
2022-07-21T14:38:05.901Z	88.467	{'UnitID': 3}
2022-07-21T14:38:15.743Z	89.271	{'UnitID': 0}
2022-07-21T14:38:16.577Z	89.325	{'UnitID': 1}
2022-07-21T14:38:20.730Z	90.146	{'UnitID': 2}
2022-07-21T14:38:20.909Z	90.973	{'UnitID': 3}
2022-07-21T14:38:30.750Z	89.183	{'UnitID': 0}
2022-07-21T14:38:31.670Z	89.341	{'UnitID': 1}
2022-07-21T14:38:35.730Z	89.336	{'UnitID': 2}
2022-07-21T14:38:35.896Z	89.401	{'UnitID': 3}
2022-07-21T14:38:45.756Z	90.354	{'UnitID': 0}
2022-07-21T14:38:46.607Z	89.273	{'UnitID': 1}
2022-07-21T14:38:50.716Z	89.043	{'UnitID': 2}
2022-07-21T14:38:50.900Z	89.716	{'UnitID': 3}
2022-07-21T14:39:00.746Z	89.115	{'UnitID': 0}
2022-07-21T14:39:01.688Z	89.424	{'UnitID': 1}
2022-07-21T14:39:05.724Z	88.935	{'UnitID': 2}
2022-07-21T14:39:05.893Z	90.592	{'UnitID': 3}
2022-07-21T14:39:15.746Z	89.503	{'UnitID': 0}
2022-07-21T14:39:16.648Z	89.477	{'UnitID': 1}
2022-07-21T14:39:20.725Z	88.951	{'UnitID': 2}
2022-07-21T14:39:20.893Z	88.435	{'UnitID': 3}
2022-07-21T14:39:30.745Z	90.472	{'UnitID': 0}
2022-07-21T14:39:31.687Z	89.796	{'UnitID': 1}
2022-07-21T14:39:35.719Z	89.628	{'UnitID': 2}
2022-07-21T14:39:35.890Z	88.911	{'UnitID': 3}
2022-07-21T14:39:45.777Z	90.971	{'UnitID': 0}
2022-07-21T14:39:46.581Z	89.791	{'UnitID': 1}
2022-07-21T14:39:51.490Z	89.223	{'UnitID': 3}
2022-07-21T14:39:51.498Z	89.001	{'UnitID': 2}
2022-07-21T14:40:00.749Z	91.104	{'UnitID': 0}
2022-07-21T14:40:01.537Z	89.672	{'UnitID': 1}
2022-07-21T14:40:05.733Z	89.733	{'UnitID': 2}
2022-07-21T14:40:05.889Z	88.989	{'UnitID': 3}
2022-07-21T14:40:15.744Z	90.509	{'UnitID': 0}
2022-07-21T14:40:16.569Z	89.84	{'UnitID': 1}
2022-07-21T14:40:20.716Z	89.421	{'UnitID': 2}
2022-07-21T14:40:20.894Z	88.748	{'UnitID': 3}
2022-07-21T14:40:30.747Z	89.956	{'UnitID': 0}
2022-07-21T14:40:31.654Z	89.557	{'UnitID': 1}
2022-07-21T14:40:35.731Z	89.139	{'UnitID': 2}
2022-07-21T14:40:35.895Z	89.06	{'UnitID': 3}
2022-07-21T14:40:45.769Z	89.22	{'UnitID': 0}
2022-07-21T14:40:46.634Z	89.477	{'UnitID': 1}
2022-07-21T14:40:50.724Z	89.137	{'UnitID': 2}
2022-07-21T14:40:50.892Z	89.181	{'UnitID': 3}
2022-07-21T14:41:00.744Z	89.305	{'UnitID': 0}
2022-07-21T14:41:01.545Z	89.443	{'UnitID': 1}
2022-07-21T14:41:05.724Z	89.029	{'UnitID': 2}
2022-07-21T14:41:05.895Z	89.31	{'UnitID': 3}
2022-07-21T14:41:15.743Z	90.835	{'UnitID': 0}
2022-07-21T14:41:16.591Z	89.398	{'UnitID': 1}
2022-07-21T14:41:20.725Z	89.148	{'UnitID': 2}
2022-07-21T14:41:20.908Z	89.04	{'UnitID': 3}
2022-07-21T14:41:30.764Z	90.733	{'UnitID': 0}
2022-07-21T14:41:31.587Z	89.365	{'UnitID': 1}
2022-07-21T14:41:35.740Z	88.897	{'UnitID': 2}
2022-07-21T14:41:35.917Z	89.461	{'UnitID': 3}
2022-07-21T14:41:45.771Z	90.509	{'UnitID': 0}
2022-07-21T14:41:46.578Z	89.564	{'UnitID': 1}
2022-07-21T14:41:50.725Z	90.308	{'UnitID': 2}
2022-07-21T14:41:50.899Z	88.447	{'UnitID': 3}
2022-07-21T14:42:00.746Z	89.83	{'UnitID': 0}
2022-07-21T14:42:01.592Z	89.608	{'UnitID': 1}
2022-07-21T14:42:05.729Z	89.704	{'UnitID': 2}
2022-07-21T14:42:05.895Z	88.51	{'UnitID': 3}
2022-07-21T14:42:15.740Z	88.78	{'UnitID': 0}
2022-07-21T14:42:16.677Z	90.462	{'UnitID': 1}
2022-07-21T14:42:20.730Z	90.31	{'UnitID': 2}
2022-07-21T14:42:20.891Z	88.928	{'UnitID': 3}
2022-07-21T14:42:30.766Z	90.485	{'UnitID': 0}
2022-07-21T14:42:31.629Z	90.555	{'UnitID': 1}
2022-07-21T14:42:35.727Z	89.954	{'UnitID': 2}
2022-07-21T14:42:35.910Z	89.081	{'UnitID': 3}
2022-07-21T14:42:45.744Z	88.915	{'UnitID': 0}
2022-07-21T14:42:46.636Z	90.775	{'UnitID': 1}
2022-07-21T14:42:50.722Z	90.624	{'UnitID': 2}
2022-07-21T14:42:50.899Z	89.23	{'UnitID': 3}
2022-07-21T14:43:00.756Z	90.076	{'UnitID': 0}
2022-07-21T14:43:01.565Z	89.638	{'UnitID': 1}
2022-07-21T14:43:05.731Z	90.766	{'UnitID': 2}
2022-07-21T14:43:05.902Z	89.2	{'UnitID': 3}
2022-07-21T14:43:15.771Z	90.255	{'UnitID': 0}
2022-07-21T14:43:16.669Z	89.651	{'UnitID': 1}
2022-07-21T14:43:20.719Z	90.406	{'UnitID': 2}
2022-07-21T14:43:21.449Z	88.616	{'UnitID': 3}
2022-07-21T14:43:30.998Z	89.106	{'UnitID': 0}
2022-07-21T14:43:31.975Z	89.587	{'UnitID': 1}
2022-07-21T14:43:35.738Z	90.521	{'UnitID': 2}
2022-07-21T14:43:35.898Z	88.578	{'UnitID': 3}
2022-07-21T14:43:45.766Z	88.154	{'UnitID': 0}
2022-07-21T14:43:48.148Z	90.552	{'UnitID': 1}
2022-07-21T14:43:50.734Z	90.981	{'UnitID': 2}
2022-07-21T14:43:50.895Z	88.957	{'UnitID': 3}
2022-07-21T14:44:00.747Z	88.238	{'UnitID': 0}
2022-07-21T14:44:01.570Z	90.788	{'UnitID': 1}
2022-07-21T14:44:05.734Z	90.804	{'UnitID': 2}
2022-07-21T14:44:05.894Z	89.721	{'UnitID': 3}
2022-07-21T14:44:15.763Z	88.312	{'UnitID': 0}
2022-07-21T14:44:16.641Z	90.817	{'UnitID': 1}
2022-07-21T14:44:20.723Z	91.249	{'UnitID': 2}
2022-07-21T14:44:20.892Z	89.012	{'UnitID': 3}
2022-07-21T14:44:30.747Z	88.338	{'UnitID': 0}
2022-07-21T14:44:31.667Z	90.784	{'UnitID': 1}
2022-07-21T14:44:35.735Z	90.209	{'UnitID': 2}
2022-07-21T14:44:35.897Z	89.95	{'UnitID': 3}
2022-07-21T14:44:45.768Z	88.156	{'UnitID': 0}
2022-07-21T14:44:46.606Z	89.266	{'UnitID': 1}
2022-07-21T14:44:50.722Z	90.539	{'UnitID': 2}
2022-07-21T14:44:50.895Z	90.567	{'UnitID': 3}
2022-07-21T14:45:00.745Z	88.338	{'UnitID': 0}
2022-07-21T14:45:01.578Z	89.466	{'UnitID': 1}
2022-07-21T14:45:05.731Z	90.756	{'UnitID': 2}
2022-07-21T14:45:05.897Z	88.228	{'UnitID': 3}
2022-07-21T14:45:15.756Z	89.904	{'UnitID': 0}
2022-07-21T14:45:16.559Z	90.26	{'UnitID': 1}
2022-07-21T14:45:20.725Z	91.564	{'UnitID': 2}
2022-07-21T14:45:20.901Z	88.83	{'UnitID': 3}
2022-07-21T14:45:30.749Z	87.895	{'UnitID': 0}
2022-07-21T14:45:31.636Z	90.894	{'UnitID': 1}
2022-07-21T14:45:35.729Z	90.396	{'UnitID': 2}
2022-07-21T14:45:35.894Z	89.513	{'UnitID': 3}
2022-07-21T14:45:45.763Z	88.44	{'UnitID': 0}
2022-07-21T14:45:46.674Z	90.474	{'UnitID': 1}
2022-07-21T14:45:50.722Z	90.54	{'UnitID': 2}
2022-07-21T14:45:50.896Z	88.939	{'UnitID': 3}
2022-07-21T14:46:00.751Z	87.647	{'UnitID': 0}
2022-07-21T14:46:01.562Z	90.263	{'UnitID': 1}
2022-07-21T14:46:05.728Z	91.606	{'UnitID': 2}
2022-07-21T14:46:05.894Z	89.693	{'UnitID': 3}
2022-07-21T14:46:15.768Z	87.643	{'UnitID': 0}
2022-07-21T14:46:16.638Z	90.128	{'UnitID': 1}
2022-07-21T14:46:20.717Z	91.577	{'UnitID': 2}
2022-07-21T14:46:20.889Z	89.955	{'UnitID': 3}
2022-07-21T14:46:30.763Z	87.522	{'UnitID': 0}
2022-07-21T14:46:31.609Z	89.859	{'UnitID': 1}
2022-07-21T14:46:35.730Z	90.218	{'UnitID': 2}
2022-07-21T14:46:35.896Z	90.259	{'UnitID': 3}
2022-07-21T14:46:45.761Z	87.475	{'UnitID': 0}
2022-07-21T14:46:46.557Z	89.954	{'UnitID': 1}
2022-07-21T14:46:50.724Z	91.3	{'UnitID': 2}
2022-07-21T14:46:50.899Z	88.564	{'UnitID': 3}
2022-07-21T14:47:00.742Z	89.666	{'UnitID': 0}
2022-07-21T14:47:01.529Z	89.89	{'UnitID': 1}
2022-07-21T14:47:05.729Z	91.488	{'UnitID': 2}
2022-07-21T14:47:05.890Z	90.16	{'UnitID': 3}
2022-07-21T14:47:15.760Z	89.274	{'UnitID': 0}
2022-07-21T14:47:16.620Z	89.875	{'UnitID': 1}
2022-07-21T14:47:21.494Z	90.207	{'UnitID': 3}
2022-07-21T14:47:21.505Z	89.951	{'UnitID': 2}
2022-07-21T14:47:30.757Z	87.632	{'UnitID': 0}
2022-07-21T14:47:31.585Z	89.156	{'UnitID': 1}
2022-07-21T14:47:35.731Z	91.273	{'UnitID': 2}
2022-07-21T14:47:35.895Z	89.723	{'UnitID': 3}
2022-07-21T14:47:45.760Z	87.752	{'UnitID': 0}
2022-07-21T14:47:47.315Z	89.364	{'UnitID': 1}
2022-07-21T14:47:50.719Z	89.972	{'UnitID': 2}
2022-07-21T14:47:50.890Z	89.367	{'UnitID': 3}
2022-07-21T14:48:00.746Z	87.63	{'UnitID': 0}
2022-07-21T14:48:01.562Z	90.607	{'UnitID': 1}
2022-07-21T14:48:05.729Z	91.108	{'UnitID': 2}
2022-07-21T14:48:05.894Z	89.39	{'UnitID': 3}
2022-07-21T14:48:15.745Z	87.804	{'UnitID': 0}
2022-07-21T14:48:16.610Z	90.565	{'UnitID': 1}
2022-07-21T14:48:20.722Z	89.798	{'UnitID': 2}
2022-07-21T14:48:20.904Z	90.204	{'UnitID': 3}
2022-07-21T14:48:30.750Z	89.01	{'UnitID': 0}
2022-07-21T14:48:31.687Z	89.594	{'UnitID': 1}
2022-07-21T14:48:35.725Z	90.357	{'UnitID': 2}
2022-07-21T14:48:35.896Z	88.495	{'UnitID': 3}
2022-07-21T14:48:45.763Z	89.478	{'UnitID': 0}
2022-07-21T14:48:46.655Z	89.365	{'UnitID': 1}
2022-07-21T14:48:50.726Z	90.734	{'UnitID': 2}
2022-07-21T14:48:50.892Z	88.627	{'UnitID': 3}
2022-07-21T14:49:00.742Z	89.605	{'UnitID': 0}
2022-07-21T14:49:01.571Z	89.342	{'UnitID': 1}
2022-07-21T14:49:05.731Z	90.025	{'UnitID': 2}
2022-07-21T14:49:05.896Z	88.392	{'UnitID': 3}
2022-07-21T14:49:15.745Z	89.391	{'UnitID': 0}
2022-07-21T14:49:16.488Z	89.958	{'UnitID': 1}
2022-07-21T14:49:20.739Z	90.482	{'UnitID': 2}
2022-07-21T14:49:20.902Z	88.161	{'UnitID': 3}
2022-07-21T14:49:30.752Z	89.098	{'UnitID': 0}
2022-07-21T14:49:31.532Z	89.958	{'UnitID': 1}
2022-07-21T14:49:35.728Z	90.492	{'UnitID': 2}
2022-07-21T14:49:35.895Z	88.11	{'UnitID': 3}
2022-07-21T14:49:45.745Z	87.427	{'UnitID': 0}
2022-07-21T14:49:46.543Z	89.998	{'UnitID': 1}
2022-07-21T14:49:50.729Z	90.874	{'UnitID': 2}
2022-07-21T14:49:50.904Z	89.269	{'UnitID': 3}
2022-07-21T14:50:00.754Z	88.34	{'UnitID': 0}
2022-07-21T14:50:01.565Z	90.599	{'UnitID': 1}
2022-07-21T14:50:05.745Z	91.066	{'UnitID': 2}
2022-07-21T14:50:05.894Z	88.603	{'UnitID': 3}
2022-07-21T14:50:15.760Z	87.694	{'UnitID': 0}
2022-07-21T14:50:16.659Z	90.575	{'UnitID': 1}
2022-07-21T14:50:20.722Z	90.693	{'UnitID': 2}
2022-07-21T14:50:20.898Z	89.237	{'UnitID': 3}
2022-07-21T14:50:30.765Z	87.433	{'UnitID': 0}
2022-07-21T14:50:31.600Z	90.733	{'UnitID': 1}
2022-07-21T14:50:35.723Z	90.738	{'UnitID': 2}
2022-07-21T14:50:35.891Z	89.309	{'UnitID': 3}
2022-07-21T14:50:45.772Z	87.707	{'UnitID': 0}
2022-07-21T14:50:46.570Z	90.718	{'UnitID': 1}
2022-07-21T14:50:50.730Z	90.288	{'UnitID': 2}
2022-07-21T14:50:50.913Z	90.548	{'UnitID': 3}
2022-07-21T14:51:00.769Z	88.101	{'UnitID': 0}
2022-07-21T14:51:01.575Z	90.598	{'UnitID': 1}
2022-07-21T14:51:05.751Z	90.456	{'UnitID': 2}
2022-07-21T14:51:05.895Z	90.74	{'UnitID': 3}
2022-07-21T14:51:15.747Z	87.972	{'UnitID': 0}
2022-07-21T14:51:16.687Z	90.452	{'UnitID': 1}
2022-07-21T14:51:20.723Z	89.723	{'UnitID': 2}
2022-07-21T14:51:20.899Z	90.727	{'UnitID': 3}
2022-07-21T14:51:30.759Z	88.399	{'UnitID': 0}
2022-07-21T14:51:31.630Z	90.044	{'UnitID': 1}
2022-07-21T14:51:35.753Z	89.835	{'UnitID': 2}
2022-07-21T14:51:35.906Z	89.623	{'UnitID': 3}
2022-07-21T14:51:45.753Z	88.707	{'UnitID': 0}
2022-07-21T14:51:46.653Z	89.139	{'UnitID': 1}
2022-07-21T14:51:50.736Z	89.899	{'UnitID': 2}
2022-07-21T14:51:50.898Z	88.845	{'UnitID': 3}
2022-07-21T14:52:00.756Z	88.789	{'UnitID': 0}
2022-07-21T14:52:01.636Z	89.237	{'UnitID': 1}
2022-07-21T14:52:05.722Z	89.4	{'UnitID': 2}
2022-07-21T14:52:05.892Z	90.826	{'UnitID': 3}
2022-07-21T14:52:15.745Z	88.506	{'UnitID': 0}
2022-07-21T14:52:16.638Z	89.435	{'UnitID': 1}
2022-07-21T14:52:20.718Z	89.252	{'UnitID': 2}
2022-07-21T14:52:20.899Z	90.796	{'UnitID': 3}
2022-07-21T14:52:30.755Z	88.238	{'UnitID': 0}
2022-07-21T14:52:31.592Z	89.627	{'UnitID': 1}
2022-07-21T14:52:35.736Z	90.148	{'UnitID': 2}
2022-07-21T14:52:35.904Z	90.139	{'UnitID': 3}
2022-07-21T14:52:45.742Z	88.555	{'UnitID': 0}
2022-07-21T14:52:46.675Z	89.341	{'UnitID': 1}
2022-07-21T14:52:50.718Z	88.99	{'UnitID': 2}
2022-07-21T14:52:50.898Z	91.162	{'UnitID': 3}
2022-07-21T14:53:00.736Z	88.075	{'UnitID': 0}
2022-07-21T14:53:01.583Z	89.92	{'UnitID': 1}
2022-07-21T14:53:05.725Z	89.254	{'UnitID': 2}
2022-07-21T14:53:05.887Z	90.074	{'UnitID': 3}
2022-07-21T14:53:15.742Z	89.37	{'UnitID': 0}
2022-07-21T14:53:16.596Z	89.707	{'UnitID': 1}
2022-07-21T14:53:20.715Z	89.264	{'UnitID': 2}
2022-07-21T14:53:20.897Z	90.783	{'UnitID': 3}
2022-07-21T14:53:30.764Z	89.381	{'UnitID': 0}
2022-07-21T14:53:31.579Z	89.257	{'UnitID': 1}
2022-07-21T14:53:35.726Z	89.312	{'UnitID': 2}
2022-07-21T14:53:35.887Z	90.903	{'UnitID': 3}
2022-07-21T14:53:45.739Z	89.473	{'UnitID': 0}
2022-07-21T14:53:46.608Z	89.479	{'UnitID': 1}
2022-07-21T14:53:50.731Z	89.29	{'UnitID': 2}
2022-07-21T14:53:50.891Z	90.193	{'UnitID': 3}
2022-07-21T14:54:00.743Z	87.453	{'UnitID': 0}
2022-07-21T14:54:01.503Z	90.827	{'UnitID': 1}
2022-07-21T14:54:05.728Z	90.34	{'UnitID': 2}
2022-07-21T14:54:05.890Z	91.564	{'UnitID': 3}
2022-07-21T14:54:15.741Z	87.548	{'UnitID': 0}
2022-07-21T14:54:16.608Z	90.814	{'UnitID': 1}
2022-07-21T14:54:20.729Z	89.759	{'UnitID': 2}
2022-07-21T14:54:20.895Z	91.476	{'UnitID': 3}
2022-07-21T14:54:30.748Z	87.465	{'UnitID': 0}
2022-07-21T14:54:31.622Z	90.697	{'UnitID': 1}
2022-07-21T14:54:35.733Z	89.756	{'UnitID': 2}
2022-07-21T14:54:35.887Z	91.664	{'UnitID': 3}
2022-07-21T14:54:45.746Z	88.017	{'UnitID': 0}
2022-07-21T14:54:46.624Z	90.529	{'UnitID': 1}
2022-07-21T14:54:50.729Z	90.159	{'UnitID': 2}
2022-07-21T14:54:50.896Z	90.711	{'UnitID': 3}
2022-07-21T14:55:00.747Z	87.734	{'UnitID': 0}
2022-07-21T14:55:01.521Z	90.735	{'UnitID': 1}
2022-07-21T14:55:05.728Z	88.905	{'UnitID': 2}
2022-07-21T14:55:05.889Z	91.476	{'UnitID': 3}
2022-07-21T14:55:15.768Z	88.775	{'UnitID': 0}
2022-07-21T14:55:16.621Z	89.653	{'UnitID': 1}
2022-07-21T14:55:20.728Z	89.95	{'UnitID': 2}
2022-07-21T14:55:20.895Z	89.861	{'UnitID': 3}
2022-07-21T14:55:30.769Z	88.242	{'UnitID': 0}
2022-07-21T14:55:31.532Z	89.798	{'UnitID': 1}
2022-07-21T14:55:35.719Z	89.848	{'UnitID': 2}
2022-07-21T14:55:35.888Z	89.871	{'UnitID': 3}
2022-07-21T14:55:45.755Z	89.109	{'UnitID': 0}
2022-07-21T14:55:46.552Z	89.235	{'UnitID': 1}
2022-07-21T14:55:50.725Z	89.682	{'UnitID': 2}
2022-07-21T14:55:50.892Z	89.907	{'UnitID': 3}
2022-07-21T14:56:00.751Z	87.86	{'UnitID': 0}
2022-07-21T14:56:01.496Z	89.894	{'UnitID': 1}
2022-07-21T14:56:05.727Z	88.804	{'UnitID': 2}
2022-07-21T14:56:05.899Z	90.104	{'UnitID': 3}
2022-07-21T14:56:15.747Z	89.445	{'UnitID': 0}
2022-07-21T14:56:16.534Z	89.045	{'UnitID': 1}
2022-07-21T14:56:20.732Z	88.979	{'UnitID': 2}
2022-07-21T14:56:20.895Z	89.603	{'UnitID': 3}
2022-07-21T14:56:30.778Z	89.321	{'UnitID': 0}
2022-07-21T14:56:31.579Z	89.954	{'UnitID': 1}
2022-07-21T14:56:35.727Z	89.516	{'UnitID': 2}
2022-07-21T14:56:35.898Z	89.693	{'UnitID': 3}
2022-07-21T14:56:45.742Z	89.062	{'UnitID': 0}
2022-07-21T14:56:46.621Z	89.997	{'UnitID': 1}
2022-07-21T14:56:50.726Z	89.921	{'UnitID': 2}
2022-07-21T14:56:50.887Z	89.613	{'UnitID': 3}
2022-07-21T14:57:00.740Z	88.895	{'UnitID': 0}
2022-07-21T14:57:01.528Z	89.216	{'UnitID': 1}
2022-07-21T14:57:05.719Z	90.125	{'UnitID': 2}
2022-07-21T14:57:05.893Z	90.122	{'UnitID': 3}
2022-07-21T14:57:15.746Z	88.317	{'UnitID': 0}
2022-07-21T14:57:16.590Z	89.393	{'UnitID': 1}
2022-07-21T14:57:20.727Z	89.48	{'UnitID': 2}
2022-07-21T14:57:20.923Z	89.167	{'UnitID': 3}
2022-07-21T14:57:30.756Z	88.265	{'UnitID': 0}
2022-07-21T14:57:31.540Z	90.414	{'UnitID': 1}
2022-07-21T14:57:35.723Z	89.181	{'UnitID': 2}
2022-07-21T14:57:35.889Z	89.175	{'UnitID': 3}
2022-07-21T14:57:45.740Z	88.163	{'UnitID': 0}
2022-07-21T14:57:46.550Z	90.281	{'UnitID': 1}
2022-07-21T14:57:50.723Z	89.949	{'UnitID': 2}
2022-07-21T14:57:50.894Z	89.99	{'UnitID': 3}
2022-07-21T14:58:00.743Z	88.218	{'UnitID': 0}
2022-07-21T14:58:01.473Z	89.327	{'UnitID': 1}
2022-07-21T14:58:05.717Z	90.035	{'UnitID': 2}
2022-07-21T14:58:05.897Z	89.999	{'UnitID': 3}
2022-07-21T14:58:15.744Z	89.155	{'UnitID': 0}
2022-07-21T14:58:16.547Z	89.006	{'UnitID': 1}
2022-07-21T14:58:20.723Z	88.709	{'UnitID': 2}
2022-07-21T14:58:20.889Z	89.115	{'UnitID': 3}
2022-07-21T14:58:30.758Z	88.134	{'UnitID': 0}
2022-07-21T14:58:31.603Z	89.306	{'UnitID': 1}
2022-07-21T14:58:35.728Z	89.039	{'UnitID': 2}
2022-07-21T14:58:35.890Z	91.193	{'UnitID': 3}
2022-07-21T14:58:45.739Z	87.825	{'UnitID': 0}
2022-07-21T14:58:46.535Z	90.025	{'UnitID': 1}
2022-07-21T14:58:50.721Z	88.282	{'UnitID': 2}
2022-07-21T14:58:50.897Z	90.971	{'UnitID': 3}
2022-07-21T14:59:00.757Z	89.348	{'UnitID': 0}
2022-07-21T14:59:01.552Z	89.132	{'UnitID': 1}
2022-07-21T14:59:05.722Z	88.311	{'UnitID': 2}
2022-07-21T14:59:05.907Z	89.969	{'UnitID': 3}
2022-07-21T14:59:15.745Z	87.602	{'UnitID': 0}
2022-07-21T14:59:16.552Z	89.85	{'UnitID': 1}
2022-07-21T14:59:20.725Z	88.257	{'UnitID': 2}
2022-07-21T14:59:20.890Z	90.767	{'UnitID': 3}
2022-07-21T14:59:30.743Z	89.271	{'UnitID': 0}
2022-07-21T14:59:31.612Z	89.111	{'UnitID': 1}
2022-07-21T14:59:35.724Z	88.386	{'UnitID': 2}
2022-07-21T14:59:35.895Z	89.7	{'UnitID': 3}
2022-07-21T14:59:45.749Z	89.406	{'UnitID': 0}
2022-07-21T14:59:46.552Z	89.441	{'UnitID': 1}
2022-07-21T14:59:50.741Z	88.787	{'UnitID': 2}
2022-07-21T14:59:50.914Z	88.603	{'UnitID': 3}
2022-07-21T15:00:00.753Z	88.272	{'UnitID': 0}
2022-07-21T15:00:01.611Z	89.366	{'UnitID': 1}
2022-07-21T15:00:05.717Z	89.169	{'UnitID': 2}
2022-07-21T15:00:05.903Z	88.725	{'UnitID': 3}
2022-07-21T15:00:15.746Z	89.104	{'UnitID': 0}
2022-07-21T15:00:16.485Z	89.528	{'UnitID': 1}
2022-07-21T15:00:20.725Z	88.496	{'UnitID': 2}
2022-07-21T15:00:20.896Z	88.656	{'UnitID': 3}
2022-07-21T15:00:30.762Z	87.905	{'UnitID': 0}
2022-07-21T15:00:31.549Z	90.202	{'UnitID': 1}
2022-07-21T15:00:35.727Z	88.477	{'UnitID': 2}
2022-07-21T15:00:35.892Z	89.056	{'UnitID': 3}
2022-07-21T15:00:45.743Z	86.958	{'UnitID': 0}
2022-07-21T15:00:46.534Z	90.381	{'UnitID': 1}
2022-07-21T15:00:50.725Z	89.739	{'UnitID': 2}
2022-07-21T15:00:50.894Z	89.818	{'UnitID': 3}
2022-07-21T15:01:00.754Z	87.796	{'UnitID': 0}
2022-07-21T15:01:02.226Z	90.243	{'UnitID': 1}
2022-07-21T15:01:05.721Z	89.389	{'UnitID': 2}
2022-07-21T15:01:05.905Z	90.625	{'UnitID': 3}
2022-07-21T15:01:15.738Z	87.886	{'UnitID': 0}
2022-07-21T15:01:16.567Z	89.522	{'UnitID': 1}
2022-07-21T15:01:20.726Z	88.639	{'UnitID': 2}
2022-07-21T15:01:20.898Z	88.431	{'UnitID': 3}
2022-07-21T15:01:30.759Z	86.943	{'UnitID': 0}
2022-07-21T15:01:31.610Z	90.152	{'UnitID': 1}
2022-07-21T15:01:35.722Z	88.301	{'UnitID': 2}
2022-07-21T15:01:35.887Z	90.369	{'UnitID': 3}
2022-07-21T15:01:45.744Z	87.388	{'UnitID': 0}
2022-07-21T15:01:46.561Z	89.152	{'UnitID': 1}
2022-07-21T15:01:50.723Z	88.576	{'UnitID': 2}
2022-07-21T15:01:50.888Z	89	{'UnitID': 3}
2022-07-21T15:02:00.740Z	89.143	{'UnitID': 0}
2022-07-21T15:02:01.513Z	89.007	{'UnitID': 1}
2022-07-21T15:02:05.725Z	88.479	{'UnitID': 2}
2022-07-21T15:02:05.894Z	88.932	{'UnitID': 3}
2022-07-21T15:02:15.744Z	87.609	{'UnitID': 0}
2022-07-21T15:02:16.547Z	89.377	{'UnitID': 1}
2022-07-21T15:02:20.732Z	88.283	{'UnitID': 2}
2022-07-21T15:02:20.901Z	89.333	{'UnitID': 3}
2022-07-21T15:02:30.749Z	89.104	{'UnitID': 0}
2022-07-21T15:02:31.615Z	89.382	{'UnitID': 1}
2022-07-21T15:02:35.730Z	88.337	{'UnitID': 2}
2022-07-21T15:02:35.888Z	88.287	{'UnitID': 3}
2022-07-21T15:02:45.765Z	88.286	{'UnitID': 0}
2022-07-21T15:02:46.599Z	89.164	{'UnitID': 1}
2022-07-21T15:02:50.740Z	88.38	{'UnitID': 2}
2022-07-21T15:02:50.910Z	88.347	{'UnitID': 3}
2022-07-21T15:03:00.754Z	89.408	{'UnitID': 0}
2022-07-21T15:03:01.522Z	89.068	{'UnitID': 1}
2022-07-21T15:03:05.727Z	88.72	{'UnitID': 2}
2022-07-21T15:03:05.898Z	88.302	{'UnitID': 3}
2022-07-21T15:03:15.746Z	88.801	{'UnitID': 0}
2022-07-21T15:03:16.632Z	90.448	{'UnitID': 1}
2022-07-21T15:03:20.722Z	89.164	{'UnitID': 2}
2022-07-21T15:03:20.890Z	88.386	{'UnitID': 3}
2022-07-21T15:03:30.769Z	88.125	{'UnitID': 0}
2022-07-21T15:03:31.643Z	89.553	{'UnitID': 1}
2022-07-21T15:03:35.721Z	88.803	{'UnitID': 2}
2022-07-21T15:03:35.905Z	88.261	{'UnitID': 3}
2022-07-21T15:03:45.781Z	87.227	{'UnitID': 0}
2022-07-21T15:03:46.542Z	90.199	{'UnitID': 1}
2022-07-21T15:03:50.728Z	88.973	{'UnitID': 2}
2022-07-21T15:03:50.914Z	90.399	{'UnitID': 3}
2022-07-21T15:04:00.771Z	87.796	{'UnitID': 0}
2022-07-21T15:04:01.567Z	89.52	{'UnitID': 1}
2022-07-21T15:04:05.730Z	89.029	{'UnitID': 2}
2022-07-21T15:04:05.938Z	90.396	{'UnitID': 3}
2022-07-21T15:04:15.744Z	88.148	{'UnitID': 0}
2022-07-21T15:04:16.591Z	90.279	{'UnitID': 1}
2022-07-21T15:04:20.740Z	89.224	{'UnitID': 2}
2022-07-21T15:04:20.948Z	90.439	{'UnitID': 3}
2022-07-21T15:04:30.761Z	88.06	{'UnitID': 0}
2022-07-21T15:04:31.685Z	90.224	{'UnitID': 1}
2022-07-21T15:04:35.728Z	89.296	{'UnitID': 2}
2022-07-21T15:04:35.889Z	90.148	{'UnitID': 3}
2022-07-21T15:04:45.743Z	87.048	{'UnitID': 0}
2022-07-21T15:04:46.508Z	89.518	{'UnitID': 1}
2022-07-21T15:04:50.724Z	89.614	{'UnitID': 2}
2022-07-21T15:04:50.909Z	88.944	{'UnitID': 3}
2022-07-21T15:05:00.747Z	89.076	{'UnitID': 0}
2022-07-21T15:05:01.484Z	89.142	{'UnitID': 1}
2022-07-21T15:05:05.732Z	88.315	{'UnitID': 2}
2022-07-21T15:05:05.917Z	88.761	{'UnitID': 3}
2022-07-21T15:05:15.750Z	87.042	{'UnitID': 0}
2022-07-21T15:05:16.586Z	89.716	{'UnitID': 1}
2022-07-21T15:05:20.733Z	88.227	{'UnitID': 2}
2022-07-21T15:05:20.896Z	89.982	{'UnitID': 3}
2022-07-21T15:05:30.776Z	87.056	{'UnitID': 0}
2022-07-21T15:05:31.643Z	89.914	{'UnitID': 1}
2022-07-21T15:05:35.717Z	89.554	{'UnitID': 2}
2022-07-21T15:05:35.906Z	89.344	{'UnitID': 3}
2022-07-21T15:05:45.754Z	87.077	{'UnitID': 0}
2022-07-21T15:05:46.555Z	89.985	{'UnitID': 1}
2022-07-21T15:05:50.730Z	88.92	{'UnitID': 2}
2022-07-21T15:05:50.903Z	88.34	{'UnitID': 3}
2022-07-21T15:06:00.744Z	88.85	{'UnitID': 0}
2022-07-21T15:06:01.595Z	89.373	{'UnitID': 1}
2022-07-21T15:06:05.722Z	88.379	{'UnitID': 2}
2022-07-21T15:06:05.918Z	87.783	{'UnitID': 3}
2022-07-21T15:06:15.756Z	87.483	{'UnitID': 0}
2022-07-21T15:06:16.612Z	89.242	{'UnitID': 1}
2022-07-21T15:06:20.728Z	88.298	{'UnitID': 2}
2022-07-21T15:06:20.904Z	87.95	{'UnitID': 3}
2022-07-21T15:06:30.754Z	87.219	{'UnitID': 0}
2022-07-21T15:06:31.635Z	90.396	{'UnitID': 1}
2022-07-21T15:06:35.722Z	89.488	{'UnitID': 2}
2022-07-21T15:06:35.914Z	89.118	{'UnitID': 3}
2022-07-21T15:06:45.762Z	87.583	{'UnitID': 0}
2022-07-21T15:06:46.592Z	89.93	{'UnitID': 1}
2022-07-21T15:06:50.726Z	88.753	{'UnitID': 2}
2022-07-21T15:06:50.895Z	90.007	{'UnitID': 3}
2022-07-21T15:07:00.749Z	88.031	{'UnitID': 0}
2022-07-21T15:07:01.538Z	89.455	{'UnitID': 1}
2022-07-21T15:07:05.729Z	88.618	{'UnitID': 2}
2022-07-21T15:07:05.895Z	90.168	{'UnitID': 3}
2022-07-21T15:07:15.745Z	87.759	{'UnitID': 0}
2022-07-21T15:07:16.615Z	90.08	{'UnitID': 1}
2022-07-21T15:07:20.724Z	89.045	{'UnitID': 2}
2022-07-21T15:07:20.893Z	88.178	{'UnitID': 3}
2022-07-21T15:07:30.767Z	87.739	{'UnitID': 0}
2022-07-21T15:07:31.620Z	90.188	{'UnitID': 1}
2022-07-21T15:07:35.728Z	89.132	{'UnitID': 2}
2022-07-21T15:07:35.894Z	88.009	{'UnitID': 3}
2022-07-21T15:07:45.766Z	87.358	{'UnitID': 0}
2022-07-21T15:07:46.662Z	90.971	{'UnitID': 1}
2022-07-21T15:07:50.727Z	89.591	{'UnitID': 2}
2022-07-21T15:07:50.894Z	88.455	{'UnitID': 3}
2022-07-21T15:08:00.749Z	87.615	{'UnitID': 0}
2022-07-21T15:08:01.594Z	90.751	{'UnitID': 1}
2022-07-21T15:08:05.722Z	89.551	{'UnitID': 2}
2022-07-21T15:08:05.890Z	88.694	{'UnitID': 3}
2022-07-21T15:08:15.752Z	86.913	{'UnitID': 0}
2022-07-21T15:08:16.623Z	91.137	{'UnitID': 1}
2022-07-21T15:08:20.731Z	89.481	{'UnitID': 2}
2022-07-21T15:08:20.897Z	88.636	{'UnitID': 3}
2022-07-21T15:08:30.747Z	89.073	{'UnitID': 0}
2022-07-21T15:08:31.606Z	90.614	{'UnitID': 1}
2022-07-21T15:08:35.722Z	87.833	{'UnitID': 2}
2022-07-21T15:08:35.897Z	89.568	{'UnitID': 3}
2022-07-21T15:08:45.764Z	87.155	{'UnitID': 0}
2022-07-21T15:08:46.663Z	91.915	{'UnitID': 1}
2022-07-21T15:08:50.738Z	89.578	{'UnitID': 2}
2022-07-21T15:08:50.909Z	88.549	{'UnitID': 3}
2022-07-21T15:09:00.755Z	86.862	{'UnitID': 0}
2022-07-21T15:09:01.572Z	91.596	{'UnitID': 1}
2022-07-21T15:09:05.726Z	89.48	{'UnitID': 2}
2022-07-21T15:09:05.891Z	89.366	{'UnitID': 3}
2022-07-21T15:09:15.754Z	87.632	{'UnitID': 0}
2022-07-21T15:09:16.608Z	90.924	{'UnitID': 1}
2022-07-21T15:09:20.734Z	89.489	{'UnitID': 2}
2022-07-21T15:09:20.888Z	88.864	{'UnitID': 3}
2022-07-21T15:09:30.749Z	86.879	{'UnitID': 0}
2022-07-21T15:09:31.619Z	91.272	{'UnitID': 1}
2022-07-21T15:09:35.723Z	88.756	{'UnitID': 2}
2022-07-21T15:09:35.908Z	90.047	{'UnitID': 3}
2022-07-21T15:09:45.746Z	86.888	{'UnitID': 0}
2022-07-21T15:09:46.574Z	91.305	{'UnitID': 1}
2022-07-21T15:09:50.728Z	88.905	{'UnitID': 2}
2022-07-21T15:09:50.888Z	87.992	{'UnitID': 3}
2022-07-21T15:10:00.753Z	89.038	{'UnitID': 0}
2022-07-21T15:10:01.553Z	90.835	{'UnitID': 1}
2022-07-21T15:10:05.716Z	88.507	{'UnitID': 2}
2022-07-21T15:10:05.892Z	87.779	{'UnitID': 3}
2022-07-21T15:10:15.743Z	87.55	{'UnitID': 0}
2022-07-21T15:10:16.681Z	90.708	{'UnitID': 1}
2022-07-21T15:10:20.722Z	88.237	{'UnitID': 2}
2022-07-21T15:10:20.899Z	87.783	{'UnitID': 3}
2022-07-21T15:10:30.762Z	88.635	{'UnitID': 0}
2022-07-21T15:10:31.558Z	90.761	{'UnitID': 1}
2022-07-21T15:10:35.739Z	88.594	{'UnitID': 2}
2022-07-21T15:10:35.911Z	87.866	{'UnitID': 3}
2022-07-21T15:10:45.755Z	89.174	{'UnitID': 0}
2022-07-21T15:10:46.623Z	90.403	{'UnitID': 1}
2022-07-21T15:10:50.730Z	88.087	{'UnitID': 2}
2022-07-21T15:10:50.887Z	88.7	{'UnitID': 3}
2022-07-21T15:11:00.892Z	87.004	{'UnitID': 0}
2022-07-21T15:11:01.687Z	92.05	{'UnitID': 1}
2022-07-21T15:11:05.721Z	88.628	{'UnitID': 2}
2022-07-21T15:11:05.903Z	89.78	{'UnitID': 3}
2022-07-21T15:11:15.755Z	87.381	{'UnitID': 0}
2022-07-21T15:11:16.530Z	91.465	{'UnitID': 1}
2022-07-21T15:11:20.727Z	88.307	{'UnitID': 2}
2022-07-21T15:11:20.893Z	89.854	{'UnitID': 3}
2022-07-21T15:11:30.761Z	87.572	{'UnitID': 0}
2022-07-21T15:11:31.605Z	91.612	{'UnitID': 1}
2022-07-21T15:11:35.731Z	88.16	{'UnitID': 2}
2022-07-21T15:11:35.894Z	89.808	{'UnitID': 3}
2022-07-21T15:11:45.757Z	87.612	{'UnitID': 0}
2022-07-21T15:11:46.567Z	91.265	{'UnitID': 1}
2022-07-21T15:11:50.728Z	89.241	{'UnitID': 2}
2022-07-21T15:11:50.892Z	89.913	{'UnitID': 3}
2022-07-21T15:12:00.742Z	86.935	{'UnitID': 0}
2022-07-21T15:12:01.594Z	90.071	{'UnitID': 1}
2022-07-21T15:12:05.735Z	88.878	{'UnitID': 2}
2022-07-21T15:12:05.911Z	90.105	{'UnitID': 3}
2022-07-21T15:12:15.767Z	86.809	{'UnitID': 0}
2022-07-21T15:12:16.584Z	91.19	{'UnitID': 1}
2022-07-21T15:12:20.725Z	89.342	{'UnitID': 2}
2022-07-21T15:12:20.894Z	88.843	{'UnitID': 3}
2022-07-21T15:12:30.749Z	86.709	{'UnitID': 0}
2022-07-21T15:12:31.592Z	90.971	{'UnitID': 1}
2022-07-21T15:12:35.727Z	88.97	{'UnitID': 2}
2022-07-21T15:12:35.894Z	88.925	{'UnitID': 3}
2022-07-21T15:12:45.757Z	86.927	{'UnitID': 0}
2022-07-21T15:12:46.539Z	91.597	{'UnitID': 1}
2022-07-21T15:12:50.728Z	88.489	{'UnitID': 2}
2022-07-21T15:12:50.889Z	89.936	{'UnitID': 3}
2022-07-21T15:13:00.753Z	86.78	{'UnitID': 0}
2022-07-21T15:13:01.567Z	91.351	{'UnitID': 1}
2022-07-21T15:13:05.726Z	89.133	{'UnitID': 2}
2022-07-21T15:13:05.894Z	89.001	{'UnitID': 3}
2022-07-21T15:13:15.745Z	88.709	{'UnitID': 0}
2022-07-21T15:13:16.591Z	90.39	{'UnitID': 1}
2022-07-21T15:13:20.728Z	89.272	{'UnitID': 2}
2022-07-21T15:13:20.905Z	89.116	{'UnitID': 3}
2022-07-21T15:13:30.741Z	86.456	{'UnitID': 0}
2022-07-21T15:13:31.635Z	90.837	{'UnitID': 1}
2022-07-21T15:13:35.722Z	89.247	{'UnitID': 2}
2022-07-21T15:13:35.917Z	88.393	{'UnitID': 3}
2022-07-21T15:13:45.767Z	86.79	{'UnitID': 0}
2022-07-21T15:13:46.586Z	91.462	{'UnitID': 1}
2022-07-21T15:13:50.722Z	89.056	{'UnitID': 2}
2022-07-21T15:13:50.894Z	88.104	{'UnitID': 3}
2022-07-21T15:14:00.751Z	87.921	{'UnitID': 0}
2022-07-21T15:14:01.554Z	90.078	{'UnitID': 1}
2022-07-21T15:14:05.728Z	88.057	{'UnitID': 2}
2022-07-21T15:14:05.894Z	87.595	{'UnitID': 3}
2022-07-21T15:14:15.761Z	87.915	{'UnitID': 0}
2022-07-21T15:14:16.590Z	90.283	{'UnitID': 1}
2022-07-21T15:14:20.735Z	87.755	{'UnitID': 2}
2022-07-21T15:14:20.890Z	89.326	{'UnitID': 3}
2022-07-21T15:14:30.758Z	87.292	{'UnitID': 0}
2022-07-21T15:14:31.561Z	90.038	{'UnitID': 1}
2022-07-21T15:14:35.717Z	87.827	{'UnitID': 2}
2022-07-21T15:14:35.888Z	88.538	{'UnitID': 3}
2022-07-21T15:14:45.755Z	88.776	{'UnitID': 0}
2022-07-21T15:14:46.572Z	89.842	{'UnitID': 1}
2022-07-21T15:14:50.733Z	87.906	{'UnitID': 2}
2022-07-21T15:14:50.897Z	87.83	{'UnitID': 3}
2022-07-21T15:15:00.745Z	88.018	{'UnitID': 0}
2022-07-21T15:15:01.481Z	90.278	{'UnitID': 1}
2022-07-21T15:15:05.722Z	88.309	{'UnitID': 2}
2022-07-21T15:15:05.910Z	89.666	{'UnitID': 3}
2022-07-21T15:15:15.748Z	87.734	{'UnitID': 0}
2022-07-21T15:15:16.579Z	90.106	{'UnitID': 1}
2022-07-21T15:15:20.730Z	88.21	{'UnitID': 2}
2022-07-21T15:15:20.897Z	89.672	{'UnitID': 3}
2022-07-21T15:15:30.743Z	86.498	{'UnitID': 0}
2022-07-21T15:15:31.694Z	90.749	{'UnitID': 1}
2022-07-21T15:15:35.719Z	88.564	{'UnitID': 2}
2022-07-21T15:15:35.915Z	87.812	{'UnitID': 3}
2022-07-21T15:15:45.749Z	86.656	{'UnitID': 0}
2022-07-21T15:15:46.520Z	90.427	{'UnitID': 1}
2022-07-21T15:15:50.728Z	88.865	{'UnitID': 2}
2022-07-21T15:15:50.894Z	87.796	{'UnitID': 3}
2022-07-21T15:16:00.754Z	88.708	{'UnitID': 0}
2022-07-21T15:16:01.504Z	89.569	{'UnitID': 1}
2022-07-21T15:16:05.724Z	88.82	{'UnitID': 2}
2022-07-21T15:16:05.892Z	87.695	{'UnitID': 3}
2022-07-21T15:16:15.758Z	88.45	{'UnitID': 0}
2022-07-21T15:16:16.571Z	90.049	{'UnitID': 1}
2022-07-21T15:16:20.729Z	89.685	{'UnitID': 2}
2022-07-21T15:16:20.898Z	87.916	{'UnitID': 3}
2022-07-21T15:16:30.744Z	86.218	{'UnitID': 0}
2022-07-21T15:16:31.612Z	90.002	{'UnitID': 1}
2022-07-21T15:16:35.728Z	89.1	{'UnitID': 2}
2022-07-21T15:16:35.897Z	87.74	{'UnitID': 3}
2022-07-21T15:16:45.748Z	86.541	{'UnitID': 0}
2022-07-21T15:16:46.489Z	90.737	{'UnitID': 1}
2022-07-21T15:16:50.732Z	89.131	{'UnitID': 2}
2022-07-21T15:16:50.895Z	88.666	{'UnitID': 3}
2022-07-21T15:17:00.746Z	88.519	{'UnitID': 0}
2022-07-21T15:17:01.504Z	90.054	{'UnitID': 1}
2022-07-21T15:17:05.717Z	89.331	{'UnitID': 2}
2022-07-21T15:17:05.892Z	88.029	{'UnitID': 3}
2022-07-21T15:17:15.767Z	88.707	{'UnitID': 0}
2022-07-21T15:17:16.613Z	89.619	{'UnitID': 1}
2022-07-21T15:17:20.727Z	88.748	{'UnitID': 2}
2022-07-21T15:17:20.900Z	87.708	{'UnitID': 3}
2022-07-21T15:17:30.741Z	87.746	{'UnitID': 0}
2022-07-21T15:17:31.561Z	89.694	{'UnitID': 1}
2022-07-21T15:17:35.728Z	88.868	{'UnitID': 2}
2022-07-21T15:17:35.899Z	88.008	{'UnitID': 3}
2022-07-21T15:17:45.763Z	86.402	{'UnitID': 0}
2022-07-21T15:17:46.527Z	90.42	{'UnitID': 1}
2022-07-21T15:17:50.732Z	88.99	{'UnitID': 2}
2022-07-21T15:17:50.895Z	88.895	{'UnitID': 3}
2022-07-21T15:18:00.747Z	87.593	{'UnitID': 0}
2022-07-21T15:18:01.525Z	89.755	{'UnitID': 1}
2022-07-21T15:18:05.715Z	88.24	{'UnitID': 2}
2022-07-21T15:18:05.896Z	87.373	{'UnitID': 3}
2022-07-21T15:18:15.744Z	87.615	{'UnitID': 0}
2022-07-21T15:18:16.597Z	89.743	{'UnitID': 1}
2022-07-21T15:18:20.730Z	89.199	{'UnitID': 2}
2022-07-21T15:18:20.897Z	87.93	{'UnitID': 3}
2022-07-21T15:18:30.747Z	86.697	{'UnitID': 0}
2022-07-21T15:18:32.280Z	90.301	{'UnitID': 1}
2022-07-21T15:18:35.719Z	88.968	{'UnitID': 2}
2022-07-21T15:18:35.918Z	88.71	{'UnitID': 3}
2022-07-21T15:18:45.763Z	86.708	{'UnitID': 0}
2022-07-21T15:18:46.580Z	90.137	{'UnitID': 1}
2022-07-21T15:18:50.725Z	89.109	{'UnitID': 2}
2022-07-21T15:18:50.914Z	88.718	{'UnitID': 3}
2022-07-21T15:19:00.760Z	86.611	{'UnitID': 0}
2022-07-21T15:19:01.685Z	89.979	{'UnitID': 1}
2022-07-21T15:19:05.738Z	89.184	{'UnitID': 2}
2022-07-21T15:19:05.936Z	88.843	{'UnitID': 3}
2022-07-21T15:19:15.761Z	86.628	{'UnitID': 0}
2022-07-21T15:19:16.627Z	88.543	{'UnitID': 1}
2022-07-21T15:19:20.746Z	87.631	{'UnitID': 2}
2022-07-21T15:19:20.926Z	88.427	{'UnitID': 3}
2022-07-21T15:19:30.755Z	88.519	{'UnitID': 0}
2022-07-21T15:19:31.635Z	88.927	{'UnitID': 1}
2022-07-21T15:19:35.736Z	87.948	{'UnitID': 2}
2022-07-21T15:19:35.899Z	87.405	{'UnitID': 3}
2022-07-21T15:19:45.758Z	87.902	{'UnitID': 0}
2022-07-21T15:19:46.583Z	88.702	{'UnitID': 1}
2022-07-21T15:19:50.725Z	87.8	{'UnitID': 2}
2022-07-21T15:19:50.894Z	87.93	{'UnitID': 3}
2022-07-21T15:20:00.744Z	87.16	{'UnitID': 0}
2022-07-21T15:20:01.648Z	88.756	{'UnitID': 1}
2022-07-21T15:20:05.998Z	88.597	{'UnitID': 3}
2022-07-21T15:20:06.086Z	87.567	{'UnitID': 2}
2022-07-21T15:20:15.770Z	88.036	{'UnitID': 0}
2022-07-21T15:20:16.669Z	88.849	{'UnitID': 1}
2022-07-21T15:20:20.728Z	88.063	{'UnitID': 2}
2022-07-21T15:20:20.890Z	87.348	{'UnitID': 3}
2022-07-21T15:20:30.987Z	86.169	{'UnitID': 0}
2022-07-21T15:20:32.000Z	89.684	{'UnitID': 1}
2022-07-21T15:20:35.727Z	88.735	{'UnitID': 2}
2022-07-21T15:20:35.894Z	87.68	{'UnitID': 3}
2022-07-21T15:20:45.746Z	88.018	{'UnitID': 0}
2022-07-21T15:20:46.547Z	88.877	{'UnitID': 1}
2022-07-21T15:20:50.730Z	87.685	{'UnitID': 2}
2022-07-21T15:20:50.920Z	87.136	{'UnitID': 3}
2022-07-21T15:21:00.747Z	88.263	{'UnitID': 0}
2022-07-21T15:21:01.507Z	88.862	{'UnitID': 1}
2022-07-21T15:21:05.721Z	87.546	{'UnitID': 2}
2022-07-21T15:21:05.909Z	87.226	{'UnitID': 3}
2022-07-21T15:21:15.766Z	86.246	{'UnitID': 0}
2022-07-21T15:21:16.603Z	89.665	{'UnitID': 1}
2022-07-21T15:21:20.722Z	88.903	{'UnitID': 2}
2022-07-21T15:21:20.896Z	87.821	{'UnitID': 3}
2022-07-21T15:21:30.747Z	87.435	{'UnitID': 0}
2022-07-21T15:21:31.580Z	89.226	{'UnitID': 1}
2022-07-21T15:21:35.728Z	87.551	{'UnitID': 2}
2022-07-21T15:21:35.895Z	87.458	{'UnitID': 3}
2022-07-21T15:21:45.766Z	88.462	{'UnitID': 0}
2022-07-21T15:21:46.582Z	88.69	{'UnitID': 1}
2022-07-21T15:21:50.725Z	89.09	{'UnitID': 2}
2022-07-21T15:21:50.900Z	87.59	{'UnitID': 3}
2022-07-21T15:22:00.744Z	87.942	{'UnitID': 0}
2022-07-21T15:22:01.505Z	88.8	{'UnitID': 1}
2022-07-21T15:22:05.722Z	88.117	{'UnitID': 2}
2022-07-21T15:22:05.902Z	87.394	{'UnitID': 3}
2022-07-21T15:22:15.764Z	86.195	{'UnitID': 0}
2022-07-21T15:22:16.529Z	90.052	{'UnitID': 1}
2022-07-21T15:22:20.728Z	88.756	{'UnitID': 2}
2022-07-21T15:22:20.897Z	89.739	{'UnitID': 3}
2022-07-21T15:22:30.748Z	86.107	{'UnitID': 0}
2022-07-21T15:22:31.522Z	90.097	{'UnitID': 1}
2022-07-21T15:22:35.726Z	88.897	{'UnitID': 2}
2022-07-21T15:22:35.894Z	89.752	{'UnitID': 3}
2022-07-21T15:22:45.754Z	87.855	{'UnitID': 0}
2022-07-21T15:22:46.633Z	90.151	{'UnitID': 1}
2022-07-21T15:22:50.730Z	88.864	{'UnitID': 2}
2022-07-21T15:22:50.893Z	88.773	{'UnitID': 3}
2022-07-21T15:23:00.751Z	86.602	{'UnitID': 0}
2022-07-21T15:23:01.554Z	89.821	{'UnitID': 1}
2022-07-21T15:23:05.724Z	88.093	{'UnitID': 2}
2022-07-21T15:23:05.887Z	89.297	{'UnitID': 3}
2022-07-21T15:23:15.751Z	86.369	{'UnitID': 0}
2022-07-21T15:23:16.574Z	88.851	{'UnitID': 1}
2022-07-21T15:23:20.728Z	88.11	{'UnitID': 2}
2022-07-21T15:23:20.892Z	89.289	{'UnitID': 3}
2022-07-21T15:23:30.739Z	86.403	{'UnitID': 0}
2022-07-21T15:23:31.554Z	90.17	{'UnitID': 1}
2022-07-21T15:23:35.722Z	88.161	{'UnitID': 2}
2022-07-21T15:23:35.902Z	89.24	{'UnitID': 3}
2022-07-21T15:23:45.756Z	86.958	{'UnitID': 0}
2022-07-21T15:23:46.570Z	89.979	{'UnitID': 1}
2022-07-21T15:23:50.727Z	88.143	{'UnitID': 2}
2022-07-21T15:23:50.894Z	89.324	{'UnitID': 3}
2022-07-21T15:24:00.744Z	87.063	{'UnitID': 0}
2022-07-21T15:24:01.489Z	89.793	{'UnitID': 1}
2022-07-21T15:24:05.718Z	88.143	{'UnitID': 2}
2022-07-21T15:24:05.896Z	89.265	{'UnitID': 3}
2022-07-21T15:24:15.755Z	86.458	{'UnitID': 0}
2022-07-21T15:24:16.598Z	90.004	{'UnitID': 1}
2022-07-21T15:24:20.728Z	87.538	{'UnitID': 2}
2022-07-21T15:24:20.888Z	89.217	{'UnitID': 3}
2022-07-21T15:24:30.754Z	86.839	{'UnitID': 0}
2022-07-21T15:24:31.628Z	89.761	{'UnitID': 1}
2022-07-21T15:24:35.721Z	88.126	{'UnitID': 2}
2022-07-21T15:24:35.893Z	86.988	{'UnitID': 3}
2022-07-21T15:24:45.758Z	87.298	{'UnitID': 0}
2022-07-21T15:24:46.603Z	90.155	{'UnitID': 1}
2022-07-21T15:24:50.725Z	88.719	{'UnitID': 2}
2022-07-21T15:24:50.903Z	88.422	{'UnitID': 3}
2022-07-21T15:25:00.755Z	86.345	{'UnitID': 0}
2022-07-21T15:25:01.508Z	89.729	{'UnitID': 1}
2022-07-21T15:25:05.721Z	88.12	{'UnitID': 2}
2022-07-21T15:25:05.901Z	87.532	{'UnitID': 3}
2022-07-21T15:25:15.761Z	86.74	{'UnitID': 0}
2022-07-21T15:25:16.542Z	88.85	{'UnitID': 1}
2022-07-21T15:25:20.727Z	87.402	{'UnitID': 2}
2022-07-21T15:25:20.912Z	88.99	{'UnitID': 3}
2022-07-21T15:25:30.758Z	86.502	{'UnitID': 0}
2022-07-21T15:25:31.635Z	90.108	{'UnitID': 1}
2022-07-21T15:25:35.724Z	88.311	{'UnitID': 2}
2022-07-21T15:25:35.893Z	89.403	{'UnitID': 3}
2022-07-21T15:25:45.746Z	87.818	{'UnitID': 0}
2022-07-21T15:25:46.561Z	90.211	{'UnitID': 1}
2022-07-21T15:25:50.732Z	88.296	{'UnitID': 2}
2022-07-21T15:25:50.910Z	87.368	{'UnitID': 3}
2022-07-21T15:26:00.747Z	86.916	{'UnitID': 0}
2022-07-21T15:26:01.603Z	90.131	{'UnitID': 1}
2022-07-21T15:26:05.727Z	88.626	{'UnitID': 2}
2022-07-21T15:26:05.898Z	89.114	{'UnitID': 3}
2022-07-21T15:26:15.744Z	86.451	{'UnitID': 0}
2022-07-21T15:26:16.611Z	89.864	{'UnitID': 1}
2022-07-21T15:26:20.725Z	88.457	{'UnitID': 2}
2022-07-21T15:26:20.899Z	89.252	{'UnitID': 3}
2022-07-21T15:26:30.753Z	86.514	{'UnitID': 0}
2022-07-21T15:26:31.647Z	89.725	{'UnitID': 1}
2022-07-21T15:26:35.718Z	88.475	{'UnitID': 2}
2022-07-21T15:26:35.921Z	89.714	{'UnitID': 3}
2022-07-21T15:26:45.752Z	86.27	{'UnitID': 0}
2022-07-21T15:26:46.647Z	89.79	{'UnitID': 1}
2022-07-21T15:26:50.744Z	88.341	{'UnitID': 2}
2022-07-21T15:26:50.927Z	89.65	{'UnitID': 3}
2022-07-21T15:27:00.763Z	87.154	{'UnitID': 0}
2022-07-21T15:27:01.555Z	89.224	{'UnitID': 1}
2022-07-21T15:27:05.753Z	87.695	{'UnitID': 2}
2022-07-21T15:27:05.900Z	89.344	{'UnitID': 3}
2022-07-21T15:27:15.759Z	87.213	{'UnitID': 0}
2022-07-21T15:27:16.651Z	89.197	{'UnitID': 1}
2022-07-21T15:27:20.729Z	88.299	{'UnitID': 2}
2022-07-21T15:27:20.906Z	89.414	{'UnitID': 3}
2022-07-21T15:27:30.759Z	86.67	{'UnitID': 0}
2022-07-21T15:27:31.674Z	89.633	{'UnitID': 1}
2022-07-21T15:27:35.727Z	88.377	{'UnitID': 2}
2022-07-21T15:27:35.902Z	89.416	{'UnitID': 3}
2022-07-21T15:27:45.770Z	85.94	{'UnitID': 0}
2022-07-21T15:27:46.595Z	89.193	{'UnitID': 1}
2022-07-21T15:27:50.734Z	87.224	{'UnitID': 2}
2022-07-21T15:27:50.899Z	88.962	{'UnitID': 3}
2022-07-21T15:28:00.744Z	86.014	{'UnitID': 0}
2022-07-21T15:28:01.504Z	89.577	{'UnitID': 1}
2022-07-21T15:28:05.727Z	87.34	{'UnitID': 2}
2022-07-21T15:28:05.905Z	89.033	{'UnitID': 3}
2022-07-21T15:28:15.764Z	85.94	{'UnitID': 0}
2022-07-21T15:28:16.576Z	89.052	{'UnitID': 1}
2022-07-21T15:28:20.724Z	87.933	{'UnitID': 2}
2022-07-21T15:28:20.893Z	89.298	{'UnitID': 3}
2022-07-21T15:28:30.755Z	86.269	{'UnitID': 0}
2022-07-21T15:28:31.520Z	88.896	{'UnitID': 1}
2022-07-21T15:28:35.717Z	87.886	{'UnitID': 2}
2022-07-21T15:28:35.905Z	89.362	{'UnitID': 3}
2022-07-21T15:28:45.754Z	86.645	{'UnitID': 0}
2022-07-21T15:28:46.573Z	89.572	{'UnitID': 1}
2022-07-21T15:28:50.724Z	87.37	{'UnitID': 2}
2022-07-21T15:28:50.890Z	88.976	{'UnitID': 3}
2022-07-21T15:29:00.743Z	86.598	{'UnitID': 0}
2022-07-21T15:29:01.555Z	89.112	{'UnitID': 1}
2022-07-21T15:29:06.510Z	89.169	{'UnitID': 3}
2022-07-21T15:29:06.524Z	87.438	{'UnitID': 2}
2022-07-21T15:29:15.751Z	86.761	{'UnitID': 0}
2022-07-21T15:29:16.512Z	89.144	{'UnitID': 1}
2022-07-21T15:29:20.724Z	88.019	{'UnitID': 2}
2022-07-21T15:29:20.894Z	87.246	{'UnitID': 3}
2022-07-21T15:29:30.748Z	86.323	{'UnitID': 0}
2022-07-21T15:29:31.703Z	89.678	{'UnitID': 1}
2022-07-21T15:29:35.725Z	88.954	{'UnitID': 2}
2022-07-21T15:29:35.896Z	89.416	{'UnitID': 3}
2022-07-21T15:29:45.767Z	85.983	{'UnitID': 0}
2022-07-21T15:29:46.653Z	90.002	{'UnitID': 1}
2022-07-21T15:29:50.725Z	89.113	{'UnitID': 2}
2022-07-21T15:29:50.906Z	87.548	{'UnitID': 3}
2022-07-21T15:30:00.753Z	86.022	{'UnitID': 0}
2022-07-21T15:30:01.594Z	89.434	{'UnitID': 1}
2022-07-21T15:30:05.724Z	88.926	{'UnitID': 2}
2022-07-21T15:30:05.891Z	87.808	{'UnitID': 3}
2022-07-21T15:30:15.760Z	86.631	{'UnitID': 0}
2022-07-21T15:30:16.552Z	89.651	{'UnitID': 1}
2022-07-21T15:30:20.723Z	88.023	{'UnitID': 2}
2022-07-21T15:30:20.895Z	89.293	{'UnitID': 3}
2022-07-21T15:30:30.747Z	87.084	{'UnitID': 0}
2022-07-21T15:30:31.525Z	89.245	{'UnitID': 1}
2022-07-21T15:30:35.729Z	88.099	{'UnitID': 2}
2022-07-21T15:30:35.980Z	89.271	{'UnitID': 3}
2022-07-21T15:30:45.760Z	86.054	{'UnitID': 0}
2022-07-21T15:30:46.604Z	89.574	{'UnitID': 1}
2022-07-21T15:30:50.724Z	88.151	{'UnitID': 2}
2022-07-21T15:30:50.902Z	87.237	{'UnitID': 3}
2022-07-21T15:31:00.752Z	85.994	{'UnitID': 0}
2022-07-21T15:31:01.610Z	89.729	{'UnitID': 1}
2022-07-21T15:31:05.719Z	87.173	{'UnitID': 2}
2022-07-21T15:31:05.892Z	88.847	{'UnitID': 3}
2022-07-21T15:31:15.756Z	86.499	{'UnitID': 0}
2022-07-21T15:31:16.618Z	89.596	{'UnitID': 1}
2022-07-21T15:31:20.720Z	87.751	{'UnitID': 2}
2022-07-21T15:31:20.896Z	89.209	{'UnitID': 3}
2022-07-21T15:31:30.739Z	86.134	{'UnitID': 0}
2022-07-21T15:31:31.650Z	90.042	{'UnitID': 1}
2022-07-21T15:31:35.727Z	87.811	{'UnitID': 2}
2022-07-21T15:31:35.895Z	89.311	{'UnitID': 3}
2022-07-21T15:31:45.746Z	86.078	{'UnitID': 0}
2022-07-21T15:31:46.600Z	89.979	{'UnitID': 1}
2022-07-21T15:31:50.727Z	88.444	{'UnitID': 2}
2022-07-21T15:31:50.892Z	88.377	{'UnitID': 3}
2022-07-21T15:32:00.736Z	86.105	{'UnitID': 0}
2022-07-21T15:32:01.570Z	88.61	{'UnitID': 1}
2022-07-21T15:32:05.725Z	88.402	{'UnitID': 2}
2022-07-21T15:32:05.888Z	88.192	{'UnitID': 3}
2022-07-21T15:32:15.744Z	86.509	{'UnitID': 0}
2022-07-21T15:32:16.550Z	89.235	{'UnitID': 1}
2022-07-21T15:32:20.723Z	87.054	{'UnitID': 2}
2022-07-21T15:32:20.896Z	88.944	{'UnitID': 3}
2022-07-21T15:32:30.746Z	86.465	{'UnitID': 0}
2022-07-21T15:32:31.581Z	89.305	{'UnitID': 1}
2022-07-21T15:32:35.723Z	88.495	{'UnitID': 2}
2022-07-21T15:32:35.899Z	88.907	{'UnitID': 3}
2022-07-21T15:32:45.745Z	86.367	{'UnitID': 0}
2022-07-21T15:32:46.545Z	89.695	{'UnitID': 1}
2022-07-21T15:32:50.712Z	88.511	{'UnitID': 2}
2022-07-21T15:32:50.892Z	88.943	{'UnitID': 3}
2022-07-21T15:33:00.755Z	86.361	{'UnitID': 0}
2022-07-21T15:33:01.584Z	88.315	{'UnitID': 1}
2022-07-21T15:33:05.724Z	88.143	{'UnitID': 2}
2022-07-21T15:33:05.925Z	88.415	{'UnitID': 3}
2022-07-21T15:33:15.750Z	88.402	{'UnitID': 0}
2022-07-21T15:33:16.590Z	88.291	{'UnitID': 1}
2022-07-21T15:33:20.732Z	87.21	{'UnitID': 2}
2022-07-21T15:33:20.898Z	88.084	{'UnitID': 3}
2022-07-21T15:33:30.743Z	86.229	{'UnitID': 0}
2022-07-21T15:33:31.674Z	89.181	{'UnitID': 1}
2022-07-21T15:33:35.726Z	88.27	{'UnitID': 2}
2022-07-21T15:33:35.895Z	88.923	{'UnitID': 3}
2022-07-21T15:33:45.760Z	85.93	{'UnitID': 0}
2022-07-21T15:33:46.606Z	89.039	{'UnitID': 1}
2022-07-21T15:33:50.727Z	87.436	{'UnitID': 2}
2022-07-21T15:33:50.889Z	86.993	{'UnitID': 3}
2022-07-21T15:34:00.739Z	87.849	{'UnitID': 0}
2022-07-21T15:34:01.588Z	88.381	{'UnitID': 1}
2022-07-21T15:34:05.724Z	87.631	{'UnitID': 2}
2022-07-21T15:34:05.902Z	87.786	{'UnitID': 3}
2022-07-21T15:34:15.764Z	87.158	{'UnitID': 0}
2022-07-21T15:34:16.533Z	89.672	{'UnitID': 1}
2022-07-21T15:34:20.725Z	87.49	{'UnitID': 2}
2022-07-21T15:34:20.899Z	87.156	{'UnitID': 3}
2022-07-21T15:34:30.749Z	87.234	{'UnitID': 0}
2022-07-21T15:34:31.557Z	89.836	{'UnitID': 1}
2022-07-21T15:34:35.730Z	87.736	{'UnitID': 2}
2022-07-21T15:34:35.891Z	89.281	{'UnitID': 3}
2022-07-21T15:34:45.765Z	86.36	{'UnitID': 0}
2022-07-21T15:34:46.515Z	89.803	{'UnitID': 1}
2022-07-21T15:34:50.731Z	88.302	{'UnitID': 2}
2022-07-21T15:34:50.900Z	89.291	{'UnitID': 3}
2022-07-21T15:35:00.755Z	88.03	{'UnitID': 0}
2022-07-21T15:35:01.484Z	89.987	{'UnitID': 1}
2022-07-21T15:35:05.725Z	88.455	{'UnitID': 2}
2022-07-21T15:35:05.897Z	87.555	{'UnitID': 3}
2022-07-21T15:35:15.759Z	88.282	{'UnitID': 0}
2022-07-21T15:35:16.561Z	88.993	{'UnitID': 1}
2022-07-21T15:35:20.722Z	87.748	{'UnitID': 2}
2022-07-21T15:35:20.899Z	87.298	{'UnitID': 3}
2022-07-21T15:35:30.742Z	87.952	{'UnitID': 0}
2022-07-21T15:35:31.552Z	89.949	{'UnitID': 1}
2022-07-21T15:35:35.740Z	87.407	{'UnitID': 2}
2022-07-21T15:35:35.894Z	86.975	{'UnitID': 3}
2022-07-21T15:35:45.762Z	88.127	{'UnitID': 0}
2022-07-21T15:35:46.583Z	88.557	{'UnitID': 1}
2022-07-21T15:35:50.742Z	87.892	{'UnitID': 2}
2022-07-21T15:35:50.894Z	87.143	{'UnitID': 3}
2022-07-21T15:36:00.754Z	88.11	{'UnitID': 0}
2022-07-21T15:36:01.497Z	88.826	{'UnitID': 1}
2022-07-21T15:36:05.718Z	88.582	{'UnitID': 2}
2022-07-21T15:36:05.910Z	87.551	{'UnitID': 3}
2022-07-21T15:36:15.765Z	87.229	{'UnitID': 0}
2022-07-21T15:36:16.554Z	88.465	{'UnitID': 1}
2022-07-21T15:36:20.734Z	87.896	{'UnitID': 2}
2022-07-21T15:36:20.903Z	87.213	{'UnitID': 3}
2022-07-21T15:36:30.749Z	87.362	{'UnitID': 0}
2022-07-21T15:36:31.586Z	88.899	{'UnitID': 1}
2022-07-21T15:36:36.510Z	87.219	{'UnitID': 3}
2022-07-21T15:36:36.516Z	87.934	{'UnitID': 2}
2022-07-21T15:36:45.765Z	87.29	{'UnitID': 0}
2022-07-21T15:36:46.571Z	88.607	{'UnitID': 1}
2022-07-21T15:36:50.727Z	87.931	{'UnitID': 2}
2022-07-21T15:36:50.909Z	88.35	{'UnitID': 3}
2022-07-21T15:37:00.746Z	86.531	{'UnitID': 0}
2022-07-21T15:37:01.552Z	88.72	{'UnitID': 1}
2022-07-21T15:37:05.736Z	88.465	{'UnitID': 2}
2022-07-21T15:37:05.901Z	89.349	{'UnitID': 3}
2022-07-21T15:37:15.755Z	86.366	{'UnitID': 0}
2022-07-21T15:37:16.556Z	88.886	{'UnitID': 1}
2022-07-21T15:37:20.738Z	87.376	{'UnitID': 2}
2022-07-21T15:37:20.891Z	87.65	{'UnitID': 3}
2022-07-21T15:37:31.029Z	87.823	{'UnitID': 0}
2022-07-21T15:37:31.917Z	89.203	{'UnitID': 1}
2022-07-21T15:37:35.719Z	86.905	{'UnitID': 2}
2022-07-21T15:37:35.907Z	88.079	{'UnitID': 3}
2022-07-21T15:37:45.751Z	87.943	{'UnitID': 0}
2022-07-21T15:37:46.582Z	89.913	{'UnitID': 1}
2022-07-21T15:37:50.729Z	87.806	{'UnitID': 2}
2022-07-21T15:37:50.896Z	87.219	{'UnitID': 3}
2022-07-21T15:38:00.747Z	86.501	{'UnitID': 0}
2022-07-21T15:38:01.571Z	89.56	{'UnitID': 1}
2022-07-21T15:38:05.724Z	88.586	{'UnitID': 2}
2022-07-21T15:38:05.895Z	87.491	{'UnitID': 3}
2022-07-21T15:38:15.766Z	85.679	{'UnitID': 0}
2022-07-21T15:38:16.592Z	89.404	{'UnitID': 1}
2022-07-21T15:38:20.742Z	88.443	{'UnitID': 2}
2022-07-21T15:38:20.911Z	88.133	{'UnitID': 3}
2022-07-21T15:38:30.747Z	85.683	{'UnitID': 0}
2022-07-21T15:38:31.698Z	89.373	{'UnitID': 1}
2022-07-21T15:38:35.719Z	88.554	{'UnitID': 2}
2022-07-21T15:38:35.905Z	88.665	{'UnitID': 3}
2022-07-21T15:38:45.751Z	85.566	{'UnitID': 0}
2022-07-21T15:38:46.782Z	89.021	{'UnitID': 1}
2022-07-21T15:38:50.729Z	88.569	{'UnitID': 2}
2022-07-21T15:38:50.893Z	88.253	{'UnitID': 3}
2022-07-21T15:39:00.748Z	85.604	{'UnitID': 0}
2022-07-21T15:39:01.591Z	89.494	{'UnitID': 1}
2022-07-21T15:39:05.722Z	88.531	{'UnitID': 2}
2022-07-21T15:39:05.915Z	88.127	{'UnitID': 3}
2022-07-21T15:39:15.757Z	85.589	{'UnitID': 0}
2022-07-21T15:39:16.651Z	88.68	{'UnitID': 1}
2022-07-21T15:39:20.721Z	88.587	{'UnitID': 2}
2022-07-21T15:39:20.894Z	88.694	{'UnitID': 3}
2022-07-21T15:39:30.756Z	85.672	{'UnitID': 0}
2022-07-21T15:39:31.619Z	89.365	{'UnitID': 1}
2022-07-21T15:39:35.721Z	88.259	{'UnitID': 2}
2022-07-21T15:39:35.908Z	87.8	{'UnitID': 3}
2022-07-21T15:39:45.743Z	85.778	{'UnitID': 0}
2022-07-21T15:39:46.653Z	88.081	{'UnitID': 1}
2022-07-21T15:39:50.735Z	86.989	{'UnitID': 2}
2022-07-21T15:39:50.888Z	87.013	{'UnitID': 3}
2022-07-21T15:40:00.739Z	85.699	{'UnitID': 0}
2022-07-21T15:40:01.578Z	88.249	{'UnitID': 1}
2022-07-21T15:40:05.720Z	87.551	{'UnitID': 2}
2022-07-21T15:40:05.894Z	87.013	{'UnitID': 3}
2022-07-21T15:40:15.745Z	86.585	{'UnitID': 0}
2022-07-21T15:40:16.636Z	88.59	{'UnitID': 1}
2022-07-21T15:40:20.730Z	87.558	{'UnitID': 2}
2022-07-21T15:40:20.897Z	86.984	{'UnitID': 3}
2022-07-21T15:40:30.749Z	86.584	{'UnitID': 0}
2022-07-21T15:40:31.581Z	88.578	{'UnitID': 1}
2022-07-21T15:40:35.718Z	87.232	{'UnitID': 2}
2022-07-21T15:40:35.906Z	87.073	{'UnitID': 3}
2022-07-21T15:40:45.764Z	87.022	{'UnitID': 0}
2022-07-21T15:40:46.616Z	88.905	{'UnitID': 1}
2022-07-21T15:40:50.725Z	87.877	{'UnitID': 2}
2022-07-21T15:40:50.904Z	87.001	{'UnitID': 3}
2022-07-21T15:41:00.746Z	86.661	{'UnitID': 0}
2022-07-21T15:41:01.514Z	88.453	{'UnitID': 1}
2022-07-21T15:41:05.720Z	87.896	{'UnitID': 2}
2022-07-21T15:41:05.902Z	86.928	{'UnitID': 3}
2022-07-21T15:41:15.744Z	87.705	{'UnitID': 0}
2022-07-21T15:41:16.624Z	88.54	{'UnitID': 1}
2022-07-21T15:41:20.725Z	88.316	{'UnitID': 2}
2022-07-21T15:41:20.897Z	88.693	{'UnitID': 3}
2022-07-21T15:41:30.770Z	85.631	{'UnitID': 0}
2022-07-21T15:41:31.590Z	88.818	{'UnitID': 1}
2022-07-21T15:41:35.722Z	88.239	{'UnitID': 2}
2022-07-21T15:41:35.897Z	88.338	{'UnitID': 3}
2022-07-21T15:41:45.753Z	85.857	{'UnitID': 0}
2022-07-21T15:41:46.594Z	88.116	{'UnitID': 1}
2022-07-21T15:41:50.729Z	86.779	{'UnitID': 2}
2022-07-21T15:41:50.898Z	86.345	{'UnitID': 3}
2022-07-21T15:42:00.749Z	87.361	{'UnitID': 0}
2022-07-21T15:42:01.601Z	88.13	{'UnitID': 1}
2022-07-21T15:42:05.731Z	87.079	{'UnitID': 2}
2022-07-21T15:42:05.893Z	86.639	{'UnitID': 3}
2022-07-21T15:42:15.764Z	87.299	{'UnitID': 0}
2022-07-21T15:42:16.541Z	88.155	{'UnitID': 1}
2022-07-21T15:42:20.734Z	86.969	{'UnitID': 2}
2022-07-21T15:42:20.896Z	86.566	{'UnitID': 3}
2022-07-21T15:42:30.742Z	87.26	{'UnitID': 0}
2022-07-21T15:42:31.551Z	88.345	{'UnitID': 1}
2022-07-21T15:42:35.717Z	86.713	{'UnitID': 2}
2022-07-21T15:42:35.892Z	87.844	{'UnitID': 3}
2022-07-21T15:42:45.771Z	87.601	{'UnitID': 0}
2022-07-21T15:42:46.545Z	88.835	{'UnitID': 1}
2022-07-21T15:42:50.731Z	86.809	{'UnitID': 2}
2022-07-21T15:42:50.896Z	86.976	{'UnitID': 3}
2022-07-21T15:43:00.742Z	87.676	{'UnitID': 0}
2022-07-21T15:43:01.557Z	89.392	{'UnitID': 1}
2022-07-21T15:43:05.741Z	86.949	{'UnitID': 2}
2022-07-21T15:43:05.916Z	86.96	{'UnitID': 3}
2022-07-21T15:43:15.762Z	86.584	{'UnitID': 0}
2022-07-21T15:43:16.630Z	88.71	{'UnitID': 1}
2022-07-21T15:43:20.736Z	88.311	{'UnitID': 2}
2022-07-21T15:43:20.899Z	87.92	{'UnitID': 3}
2022-07-21T15:43:30.778Z	87.288	{'UnitID': 0}
2022-07-21T15:43:31.639Z	88.806	{'UnitID': 1}
2022-07-21T15:43:35.726Z	87.037	{'UnitID': 2}
2022-07-21T15:43:35.914Z	87.866	{'UnitID': 3}
2022-07-21T15:43:45.759Z	87.642	{'UnitID': 0}
2022-07-21T15:43:46.556Z	88.405	{'UnitID': 1}
2022-07-21T15:43:50.731Z	86.953	{'UnitID': 2}
2022-07-21T15:43:50.896Z	87.999	{'UnitID': 3}
2022-07-21T15:44:00.767Z	87.411	{'UnitID': 0}
2022-07-21T15:44:01.556Z	88.822	{'UnitID': 1}
2022-07-21T15:44:05.722Z	88.397	{'UnitID': 2}
2022-07-21T15:44:05.917Z	88.097	{'UnitID': 3}
2022-07-21T15:44:15.753Z	85.369	{'UnitID': 0}
2022-07-21T15:44:16.575Z	89.042	{'UnitID': 1}
2022-07-21T15:44:20.727Z	88.41	{'UnitID': 2}
2022-07-21T15:44:20.897Z	88.377	{'UnitID': 3}
2022-07-21T15:44:30.769Z	85.464	{'UnitID': 0}
2022-07-21T15:44:31.622Z	89.228	{'UnitID': 1}
2022-07-21T15:44:35.730Z	88.281	{'UnitID': 2}
2022-07-21T15:44:35.903Z	88.866	{'UnitID': 3}
2022-07-21T15:44:45.764Z	86.363	{'UnitID': 0}
2022-07-21T15:44:46.586Z	88.992	{'UnitID': 1}
2022-07-21T15:44:51.512Z	88.617	{'UnitID': 3}
2022-07-21T15:44:51.596Z	87.953	{'UnitID': 2}
2022-07-21T15:45:00.755Z	86.209	{'UnitID': 0}
2022-07-21T15:45:01.616Z	89.03	{'UnitID': 1}
2022-07-21T15:45:05.719Z	87.974	{'UnitID': 2}
2022-07-21T15:45:05.893Z	88.116	{'UnitID': 3}
2022-07-21T15:45:15.753Z	85.413	{'UnitID': 0}
2022-07-21T15:45:16.636Z	88.16	{'UnitID': 1}
2022-07-21T15:45:20.736Z	87.338	{'UnitID': 2}
2022-07-21T15:45:20.903Z	87.28	{'UnitID': 3}
2022-07-21T15:45:30.760Z	85.416	{'UnitID': 0}
2022-07-21T15:45:31.638Z	89.371	{'UnitID': 1}
2022-07-21T15:45:35.722Z	87.359	{'UnitID': 2}
2022-07-21T15:45:35.900Z	88.09	{'UnitID': 3}
2022-07-21T15:45:45.744Z	86.773	{'UnitID': 0}
2022-07-21T15:45:46.655Z	89.416	{'UnitID': 1}
2022-07-21T15:45:50.725Z	87.777	{'UnitID': 2}
2022-07-21T15:45:50.901Z	87.602	{'UnitID': 3}
2022-07-21T15:46:00.756Z	86.837	{'UnitID': 0}
2022-07-21T15:46:01.581Z	89.519	{'UnitID': 1}
2022-07-21T15:46:05.722Z	87.975	{'UnitID': 2}
2022-07-21T15:46:05.900Z	87.69	{'UnitID': 3}
2022-07-21T15:46:15.759Z	85.42	{'UnitID': 0}
2022-07-21T15:46:16.681Z	89.346	{'UnitID': 1}
2022-07-21T15:46:20.719Z	88.144	{'UnitID': 2}
2022-07-21T15:46:20.912Z	87.846	{'UnitID': 3}
2022-07-21T15:46:30.739Z	85.26	{'UnitID': 0}
2022-07-21T15:46:31.650Z	88.941	{'UnitID': 1}
2022-07-21T15:46:35.729Z	88.304	{'UnitID': 2}
2022-07-21T15:46:35.897Z	87.394	{'UnitID': 3}
2022-07-21T15:46:45.762Z	85.305	{'UnitID': 0}
2022-07-21T15:46:46.714Z	88.886	{'UnitID': 1}
2022-07-21T15:46:50.724Z	88.248	{'UnitID': 2}
2022-07-21T15:46:50.904Z	87.353	{'UnitID': 3}
2022-07-21T15:47:00.751Z	87.543	{'UnitID': 0}
2022-07-21T15:47:01.588Z	88.078	{'UnitID': 1}
2022-07-21T15:47:05.723Z	87.167	{'UnitID': 2}
2022-07-21T15:47:05.892Z	86.738	{'UnitID': 3}
2022-07-21T15:47:15.749Z	85.684	{'UnitID': 0}
2022-07-21T15:47:16.779Z	89.472	{'UnitID': 1}
2022-07-21T15:47:20.723Z	87.726	{'UnitID': 2}
2022-07-21T15:47:20.900Z	87.061	{'UnitID': 3}
2022-07-21T15:47:30.745Z	85.517	{'UnitID': 0}
2022-07-21T15:47:31.623Z	89.428	{'UnitID': 1}
2022-07-21T15:47:35.723Z	87.656	{'UnitID': 2}
2022-07-21T15:47:35.898Z	88.146	{'UnitID': 3}
2022-07-21T15:47:45.744Z	87.141	{'UnitID': 0}
2022-07-21T15:47:46.587Z	89.45	{'UnitID': 1}
2022-07-21T15:47:50.731Z	87.947	{'UnitID': 2}
2022-07-21T15:47:50.895Z	87.879	{'UnitID': 3}
2022-07-21T15:48:00.750Z	85.242	{'UnitID': 0}
2022-07-21T15:48:01.505Z	89.436	{'UnitID': 1}
2022-07-21T15:48:05.723Z	87.617	{'UnitID': 2}
2022-07-21T15:48:05.893Z	88.905	{'UnitID': 3}
2022-07-21T15:48:15.765Z	85.178	{'UnitID': 0}
2022-07-21T15:48:16.601Z	87.847	{'UnitID': 1}
2022-07-21T15:48:20.724Z	87.885	{'UnitID': 2}
2022-07-21T15:48:20.892Z	87.561	{'UnitID': 3}
2022-07-21T15:48:30.742Z	85.269	{'UnitID': 0}
2022-07-21T15:48:31.520Z	89.187	{'UnitID': 1}
2022-07-21T15:48:35.722Z	87.562	{'UnitID': 2}
2022-07-21T15:48:35.914Z	88.359	{'UnitID': 3}
2022-07-21T15:48:45.756Z	86.095	{'UnitID': 0}
2022-07-21T15:48:46.565Z	89.036	{'UnitID': 1}
2022-07-21T15:48:50.719Z	87.701	{'UnitID': 2}
2022-07-21T15:48:50.902Z	87.01	{'UnitID': 3}
2022-07-21T15:49:00.751Z	86.201	{'UnitID': 0}
2022-07-21T15:49:01.527Z	89.122	{'UnitID': 1}
2022-07-21T15:49:05.720Z	87.051	{'UnitID': 2}
2022-07-21T15:49:05.892Z	88.332	{'UnitID': 3}
2022-07-21T15:49:15.766Z	85.429	{'UnitID': 0}
2022-07-21T15:49:16.594Z	88.977	{'UnitID': 1}
2022-07-21T15:49:20.721Z	87.705	{'UnitID': 2}
2022-07-21T15:49:20.895Z	86.834	{'UnitID': 3}
2022-07-21T15:49:30.748Z	86.544	{'UnitID': 0}
2022-07-21T15:49:31.555Z	89.097	{'UnitID': 1}
2022-07-21T15:49:35.721Z	86.682	{'UnitID': 2}
2022-07-21T15:49:35.891Z	86.198	{'UnitID': 3}
2022-07-21T15:49:45.752Z	87.06	{'UnitID': 0}
2022-07-21T15:49:46.588Z	88.483	{'UnitID': 1}
2022-07-21T15:49:50.733Z	87.942	{'UnitID': 2}
2022-07-21T15:49:50.893Z	86.874	{'UnitID': 3}
2022-07-21T15:50:00.755Z	86.987	{'UnitID': 0}
2022-07-21T15:50:01.592Z	88.068	{'UnitID': 1}
2022-07-21T15:50:05.724Z	86.923	{'UnitID': 2}
2022-07-21T15:50:05.903Z	86.216	{'UnitID': 3}
2022-07-21T15:50:15.761Z	87.146	{'UnitID': 0}
[truncated: 194,075 more rows]
