# Supplementary material for: Accelerated Adaptive Laboratory Evolution by Automated Repeated Batch Processes in Parallelized Bioreactors
Source: Microorganisms. 2023 Jan 20;11(2):275. doi: 10.3390/microorganisms11020275 (PMC9965177; doi:10.3390/microorganisms11020275)
Supplement: Supplementary file 1 [file microorganisms-11-00275-s001.zip › jupyter_supplement/process control/Agitation_ActuatorPwrPV.csv]

time	data_acquisition.CurrentActuatorPwrPV	parameters
2022-07-21T13:48:46.484Z	2.26	{'UnitID': 1}
2022-07-21T13:48:46.716Z	2.26	{'UnitID': 1}
2022-07-21T13:48:48.168Z	2.47	{'UnitID': 0}
2022-07-21T13:48:48.267Z	2.47	{'UnitID': 0}
2022-07-21T13:48:48.559Z	2.821	{'UnitID': 2}
2022-07-21T13:48:48.905Z	2.204	{'UnitID': 3}
2022-07-21T13:48:51.404Z	2.821	{'UnitID': 2}
2022-07-21T13:48:51.715Z	2.302	{'UnitID': 3}
2022-07-21T13:49:00.839Z	2.147	{'UnitID': 1}
2022-07-21T13:49:01.206Z	2.147	{'UnitID': 1}
2022-07-21T13:49:02.608Z	2.681	{'UnitID': 0}
2022-07-21T13:49:02.955Z	2.681	{'UnitID': 0}
2022-07-21T13:49:03.276Z	2.793	{'UnitID': 2}
2022-07-21T13:49:03.522Z	2.274	{'UnitID': 3}
2022-07-21T13:49:06.614Z	2.765	{'UnitID': 2}
2022-07-21T13:49:06.937Z	2.26	{'UnitID': 3}
2022-07-21T13:49:15.871Z	2.246	{'UnitID': 1}
2022-07-21T13:49:16.297Z	2.246	{'UnitID': 1}
2022-07-21T13:49:17.656Z	2.639	{'UnitID': 0}
2022-07-21T13:49:17.791Z	2.639	{'UnitID': 0}
2022-07-21T13:49:18.000Z	2.765	{'UnitID': 2}
2022-07-21T13:49:18.257Z	2.274	{'UnitID': 3}
2022-07-21T13:49:21.522Z	2.526	{'UnitID': 2}
2022-07-21T13:49:21.863Z	2.26	{'UnitID': 3}
2022-07-21T13:49:30.949Z	2.119	{'UnitID': 1}
2022-07-21T13:49:31.270Z	2.119	{'UnitID': 1}
2022-07-21T13:49:32.252Z	2.681	{'UnitID': 0}
2022-07-21T13:49:32.600Z	2.681	{'UnitID': 0}
2022-07-21T13:49:33.125Z	2.54	{'UnitID': 2}
2022-07-21T13:49:33.384Z	2.288	{'UnitID': 3}
2022-07-21T13:49:36.568Z	2.765	{'UnitID': 2}
2022-07-21T13:49:36.907Z	2.316	{'UnitID': 3}
2022-07-21T13:49:45.933Z	2.246	{'UnitID': 1}
2022-07-21T13:49:46.312Z	2.246	{'UnitID': 1}
2022-07-21T13:49:48.266Z	2.681	{'UnitID': 0}
2022-07-21T13:49:48.686Z	2.681	{'UnitID': 0}
2022-07-21T13:49:48.990Z	2.737	{'UnitID': 2}
2022-07-21T13:49:50.102Z	2.302	{'UnitID': 3}
2022-07-21T13:49:51.500Z	2.779	{'UnitID': 2}
2022-07-21T13:49:51.786Z	2.302	{'UnitID': 3}
2022-07-21T13:50:00.802Z	2.204	{'UnitID': 1}
2022-07-21T13:50:01.175Z	2.204	{'UnitID': 1}
2022-07-21T13:50:03.078Z	2.667	{'UnitID': 0}
2022-07-21T13:50:03.445Z	2.442	{'UnitID': 0}
2022-07-21T13:50:03.872Z	2.737	{'UnitID': 2}
2022-07-21T13:50:04.107Z	2.302	{'UnitID': 3}
2022-07-21T13:50:06.465Z	2.723	{'UnitID': 2}
2022-07-21T13:50:06.837Z	2.274	{'UnitID': 3}
2022-07-21T13:50:15.900Z	2.246	{'UnitID': 1}
2022-07-21T13:50:16.368Z	2.246	{'UnitID': 1}
2022-07-21T13:50:17.574Z	2.681	{'UnitID': 0}
2022-07-21T13:50:17.864Z	2.681	{'UnitID': 0}
2022-07-21T13:50:18.241Z	2.793	{'UnitID': 2}
2022-07-21T13:50:18.510Z	2.232	{'UnitID': 3}
2022-07-21T13:50:21.447Z	2.779	{'UnitID': 2}
2022-07-21T13:50:21.790Z	2.246	{'UnitID': 3}
2022-07-21T13:50:31.114Z	2.246	{'UnitID': 1}
2022-07-21T13:50:31.488Z	2.246	{'UnitID': 1}
2022-07-21T13:50:33.064Z	2.723	{'UnitID': 0}
2022-07-21T13:50:33.122Z	2.723	{'UnitID': 0}
2022-07-21T13:50:33.858Z	2.554	{'UnitID': 2}
2022-07-21T13:50:34.065Z	2.246	{'UnitID': 3}
2022-07-21T13:50:36.483Z	2.821	{'UnitID': 2}
2022-07-21T13:50:36.792Z	2.063	{'UnitID': 3}
2022-07-21T13:50:45.967Z	2.232	{'UnitID': 1}
2022-07-21T13:50:46.337Z	2.232	{'UnitID': 1}
2022-07-21T13:50:47.859Z	2.667	{'UnitID': 0}
2022-07-21T13:50:48.236Z	2.667	{'UnitID': 0}
2022-07-21T13:50:49.042Z	2.751	{'UnitID': 2}
2022-07-21T13:50:49.140Z	2.274	{'UnitID': 3}
2022-07-21T13:50:51.529Z	2.751	{'UnitID': 2}
2022-07-21T13:50:51.807Z	2.288	{'UnitID': 3}
2022-07-21T13:51:00.852Z	2.302	{'UnitID': 1}
2022-07-21T13:51:01.281Z	2.302	{'UnitID': 1}
2022-07-21T13:51:02.284Z	2.625	{'UnitID': 0}
2022-07-21T13:51:02.514Z	2.625	{'UnitID': 0}
2022-07-21T13:51:02.878Z	2.498	{'UnitID': 2}
2022-07-21T13:51:03.206Z	2.274	{'UnitID': 3}
2022-07-21T13:51:06.487Z	2.484	{'UnitID': 2}
2022-07-21T13:51:06.776Z	2.232	{'UnitID': 3}
2022-07-21T13:51:16.035Z	2.077	{'UnitID': 1}
2022-07-21T13:51:16.284Z	2.077	{'UnitID': 1}
2022-07-21T13:51:18.149Z	2.695	{'UnitID': 0}
2022-07-21T13:51:18.305Z	2.695	{'UnitID': 0}
2022-07-21T13:51:18.573Z	2.695	{'UnitID': 2}
2022-07-21T13:51:19.036Z	2.232	{'UnitID': 3}
2022-07-21T13:51:21.478Z	2.695	{'UnitID': 2}
2022-07-21T13:51:21.786Z	2.26	{'UnitID': 3}
2022-07-21T13:51:31.036Z	2.021	{'UnitID': 1}
2022-07-21T13:51:31.260Z	2.021	{'UnitID': 1}
2022-07-21T13:51:32.354Z	2.653	{'UnitID': 0}
2022-07-21T13:51:32.717Z	2.653	{'UnitID': 0}
2022-07-21T13:51:32.988Z	2.723	{'UnitID': 2}
2022-07-21T13:51:33.214Z	2.063	{'UnitID': 3}
2022-07-21T13:51:36.519Z	2.667	{'UnitID': 2}
2022-07-21T13:51:36.853Z	2.049	{'UnitID': 3}
2022-07-21T13:51:45.895Z	2.077	{'UnitID': 1}
2022-07-21T13:51:46.242Z	2.077	{'UnitID': 1}
2022-07-21T13:51:47.162Z	2.653	{'UnitID': 0}
2022-07-21T13:51:47.336Z	2.653	{'UnitID': 0}
2022-07-21T13:51:47.658Z	2.695	{'UnitID': 2}
2022-07-21T13:51:51.421Z	2.695	{'UnitID': 2}
2022-07-21T13:51:51.728Z	2.246	{'UnitID': 3}
2022-07-21T13:52:00.858Z	2.035	{'UnitID': 1}
2022-07-21T13:52:01.132Z	2.035	{'UnitID': 1}
2022-07-21T13:52:01.828Z	2.653	{'UnitID': 0}
2022-07-21T13:52:02.029Z	2.653	{'UnitID': 0}
2022-07-21T13:52:06.519Z	2.47	{'UnitID': 2}
2022-07-21T13:52:06.823Z	2.246	{'UnitID': 3}
2022-07-21T13:52:15.973Z	2.246	{'UnitID': 1}
2022-07-21T13:52:16.804Z	2.456	{'UnitID': 0}
2022-07-21T13:52:16.978Z	2.456	{'UnitID': 0}
2022-07-21T13:52:21.466Z	2.737	{'UnitID': 2}
2022-07-21T13:52:21.783Z	2.218	{'UnitID': 3}
2022-07-21T13:52:30.818Z	2.288	{'UnitID': 1}
2022-07-21T13:52:31.383Z	2.597	{'UnitID': 0}
2022-07-21T13:52:36.461Z	2.709	{'UnitID': 2}
2022-07-21T13:52:36.803Z	2.26	{'UnitID': 3}
2022-07-21T13:52:45.845Z	2.049	{'UnitID': 1}
2022-07-21T13:52:46.503Z	2.681	{'UnitID': 0}
2022-07-21T13:52:51.481Z	2.498	{'UnitID': 2}
2022-07-21T13:52:51.818Z	2.218	{'UnitID': 3}
2022-07-21T13:53:00.786Z	2.288	{'UnitID': 1}
2022-07-21T13:53:01.375Z	2.653	{'UnitID': 0}
2022-07-21T13:53:06.480Z	2.737	{'UnitID': 2}
2022-07-21T13:53:06.766Z	2.33	{'UnitID': 3}
2022-07-21T13:53:15.832Z	2.26	{'UnitID': 1}
2022-07-21T13:53:16.563Z	2.611	{'UnitID': 0}
2022-07-21T13:53:21.491Z	2.484	{'UnitID': 2}
2022-07-21T13:53:21.825Z	2.189	{'UnitID': 3}
2022-07-21T13:53:30.833Z	2.049	{'UnitID': 1}
2022-07-21T13:53:31.457Z	2.4	{'UnitID': 0}
2022-07-21T13:53:36.420Z	2.442	{'UnitID': 2}
2022-07-21T13:53:36.730Z	2.175	{'UnitID': 3}
2022-07-21T13:53:45.841Z	2.232	{'UnitID': 1}
2022-07-21T13:53:46.450Z	2.582	{'UnitID': 0}
2022-07-21T13:53:51.416Z	2.709	{'UnitID': 2}
2022-07-21T13:53:51.731Z	2.386	{'UnitID': 3}
2022-07-21T13:54:00.796Z	2.049	{'UnitID': 1}
2022-07-21T13:54:01.361Z	2.653	{'UnitID': 0}
2022-07-21T13:54:06.436Z	2.695	{'UnitID': 2}
2022-07-21T13:54:06.780Z	2.218	{'UnitID': 3}
2022-07-21T13:54:15.820Z	2.232	{'UnitID': 1}
2022-07-21T13:54:16.359Z	2.611	{'UnitID': 0}
2022-07-21T13:54:21.483Z	2.723	{'UnitID': 2}
2022-07-21T13:54:21.864Z	2.26	{'UnitID': 3}
2022-07-21T13:54:30.809Z	2.274	{'UnitID': 1}
2022-07-21T13:54:31.352Z	2.611	{'UnitID': 0}
2022-07-21T13:54:36.463Z	2.751	{'UnitID': 2}
2022-07-21T13:54:36.795Z	2.386	{'UnitID': 3}
2022-07-21T13:54:45.887Z	2.246	{'UnitID': 1}
2022-07-21T13:54:46.492Z	2.597	{'UnitID': 0}
2022-07-21T13:54:51.557Z	2.428	{'UnitID': 2}
2022-07-21T13:54:51.865Z	2.218	{'UnitID': 3}
2022-07-21T13:55:00.806Z	2.077	{'UnitID': 1}
2022-07-21T13:55:01.521Z	2.653	{'UnitID': 0}
2022-07-21T13:55:06.569Z	2.512	{'UnitID': 2}
2022-07-21T13:55:06.917Z	2.316	{'UnitID': 3}
2022-07-21T13:55:15.824Z	2.232	{'UnitID': 1}
2022-07-21T13:55:16.325Z	2.639	{'UnitID': 0}
2022-07-21T13:55:21.403Z	2.709	{'UnitID': 2}
2022-07-21T13:55:21.734Z	2.232	{'UnitID': 3}
2022-07-21T13:55:30.806Z	2.063	{'UnitID': 1}
2022-07-21T13:55:31.386Z	2.681	{'UnitID': 0}
2022-07-21T13:55:36.430Z	2.709	{'UnitID': 2}
2022-07-21T13:55:36.724Z	2.246	{'UnitID': 3}
2022-07-21T13:55:45.830Z	2.021	{'UnitID': 1}
2022-07-21T13:55:46.338Z	2.667	{'UnitID': 0}
2022-07-21T13:55:51.419Z	2.47	{'UnitID': 2}
2022-07-21T13:55:51.727Z	2.204	{'UnitID': 3}
2022-07-21T13:56:00.819Z	2.232	{'UnitID': 1}
2022-07-21T13:56:01.282Z	2.386	{'UnitID': 0}
2022-07-21T13:56:06.500Z	2.456	{'UnitID': 2}
2022-07-21T13:56:06.781Z	2.246	{'UnitID': 3}
2022-07-21T13:56:15.850Z	2.063	{'UnitID': 1}
2022-07-21T13:56:16.389Z	2.625	{'UnitID': 0}
2022-07-21T13:56:21.454Z	2.709	{'UnitID': 2}
2022-07-21T13:56:21.742Z	2.246	{'UnitID': 3}
2022-07-21T13:56:30.839Z	2.091	{'UnitID': 1}
2022-07-21T13:56:31.414Z	2.709	{'UnitID': 0}
2022-07-21T13:56:36.528Z	2.709	{'UnitID': 2}
2022-07-21T13:56:36.850Z	2.274	{'UnitID': 3}
2022-07-21T13:56:45.848Z	2.26	{'UnitID': 1}
2022-07-21T13:56:46.482Z	2.681	{'UnitID': 0}
2022-07-21T13:56:51.497Z	2.709	{'UnitID': 2}
2022-07-21T13:56:51.807Z	2.246	{'UnitID': 3}
2022-07-21T13:57:00.791Z	2.049	{'UnitID': 1}
2022-07-21T13:57:01.372Z	2.625	{'UnitID': 0}
2022-07-21T13:57:06.550Z	2.751	{'UnitID': 2}
2022-07-21T13:57:06.884Z	2.246	{'UnitID': 3}
2022-07-21T13:57:15.840Z	2.204	{'UnitID': 1}
2022-07-21T13:57:16.432Z	2.639	{'UnitID': 0}
2022-07-21T13:57:21.408Z	2.526	{'UnitID': 2}
2022-07-21T13:57:21.710Z	2.274	{'UnitID': 3}
2022-07-21T13:57:30.822Z	2.246	{'UnitID': 1}
2022-07-21T13:57:31.400Z	2.681	{'UnitID': 0}
2022-07-21T13:57:36.431Z	2.793	{'UnitID': 2}
2022-07-21T13:57:36.786Z	2.26	{'UnitID': 3}
2022-07-21T13:57:45.819Z	2.26	{'UnitID': 1}
2022-07-21T13:57:46.379Z	2.47	{'UnitID': 0}
2022-07-21T13:57:51.423Z	2.456	{'UnitID': 2}
2022-07-21T13:57:51.743Z	2.232	{'UnitID': 3}
2022-07-21T13:58:00.793Z	2.246	{'UnitID': 1}
2022-07-21T13:58:01.379Z	2.456	{'UnitID': 0}
2022-07-21T13:58:06.490Z	2.723	{'UnitID': 2}
2022-07-21T13:58:06.836Z	2.204	{'UnitID': 3}
2022-07-21T13:58:15.837Z	2.232	{'UnitID': 1}
2022-07-21T13:58:16.431Z	2.512	{'UnitID': 0}
2022-07-21T13:58:21.470Z	2.568	{'UnitID': 2}
2022-07-21T13:58:21.806Z	2.091	{'UnitID': 3}
2022-07-21T13:58:30.825Z	2.274	{'UnitID': 1}
2022-07-21T13:58:31.366Z	2.681	{'UnitID': 0}
2022-07-21T13:58:36.413Z	2.765	{'UnitID': 2}
2022-07-21T13:58:36.715Z	2.246	{'UnitID': 3}
2022-07-21T13:58:45.811Z	2.077	{'UnitID': 1}
2022-07-21T13:58:46.368Z	2.456	{'UnitID': 0}
2022-07-21T13:58:51.456Z	2.737	{'UnitID': 2}
2022-07-21T13:58:51.747Z	2.232	{'UnitID': 3}
2022-07-21T13:59:00.791Z	2.26	{'UnitID': 1}
2022-07-21T13:59:01.310Z	2.681	{'UnitID': 0}
2022-07-21T13:59:06.434Z	2.765	{'UnitID': 2}
2022-07-21T13:59:06.815Z	2.26	{'UnitID': 3}
2022-07-21T13:59:15.824Z	2.274	{'UnitID': 1}
2022-07-21T13:59:16.431Z	2.456	{'UnitID': 0}
2022-07-21T13:59:21.483Z	2.723	{'UnitID': 2}
2022-07-21T13:59:21.792Z	2.288	{'UnitID': 3}
2022-07-21T13:59:30.820Z	2.105	{'UnitID': 1}
2022-07-21T13:59:31.438Z	2.681	{'UnitID': 0}
2022-07-21T13:59:36.401Z	2.723	{'UnitID': 2}
2022-07-21T13:59:36.684Z	2.288	{'UnitID': 3}
2022-07-21T13:59:45.824Z	2.246	{'UnitID': 1}
2022-07-21T13:59:46.343Z	2.442	{'UnitID': 0}
2022-07-21T13:59:51.403Z	2.737	{'UnitID': 2}
2022-07-21T13:59:51.684Z	2.288	{'UnitID': 3}
2022-07-21T14:00:00.812Z	2.246	{'UnitID': 1}
2022-07-21T14:00:01.319Z	2.498	{'UnitID': 0}
2022-07-21T14:00:06.410Z	2.723	{'UnitID': 2}
2022-07-21T14:00:06.740Z	2.316	{'UnitID': 3}
2022-07-21T14:00:15.824Z	2.133	{'UnitID': 1}
2022-07-21T14:00:16.343Z	2.723	{'UnitID': 0}
2022-07-21T14:00:21.470Z	2.723	{'UnitID': 2}
2022-07-21T14:00:21.757Z	2.218	{'UnitID': 3}
2022-07-21T14:00:30.820Z	2.105	{'UnitID': 1}
2022-07-21T14:00:31.340Z	2.737	{'UnitID': 0}
2022-07-21T14:00:36.425Z	2.751	{'UnitID': 2}
2022-07-21T14:00:36.752Z	2.358	{'UnitID': 3}
2022-07-21T14:00:45.834Z	2.077	{'UnitID': 1}
2022-07-21T14:00:46.369Z	2.498	{'UnitID': 0}
2022-07-21T14:00:51.442Z	2.54	{'UnitID': 2}
2022-07-21T14:00:51.777Z	2.302	{'UnitID': 3}
2022-07-21T14:01:00.795Z	2.077	{'UnitID': 1}
2022-07-21T14:01:01.368Z	2.765	{'UnitID': 0}
2022-07-21T14:01:06.469Z	2.484	{'UnitID': 2}
2022-07-21T14:01:06.788Z	2.358	{'UnitID': 3}
2022-07-21T14:01:15.823Z	2.302	{'UnitID': 1}
2022-07-21T14:01:16.351Z	2.442	{'UnitID': 0}
2022-07-21T14:01:21.407Z	2.779	{'UnitID': 2}
2022-07-21T14:01:21.721Z	2.358	{'UnitID': 3}
2022-07-21T14:01:30.856Z	2.26	{'UnitID': 1}
2022-07-21T14:01:31.496Z	2.681	{'UnitID': 0}
2022-07-21T14:01:36.420Z	2.779	{'UnitID': 2}
2022-07-21T14:01:36.765Z	2.386	{'UnitID': 3}
2022-07-21T14:01:45.838Z	2.302	{'UnitID': 1}
2022-07-21T14:01:46.395Z	2.723	{'UnitID': 0}
2022-07-21T14:01:51.476Z	2.512	{'UnitID': 2}
2022-07-21T14:01:51.888Z	2.414	{'UnitID': 3}
2022-07-21T14:02:00.794Z	2.26	{'UnitID': 1}
2022-07-21T14:02:01.347Z	2.681	{'UnitID': 0}
2022-07-21T14:02:06.459Z	2.47	{'UnitID': 2}
2022-07-21T14:02:06.764Z	2.386	{'UnitID': 3}
2022-07-21T14:02:15.826Z	2.077	{'UnitID': 1}
2022-07-21T14:02:16.450Z	2.456	{'UnitID': 0}
2022-07-21T14:02:21.602Z	2.526	{'UnitID': 2}
2022-07-21T14:02:22.104Z	2.288	{'UnitID': 3}
2022-07-21T14:02:30.847Z	2.246	{'UnitID': 1}
2022-07-21T14:02:31.409Z	2.653	{'UnitID': 0}
2022-07-21T14:02:36.429Z	2.765	{'UnitID': 2}
2022-07-21T14:02:36.763Z	2.232	{'UnitID': 3}
2022-07-21T14:02:45.848Z	2.063	{'UnitID': 1}
2022-07-21T14:02:46.513Z	2.442	{'UnitID': 0}
2022-07-21T14:02:51.576Z	2.751	{'UnitID': 2}
2022-07-21T14:02:51.903Z	2.33	{'UnitID': 3}
2022-07-21T14:03:00.817Z	2.077	{'UnitID': 1}
2022-07-21T14:03:01.332Z	2.498	{'UnitID': 0}
2022-07-21T14:03:06.510Z	2.751	{'UnitID': 2}
2022-07-21T14:03:06.876Z	2.232	{'UnitID': 3}
2022-07-21T14:03:15.859Z	2.049	{'UnitID': 1}
2022-07-21T14:03:16.450Z	2.695	{'UnitID': 0}
2022-07-21T14:03:21.412Z	2.779	{'UnitID': 2}
2022-07-21T14:03:21.724Z	2.204	{'UnitID': 3}
2022-07-21T14:03:30.840Z	2.232	{'UnitID': 1}
2022-07-21T14:03:31.384Z	2.667	{'UnitID': 0}
2022-07-21T14:03:36.406Z	2.737	{'UnitID': 2}
2022-07-21T14:03:36.747Z	2.358	{'UnitID': 3}
2022-07-21T14:03:45.836Z	2.049	{'UnitID': 1}
2022-07-21T14:03:46.386Z	2.428	{'UnitID': 0}
2022-07-21T14:03:51.456Z	2.737	{'UnitID': 2}
2022-07-21T14:03:51.754Z	2.316	{'UnitID': 3}
2022-07-21T14:04:00.822Z	2.049	{'UnitID': 1}
2022-07-21T14:04:01.345Z	2.428	{'UnitID': 0}
2022-07-21T14:04:06.502Z	2.723	{'UnitID': 2}
2022-07-21T14:04:06.756Z	2.316	{'UnitID': 3}
2022-07-21T14:04:15.834Z	2.26	{'UnitID': 1}
2022-07-21T14:04:16.426Z	2.456	{'UnitID': 0}
2022-07-21T14:04:21.494Z	2.737	{'UnitID': 2}
2022-07-21T14:04:21.802Z	2.288	{'UnitID': 3}
2022-07-21T14:04:30.820Z	2.091	{'UnitID': 1}
2022-07-21T14:04:31.425Z	2.428	{'UnitID': 0}
2022-07-21T14:04:36.437Z	2.695	{'UnitID': 2}
2022-07-21T14:04:36.761Z	2.246	{'UnitID': 3}
2022-07-21T14:04:45.826Z	2.049	{'UnitID': 1}
2022-07-21T14:04:46.380Z	2.456	{'UnitID': 0}
2022-07-21T14:04:51.486Z	2.526	{'UnitID': 2}
2022-07-21T14:04:51.816Z	2.33	{'UnitID': 3}
2022-07-21T14:05:00.796Z	2.26	{'UnitID': 1}
2022-07-21T14:05:01.352Z	2.681	{'UnitID': 0}
2022-07-21T14:05:06.434Z	2.807	{'UnitID': 2}
2022-07-21T14:05:06.759Z	2.302	{'UnitID': 3}
2022-07-21T14:05:15.838Z	2.119	{'UnitID': 1}
2022-07-21T14:05:16.365Z	2.442	{'UnitID': 0}
2022-07-21T14:05:21.368Z	2.723	{'UnitID': 2}
2022-07-21T14:05:21.670Z	2.26	{'UnitID': 3}
2022-07-21T14:05:30.808Z	2.26	{'UnitID': 1}
2022-07-21T14:05:31.381Z	2.597	{'UnitID': 0}
2022-07-21T14:05:36.423Z	2.723	{'UnitID': 2}
2022-07-21T14:05:36.737Z	2.232	{'UnitID': 3}
2022-07-21T14:05:45.813Z	2.288	{'UnitID': 1}
2022-07-21T14:05:46.362Z	2.414	{'UnitID': 0}
2022-07-21T14:05:51.432Z	2.793	{'UnitID': 2}
2022-07-21T14:05:51.769Z	2.274	{'UnitID': 3}
2022-07-21T14:06:00.802Z	2.316	{'UnitID': 1}
2022-07-21T14:06:01.320Z	2.428	{'UnitID': 0}
2022-07-21T14:06:06.405Z	2.484	{'UnitID': 2}
2022-07-21T14:06:06.754Z	2.232	{'UnitID': 3}
2022-07-21T14:06:15.837Z	2.26	{'UnitID': 1}
2022-07-21T14:06:16.422Z	2.667	{'UnitID': 0}
2022-07-21T14:06:21.415Z	2.526	{'UnitID': 2}
2022-07-21T14:06:21.769Z	2.274	{'UnitID': 3}
2022-07-21T14:06:30.819Z	2.316	{'UnitID': 1}
2022-07-21T14:06:31.370Z	2.695	{'UnitID': 0}
2022-07-21T14:06:36.420Z	2.723	{'UnitID': 2}
2022-07-21T14:06:36.717Z	2.232	{'UnitID': 3}
2022-07-21T14:06:45.846Z	2.288	{'UnitID': 1}
2022-07-21T14:06:46.359Z	2.428	{'UnitID': 0}
2022-07-21T14:06:51.405Z	2.751	{'UnitID': 2}
2022-07-21T14:06:51.735Z	2.133	{'UnitID': 3}
2022-07-21T14:07:00.796Z	2.077	{'UnitID': 1}
2022-07-21T14:07:01.354Z	2.681	{'UnitID': 0}
2022-07-21T14:07:06.442Z	2.667	{'UnitID': 2}
2022-07-21T14:07:06.742Z	2.274	{'UnitID': 3}
2022-07-21T14:07:15.843Z	2.077	{'UnitID': 1}
2022-07-21T14:07:16.360Z	2.484	{'UnitID': 0}
2022-07-21T14:07:21.477Z	2.723	{'UnitID': 2}
2022-07-21T14:07:21.761Z	2.218	{'UnitID': 3}
2022-07-21T14:07:30.824Z	2.063	{'UnitID': 1}
2022-07-21T14:07:31.415Z	2.414	{'UnitID': 0}
2022-07-21T14:07:36.465Z	2.54	{'UnitID': 2}
2022-07-21T14:07:36.767Z	2.246	{'UnitID': 3}
2022-07-21T14:07:45.819Z	2.091	{'UnitID': 1}
2022-07-21T14:07:46.444Z	2.681	{'UnitID': 0}
2022-07-21T14:07:51.493Z	2.47	{'UnitID': 2}
2022-07-21T14:07:51.819Z	2.218	{'UnitID': 3}
2022-07-21T14:08:00.795Z	2.246	{'UnitID': 1}
2022-07-21T14:08:01.332Z	2.681	{'UnitID': 0}
2022-07-21T14:08:06.446Z	2.751	{'UnitID': 2}
2022-07-21T14:08:06.848Z	2.246	{'UnitID': 3}
2022-07-21T14:08:15.831Z	2.302	{'UnitID': 1}
2022-07-21T14:08:16.399Z	2.484	{'UnitID': 0}
2022-07-21T14:08:21.461Z	2.47	{'UnitID': 2}
2022-07-21T14:08:21.802Z	2.035	{'UnitID': 3}
2022-07-21T14:08:30.843Z	2.246	{'UnitID': 1}
2022-07-21T14:08:31.394Z	2.667	{'UnitID': 0}
2022-07-21T14:08:36.437Z	2.737	{'UnitID': 2}
2022-07-21T14:08:36.747Z	2.302	{'UnitID': 3}
2022-07-21T14:08:45.829Z	2.274	{'UnitID': 1}
2022-07-21T14:08:46.379Z	2.428	{'UnitID': 0}
2022-07-21T14:08:51.484Z	2.695	{'UnitID': 2}
2022-07-21T14:08:51.852Z	2.175	{'UnitID': 3}
2022-07-21T14:09:00.793Z	2.232	{'UnitID': 1}
2022-07-21T14:09:01.370Z	2.47	{'UnitID': 0}
2022-07-21T14:09:06.479Z	2.709	{'UnitID': 2}
2022-07-21T14:09:06.831Z	2.218	{'UnitID': 3}
2022-07-21T14:09:15.822Z	2.246	{'UnitID': 1}
2022-07-21T14:09:16.363Z	2.681	{'UnitID': 0}
2022-07-21T14:09:21.392Z	2.709	{'UnitID': 2}
2022-07-21T14:09:21.793Z	2.204	{'UnitID': 3}
2022-07-21T14:09:30.840Z	2.035	{'UnitID': 1}
2022-07-21T14:09:31.378Z	2.47	{'UnitID': 0}
2022-07-21T14:09:36.429Z	2.765	{'UnitID': 2}
2022-07-21T14:09:36.780Z	2.246	{'UnitID': 3}
2022-07-21T14:09:45.845Z	2.049	{'UnitID': 1}
2022-07-21T14:09:46.416Z	2.47	{'UnitID': 0}
2022-07-21T14:09:51.411Z	2.526	{'UnitID': 2}
2022-07-21T14:09:51.773Z	2.232	{'UnitID': 3}
2022-07-21T14:10:00.818Z	2.105	{'UnitID': 1}
2022-07-21T14:10:01.337Z	2.456	{'UnitID': 0}
2022-07-21T14:10:06.429Z	2.793	{'UnitID': 2}
2022-07-21T14:10:06.793Z	2.26	{'UnitID': 3}
2022-07-21T14:10:15.839Z	2.218	{'UnitID': 1}
2022-07-21T14:10:16.420Z	2.414	{'UnitID': 0}
2022-07-21T14:10:21.419Z	2.765	{'UnitID': 2}
2022-07-21T14:10:21.769Z	2.26	{'UnitID': 3}
2022-07-21T14:10:30.837Z	2.063	{'UnitID': 1}
2022-07-21T14:10:31.379Z	2.47	{'UnitID': 0}
2022-07-21T14:10:36.448Z	2.723	{'UnitID': 2}
2022-07-21T14:10:36.796Z	2.204	{'UnitID': 3}
2022-07-21T14:10:45.834Z	2.063	{'UnitID': 1}
2022-07-21T14:10:46.425Z	2.709	{'UnitID': 0}
2022-07-21T14:10:51.439Z	2.807	{'UnitID': 2}
2022-07-21T14:10:51.769Z	2.246	{'UnitID': 3}
2022-07-21T14:11:00.812Z	2.049	{'UnitID': 1}
2022-07-21T14:11:01.402Z	2.442	{'UnitID': 0}
2022-07-21T14:11:06.481Z	2.765	{'UnitID': 2}
2022-07-21T14:11:06.807Z	2.232	{'UnitID': 3}
2022-07-21T14:11:15.822Z	2.274	{'UnitID': 1}
2022-07-21T14:11:16.485Z	2.723	{'UnitID': 0}
2022-07-21T14:11:21.457Z	2.554	{'UnitID': 2}
2022-07-21T14:11:21.807Z	2.049	{'UnitID': 3}
2022-07-21T14:11:30.824Z	2.316	{'UnitID': 1}
2022-07-21T14:11:31.498Z	2.428	{'UnitID': 0}
2022-07-21T14:11:37.261Z	2.807	{'UnitID': 2}
2022-07-21T14:11:37.366Z	2.049	{'UnitID': 3}
2022-07-21T14:11:45.849Z	2.077	{'UnitID': 1}
2022-07-21T14:11:47.012Z	2.442	{'UnitID': 0}
2022-07-21T14:11:51.525Z	2.765	{'UnitID': 2}
2022-07-21T14:11:51.833Z	2.049	{'UnitID': 3}
2022-07-21T14:12:00.799Z	2.077	{'UnitID': 1}
2022-07-21T14:12:01.464Z	2.653	{'UnitID': 0}
2022-07-21T14:12:06.475Z	2.807	{'UnitID': 2}
2022-07-21T14:12:06.853Z	2.246	{'UnitID': 3}
2022-07-21T14:12:15.800Z	2.26	{'UnitID': 1}
2022-07-21T14:12:16.507Z	2.442	{'UnitID': 0}
2022-07-21T14:12:21.449Z	2.793	{'UnitID': 2}
2022-07-21T14:12:21.810Z	2.232	{'UnitID': 3}
2022-07-21T14:12:30.802Z	2.091	{'UnitID': 1}
2022-07-21T14:12:31.379Z	2.653	{'UnitID': 0}
2022-07-21T14:12:36.461Z	2.751	{'UnitID': 2}
2022-07-21T14:12:36.829Z	2.218	{'UnitID': 3}
2022-07-21T14:12:45.825Z	2.105	{'UnitID': 1}
2022-07-21T14:12:46.372Z	2.751	{'UnitID': 0}
2022-07-21T14:12:51.445Z	2.554	{'UnitID': 2}
2022-07-21T14:12:51.745Z	2.26	{'UnitID': 3}
2022-07-21T14:13:00.820Z	2.302	{'UnitID': 1}
2022-07-21T14:13:01.402Z	2.597	{'UnitID': 0}
2022-07-21T14:13:06.453Z	2.484	{'UnitID': 2}
2022-07-21T14:13:06.756Z	2.246	{'UnitID': 3}
2022-07-21T14:13:15.836Z	2.274	{'UnitID': 1}
2022-07-21T14:13:16.445Z	2.428	{'UnitID': 0}
2022-07-21T14:13:21.508Z	2.751	{'UnitID': 2}
2022-07-21T14:13:21.792Z	2.049	{'UnitID': 3}
2022-07-21T14:13:30.847Z	2.316	{'UnitID': 1}
2022-07-21T14:13:31.483Z	2.456	{'UnitID': 0}
2022-07-21T14:13:36.548Z	2.709	{'UnitID': 2}
2022-07-21T14:13:36.819Z	2.246	{'UnitID': 3}
2022-07-21T14:13:45.837Z	2.344	{'UnitID': 1}
2022-07-21T14:13:46.510Z	2.681	{'UnitID': 0}
2022-07-21T14:13:51.483Z	2.779	{'UnitID': 2}
2022-07-21T14:13:51.797Z	2.232	{'UnitID': 3}
2022-07-21T14:14:00.812Z	2.091	{'UnitID': 1}
2022-07-21T14:14:01.372Z	2.639	{'UnitID': 0}
2022-07-21T14:14:06.394Z	2.498	{'UnitID': 2}
2022-07-21T14:14:06.796Z	2.232	{'UnitID': 3}
2022-07-21T14:14:15.841Z	2.105	{'UnitID': 1}
2022-07-21T14:14:16.411Z	2.667	{'UnitID': 0}
2022-07-21T14:14:21.427Z	2.737	{'UnitID': 2}
2022-07-21T14:14:21.810Z	2.316	{'UnitID': 3}
2022-07-21T14:14:30.847Z	2.26	{'UnitID': 1}
2022-07-21T14:14:31.414Z	2.442	{'UnitID': 0}
2022-07-21T14:14:36.460Z	2.723	{'UnitID': 2}
2022-07-21T14:14:36.790Z	2.442	{'UnitID': 3}
2022-07-21T14:14:45.830Z	2.274	{'UnitID': 1}
2022-07-21T14:14:46.421Z	2.709	{'UnitID': 0}
2022-07-21T14:14:51.482Z	2.779	{'UnitID': 2}
2022-07-21T14:14:51.814Z	2.175	{'UnitID': 3}
2022-07-21T14:15:00.813Z	2.105	{'UnitID': 1}
2022-07-21T14:15:01.382Z	2.653	{'UnitID': 0}
2022-07-21T14:15:06.429Z	2.751	{'UnitID': 2}
2022-07-21T14:15:06.781Z	2.414	{'UnitID': 3}
2022-07-21T14:15:15.849Z	2.26	{'UnitID': 1}
2022-07-21T14:15:16.417Z	2.414	{'UnitID': 0}
2022-07-21T14:15:21.479Z	2.498	{'UnitID': 2}
2022-07-21T14:15:21.800Z	2.175	{'UnitID': 3}
2022-07-21T14:15:30.844Z	2.302	{'UnitID': 1}
2022-07-21T14:15:31.450Z	2.639	{'UnitID': 0}
2022-07-21T14:15:36.433Z	2.512	{'UnitID': 2}
2022-07-21T14:15:36.825Z	2.218	{'UnitID': 3}
2022-07-21T14:15:45.833Z	2.288	{'UnitID': 1}
2022-07-21T14:15:46.388Z	2.639	{'UnitID': 0}
2022-07-21T14:15:51.453Z	2.751	{'UnitID': 2}
2022-07-21T14:15:51.773Z	2.204	{'UnitID': 3}
2022-07-21T14:16:00.846Z	2.091	{'UnitID': 1}
2022-07-21T14:16:01.352Z	2.639	{'UnitID': 0}
2022-07-21T14:16:06.418Z	2.779	{'UnitID': 2}
2022-07-21T14:16:06.794Z	2.218	{'UnitID': 3}
2022-07-21T14:16:15.822Z	2.035	{'UnitID': 1}
2022-07-21T14:16:16.433Z	2.667	{'UnitID': 0}
2022-07-21T14:16:21.406Z	2.751	{'UnitID': 2}
2022-07-21T14:16:21.744Z	2.218	{'UnitID': 3}
2022-07-21T14:16:30.821Z	2.274	{'UnitID': 1}
2022-07-21T14:16:31.433Z	2.639	{'UnitID': 0}
2022-07-21T14:16:36.488Z	2.779	{'UnitID': 2}
2022-07-21T14:16:36.798Z	2.189	{'UnitID': 3}
2022-07-21T14:16:45.832Z	2.274	{'UnitID': 1}
2022-07-21T14:16:46.455Z	2.611	{'UnitID': 0}
2022-07-21T14:16:51.440Z	2.737	{'UnitID': 2}
2022-07-21T14:16:51.752Z	2.218	{'UnitID': 3}
2022-07-21T14:17:00.799Z	2.232	{'UnitID': 1}
2022-07-21T14:17:01.363Z	2.4	{'UnitID': 0}
2022-07-21T14:17:06.449Z	2.498	{'UnitID': 2}
2022-07-21T14:17:06.767Z	2.246	{'UnitID': 3}
2022-07-21T14:17:15.835Z	2.274	{'UnitID': 1}
2022-07-21T14:17:16.453Z	2.414	{'UnitID': 0}
2022-07-21T14:17:21.480Z	2.737	{'UnitID': 2}
2022-07-21T14:17:21.796Z	2.288	{'UnitID': 3}
2022-07-21T14:17:30.812Z	2.26	{'UnitID': 1}
2022-07-21T14:17:31.414Z	2.667	{'UnitID': 0}
2022-07-21T14:17:36.517Z	2.779	{'UnitID': 2}
2022-07-21T14:17:36.868Z	2.246	{'UnitID': 3}
2022-07-21T14:17:45.819Z	2.063	{'UnitID': 1}
2022-07-21T14:17:46.399Z	2.667	{'UnitID': 0}
2022-07-21T14:17:51.464Z	2.723	{'UnitID': 2}
2022-07-21T14:17:51.789Z	2.246	{'UnitID': 3}
2022-07-21T14:18:00.814Z	2.077	{'UnitID': 1}
2022-07-21T14:18:01.393Z	2.667	{'UnitID': 0}
2022-07-21T14:18:06.504Z	2.554	{'UnitID': 2}
2022-07-21T14:18:06.792Z	2.189	{'UnitID': 3}
2022-07-21T14:18:15.833Z	2.232	{'UnitID': 1}
2022-07-21T14:18:16.445Z	2.47	{'UnitID': 0}
2022-07-21T14:18:21.478Z	2.751	{'UnitID': 2}
2022-07-21T14:18:21.756Z	2.246	{'UnitID': 3}
2022-07-21T14:18:30.833Z	2.091	{'UnitID': 1}
2022-07-21T14:18:31.426Z	2.456	{'UnitID': 0}
2022-07-21T14:18:36.480Z	2.723	{'UnitID': 2}
2022-07-21T14:18:36.759Z	2.204	{'UnitID': 3}
2022-07-21T14:18:45.847Z	2.091	{'UnitID': 1}
2022-07-21T14:18:46.468Z	2.723	{'UnitID': 0}
2022-07-21T14:18:51.428Z	2.498	{'UnitID': 2}
2022-07-21T14:18:51.780Z	2.246	{'UnitID': 3}
2022-07-21T14:19:00.784Z	2.274	{'UnitID': 1}
2022-07-21T14:19:01.392Z	2.723	{'UnitID': 0}
2022-07-21T14:19:06.426Z	2.737	{'UnitID': 2}
2022-07-21T14:19:06.767Z	2.218	{'UnitID': 3}
2022-07-21T14:19:15.839Z	2.26	{'UnitID': 1}
2022-07-21T14:19:16.446Z	2.428	{'UnitID': 0}
2022-07-21T14:19:21.490Z	2.484	{'UnitID': 2}
2022-07-21T14:19:21.797Z	2.218	{'UnitID': 3}
2022-07-21T14:19:30.832Z	2.105	{'UnitID': 1}
2022-07-21T14:19:31.424Z	2.456	{'UnitID': 0}
2022-07-21T14:19:36.500Z	2.667	{'UnitID': 2}
2022-07-21T14:19:36.862Z	2.218	{'UnitID': 3}
2022-07-21T14:19:45.837Z	2.091	{'UnitID': 1}
2022-07-21T14:19:46.443Z	2.681	{'UnitID': 0}
2022-07-21T14:19:51.506Z	2.484	{'UnitID': 2}
2022-07-21T14:19:51.768Z	2.218	{'UnitID': 3}
2022-07-21T14:20:00.804Z	2.274	{'UnitID': 1}
2022-07-21T14:20:01.428Z	2.639	{'UnitID': 0}
2022-07-21T14:20:06.460Z	2.793	{'UnitID': 2}
2022-07-21T14:20:06.820Z	2.246	{'UnitID': 3}
2022-07-21T14:20:15.817Z	2.302	{'UnitID': 1}
2022-07-21T14:20:16.400Z	2.709	{'UnitID': 0}
2022-07-21T14:20:21.459Z	2.779	{'UnitID': 2}
2022-07-21T14:20:21.785Z	2.063	{'UnitID': 3}
2022-07-21T14:20:30.820Z	2.091	{'UnitID': 1}
2022-07-21T14:20:31.405Z	2.667	{'UnitID': 0}
2022-07-21T14:20:36.427Z	2.47	{'UnitID': 2}
2022-07-21T14:20:36.740Z	2.218	{'UnitID': 3}
2022-07-21T14:20:45.831Z	2.274	{'UnitID': 1}
2022-07-21T14:20:46.384Z	2.47	{'UnitID': 0}
2022-07-21T14:20:51.457Z	2.695	{'UnitID': 2}
2022-07-21T14:20:51.798Z	2.049	{'UnitID': 3}
2022-07-21T14:21:00.809Z	2.077	{'UnitID': 1}
2022-07-21T14:21:01.403Z	2.723	{'UnitID': 0}
2022-07-21T14:21:06.444Z	2.709	{'UnitID': 2}
2022-07-21T14:21:06.790Z	2.246	{'UnitID': 3}
2022-07-21T14:21:15.835Z	2.077	{'UnitID': 1}
2022-07-21T14:21:16.402Z	2.681	{'UnitID': 0}
2022-07-21T14:21:21.450Z	2.456	{'UnitID': 2}
2022-07-21T14:21:21.700Z	2.26	{'UnitID': 3}
2022-07-21T14:21:30.857Z	2.063	{'UnitID': 1}
2022-07-21T14:21:31.418Z	2.526	{'UnitID': 0}
2022-07-21T14:21:36.444Z	2.737	{'UnitID': 2}
2022-07-21T14:21:36.739Z	2.274	{'UnitID': 3}
2022-07-21T14:21:45.842Z	2.26	{'UnitID': 1}
2022-07-21T14:21:46.375Z	2.442	{'UnitID': 0}
2022-07-21T14:21:51.436Z	2.751	{'UnitID': 2}
2022-07-21T14:21:51.762Z	2.26	{'UnitID': 3}
2022-07-21T14:22:00.859Z	2.274	{'UnitID': 1}
2022-07-21T14:22:01.391Z	2.414	{'UnitID': 0}
2022-07-21T14:22:06.442Z	2.765	{'UnitID': 2}
2022-07-21T14:22:06.753Z	2.26	{'UnitID': 3}
2022-07-21T14:22:15.845Z	2.274	{'UnitID': 1}
2022-07-21T14:22:16.396Z	2.4	{'UnitID': 0}
2022-07-21T14:22:21.473Z	2.737	{'UnitID': 2}
2022-07-21T14:22:21.752Z	2.274	{'UnitID': 3}
2022-07-21T14:22:30.889Z	2.091	{'UnitID': 1}
2022-07-21T14:22:31.482Z	2.484	{'UnitID': 0}
2022-07-21T14:22:36.505Z	2.723	{'UnitID': 2}
2022-07-21T14:22:36.825Z	2.316	{'UnitID': 3}
2022-07-21T14:22:45.837Z	2.063	{'UnitID': 1}
2022-07-21T14:22:46.419Z	2.709	{'UnitID': 0}
2022-07-21T14:22:51.485Z	2.737	{'UnitID': 2}
2022-07-21T14:22:51.809Z	2.274	{'UnitID': 3}
2022-07-21T14:23:00.823Z	2.274	{'UnitID': 1}
2022-07-21T14:23:01.430Z	2.47	{'UnitID': 0}
2022-07-21T14:23:06.509Z	2.667	{'UnitID': 2}
2022-07-21T14:23:06.825Z	2.288	{'UnitID': 3}
2022-07-21T14:23:15.835Z	2.091	{'UnitID': 1}
2022-07-21T14:23:16.397Z	2.695	{'UnitID': 0}
2022-07-21T14:23:21.492Z	2.512	{'UnitID': 2}
2022-07-21T14:23:21.782Z	2.26	{'UnitID': 3}
2022-07-21T14:23:30.850Z	2.33	{'UnitID': 1}
2022-07-21T14:23:31.427Z	2.47	{'UnitID': 0}
2022-07-21T14:23:36.534Z	2.512	{'UnitID': 2}
2022-07-21T14:23:36.869Z	2.26	{'UnitID': 3}
2022-07-21T14:23:45.832Z	2.288	{'UnitID': 1}
2022-07-21T14:23:46.478Z	2.484	{'UnitID': 0}
2022-07-21T14:23:51.486Z	2.751	{'UnitID': 2}
2022-07-21T14:23:51.730Z	2.274	{'UnitID': 3}
2022-07-21T14:24:00.818Z	2.077	{'UnitID': 1}
2022-07-21T14:24:01.418Z	2.709	{'UnitID': 0}
2022-07-21T14:24:06.476Z	2.751	{'UnitID': 2}
2022-07-21T14:24:06.852Z	2.288	{'UnitID': 3}
2022-07-21T14:24:15.825Z	2.063	{'UnitID': 1}
2022-07-21T14:24:16.463Z	2.709	{'UnitID': 0}
2022-07-21T14:24:21.447Z	2.779	{'UnitID': 2}
2022-07-21T14:24:21.775Z	2.33	{'UnitID': 3}
2022-07-21T14:24:30.820Z	2.288	{'UnitID': 1}
2022-07-21T14:24:31.370Z	2.667	{'UnitID': 0}
2022-07-21T14:24:36.437Z	2.751	{'UnitID': 2}
2022-07-21T14:24:36.786Z	2.246	{'UnitID': 3}
2022-07-21T14:24:45.840Z	2.119	{'UnitID': 1}
2022-07-21T14:24:46.430Z	2.723	{'UnitID': 0}
2022-07-21T14:24:51.422Z	2.709	{'UnitID': 2}
2022-07-21T14:24:51.769Z	2.232	{'UnitID': 3}
2022-07-21T14:25:00.811Z	2.302	{'UnitID': 1}
2022-07-21T14:25:01.331Z	2.695	{'UnitID': 0}
2022-07-21T14:25:06.505Z	2.709	{'UnitID': 2}
2022-07-21T14:25:06.806Z	2.218	{'UnitID': 3}
2022-07-21T14:25:15.842Z	2.105	{'UnitID': 1}
2022-07-21T14:25:16.417Z	2.442	{'UnitID': 0}
2022-07-21T14:25:21.472Z	2.751	{'UnitID': 2}
2022-07-21T14:25:21.733Z	2.232	{'UnitID': 3}
2022-07-21T14:25:30.854Z	2.302	{'UnitID': 1}
2022-07-21T14:25:31.488Z	2.456	{'UnitID': 0}
2022-07-21T14:25:36.480Z	2.512	{'UnitID': 2}
2022-07-21T14:25:36.808Z	2.288	{'UnitID': 3}
2022-07-21T14:25:45.839Z	2.119	{'UnitID': 1}
2022-07-21T14:25:46.447Z	2.442	{'UnitID': 0}
2022-07-21T14:25:51.495Z	2.779	{'UnitID': 2}
2022-07-21T14:25:51.814Z	2.218	{'UnitID': 3}
2022-07-21T14:26:00.808Z	2.133	{'UnitID': 1}
2022-07-21T14:26:01.335Z	2.456	{'UnitID': 0}
2022-07-21T14:26:06.471Z	2.751	{'UnitID': 2}
2022-07-21T14:26:06.750Z	2.091	{'UnitID': 3}
2022-07-21T14:26:15.812Z	2.302	{'UnitID': 1}
2022-07-21T14:26:16.376Z	2.512	{'UnitID': 0}
2022-07-21T14:26:21.418Z	2.737	{'UnitID': 2}
2022-07-21T14:26:21.721Z	2.218	{'UnitID': 3}
2022-07-21T14:26:30.832Z	2.119	{'UnitID': 1}
2022-07-21T14:26:31.400Z	2.765	{'UnitID': 0}
2022-07-21T14:26:36.434Z	2.765	{'UnitID': 2}
2022-07-21T14:26:36.762Z	2.274	{'UnitID': 3}
2022-07-21T14:26:45.836Z	2.063	{'UnitID': 1}
2022-07-21T14:26:46.411Z	2.737	{'UnitID': 0}
2022-07-21T14:26:51.454Z	2.737	{'UnitID': 2}
2022-07-21T14:26:51.747Z	2.246	{'UnitID': 3}
2022-07-21T14:27:00.799Z	2.302	{'UnitID': 1}
2022-07-21T14:27:01.335Z	2.709	{'UnitID': 0}
2022-07-21T14:27:06.428Z	2.723	{'UnitID': 2}
2022-07-21T14:27:06.771Z	2.218	{'UnitID': 3}
2022-07-21T14:27:15.832Z	2.288	{'UnitID': 1}
2022-07-21T14:27:16.311Z	2.709	{'UnitID': 0}
2022-07-21T14:27:21.425Z	2.765	{'UnitID': 2}
2022-07-21T14:27:21.766Z	2.204	{'UnitID': 3}
2022-07-21T14:27:30.835Z	2.133	{'UnitID': 1}
2022-07-21T14:27:31.393Z	2.625	{'UnitID': 0}
2022-07-21T14:27:36.449Z	2.484	{'UnitID': 2}
2022-07-21T14:27:36.767Z	2.274	{'UnitID': 3}
2022-07-21T14:27:45.833Z	2.105	{'UnitID': 1}
2022-07-21T14:27:46.379Z	2.47	{'UnitID': 0}
2022-07-21T14:27:51.396Z	2.498	{'UnitID': 2}
2022-07-21T14:27:51.737Z	2.232	{'UnitID': 3}
2022-07-21T14:28:00.828Z	2.274	{'UnitID': 1}
2022-07-21T14:28:01.415Z	2.498	{'UnitID': 0}
2022-07-21T14:28:06.454Z	2.737	{'UnitID': 2}
2022-07-21T14:28:06.703Z	2.021	{'UnitID': 3}
2022-07-21T14:28:15.836Z	2.33	{'UnitID': 1}
2022-07-21T14:28:16.405Z	2.442	{'UnitID': 0}
2022-07-21T14:28:21.503Z	2.793	{'UnitID': 2}
2022-07-21T14:28:21.784Z	2.26	{'UnitID': 3}
2022-07-21T14:28:30.842Z	2.274	{'UnitID': 1}
2022-07-21T14:28:31.396Z	2.639	{'UnitID': 0}
2022-07-21T14:28:36.446Z	2.807	{'UnitID': 2}
2022-07-21T14:28:36.749Z	2.26	{'UnitID': 3}
2022-07-21T14:28:45.832Z	2.26	{'UnitID': 1}
2022-07-21T14:28:46.387Z	2.639	{'UnitID': 0}
2022-07-21T14:28:51.451Z	2.765	{'UnitID': 2}
2022-07-21T14:28:51.789Z	2.175	{'UnitID': 3}
2022-07-21T14:29:00.821Z	2.105	{'UnitID': 1}
2022-07-21T14:29:01.446Z	2.498	{'UnitID': 0}
2022-07-21T14:29:06.555Z	2.779	{'UnitID': 2}
2022-07-21T14:29:06.869Z	2.232	{'UnitID': 3}
2022-07-21T14:29:15.855Z	2.091	{'UnitID': 1}
2022-07-21T14:29:16.486Z	2.681	{'UnitID': 0}
2022-07-21T14:29:21.503Z	2.498	{'UnitID': 2}
2022-07-21T14:29:21.848Z	2.204	{'UnitID': 3}
2022-07-21T14:29:30.865Z	2.119	{'UnitID': 1}
2022-07-21T14:29:31.454Z	2.667	{'UnitID': 0}
2022-07-21T14:29:36.443Z	2.484	{'UnitID': 2}
2022-07-21T14:29:36.786Z	2.246	{'UnitID': 3}
2022-07-21T14:29:45.823Z	2.147	{'UnitID': 1}
2022-07-21T14:29:46.445Z	2.414	{'UnitID': 0}
2022-07-21T14:29:51.455Z	2.737	{'UnitID': 2}
2022-07-21T14:29:51.806Z	2.218	{'UnitID': 3}
2022-07-21T14:30:00.800Z	2.33	{'UnitID': 1}
2022-07-21T14:30:01.344Z	2.414	{'UnitID': 0}
2022-07-21T14:30:06.461Z	2.723	{'UnitID': 2}
2022-07-21T14:30:06.820Z	2.175	{'UnitID': 3}
2022-07-21T14:30:15.828Z	2.288	{'UnitID': 1}
2022-07-21T14:30:16.402Z	2.442	{'UnitID': 0}
2022-07-21T14:30:21.443Z	2.737	{'UnitID': 2}
2022-07-21T14:30:21.753Z	2.161	{'UnitID': 3}
2022-07-21T14:30:30.847Z	2.33	{'UnitID': 1}
2022-07-21T14:30:31.440Z	2.667	{'UnitID': 0}
2022-07-21T14:30:36.495Z	2.765	{'UnitID': 2}
2022-07-21T14:30:36.851Z	1.965	{'UnitID': 3}
2022-07-21T14:30:45.837Z	2.077	{'UnitID': 1}
2022-07-21T14:30:46.432Z	2.414	{'UnitID': 0}
2022-07-21T14:30:51.465Z	2.751	{'UnitID': 2}
2022-07-21T14:30:51.749Z	2.147	{'UnitID': 3}
2022-07-21T14:31:00.810Z	2.316	{'UnitID': 1}
2022-07-21T14:31:01.364Z	2.653	{'UnitID': 0}
2022-07-21T14:31:06.479Z	2.751	{'UnitID': 2}
2022-07-21T14:31:06.811Z	2.189	{'UnitID': 3}
2022-07-21T14:31:15.843Z	2.274	{'UnitID': 1}
2022-07-21T14:31:16.454Z	2.709	{'UnitID': 0}
2022-07-21T14:31:21.524Z	2.723	{'UnitID': 2}
2022-07-21T14:31:21.871Z	2.274	{'UnitID': 3}
2022-07-21T14:31:30.828Z	2.274	{'UnitID': 1}
2022-07-21T14:31:31.369Z	2.611	{'UnitID': 0}
2022-07-21T14:31:37.299Z	2.526	{'UnitID': 2}
2022-07-21T14:31:37.418Z	2.189	{'UnitID': 3}
2022-07-21T14:31:45.816Z	2.33	{'UnitID': 1}
2022-07-21T14:31:46.418Z	2.667	{'UnitID': 0}
2022-07-21T14:31:51.440Z	2.723	{'UnitID': 2}
2022-07-21T14:31:51.772Z	2.218	{'UnitID': 3}
2022-07-21T14:32:00.794Z	2.246	{'UnitID': 1}
2022-07-21T14:32:01.345Z	2.484	{'UnitID': 0}
2022-07-21T14:32:06.457Z	2.709	{'UnitID': 2}
2022-07-21T14:32:06.798Z	2.204	{'UnitID': 3}
2022-07-21T14:32:15.830Z	2.063	{'UnitID': 1}
2022-07-21T14:32:16.367Z	2.667	{'UnitID': 0}
2022-07-21T14:32:21.442Z	2.709	{'UnitID': 2}
2022-07-21T14:32:21.727Z	2.147	{'UnitID': 3}
2022-07-21T14:32:30.835Z	2.077	{'UnitID': 1}
2022-07-21T14:32:31.369Z	2.47	{'UnitID': 0}
2022-07-21T14:32:36.423Z	2.709	{'UnitID': 2}
2022-07-21T14:32:36.758Z	2.161	{'UnitID': 3}
2022-07-21T14:32:45.818Z	2.063	{'UnitID': 1}
2022-07-21T14:32:46.366Z	2.681	{'UnitID': 0}
2022-07-21T14:32:51.437Z	2.751	{'UnitID': 2}
2022-07-21T14:32:51.790Z	2.175	{'UnitID': 3}
2022-07-21T14:33:00.810Z	2.049	{'UnitID': 1}
2022-07-21T14:33:01.322Z	2.667	{'UnitID': 0}
2022-07-21T14:33:06.467Z	2.498	{'UnitID': 2}
2022-07-21T14:33:06.857Z	2.246	{'UnitID': 3}
2022-07-21T14:33:15.820Z	2.26	{'UnitID': 1}
2022-07-21T14:33:16.408Z	2.442	{'UnitID': 0}
2022-07-21T14:33:21.442Z	2.723	{'UnitID': 2}
2022-07-21T14:33:21.764Z	2.232	{'UnitID': 3}
2022-07-21T14:33:30.812Z	2.302	{'UnitID': 1}
2022-07-21T14:33:31.387Z	2.625	{'UnitID': 0}
2022-07-21T14:33:36.444Z	2.47	{'UnitID': 2}
2022-07-21T14:33:36.807Z	2.246	{'UnitID': 3}
2022-07-21T14:33:45.821Z	2.077	{'UnitID': 1}
2022-07-21T14:33:46.410Z	2.414	{'UnitID': 0}
2022-07-21T14:33:51.440Z	2.498	{'UnitID': 2}
2022-07-21T14:33:51.789Z	2.204	{'UnitID': 3}
2022-07-21T14:34:00.794Z	2.26	{'UnitID': 1}
2022-07-21T14:34:01.377Z	2.695	{'UnitID': 0}
2022-07-21T14:34:06.423Z	2.498	{'UnitID': 2}
2022-07-21T14:34:06.821Z	2.302	{'UnitID': 3}
2022-07-21T14:34:15.832Z	2.063	{'UnitID': 1}
2022-07-21T14:34:16.380Z	2.667	{'UnitID': 0}
2022-07-21T14:34:21.511Z	2.47	{'UnitID': 2}
2022-07-21T14:34:21.825Z	2.232	{'UnitID': 3}
2022-07-21T14:34:30.811Z	2.246	{'UnitID': 1}
2022-07-21T14:34:31.396Z	2.667	{'UnitID': 0}
2022-07-21T14:34:37.349Z	2.695	{'UnitID': 2}
2022-07-21T14:34:37.658Z	2.218	{'UnitID': 3}
2022-07-21T14:34:46.100Z	2.26	{'UnitID': 1}
2022-07-21T14:34:46.684Z	2.667	{'UnitID': 0}
2022-07-21T14:34:51.445Z	2.779	{'UnitID': 2}
2022-07-21T14:34:51.825Z	2.189	{'UnitID': 3}
2022-07-21T14:35:00.832Z	2.26	{'UnitID': 1}
2022-07-21T14:35:02.183Z	2.681	{'UnitID': 0}
2022-07-21T14:35:06.466Z	2.737	{'UnitID': 2}
2022-07-21T14:35:06.861Z	2.175	{'UnitID': 3}
2022-07-21T14:35:15.810Z	2.063	{'UnitID': 1}
2022-07-21T14:35:16.381Z	2.442	{'UnitID': 0}
2022-07-21T14:35:21.442Z	2.709	{'UnitID': 2}
2022-07-21T14:35:21.806Z	2.007	{'UnitID': 3}
2022-07-21T14:35:30.825Z	2.232	{'UnitID': 1}
2022-07-21T14:35:31.370Z	2.681	{'UnitID': 0}
2022-07-21T14:35:36.409Z	2.765	{'UnitID': 2}
2022-07-21T14:35:36.754Z	2.204	{'UnitID': 3}
2022-07-21T14:35:45.844Z	2.091	{'UnitID': 1}
2022-07-21T14:35:46.452Z	2.414	{'UnitID': 0}
2022-07-21T14:35:51.482Z	2.695	{'UnitID': 2}
2022-07-21T14:35:51.856Z	2.232	{'UnitID': 3}
2022-07-21T14:36:00.803Z	2.232	{'UnitID': 1}
2022-07-21T14:36:01.361Z	2.709	{'UnitID': 0}
2022-07-21T14:36:06.429Z	2.779	{'UnitID': 2}
2022-07-21T14:36:06.780Z	2.232	{'UnitID': 3}
2022-07-21T14:36:15.834Z	2.063	{'UnitID': 1}
2022-07-21T14:36:16.388Z	2.456	{'UnitID': 0}
2022-07-21T14:36:21.453Z	2.498	{'UnitID': 2}
2022-07-21T14:36:21.758Z	2.175	{'UnitID': 3}
2022-07-21T14:36:30.844Z	2.274	{'UnitID': 1}
2022-07-21T14:36:31.377Z	2.667	{'UnitID': 0}
2022-07-21T14:36:36.433Z	2.737	{'UnitID': 2}
2022-07-21T14:36:36.783Z	2.204	{'UnitID': 3}
2022-07-21T14:36:45.822Z	2.077	{'UnitID': 1}
2022-07-21T14:36:46.357Z	2.456	{'UnitID': 0}
2022-07-21T14:36:51.464Z	2.512	{'UnitID': 2}
2022-07-21T14:36:51.787Z	2.175	{'UnitID': 3}
2022-07-21T14:37:00.880Z	2.288	{'UnitID': 1}
2022-07-21T14:37:01.417Z	2.723	{'UnitID': 0}
2022-07-21T14:37:06.467Z	2.695	{'UnitID': 2}
2022-07-21T14:37:06.839Z	2.021	{'UnitID': 3}
2022-07-21T14:37:15.824Z	2.035	{'UnitID': 1}
2022-07-21T14:37:16.379Z	2.47	{'UnitID': 0}
2022-07-21T14:37:21.462Z	2.512	{'UnitID': 2}
2022-07-21T14:37:21.810Z	2.147	{'UnitID': 3}
2022-07-21T14:37:30.814Z	2.274	{'UnitID': 1}
2022-07-21T14:37:31.404Z	2.456	{'UnitID': 0}
2022-07-21T14:37:36.439Z	2.793	{'UnitID': 2}
2022-07-21T14:37:36.814Z	2.204	{'UnitID': 3}
2022-07-21T14:37:45.826Z	2.26	{'UnitID': 1}
2022-07-21T14:37:46.386Z	2.456	{'UnitID': 0}
2022-07-21T14:37:51.448Z	2.54	{'UnitID': 2}
2022-07-21T14:37:51.747Z	2.204	{'UnitID': 3}
2022-07-21T14:38:00.839Z	2.316	{'UnitID': 1}
2022-07-21T14:38:01.459Z	2.428	{'UnitID': 0}
2022-07-21T14:38:06.499Z	2.723	{'UnitID': 2}
2022-07-21T14:38:06.830Z	2.232	{'UnitID': 3}
2022-07-21T14:38:15.839Z	2.232	{'UnitID': 1}
2022-07-21T14:38:16.398Z	2.681	{'UnitID': 0}
2022-07-21T14:38:21.553Z	2.526	{'UnitID': 2}
2022-07-21T14:38:21.835Z	2.161	{'UnitID': 3}
2022-07-21T14:38:30.811Z	2.246	{'UnitID': 1}
2022-07-21T14:38:31.506Z	2.695	{'UnitID': 0}
2022-07-21T14:38:36.500Z	2.807	{'UnitID': 2}
2022-07-21T14:38:36.833Z	2.204	{'UnitID': 3}
2022-07-21T14:38:45.813Z	2.274	{'UnitID': 1}
2022-07-21T14:38:46.432Z	2.653	{'UnitID': 0}
2022-07-21T14:38:51.517Z	2.484	{'UnitID': 2}
2022-07-21T14:38:51.813Z	2.161	{'UnitID': 3}
2022-07-21T14:39:00.821Z	2.26	{'UnitID': 1}
2022-07-21T14:39:01.395Z	2.484	{'UnitID': 0}
2022-07-21T14:39:06.406Z	2.709	{'UnitID': 2}
2022-07-21T14:39:06.775Z	2.204	{'UnitID': 3}
2022-07-21T14:39:15.822Z	2.218	{'UnitID': 1}
2022-07-21T14:39:16.416Z	2.498	{'UnitID': 0}
2022-07-21T14:39:21.462Z	2.695	{'UnitID': 2}
2022-07-21T14:39:21.805Z	2.007	{'UnitID': 3}
2022-07-21T14:39:30.819Z	2.288	{'UnitID': 1}
2022-07-21T14:39:31.417Z	2.751	{'UnitID': 0}
2022-07-21T14:39:36.426Z	2.498	{'UnitID': 2}
2022-07-21T14:39:36.811Z	2.218	{'UnitID': 3}
2022-07-21T14:39:45.802Z	2.077	{'UnitID': 1}
2022-07-21T14:39:46.412Z	2.47	{'UnitID': 0}
2022-07-21T14:39:52.304Z	2.709	{'UnitID': 2}
2022-07-21T14:39:52.485Z	2.218	{'UnitID': 3}
2022-07-21T14:40:00.800Z	2.077	{'UnitID': 1}
2022-07-21T14:40:01.339Z	2.681	{'UnitID': 0}
2022-07-21T14:40:06.437Z	2.751	{'UnitID': 2}
2022-07-21T14:40:06.837Z	2.035	{'UnitID': 3}
2022-07-21T14:40:15.823Z	2.288	{'UnitID': 1}
2022-07-21T14:40:16.356Z	2.681	{'UnitID': 0}
2022-07-21T14:40:21.393Z	2.765	{'UnitID': 2}
2022-07-21T14:40:21.749Z	2.175	{'UnitID': 3}
2022-07-21T14:40:30.832Z	2.302	{'UnitID': 1}
2022-07-21T14:40:31.390Z	2.456	{'UnitID': 0}
2022-07-21T14:40:36.488Z	2.793	{'UnitID': 2}
2022-07-21T14:40:36.755Z	2.049	{'UnitID': 3}
2022-07-21T14:40:45.867Z	2.091	{'UnitID': 1}
2022-07-21T14:40:46.472Z	2.695	{'UnitID': 0}
2022-07-21T14:40:51.490Z	2.751	{'UnitID': 2}
2022-07-21T14:40:51.787Z	2.204	{'UnitID': 3}
2022-07-21T14:41:00.841Z	2.077	{'UnitID': 1}
2022-07-21T14:41:01.372Z	2.47	{'UnitID': 0}
2022-07-21T14:41:06.480Z	2.793	{'UnitID': 2}
2022-07-21T14:41:06.772Z	2.218	{'UnitID': 3}
2022-07-21T14:41:15.824Z	2.204	{'UnitID': 1}
2022-07-21T14:41:16.396Z	2.428	{'UnitID': 0}
2022-07-21T14:41:21.516Z	2.568	{'UnitID': 2}
2022-07-21T14:41:21.810Z	2.218	{'UnitID': 3}
2022-07-21T14:41:30.837Z	2.091	{'UnitID': 1}
2022-07-21T14:41:31.448Z	2.456	{'UnitID': 0}
2022-07-21T14:41:36.530Z	2.765	{'UnitID': 2}
2022-07-21T14:41:36.815Z	2.232	{'UnitID': 3}
2022-07-21T14:41:45.822Z	2.274	{'UnitID': 1}
2022-07-21T14:41:46.425Z	2.695	{'UnitID': 0}
2022-07-21T14:41:51.492Z	2.793	{'UnitID': 2}
2022-07-21T14:41:51.755Z	2.204	{'UnitID': 3}
2022-07-21T14:42:00.810Z	2.049	{'UnitID': 1}
2022-07-21T14:42:01.452Z	2.47	{'UnitID': 0}
2022-07-21T14:42:06.479Z	2.737	{'UnitID': 2}
2022-07-21T14:42:06.833Z	2.218	{'UnitID': 3}
2022-07-21T14:42:15.820Z	2.021	{'UnitID': 1}
2022-07-21T14:42:16.387Z	2.681	{'UnitID': 0}
2022-07-21T14:42:21.523Z	2.751	{'UnitID': 2}
2022-07-21T14:42:21.834Z	2.189	{'UnitID': 3}
2022-07-21T14:42:30.843Z	2.246	{'UnitID': 1}
2022-07-21T14:42:31.404Z	2.709	{'UnitID': 0}
2022-07-21T14:42:36.480Z	2.779	{'UnitID': 2}
2022-07-21T14:42:36.856Z	2.218	{'UnitID': 3}
2022-07-21T14:42:45.834Z	2.021	{'UnitID': 1}
2022-07-21T14:42:46.385Z	2.456	{'UnitID': 0}
2022-07-21T14:42:51.416Z	2.498	{'UnitID': 2}
2022-07-21T14:42:51.750Z	1.993	{'UnitID': 3}
2022-07-21T14:43:00.818Z	2.232	{'UnitID': 1}
2022-07-21T14:43:01.387Z	2.456	{'UnitID': 0}
2022-07-21T14:43:06.437Z	2.751	{'UnitID': 2}
2022-07-21T14:43:06.705Z	2.288	{'UnitID': 3}
2022-07-21T14:43:15.829Z	2.274	{'UnitID': 1}
2022-07-21T14:43:16.487Z	2.681	{'UnitID': 0}
2022-07-21T14:43:22.065Z	2.526	{'UnitID': 2}
2022-07-21T14:43:22.317Z	2.204	{'UnitID': 3}
2022-07-21T14:43:31.149Z	2.063	{'UnitID': 1}
2022-07-21T14:43:31.747Z	2.47	{'UnitID': 0}
2022-07-21T14:43:36.527Z	2.484	{'UnitID': 2}
2022-07-21T14:43:36.860Z	2.175	{'UnitID': 3}
2022-07-21T14:43:45.805Z	2.063	{'UnitID': 1}
2022-07-21T14:43:48.032Z	2.639	{'UnitID': 0}
2022-07-21T14:43:51.554Z	2.863	{'UnitID': 2}
2022-07-21T14:43:52.478Z	2.189	{'UnitID': 3}
2022-07-21T14:44:00.807Z	2.091	{'UnitID': 1}
2022-07-21T14:44:01.442Z	2.681	{'UnitID': 0}
2022-07-21T14:44:06.520Z	2.821	{'UnitID': 2}
2022-07-21T14:44:06.813Z	2.175	{'UnitID': 3}
2022-07-21T14:44:15.847Z	2.232	{'UnitID': 1}
2022-07-21T14:44:16.472Z	2.737	{'UnitID': 0}
2022-07-21T14:44:21.490Z	2.554	{'UnitID': 2}
2022-07-21T14:44:21.802Z	2.218	{'UnitID': 3}
2022-07-21T14:44:30.837Z	2.26	{'UnitID': 1}
2022-07-21T14:44:31.500Z	2.751	{'UnitID': 0}
2022-07-21T14:44:36.542Z	2.751	{'UnitID': 2}
2022-07-21T14:44:36.846Z	2.204	{'UnitID': 3}
2022-07-21T14:44:45.819Z	2.274	{'UnitID': 1}
2022-07-21T14:44:46.459Z	2.695	{'UnitID': 0}
2022-07-21T14:44:51.453Z	2.765	{'UnitID': 2}
2022-07-21T14:44:51.792Z	2.246	{'UnitID': 3}
2022-07-21T14:45:00.795Z	2.246	{'UnitID': 1}
2022-07-21T14:45:01.446Z	2.611	{'UnitID': 0}
2022-07-21T14:45:06.494Z	2.751	{'UnitID': 2}
2022-07-21T14:45:06.824Z	2.218	{'UnitID': 3}
2022-07-21T14:45:15.810Z	2.246	{'UnitID': 1}
2022-07-21T14:45:16.399Z	2.653	{'UnitID': 0}
2022-07-21T14:45:21.503Z	2.54	{'UnitID': 2}
2022-07-21T14:45:21.848Z	2.232	{'UnitID': 3}
2022-07-21T14:45:30.832Z	2.288	{'UnitID': 1}
2022-07-21T14:45:31.455Z	2.428	{'UnitID': 0}
2022-07-21T14:45:36.492Z	2.526	{'UnitID': 2}
2022-07-21T14:45:36.833Z	2.288	{'UnitID': 3}
2022-07-21T14:45:45.848Z	2.218	{'UnitID': 1}
2022-07-21T14:45:46.436Z	2.681	{'UnitID': 0}
2022-07-21T14:45:51.442Z	2.751	{'UnitID': 2}
2022-07-21T14:45:51.752Z	2.232	{'UnitID': 3}
2022-07-21T14:46:00.798Z	2.035	{'UnitID': 1}
2022-07-21T14:46:01.470Z	2.709	{'UnitID': 0}
2022-07-21T14:46:06.435Z	2.737	{'UnitID': 2}
2022-07-21T14:46:06.759Z	2.274	{'UnitID': 3}
2022-07-21T14:46:15.831Z	2.232	{'UnitID': 1}
2022-07-21T14:46:16.462Z	2.414	{'UnitID': 0}
2022-07-21T14:46:21.447Z	2.737	{'UnitID': 2}
2022-07-21T14:46:21.797Z	2.26	{'UnitID': 3}
2022-07-21T14:46:30.820Z	2.049	{'UnitID': 1}
2022-07-21T14:46:31.396Z	2.681	{'UnitID': 0}
2022-07-21T14:46:36.430Z	2.779	{'UnitID': 2}
2022-07-21T14:46:36.770Z	2.288	{'UnitID': 3}
2022-07-21T14:46:45.817Z	2.063	{'UnitID': 1}
2022-07-21T14:46:46.405Z	2.681	{'UnitID': 0}
2022-07-21T14:46:51.443Z	2.751	{'UnitID': 2}
2022-07-21T14:46:51.790Z	2.246	{'UnitID': 3}
2022-07-21T14:47:00.833Z	2.316	{'UnitID': 1}
2022-07-21T14:47:01.363Z	2.667	{'UnitID': 0}
2022-07-21T14:47:06.430Z	2.723	{'UnitID': 2}
2022-07-21T14:47:06.780Z	2.204	{'UnitID': 3}
2022-07-21T14:47:15.813Z	2.274	{'UnitID': 1}
2022-07-21T14:47:16.382Z	2.4	{'UnitID': 0}
2022-07-21T14:47:22.330Z	2.667	{'UnitID': 2}
2022-07-21T14:47:22.479Z	2.218	{'UnitID': 3}
2022-07-21T14:47:30.819Z	2.021	{'UnitID': 1}
2022-07-21T14:47:31.388Z	2.667	{'UnitID': 0}
2022-07-21T14:47:36.459Z	2.709	{'UnitID': 2}
2022-07-21T14:47:36.789Z	2.246	{'UnitID': 3}
2022-07-21T14:47:45.845Z	2.063	{'UnitID': 1}
2022-07-21T14:47:47.129Z	2.442	{'UnitID': 0}
2022-07-21T14:47:51.420Z	2.723	{'UnitID': 2}
2022-07-21T14:47:51.757Z	2.218	{'UnitID': 3}
2022-07-21T14:48:00.799Z	2.288	{'UnitID': 1}
2022-07-21T14:48:01.383Z	2.456	{'UnitID': 0}
2022-07-21T14:48:06.488Z	2.779	{'UnitID': 2}
2022-07-21T14:48:06.787Z	2.204	{'UnitID': 3}
2022-07-21T14:48:15.848Z	2.091	{'UnitID': 1}
2022-07-21T14:48:16.419Z	2.653	{'UnitID': 0}
2022-07-21T14:48:21.479Z	2.751	{'UnitID': 2}
2022-07-21T14:48:21.796Z	2.246	{'UnitID': 3}
2022-07-21T14:48:30.844Z	2.049	{'UnitID': 1}
2022-07-21T14:48:31.482Z	2.456	{'UnitID': 0}
2022-07-21T14:48:36.455Z	2.723	{'UnitID': 2}
2022-07-21T14:48:36.770Z	2.246	{'UnitID': 3}
2022-07-21T14:48:45.844Z	2.232	{'UnitID': 1}
2022-07-21T14:48:46.520Z	2.442	{'UnitID': 0}
2022-07-21T14:48:51.476Z	2.793	{'UnitID': 2}
2022-07-21T14:48:51.808Z	2.26	{'UnitID': 3}
2022-07-21T14:49:00.794Z	2.246	{'UnitID': 1}
2022-07-21T14:49:01.361Z	2.428	{'UnitID': 0}
2022-07-21T14:49:06.411Z	2.779	{'UnitID': 2}
2022-07-21T14:49:06.722Z	2.204	{'UnitID': 3}
2022-07-21T14:49:15.840Z	2.049	{'UnitID': 1}
2022-07-21T14:49:16.294Z	2.47	{'UnitID': 0}
2022-07-21T14:49:21.459Z	2.709	{'UnitID': 2}
2022-07-21T14:49:21.748Z	2.175	{'UnitID': 3}
2022-07-21T14:49:30.844Z	2.246	{'UnitID': 1}
2022-07-21T14:49:31.364Z	2.681	{'UnitID': 0}
2022-07-21T14:49:36.437Z	2.779	{'UnitID': 2}
2022-07-21T14:49:36.724Z	2.218	{'UnitID': 3}
2022-07-21T14:49:45.823Z	2.288	{'UnitID': 1}
2022-07-21T14:49:46.361Z	2.681	{'UnitID': 0}
2022-07-21T14:49:52.219Z	2.807	{'UnitID': 2}
2022-07-21T14:49:52.488Z	2.288	{'UnitID': 3}
2022-07-21T14:50:00.810Z	2.274	{'UnitID': 1}
2022-07-21T14:50:01.404Z	2.667	{'UnitID': 0}
2022-07-21T14:50:06.468Z	2.765	{'UnitID': 2}
2022-07-21T14:50:06.747Z	2.189	{'UnitID': 3}
2022-07-21T14:50:15.856Z	2.26	{'UnitID': 1}
2022-07-21T14:50:16.402Z	2.681	{'UnitID': 0}
2022-07-21T14:50:21.428Z	2.484	{'UnitID': 2}
2022-07-21T14:50:21.756Z	2.189	{'UnitID': 3}
2022-07-21T14:50:30.845Z	2.246	{'UnitID': 1}
2022-07-21T14:50:31.440Z	2.751	{'UnitID': 0}
2022-07-21T14:50:36.460Z	2.498	{'UnitID': 2}
2022-07-21T14:50:36.749Z	2.274	{'UnitID': 3}
2022-07-21T14:50:45.864Z	2.091	{'UnitID': 1}
2022-07-21T14:50:46.394Z	2.667	{'UnitID': 0}
2022-07-21T14:50:51.506Z	2.709	{'UnitID': 2}
2022-07-21T14:50:51.776Z	2.218	{'UnitID': 3}
2022-07-21T14:51:00.864Z	2.288	{'UnitID': 1}
2022-07-21T14:51:01.432Z	2.428	{'UnitID': 0}
2022-07-21T14:51:06.486Z	2.723	{'UnitID': 2}
2022-07-21T14:51:06.785Z	2.189	{'UnitID': 3}
2022-07-21T14:51:15.853Z	2.063	{'UnitID': 1}
2022-07-21T14:51:16.477Z	2.709	{'UnitID': 0}
2022-07-21T14:51:21.446Z	2.681	{'UnitID': 2}
2022-07-21T14:51:21.760Z	2.175	{'UnitID': 3}
2022-07-21T14:51:30.842Z	2.274	{'UnitID': 1}
2022-07-21T14:51:31.477Z	2.442	{'UnitID': 0}
2022-07-21T14:51:36.591Z	2.47	{'UnitID': 2}
2022-07-21T14:51:36.827Z	2.189	{'UnitID': 3}
2022-07-21T14:51:45.842Z	2.26	{'UnitID': 1}
2022-07-21T14:51:46.480Z	2.667	{'UnitID': 0}
2022-07-21T14:51:51.471Z	2.695	{'UnitID': 2}
2022-07-21T14:51:51.796Z	2.246	{'UnitID': 3}
2022-07-21T14:52:00.816Z	2.035	{'UnitID': 1}
2022-07-21T14:52:01.429Z	2.456	{'UnitID': 0}
2022-07-21T14:52:06.566Z	2.751	{'UnitID': 2}
2022-07-21T14:52:06.860Z	2.161	{'UnitID': 3}
2022-07-21T14:52:15.851Z	2.246	{'UnitID': 1}
2022-07-21T14:52:16.473Z	2.4	{'UnitID': 0}
2022-07-21T14:52:21.491Z	2.737	{'UnitID': 2}
2022-07-21T14:52:21.846Z	2.189	{'UnitID': 3}
2022-07-21T14:52:30.806Z	2.105	{'UnitID': 1}
2022-07-21T14:52:31.437Z	2.442	{'UnitID': 0}
2022-07-21T14:52:36.592Z	2.512	{'UnitID': 2}
2022-07-21T14:52:36.879Z	2.218	{'UnitID': 3}
2022-07-21T14:52:45.825Z	2.049	{'UnitID': 1}
2022-07-21T14:52:46.439Z	2.681	{'UnitID': 0}
2022-07-21T14:52:51.520Z	2.512	{'UnitID': 2}
2022-07-21T14:52:51.815Z	2.175	{'UnitID': 3}
2022-07-21T14:53:00.788Z	2.049	{'UnitID': 1}
2022-07-21T14:53:01.434Z	2.611	{'UnitID': 0}
2022-07-21T14:53:06.633Z	2.47	{'UnitID': 2}
2022-07-21T14:53:06.942Z	2.218	{'UnitID': 3}
2022-07-21T14:53:15.822Z	2.049	{'UnitID': 1}
2022-07-21T14:53:16.393Z	2.639	{'UnitID': 0}
2022-07-21T14:53:21.472Z	2.428	{'UnitID': 2}
2022-07-21T14:53:21.793Z	2.021	{'UnitID': 3}
2022-07-21T14:53:30.814Z	2.246	{'UnitID': 1}
2022-07-21T14:53:31.428Z	2.681	{'UnitID': 0}
2022-07-21T14:53:36.434Z	2.723	{'UnitID': 2}
2022-07-21T14:53:36.850Z	2.246	{'UnitID': 3}
2022-07-21T14:53:45.830Z	2.232	{'UnitID': 1}
2022-07-21T14:53:46.382Z	2.625	{'UnitID': 0}
2022-07-21T14:53:51.478Z	2.723	{'UnitID': 2}
2022-07-21T14:53:51.783Z	2.021	{'UnitID': 3}
2022-07-21T14:54:00.795Z	2.232	{'UnitID': 1}
2022-07-21T14:54:01.343Z	2.653	{'UnitID': 0}
2022-07-21T14:54:06.407Z	2.47	{'UnitID': 2}
2022-07-21T14:54:06.740Z	2.204	{'UnitID': 3}
2022-07-21T14:54:15.822Z	2.049	{'UnitID': 1}
2022-07-21T14:54:16.361Z	2.709	{'UnitID': 0}
2022-07-21T14:54:21.454Z	2.54	{'UnitID': 2}
2022-07-21T14:54:21.779Z	2.232	{'UnitID': 3}
2022-07-21T14:54:30.838Z	2.316	{'UnitID': 1}
2022-07-21T14:54:31.376Z	2.639	{'UnitID': 0}
2022-07-21T14:54:36.443Z	2.568	{'UnitID': 2}
2022-07-21T14:54:36.787Z	2.175	{'UnitID': 3}
2022-07-21T14:54:45.825Z	2.26	{'UnitID': 1}
2022-07-21T14:54:46.449Z	2.737	{'UnitID': 0}
2022-07-21T14:54:51.457Z	2.526	{'UnitID': 2}
2022-07-21T14:54:51.790Z	2.204	{'UnitID': 3}
2022-07-21T14:55:00.791Z	2.274	{'UnitID': 1}
2022-07-21T14:55:01.389Z	2.653	{'UnitID': 0}
2022-07-21T14:55:06.414Z	2.765	{'UnitID': 2}
2022-07-21T14:55:06.766Z	2.161	{'UnitID': 3}
2022-07-21T14:55:15.853Z	2.077	{'UnitID': 1}
2022-07-21T14:55:16.463Z	2.484	{'UnitID': 0}
2022-07-21T14:55:21.420Z	2.737	{'UnitID': 2}
2022-07-21T14:55:21.755Z	2.204	{'UnitID': 3}
2022-07-21T14:55:30.822Z	2.274	{'UnitID': 1}
2022-07-21T14:55:31.379Z	2.695	{'UnitID': 0}
2022-07-21T14:55:36.406Z	2.526	{'UnitID': 2}
2022-07-21T14:55:36.727Z	2.302	{'UnitID': 3}
2022-07-21T14:55:45.824Z	2.302	{'UnitID': 1}
2022-07-21T14:55:46.392Z	2.709	{'UnitID': 0}
2022-07-21T14:55:51.403Z	2.554	{'UnitID': 2}
2022-07-21T14:55:51.704Z	2.161	{'UnitID': 3}
2022-07-21T14:56:00.789Z	2.049	{'UnitID': 1}
2022-07-21T14:56:01.380Z	2.695	{'UnitID': 0}
2022-07-21T14:56:06.472Z	2.779	{'UnitID': 2}
2022-07-21T14:56:06.743Z	2.147	{'UnitID': 3}
2022-07-21T14:56:15.844Z	2.246	{'UnitID': 1}
2022-07-21T14:56:16.361Z	2.47	{'UnitID': 0}
2022-07-21T14:56:21.461Z	2.765	{'UnitID': 2}
2022-07-21T14:56:21.762Z	2.204	{'UnitID': 3}
2022-07-21T14:56:30.845Z	2.232	{'UnitID': 1}
2022-07-21T14:56:31.439Z	2.709	{'UnitID': 0}
2022-07-21T14:56:36.453Z	2.568	{'UnitID': 2}
2022-07-21T14:56:36.750Z	2.147	{'UnitID': 3}
2022-07-21T14:56:45.818Z	2.049	{'UnitID': 1}
2022-07-21T14:56:46.418Z	2.681	{'UnitID': 0}
2022-07-21T14:56:51.450Z	2.793	{'UnitID': 2}
2022-07-21T14:56:51.771Z	2.189	{'UnitID': 3}
2022-07-21T14:57:00.788Z	2.246	{'UnitID': 1}
2022-07-21T14:57:01.364Z	2.751	{'UnitID': 0}
2022-07-21T14:57:06.494Z	2.512	{'UnitID': 2}
2022-07-21T14:57:06.805Z	2.218	{'UnitID': 3}
2022-07-21T14:57:15.824Z	2.091	{'UnitID': 1}
2022-07-21T14:57:16.373Z	2.667	{'UnitID': 0}
2022-07-21T14:57:21.443Z	2.526	{'UnitID': 2}
2022-07-21T14:57:21.815Z	2.218	{'UnitID': 3}
2022-07-21T14:57:30.825Z	2.077	{'UnitID': 1}
2022-07-21T14:57:31.338Z	2.639	{'UnitID': 0}
2022-07-21T14:57:36.432Z	2.779	{'UnitID': 2}
2022-07-21T14:57:36.776Z	2.189	{'UnitID': 3}
2022-07-21T14:57:45.818Z	2.105	{'UnitID': 1}
2022-07-21T14:57:46.371Z	2.47	{'UnitID': 0}
2022-07-21T14:57:51.436Z	2.765	{'UnitID': 2}
2022-07-21T14:57:51.770Z	2.232	{'UnitID': 3}
2022-07-21T14:58:00.788Z	2.26	{'UnitID': 1}
2022-07-21T14:58:01.339Z	2.639	{'UnitID': 0}
2022-07-21T14:58:06.413Z	2.568	{'UnitID': 2}
2022-07-21T14:58:06.766Z	2.175	{'UnitID': 3}
2022-07-21T14:58:15.823Z	2.246	{'UnitID': 1}
2022-07-21T14:58:16.341Z	2.681	{'UnitID': 0}
2022-07-21T14:58:21.426Z	2.849	{'UnitID': 2}
2022-07-21T14:58:21.734Z	2.246	{'UnitID': 3}
2022-07-21T14:58:30.809Z	2.091	{'UnitID': 1}
2022-07-21T14:58:31.439Z	2.47	{'UnitID': 0}
2022-07-21T14:58:36.421Z	2.779	{'UnitID': 2}
2022-07-21T14:58:36.766Z	2.189	{'UnitID': 3}
2022-07-21T14:58:45.822Z	2.288	{'UnitID': 1}
2022-07-21T14:58:46.349Z	2.723	{'UnitID': 0}
2022-07-21T14:58:51.440Z	2.765	{'UnitID': 2}
2022-07-21T14:58:51.782Z	2.204	{'UnitID': 3}
2022-07-21T14:59:00.811Z	2.288	{'UnitID': 1}
2022-07-21T14:59:01.366Z	2.821	{'UnitID': 0}
2022-07-21T14:59:06.402Z	2.512	{'UnitID': 2}
2022-07-21T14:59:06.743Z	2.189	{'UnitID': 3}
2022-07-21T14:59:15.819Z	2.274	{'UnitID': 1}
2022-07-21T14:59:16.386Z	2.484	{'UnitID': 0}
2022-07-21T14:59:21.439Z	2.807	{'UnitID': 2}
2022-07-21T14:59:21.782Z	2.204	{'UnitID': 3}
2022-07-21T14:59:30.821Z	2.33	{'UnitID': 1}
2022-07-21T14:59:31.404Z	2.442	{'UnitID': 0}
2022-07-21T14:59:36.410Z	2.793	{'UnitID': 2}
2022-07-21T14:59:36.690Z	2.204	{'UnitID': 3}
2022-07-21T14:59:45.841Z	2.077	{'UnitID': 1}
2022-07-21T14:59:46.399Z	2.4	{'UnitID': 0}
2022-07-21T14:59:51.522Z	2.54	{'UnitID': 2}
2022-07-21T14:59:51.830Z	2.232	{'UnitID': 3}
2022-07-21T15:00:00.820Z	2.091	{'UnitID': 1}
2022-07-21T15:00:01.417Z	2.667	{'UnitID': 0}
2022-07-21T15:00:06.507Z	2.512	{'UnitID': 2}
2022-07-21T15:00:06.794Z	2.035	{'UnitID': 3}
2022-07-21T15:00:15.819Z	2.288	{'UnitID': 1}
2022-07-21T15:00:16.321Z	2.484	{'UnitID': 0}
2022-07-21T15:00:21.455Z	2.723	{'UnitID': 2}
2022-07-21T15:00:21.728Z	2.204	{'UnitID': 3}
2022-07-21T15:00:30.847Z	2.091	{'UnitID': 1}
2022-07-21T15:00:31.380Z	2.653	{'UnitID': 0}
2022-07-21T15:00:36.408Z	2.751	{'UnitID': 2}
2022-07-21T15:00:36.713Z	2.147	{'UnitID': 3}
2022-07-21T15:00:45.822Z	2.26	{'UnitID': 1}
2022-07-21T15:00:46.344Z	2.695	{'UnitID': 0}
2022-07-21T15:00:51.468Z	2.498	{'UnitID': 2}
2022-07-21T15:00:51.780Z	2.218	{'UnitID': 3}
2022-07-21T15:01:00.807Z	2.246	{'UnitID': 1}
2022-07-21T15:01:02.105Z	2.498	{'UnitID': 0}
2022-07-21T15:01:06.374Z	2.498	{'UnitID': 2}
2022-07-21T15:01:06.733Z	2.161	{'UnitID': 3}
2022-07-21T15:01:15.822Z	2.105	{'UnitID': 1}
2022-07-21T15:01:16.402Z	2.681	{'UnitID': 0}
2022-07-21T15:01:21.462Z	2.484	{'UnitID': 2}
2022-07-21T15:01:21.788Z	2.161	{'UnitID': 3}
2022-07-21T15:01:30.828Z	2.246	{'UnitID': 1}
2022-07-21T15:01:31.421Z	2.442	{'UnitID': 0}
2022-07-21T15:01:37.249Z	2.723	{'UnitID': 2}
2022-07-21T15:01:37.573Z	2.189	{'UnitID': 3}
2022-07-21T15:01:45.822Z	2.063	{'UnitID': 1}
2022-07-21T15:01:46.345Z	2.709	{'UnitID': 0}
2022-07-21T15:01:51.429Z	2.723	{'UnitID': 2}
2022-07-21T15:01:51.745Z	2.218	{'UnitID': 3}
2022-07-21T15:02:00.804Z	2.274	{'UnitID': 1}
2022-07-21T15:02:01.346Z	2.47	{'UnitID': 0}
2022-07-21T15:02:06.435Z	2.512	{'UnitID': 2}
2022-07-21T15:02:06.789Z	2.204	{'UnitID': 3}
2022-07-21T15:02:15.824Z	2.246	{'UnitID': 1}
2022-07-21T15:02:16.360Z	2.484	{'UnitID': 0}
2022-07-21T15:02:21.517Z	2.681	{'UnitID': 2}
2022-07-21T15:02:21.818Z	2.26	{'UnitID': 3}
2022-07-21T15:02:30.831Z	2.232	{'UnitID': 1}
2022-07-21T15:02:31.429Z	2.667	{'UnitID': 0}
2022-07-21T15:02:36.448Z	2.484	{'UnitID': 2}
2022-07-21T15:02:36.742Z	2.274	{'UnitID': 3}
2022-07-21T15:02:45.837Z	2.021	{'UnitID': 1}
2022-07-21T15:02:46.452Z	2.456	{'UnitID': 0}
2022-07-21T15:02:51.527Z	2.709	{'UnitID': 2}
2022-07-21T15:02:51.830Z	2.218	{'UnitID': 3}
2022-07-21T15:03:00.810Z	2.105	{'UnitID': 1}
2022-07-21T15:03:01.402Z	2.681	{'UnitID': 0}
2022-07-21T15:03:06.444Z	2.667	{'UnitID': 2}
2022-07-21T15:03:06.751Z	2.218	{'UnitID': 3}
2022-07-21T15:03:15.826Z	2.189	{'UnitID': 1}
2022-07-21T15:03:16.422Z	2.47	{'UnitID': 0}
2022-07-21T15:03:21.495Z	2.779	{'UnitID': 2}
2022-07-21T15:03:21.798Z	2.218	{'UnitID': 3}
2022-07-21T15:03:30.849Z	2.302	{'UnitID': 1}
2022-07-21T15:03:31.431Z	2.526	{'UnitID': 0}
2022-07-21T15:03:36.515Z	2.512	{'UnitID': 2}
2022-07-21T15:03:36.855Z	2.204	{'UnitID': 3}
2022-07-21T15:03:45.841Z	2.021	{'UnitID': 1}
2022-07-21T15:03:46.394Z	2.667	{'UnitID': 0}
2022-07-21T15:03:51.508Z	2.512	{'UnitID': 2}
2022-07-21T15:03:51.800Z	2.218	{'UnitID': 3}
2022-07-21T15:04:00.858Z	2.26	{'UnitID': 1}
2022-07-21T15:04:01.426Z	2.695	{'UnitID': 0}
2022-07-21T15:04:06.514Z	2.723	{'UnitID': 2}
2022-07-21T15:04:06.813Z	2.218	{'UnitID': 3}
2022-07-21T15:04:15.848Z	2.274	{'UnitID': 1}
2022-07-21T15:04:16.409Z	2.484	{'UnitID': 0}
2022-07-21T15:04:21.538Z	2.47	{'UnitID': 2}
2022-07-21T15:04:21.886Z	2.189	{'UnitID': 3}
2022-07-21T15:04:30.845Z	2.26	{'UnitID': 1}
2022-07-21T15:04:31.478Z	2.498	{'UnitID': 0}
2022-07-21T15:04:36.498Z	2.667	{'UnitID': 2}
2022-07-21T15:04:36.849Z	2.232	{'UnitID': 3}
2022-07-21T15:04:45.818Z	2.063	{'UnitID': 1}
2022-07-21T15:04:46.332Z	2.372	{'UnitID': 0}
2022-07-21T15:04:51.396Z	2.723	{'UnitID': 2}
2022-07-21T15:04:51.746Z	2.218	{'UnitID': 3}
2022-07-21T15:05:00.792Z	2.302	{'UnitID': 1}
2022-07-21T15:05:01.352Z	2.667	{'UnitID': 0}
2022-07-21T15:05:06.474Z	2.526	{'UnitID': 2}
2022-07-21T15:05:06.730Z	2.246	{'UnitID': 3}
2022-07-21T15:05:15.844Z	2.288	{'UnitID': 1}
2022-07-21T15:05:16.396Z	2.625	{'UnitID': 0}
2022-07-21T15:05:21.547Z	2.526	{'UnitID': 2}
2022-07-21T15:05:21.816Z	2.049	{'UnitID': 3}
2022-07-21T15:05:30.865Z	2.288	{'UnitID': 1}
2022-07-21T15:05:31.424Z	2.414	{'UnitID': 0}
2022-07-21T15:05:36.409Z	2.737	{'UnitID': 2}
2022-07-21T15:05:36.785Z	2.204	{'UnitID': 3}
2022-07-21T15:05:45.805Z	2.288	{'UnitID': 1}
2022-07-21T15:05:46.364Z	2.625	{'UnitID': 0}
2022-07-21T15:05:51.471Z	2.737	{'UnitID': 2}
2022-07-21T15:05:51.799Z	2.246	{'UnitID': 3}
2022-07-21T15:06:00.811Z	2.26	{'UnitID': 1}
2022-07-21T15:06:01.346Z	2.4	{'UnitID': 0}
2022-07-21T15:06:06.483Z	2.737	{'UnitID': 2}
2022-07-21T15:06:06.810Z	2.077	{'UnitID': 3}
2022-07-21T15:06:15.807Z	2.091	{'UnitID': 1}
2022-07-21T15:06:16.437Z	2.625	{'UnitID': 0}
2022-07-21T15:06:21.465Z	2.793	{'UnitID': 2}
2022-07-21T15:06:21.821Z	2.204	{'UnitID': 3}
2022-07-21T15:06:30.808Z	2.274	{'UnitID': 1}
2022-07-21T15:06:31.417Z	2.386	{'UnitID': 0}
2022-07-21T15:06:36.415Z	2.526	{'UnitID': 2}
2022-07-21T15:06:36.721Z	2.232	{'UnitID': 3}
2022-07-21T15:06:45.816Z	2.091	{'UnitID': 1}
2022-07-21T15:06:46.379Z	2.639	{'UnitID': 0}
2022-07-21T15:06:51.463Z	2.849	{'UnitID': 2}
2022-07-21T15:06:51.861Z	2.26	{'UnitID': 3}
2022-07-21T15:07:00.804Z	2.288	{'UnitID': 1}
2022-07-21T15:07:01.362Z	2.625	{'UnitID': 0}
2022-07-21T15:07:06.439Z	2.779	{'UnitID': 2}
2022-07-21T15:07:06.776Z	2.316	{'UnitID': 3}
2022-07-21T15:07:15.845Z	2.302	{'UnitID': 1}
2022-07-21T15:07:16.387Z	2.695	{'UnitID': 0}
2022-07-21T15:07:21.463Z	2.751	{'UnitID': 2}
2022-07-21T15:07:21.789Z	2.288	{'UnitID': 3}
2022-07-21T15:07:30.855Z	2.246	{'UnitID': 1}
2022-07-21T15:07:31.436Z	2.681	{'UnitID': 0}
2022-07-21T15:07:36.438Z	2.526	{'UnitID': 2}
2022-07-21T15:07:36.753Z	2.26	{'UnitID': 3}
2022-07-21T15:07:45.824Z	2.274	{'UnitID': 1}
2022-07-21T15:07:46.419Z	2.695	{'UnitID': 0}
2022-07-21T15:07:51.429Z	2.695	{'UnitID': 2}
2022-07-21T15:07:51.778Z	2.26	{'UnitID': 3}
2022-07-21T15:08:00.825Z	2.26	{'UnitID': 1}
2022-07-21T15:08:01.379Z	2.681	{'UnitID': 0}
2022-07-21T15:08:06.460Z	2.751	{'UnitID': 2}
2022-07-21T15:08:06.817Z	2.274	{'UnitID': 3}
2022-07-21T15:08:15.837Z	2.288	{'UnitID': 1}
2022-07-21T15:08:16.449Z	2.653	{'UnitID': 0}
2022-07-21T15:08:21.497Z	2.751	{'UnitID': 2}
2022-07-21T15:08:21.846Z	2.288	{'UnitID': 3}
2022-07-21T15:08:30.841Z	2.063	{'UnitID': 1}
2022-07-21T15:08:31.425Z	2.723	{'UnitID': 0}
2022-07-21T15:08:36.482Z	2.779	{'UnitID': 2}
2022-07-21T15:08:36.794Z	2.274	{'UnitID': 3}
2022-07-21T15:08:45.839Z	2.246	{'UnitID': 1}
2022-07-21T15:08:46.410Z	2.681	{'UnitID': 0}
2022-07-21T15:08:51.566Z	2.751	{'UnitID': 2}
2022-07-21T15:08:51.887Z	2.232	{'UnitID': 3}
2022-07-21T15:09:00.821Z	2.049	{'UnitID': 1}
2022-07-21T15:09:01.422Z	2.456	{'UnitID': 0}
2022-07-21T15:09:06.462Z	2.498	{'UnitID': 2}
2022-07-21T15:09:06.805Z	2.316	{'UnitID': 3}
2022-07-21T15:09:15.810Z	2.035	{'UnitID': 1}
2022-07-21T15:09:16.441Z	2.47	{'UnitID': 0}
2022-07-21T15:09:21.445Z	2.723	{'UnitID': 2}
2022-07-21T15:09:21.763Z	2.344	{'UnitID': 3}
2022-07-21T15:09:30.821Z	2.232	{'UnitID': 1}
2022-07-21T15:09:31.431Z	2.709	{'UnitID': 0}
2022-07-21T15:09:36.421Z	2.751	{'UnitID': 2}
2022-07-21T15:09:36.802Z	2.218	{'UnitID': 3}
2022-07-21T15:09:45.825Z	2.246	{'UnitID': 1}
2022-07-21T15:09:46.369Z	2.723	{'UnitID': 0}
2022-07-21T15:09:51.434Z	2.526	{'UnitID': 2}
2022-07-21T15:09:51.805Z	2.246	{'UnitID': 3}
2022-07-21T15:10:00.822Z	2.204	{'UnitID': 1}
2022-07-21T15:10:01.379Z	2.667	{'UnitID': 0}
2022-07-21T15:10:06.451Z	2.681	{'UnitID': 2}
2022-07-21T15:10:06.793Z	2.204	{'UnitID': 3}
2022-07-21T15:10:15.833Z	2.049	{'UnitID': 1}
2022-07-21T15:10:16.400Z	2.456	{'UnitID': 0}
2022-07-21T15:10:21.466Z	2.709	{'UnitID': 2}
2022-07-21T15:10:21.850Z	2.063	{'UnitID': 3}
2022-07-21T15:10:30.843Z	2.035	{'UnitID': 1}
2022-07-21T15:10:31.379Z	2.709	{'UnitID': 0}
2022-07-21T15:10:36.453Z	2.723	{'UnitID': 2}
2022-07-21T15:10:36.810Z	2.274	{'UnitID': 3}
2022-07-21T15:10:45.876Z	2.288	{'UnitID': 1}
2022-07-21T15:10:46.420Z	2.442	{'UnitID': 0}
2022-07-21T15:10:51.419Z	2.723	{'UnitID': 2}
2022-07-21T15:10:51.723Z	2.246	{'UnitID': 3}
2022-07-21T15:11:00.931Z	2.274	{'UnitID': 1}
2022-07-21T15:11:01.547Z	2.695	{'UnitID': 0}
2022-07-21T15:11:06.447Z	2.695	{'UnitID': 2}
2022-07-21T15:11:06.756Z	2.035	{'UnitID': 3}
2022-07-21T15:11:15.811Z	2.091	{'UnitID': 1}
2022-07-21T15:11:16.417Z	2.653	{'UnitID': 0}
2022-07-21T15:11:21.422Z	2.779	{'UnitID': 2}
2022-07-21T15:11:21.717Z	2.246	{'UnitID': 3}
2022-07-21T15:11:30.824Z	2.302	{'UnitID': 1}
2022-07-21T15:11:31.421Z	2.695	{'UnitID': 0}
2022-07-21T15:11:36.381Z	2.765	{'UnitID': 2}
2022-07-21T15:11:36.699Z	2.035	{'UnitID': 3}
2022-07-21T15:11:45.843Z	2.049	{'UnitID': 1}
2022-07-21T15:11:46.385Z	2.723	{'UnitID': 0}
2022-07-21T15:11:51.421Z	2.751	{'UnitID': 2}
2022-07-21T15:11:51.741Z	2.218	{'UnitID': 3}
2022-07-21T15:12:00.815Z	2.274	{'UnitID': 1}
2022-07-21T15:12:01.400Z	2.498	{'UnitID': 0}
2022-07-21T15:12:06.490Z	2.765	{'UnitID': 2}
2022-07-21T15:12:06.800Z	2.007	{'UnitID': 3}
2022-07-21T15:12:15.851Z	2.077	{'UnitID': 1}
2022-07-21T15:12:16.436Z	2.723	{'UnitID': 0}
2022-07-21T15:12:21.442Z	2.779	{'UnitID': 2}
2022-07-21T15:12:21.763Z	2.232	{'UnitID': 3}
2022-07-21T15:12:30.827Z	2.26	{'UnitID': 1}
2022-07-21T15:12:31.432Z	2.681	{'UnitID': 0}
2022-07-21T15:12:36.482Z	2.807	{'UnitID': 2}
2022-07-21T15:12:36.810Z	2.246	{'UnitID': 3}
2022-07-21T15:12:45.838Z	2.063	{'UnitID': 1}
2022-07-21T15:12:46.412Z	2.723	{'UnitID': 0}
2022-07-21T15:12:51.430Z	2.737	{'UnitID': 2}
2022-07-21T15:12:51.760Z	2.232	{'UnitID': 3}
2022-07-21T15:13:00.841Z	2.063	{'UnitID': 1}
2022-07-21T15:13:01.349Z	2.512	{'UnitID': 0}
2022-07-21T15:13:06.407Z	2.54	{'UnitID': 2}
2022-07-21T15:13:06.776Z	2.246	{'UnitID': 3}
2022-07-21T15:13:15.842Z	2.091	{'UnitID': 1}
2022-07-21T15:13:16.395Z	2.737	{'UnitID': 0}
2022-07-21T15:13:21.446Z	2.737	{'UnitID': 2}
2022-07-21T15:13:21.727Z	2.204	{'UnitID': 3}
2022-07-21T15:13:30.822Z	2.302	{'UnitID': 1}
2022-07-21T15:13:31.387Z	2.47	{'UnitID': 0}
2022-07-21T15:13:36.413Z	2.737	{'UnitID': 2}
2022-07-21T15:13:36.772Z	2.161	{'UnitID': 3}
2022-07-21T15:13:45.845Z	2.344	{'UnitID': 1}
2022-07-21T15:13:46.385Z	2.667	{'UnitID': 0}
2022-07-21T15:13:51.431Z	2.723	{'UnitID': 2}
2022-07-21T15:13:51.762Z	2.021	{'UnitID': 3}
2022-07-21T15:14:00.830Z	2.091	{'UnitID': 1}
2022-07-21T15:14:01.328Z	2.442	{'UnitID': 0}
2022-07-21T15:14:06.411Z	2.821	{'UnitID': 2}
2022-07-21T15:14:06.756Z	2.246	{'UnitID': 3}
2022-07-21T15:14:15.846Z	2.302	{'UnitID': 1}
2022-07-21T15:14:16.361Z	2.653	{'UnitID': 0}
2022-07-21T15:14:21.414Z	2.512	{'UnitID': 2}
2022-07-21T15:14:21.718Z	2.232	{'UnitID': 3}
2022-07-21T15:14:30.813Z	2.274	{'UnitID': 1}
2022-07-21T15:14:31.360Z	2.681	{'UnitID': 0}
2022-07-21T15:14:36.402Z	2.793	{'UnitID': 2}
2022-07-21T15:14:36.715Z	2.204	{'UnitID': 3}
2022-07-21T15:14:45.812Z	2.274	{'UnitID': 1}
2022-07-21T15:14:46.406Z	2.695	{'UnitID': 0}
2022-07-21T15:14:51.414Z	2.751	{'UnitID': 2}
2022-07-21T15:14:51.710Z	2.007	{'UnitID': 3}
2022-07-21T15:15:00.792Z	2.302	{'UnitID': 1}
2022-07-21T15:15:01.299Z	2.611	{'UnitID': 0}
2022-07-21T15:15:06.431Z	2.765	{'UnitID': 2}
2022-07-21T15:15:06.751Z	2.175	{'UnitID': 3}
2022-07-21T15:15:15.822Z	2.049	{'UnitID': 1}
2022-07-21T15:15:16.365Z	2.709	{'UnitID': 0}
2022-07-21T15:15:21.478Z	2.751	{'UnitID': 2}
2022-07-21T15:15:21.804Z	2.035	{'UnitID': 3}
2022-07-21T15:15:30.832Z	2.246	{'UnitID': 1}
2022-07-21T15:15:31.386Z	2.639	{'UnitID': 0}
2022-07-21T15:15:36.480Z	2.484	{'UnitID': 2}
2022-07-21T15:15:36.797Z	2.189	{'UnitID': 3}
2022-07-21T15:15:45.836Z	2.246	{'UnitID': 1}
2022-07-21T15:15:46.360Z	2.428	{'UnitID': 0}
2022-07-21T15:15:51.431Z	2.737	{'UnitID': 2}
2022-07-21T15:15:51.758Z	2.007	{'UnitID': 3}
2022-07-21T15:16:00.809Z	2.091	{'UnitID': 1}
2022-07-21T15:16:01.345Z	2.681	{'UnitID': 0}
2022-07-21T15:16:06.415Z	2.737	{'UnitID': 2}
2022-07-21T15:16:06.745Z	2.218	{'UnitID': 3}
2022-07-21T15:16:15.813Z	2.26	{'UnitID': 1}
2022-07-21T15:16:16.379Z	2.625	{'UnitID': 0}
2022-07-21T15:16:21.448Z	2.723	{'UnitID': 2}
2022-07-21T15:16:21.798Z	2.049	{'UnitID': 3}
2022-07-21T15:16:30.817Z	2.246	{'UnitID': 1}
2022-07-21T15:16:31.407Z	2.625	{'UnitID': 0}
2022-07-21T15:16:36.423Z	2.723	{'UnitID': 2}
2022-07-21T15:16:36.744Z	2.021	{'UnitID': 3}
2022-07-21T15:16:45.829Z	2.232	{'UnitID': 1}
2022-07-21T15:16:46.316Z	2.667	{'UnitID': 0}
2022-07-21T15:16:51.405Z	2.765	{'UnitID': 2}
2022-07-21T15:16:51.747Z	2.232	{'UnitID': 3}
2022-07-21T15:17:00.830Z	2.218	{'UnitID': 1}
2022-07-21T15:17:01.293Z	2.625	{'UnitID': 0}
2022-07-21T15:17:06.413Z	2.765	{'UnitID': 2}
2022-07-21T15:17:06.725Z	2.189	{'UnitID': 3}
2022-07-21T15:17:15.842Z	2.274	{'UnitID': 1}
2022-07-21T15:17:16.425Z	2.681	{'UnitID': 0}
2022-07-21T15:17:21.407Z	2.737	{'UnitID': 2}
2022-07-21T15:17:21.725Z	2.175	{'UnitID': 3}
2022-07-21T15:17:30.822Z	2.26	{'UnitID': 1}
2022-07-21T15:17:31.370Z	2.695	{'UnitID': 0}
2022-07-21T15:17:36.390Z	2.751	{'UnitID': 2}
2022-07-21T15:17:36.729Z	2.189	{'UnitID': 3}
2022-07-21T15:17:45.816Z	2.218	{'UnitID': 1}
2022-07-21T15:17:46.367Z	2.695	{'UnitID': 0}
2022-07-21T15:17:51.423Z	2.765	{'UnitID': 2}
2022-07-21T15:17:52.312Z	2.246	{'UnitID': 3}
2022-07-21T15:18:00.801Z	2.246	{'UnitID': 1}
2022-07-21T15:18:01.356Z	2.484	{'UnitID': 0}
2022-07-21T15:18:06.432Z	2.751	{'UnitID': 2}
2022-07-21T15:18:06.841Z	2.021	{'UnitID': 3}
2022-07-21T15:18:15.848Z	2.218	{'UnitID': 1}
2022-07-21T15:18:16.390Z	2.428	{'UnitID': 0}
2022-07-21T15:18:21.570Z	2.498	{'UnitID': 2}
2022-07-21T15:18:21.851Z	2.218	{'UnitID': 3}
2022-07-21T15:18:30.849Z	2.274	{'UnitID': 1}
2022-07-21T15:18:32.065Z	2.4	{'UnitID': 0}
2022-07-21T15:18:36.505Z	2.695	{'UnitID': 2}
2022-07-21T15:18:36.825Z	2.218	{'UnitID': 3}
2022-07-21T15:18:45.822Z	2.288	{'UnitID': 1}
2022-07-21T15:18:46.420Z	2.681	{'UnitID': 0}
2022-07-21T15:18:51.553Z	2.498	{'UnitID': 2}
2022-07-21T15:18:51.861Z	2.232	{'UnitID': 3}
2022-07-21T15:19:00.849Z	2.288	{'UnitID': 1}
2022-07-21T15:19:01.455Z	2.428	{'UnitID': 0}
2022-07-21T15:19:06.493Z	2.723	{'UnitID': 2}
2022-07-21T15:19:06.784Z	2.035	{'UnitID': 3}
2022-07-21T15:19:15.817Z	2.26	{'UnitID': 1}
2022-07-21T15:19:16.497Z	2.653	{'UnitID': 0}
2022-07-21T15:19:21.544Z	2.723	{'UnitID': 2}
2022-07-21T15:19:21.849Z	2.049	{'UnitID': 3}
2022-07-21T15:19:30.848Z	2.063	{'UnitID': 1}
2022-07-21T15:19:31.415Z	2.653	{'UnitID': 0}
2022-07-21T15:19:36.622Z	2.639	{'UnitID': 2}
2022-07-21T15:19:36.952Z	2.204	{'UnitID': 3}
2022-07-21T15:19:45.810Z	2.077	{'UnitID': 1}
2022-07-21T15:19:46.475Z	2.625	{'UnitID': 0}
2022-07-21T15:19:51.513Z	2.737	{'UnitID': 2}
2022-07-21T15:19:51.820Z	2.232	{'UnitID': 3}
2022-07-21T15:20:00.816Z	2.26	{'UnitID': 1}
2022-07-21T15:20:01.413Z	2.639	{'UnitID': 0}
2022-07-21T15:20:06.882Z	2.695	{'UnitID': 2}
2022-07-21T15:20:07.023Z	2.232	{'UnitID': 3}
2022-07-21T15:20:15.849Z	2.218	{'UnitID': 1}
2022-07-21T15:20:16.458Z	2.751	{'UnitID': 0}
2022-07-21T15:20:21.441Z	2.709	{'UnitID': 2}
2022-07-21T15:20:21.737Z	2.204	{'UnitID': 3}
2022-07-21T15:20:31.124Z	2.218	{'UnitID': 1}
2022-07-21T15:20:31.788Z	2.709	{'UnitID': 0}
2022-07-21T15:20:36.413Z	2.709	{'UnitID': 2}
2022-07-21T15:20:36.736Z	2.218	{'UnitID': 3}
2022-07-21T15:20:45.827Z	2.246	{'UnitID': 1}
2022-07-21T15:20:46.351Z	2.667	{'UnitID': 0}
2022-07-21T15:20:51.429Z	2.54	{'UnitID': 2}
2022-07-21T15:20:51.797Z	2.218	{'UnitID': 3}
2022-07-21T15:21:00.814Z	2.049	{'UnitID': 1}
2022-07-21T15:21:01.324Z	2.512	{'UnitID': 0}
2022-07-21T15:21:06.431Z	2.568	{'UnitID': 2}
2022-07-21T15:21:06.770Z	2.007	{'UnitID': 3}
2022-07-21T15:21:15.872Z	2.288	{'UnitID': 1}
2022-07-21T15:21:16.443Z	2.653	{'UnitID': 0}
2022-07-21T15:21:21.405Z	2.737	{'UnitID': 2}
2022-07-21T15:21:21.735Z	2.26	{'UnitID': 3}
2022-07-21T15:21:30.835Z	2.119	{'UnitID': 1}
2022-07-21T15:21:31.364Z	2.765	{'UnitID': 0}
2022-07-21T15:21:36.368Z	2.765	{'UnitID': 2}
2022-07-21T15:21:36.659Z	2.232	{'UnitID': 3}
2022-07-21T15:21:45.846Z	2.274	{'UnitID': 1}
2022-07-21T15:21:46.405Z	2.667	{'UnitID': 0}
2022-07-21T15:21:51.432Z	2.695	{'UnitID': 2}
2022-07-21T15:21:51.739Z	2.204	{'UnitID': 3}
2022-07-21T15:22:00.814Z	2.063	{'UnitID': 1}
2022-07-21T15:22:01.316Z	2.639	{'UnitID': 0}
2022-07-21T15:22:06.441Z	2.723	{'UnitID': 2}
2022-07-21T15:22:06.754Z	2.147	{'UnitID': 3}
2022-07-21T15:22:15.825Z	2.246	{'UnitID': 1}
2022-07-21T15:22:16.361Z	2.428	{'UnitID': 0}
2022-07-21T15:22:21.458Z	2.695	{'UnitID': 2}
2022-07-21T15:22:21.809Z	2.218	{'UnitID': 3}
2022-07-21T15:22:30.830Z	2.302	{'UnitID': 1}
2022-07-21T15:22:31.342Z	2.484	{'UnitID': 0}
2022-07-21T15:22:36.410Z	2.793	{'UnitID': 2}
2022-07-21T15:22:36.724Z	2.189	{'UnitID': 3}
2022-07-21T15:22:45.839Z	2.105	{'UnitID': 1}
2022-07-21T15:22:46.411Z	2.442	{'UnitID': 0}
2022-07-21T15:22:51.425Z	2.723	{'UnitID': 2}
2022-07-21T15:22:51.767Z	2.26	{'UnitID': 3}
2022-07-21T15:23:00.812Z	2.063	{'UnitID': 1}
2022-07-21T15:23:01.360Z	2.695	{'UnitID': 0}
2022-07-21T15:23:06.399Z	2.737	{'UnitID': 2}
2022-07-21T15:23:06.746Z	2.246	{'UnitID': 3}
2022-07-21T15:23:15.824Z	2.091	{'UnitID': 1}
2022-07-21T15:23:16.356Z	2.667	{'UnitID': 0}
2022-07-21T15:23:21.451Z	2.723	{'UnitID': 2}
2022-07-21T15:23:21.747Z	2.204	{'UnitID': 3}
2022-07-21T15:23:30.819Z	2.049	{'UnitID': 1}
2022-07-21T15:23:31.347Z	2.442	{'UnitID': 0}
2022-07-21T15:23:36.419Z	2.765	{'UnitID': 2}
2022-07-21T15:23:36.736Z	2.189	{'UnitID': 3}
2022-07-21T15:23:45.842Z	2.035	{'UnitID': 1}
2022-07-21T15:23:46.422Z	2.414	{'UnitID': 0}
2022-07-21T15:23:51.429Z	2.737	{'UnitID': 2}
2022-07-21T15:23:51.729Z	2.175	{'UnitID': 3}
2022-07-21T15:24:00.802Z	2.105	{'UnitID': 1}
2022-07-21T15:24:01.347Z	2.611	{'UnitID': 0}
2022-07-21T15:24:06.419Z	2.779	{'UnitID': 2}
2022-07-21T15:24:06.756Z	2.189	{'UnitID': 3}
2022-07-21T15:24:15.837Z	2.049	{'UnitID': 1}
2022-07-21T15:24:16.412Z	2.653	{'UnitID': 0}
2022-07-21T15:24:21.412Z	2.737	{'UnitID': 2}
2022-07-21T15:24:21.725Z	1.979	{'UnitID': 3}
2022-07-21T15:24:30.835Z	2.274	{'UnitID': 1}
2022-07-21T15:24:31.388Z	2.695	{'UnitID': 0}
2022-07-21T15:24:36.442Z	2.765	{'UnitID': 2}
2022-07-21T15:24:36.783Z	2.175	{'UnitID': 3}
2022-07-21T15:24:45.818Z	2.063	{'UnitID': 1}
2022-07-21T15:24:46.362Z	2.695	{'UnitID': 0}
2022-07-21T15:24:51.434Z	2.526	{'UnitID': 2}
2022-07-21T15:24:51.751Z	2.161	{'UnitID': 3}
2022-07-21T15:25:00.808Z	2.288	{'UnitID': 1}
2022-07-21T15:25:01.350Z	2.681	{'UnitID': 0}
2022-07-21T15:25:06.412Z	2.779	{'UnitID': 2}
2022-07-21T15:25:06.760Z	2.133	{'UnitID': 3}
2022-07-21T15:25:15.833Z	2.105	{'UnitID': 1}
2022-07-21T15:25:16.396Z	2.681	{'UnitID': 0}
2022-07-21T15:25:21.441Z	2.737	{'UnitID': 2}
2022-07-21T15:25:21.786Z	2.175	{'UnitID': 3}
2022-07-21T15:25:30.837Z	2.246	{'UnitID': 1}
2022-07-21T15:25:31.422Z	2.737	{'UnitID': 0}
2022-07-21T15:25:36.429Z	2.526	{'UnitID': 2}
2022-07-21T15:25:36.759Z	1.979	{'UnitID': 3}
2022-07-21T15:25:45.822Z	2.063	{'UnitID': 1}
2022-07-21T15:25:46.370Z	2.47	{'UnitID': 0}
2022-07-21T15:25:51.487Z	2.765	{'UnitID': 2}
2022-07-21T15:25:51.769Z	2.007	{'UnitID': 3}
2022-07-21T15:26:00.818Z	2.049	{'UnitID': 1}
2022-07-21T15:26:01.416Z	2.484	{'UnitID': 0}
2022-07-21T15:26:06.517Z	2.723	{'UnitID': 2}
2022-07-21T15:26:06.792Z	2.161	{'UnitID': 3}
2022-07-21T15:26:15.846Z	2.119	{'UnitID': 1}
2022-07-21T15:26:16.388Z	2.456	{'UnitID': 0}
2022-07-21T15:26:21.486Z	2.765	{'UnitID': 2}
2022-07-21T15:26:21.802Z	2.161	{'UnitID': 3}
2022-07-21T15:26:30.837Z	2.091	{'UnitID': 1}
2022-07-21T15:26:31.408Z	2.723	{'UnitID': 0}
2022-07-21T15:26:36.500Z	2.751	{'UnitID': 2}
2022-07-21T15:26:36.821Z	2.147	{'UnitID': 3}
2022-07-21T15:26:45.814Z	2.035	{'UnitID': 1}
2022-07-21T15:26:46.463Z	2.737	{'UnitID': 0}
2022-07-21T15:26:51.601Z	2.723	{'UnitID': 2}
2022-07-21T15:26:51.905Z	1.979	{'UnitID': 3}
2022-07-21T15:27:00.806Z	2.246	{'UnitID': 1}
2022-07-21T15:27:01.464Z	2.498	{'UnitID': 0}
2022-07-21T15:27:06.492Z	2.765	{'UnitID': 2}
2022-07-21T15:27:06.750Z	2.161	{'UnitID': 3}
2022-07-21T15:27:15.824Z	2.091	{'UnitID': 1}
2022-07-21T15:27:16.489Z	2.639	{'UnitID': 0}
2022-07-21T15:27:21.522Z	2.765	{'UnitID': 2}
2022-07-21T15:27:21.841Z	2.204	{'UnitID': 3}
2022-07-21T15:27:30.839Z	2.204	{'UnitID': 1}
2022-07-21T15:27:31.549Z	2.47	{'UnitID': 0}
2022-07-21T15:27:36.521Z	2.484	{'UnitID': 2}
2022-07-21T15:27:36.836Z	2.035	{'UnitID': 3}
2022-07-21T15:27:45.822Z	2.232	{'UnitID': 1}
2022-07-21T15:27:46.437Z	2.597	{'UnitID': 0}
2022-07-21T15:27:51.531Z	2.709	{'UnitID': 2}
2022-07-21T15:27:51.813Z	2.161	{'UnitID': 3}
2022-07-21T15:28:00.801Z	2.049	{'UnitID': 1}
2022-07-21T15:28:01.349Z	2.442	{'UnitID': 0}
2022-07-21T15:28:06.460Z	2.751	{'UnitID': 2}
2022-07-21T15:28:06.808Z	2.021	{'UnitID': 3}
2022-07-21T15:28:15.835Z	2.077	{'UnitID': 1}
2022-07-21T15:28:16.380Z	2.582	{'UnitID': 0}
2022-07-21T15:28:21.471Z	2.709	{'UnitID': 2}
2022-07-21T15:28:21.784Z	2.204	{'UnitID': 3}
2022-07-21T15:28:30.811Z	2.26	{'UnitID': 1}
2022-07-21T15:28:31.378Z	2.4	{'UnitID': 0}
2022-07-21T15:28:36.555Z	2.737	{'UnitID': 2}
2022-07-21T15:28:36.871Z	2.232	{'UnitID': 3}
2022-07-21T15:28:45.819Z	2.246	{'UnitID': 1}
2022-07-21T15:28:46.396Z	2.653	{'UnitID': 0}
2022-07-21T15:28:52.417Z	2.779	{'UnitID': 2}
2022-07-21T15:28:52.706Z	2.232	{'UnitID': 3}
2022-07-21T15:29:00.818Z	2.204	{'UnitID': 1}
2022-07-21T15:29:01.335Z	2.639	{'UnitID': 0}
2022-07-21T15:29:07.403Z	2.512	{'UnitID': 2}
2022-07-21T15:29:07.523Z	2.204	{'UnitID': 3}
2022-07-21T15:29:15.808Z	2.232	{'UnitID': 1}
2022-07-21T15:29:16.387Z	2.625	{'UnitID': 0}
2022-07-21T15:29:21.472Z	2.723	{'UnitID': 2}
2022-07-21T15:29:21.766Z	2.147	{'UnitID': 3}
2022-07-21T15:29:30.840Z	2.049	{'UnitID': 1}
2022-07-21T15:29:31.543Z	2.653	{'UnitID': 0}
2022-07-21T15:29:36.465Z	2.751	{'UnitID': 2}
2022-07-21T15:29:36.791Z	2.175	{'UnitID': 3}
2022-07-21T15:29:45.844Z	2.246	{'UnitID': 1}
2022-07-21T15:29:46.446Z	2.639	{'UnitID': 0}
2022-07-21T15:29:51.523Z	2.723	{'UnitID': 2}
2022-07-21T15:29:51.803Z	2.007	{'UnitID': 3}
2022-07-21T15:30:00.802Z	2.063	{'UnitID': 1}
2022-07-21T15:30:01.449Z	2.667	{'UnitID': 0}
2022-07-21T15:30:06.422Z	2.737	{'UnitID': 2}
2022-07-21T15:30:06.721Z	2.26	{'UnitID': 3}
2022-07-21T15:30:15.813Z	2.049	{'UnitID': 1}
2022-07-21T15:30:16.390Z	2.414	{'UnitID': 0}
2022-07-21T15:30:21.417Z	2.709	{'UnitID': 2}
2022-07-21T15:30:21.719Z	2.246	{'UnitID': 3}
2022-07-21T15:30:30.821Z	2.302	{'UnitID': 1}
2022-07-21T15:30:31.328Z	2.625	{'UnitID': 0}
2022-07-21T15:30:36.463Z	2.526	{'UnitID': 2}
2022-07-21T15:30:36.825Z	2.232	{'UnitID': 3}
2022-07-21T15:30:45.825Z	2.063	{'UnitID': 1}
2022-07-21T15:30:46.488Z	2.681	{'UnitID': 0}
2022-07-21T15:30:51.511Z	2.47	{'UnitID': 2}
2022-07-21T15:30:51.872Z	2.204	{'UnitID': 3}
2022-07-21T15:31:00.814Z	2.246	{'UnitID': 1}
2022-07-21T15:31:01.455Z	2.667	{'UnitID': 0}
2022-07-21T15:31:06.464Z	2.723	{'UnitID': 2}
2022-07-21T15:31:06.870Z	2.204	{'UnitID': 3}
2022-07-21T15:31:15.845Z	2.232	{'UnitID': 1}
2022-07-21T15:31:16.428Z	2.428	{'UnitID': 0}
2022-07-21T15:31:21.489Z	2.751	{'UnitID': 2}
2022-07-21T15:31:21.750Z	2.218	{'UnitID': 3}
2022-07-21T15:31:30.822Z	2.232	{'UnitID': 1}
2022-07-21T15:31:31.472Z	2.484	{'UnitID': 0}
2022-07-21T15:31:36.476Z	2.765	{'UnitID': 2}
2022-07-21T15:31:36.825Z	2.204	{'UnitID': 3}
2022-07-21T15:31:45.826Z	2.063	{'UnitID': 1}
2022-07-21T15:31:46.415Z	2.611	{'UnitID': 0}
2022-07-21T15:31:51.528Z	2.793	{'UnitID': 2}
2022-07-21T15:31:51.826Z	2.232	{'UnitID': 3}
2022-07-21T15:32:00.815Z	2.091	{'UnitID': 1}
2022-07-21T15:32:01.350Z	2.4	{'UnitID': 0}
2022-07-21T15:32:06.396Z	2.779	{'UnitID': 2}
2022-07-21T15:32:06.737Z	2.246	{'UnitID': 3}
2022-07-21T15:32:15.818Z	2.218	{'UnitID': 1}
2022-07-21T15:32:16.349Z	2.695	{'UnitID': 0}
2022-07-21T15:32:21.455Z	2.779	{'UnitID': 2}
2022-07-21T15:32:21.802Z	2.232	{'UnitID': 3}
2022-07-21T15:32:30.821Z	2.021	{'UnitID': 1}
2022-07-21T15:32:31.384Z	2.723	{'UnitID': 0}
2022-07-21T15:32:36.427Z	2.765	{'UnitID': 2}
2022-07-21T15:32:36.718Z	2.007	{'UnitID': 3}
2022-07-21T15:32:45.827Z	2.218	{'UnitID': 1}
2022-07-21T15:32:46.350Z	2.484	{'UnitID': 0}
2022-07-21T15:32:51.398Z	2.695	{'UnitID': 2}
2022-07-21T15:32:51.729Z	1.993	{'UnitID': 3}
2022-07-21T15:33:00.831Z	2.274	{'UnitID': 1}
2022-07-21T15:33:01.357Z	2.442	{'UnitID': 0}
2022-07-21T15:33:06.466Z	2.751	{'UnitID': 2}
2022-07-21T15:33:06.777Z	1.993	{'UnitID': 3}
2022-07-21T15:33:15.827Z	2.077	{'UnitID': 1}
2022-07-21T15:33:16.348Z	2.695	{'UnitID': 0}
2022-07-21T15:33:21.496Z	2.484	{'UnitID': 2}
2022-07-21T15:33:21.756Z	2.147	{'UnitID': 3}
2022-07-21T15:33:30.831Z	2.274	{'UnitID': 1}
2022-07-21T15:33:31.451Z	2.498	{'UnitID': 0}
2022-07-21T15:33:36.469Z	2.484	{'UnitID': 2}
2022-07-21T15:33:36.803Z	2.189	{'UnitID': 3}
2022-07-21T15:33:45.818Z	2.218	{'UnitID': 1}
2022-07-21T15:33:46.445Z	2.681	{'UnitID': 0}
2022-07-21T15:33:51.499Z	2.709	{'UnitID': 2}
2022-07-21T15:33:51.815Z	2.274	{'UnitID': 3}
2022-07-21T15:34:00.809Z	2.26	{'UnitID': 1}
2022-07-21T15:34:01.390Z	2.456	{'UnitID': 0}
2022-07-21T15:34:06.476Z	2.695	{'UnitID': 2}
2022-07-21T15:34:06.815Z	2.204	{'UnitID': 3}
2022-07-21T15:34:15.817Z	2.049	{'UnitID': 1}
2022-07-21T15:34:16.356Z	2.414	{'UnitID': 0}
2022-07-21T15:34:21.419Z	2.737	{'UnitID': 2}
2022-07-21T15:34:21.727Z	2.204	{'UnitID': 3}
2022-07-21T15:34:30.846Z	2.204	{'UnitID': 1}
2022-07-21T15:34:31.373Z	2.639	{'UnitID': 0}
2022-07-21T15:34:36.403Z	2.456	{'UnitID': 2}
2022-07-21T15:34:36.709Z	2.218	{'UnitID': 3}
2022-07-21T15:34:45.843Z	2.021	{'UnitID': 1}
2022-07-21T15:34:46.355Z	2.498	{'UnitID': 0}
2022-07-21T15:34:51.404Z	2.625	{'UnitID': 2}
2022-07-21T15:34:51.680Z	1.965	{'UnitID': 3}
2022-07-21T15:35:00.805Z	2.035	{'UnitID': 1}
2022-07-21T15:35:01.328Z	2.484	{'UnitID': 0}
2022-07-21T15:35:06.438Z	2.456	{'UnitID': 2}
2022-07-21T15:35:06.771Z	1.979	{'UnitID': 3}
2022-07-21T15:35:15.838Z	2.26	{'UnitID': 1}
2022-07-21T15:35:16.365Z	2.695	{'UnitID': 0}
2022-07-21T15:35:21.419Z	2.723	{'UnitID': 2}
2022-07-21T15:35:21.762Z	1.951	{'UnitID': 3}
2022-07-21T15:35:30.821Z	2.091	{'UnitID': 1}
2022-07-21T15:35:31.366Z	2.695	{'UnitID': 0}
2022-07-21T15:35:36.404Z	2.737	{'UnitID': 2}
2022-07-21T15:35:36.684Z	2.133	{'UnitID': 3}
2022-07-21T15:35:45.826Z	2.246	{'UnitID': 1}
2022-07-21T15:35:46.382Z	2.695	{'UnitID': 0}
2022-07-21T15:35:51.503Z	2.526	{'UnitID': 2}
2022-07-21T15:35:51.807Z	2.204	{'UnitID': 3}
2022-07-21T15:36:00.804Z	2.063	{'UnitID': 1}
2022-07-21T15:36:01.356Z	2.695	{'UnitID': 0}
2022-07-21T15:36:06.441Z	2.512	{'UnitID': 2}
2022-07-21T15:36:06.797Z	2.161	{'UnitID': 3}
2022-07-21T15:36:15.822Z	2.049	{'UnitID': 1}
2022-07-21T15:36:16.353Z	2.47	{'UnitID': 0}
2022-07-21T15:36:21.555Z	2.751	{'UnitID': 2}
2022-07-21T15:36:21.802Z	1.979	{'UnitID': 3}
2022-07-21T15:36:30.837Z	2.232	{'UnitID': 1}
2022-07-21T15:36:31.359Z	2.737	{'UnitID': 0}
2022-07-21T15:36:37.349Z	2.54	{'UnitID': 2}
2022-07-21T15:36:37.522Z	1.979	{'UnitID': 3}
2022-07-21T15:36:45.849Z	2.232	{'UnitID': 1}
2022-07-21T15:36:46.406Z	2.484	{'UnitID': 0}
2022-07-21T15:36:52.071Z	2.54	{'UnitID': 2}
2022-07-21T15:36:52.381Z	1.965	{'UnitID': 3}
2022-07-21T15:37:00.820Z	2.007	{'UnitID': 1}
2022-07-21T15:37:01.337Z	2.498	{'UnitID': 0}
2022-07-21T15:37:07.419Z	2.723	{'UnitID': 2}
2022-07-21T15:37:07.793Z	1.965	{'UnitID': 3}
2022-07-21T15:37:15.844Z	2.063	{'UnitID': 1}
2022-07-21T15:37:16.368Z	2.498	{'UnitID': 0}
2022-07-21T15:37:21.468Z	2.737	{'UnitID': 2}
2022-07-21T15:37:21.804Z	2.147	{'UnitID': 3}
2022-07-21T15:37:31.120Z	2.035	{'UnitID': 1}
2022-07-21T15:37:31.655Z	2.498	{'UnitID': 0}
2022-07-21T15:37:36.420Z	2.526	{'UnitID': 2}
2022-07-21T15:37:36.779Z	1.965	{'UnitID': 3}
2022-07-21T15:37:45.851Z	2.175	{'UnitID': 1}
2022-07-21T15:37:46.386Z	2.498	{'UnitID': 0}
2022-07-21T15:37:51.519Z	2.751	{'UnitID': 2}
2022-07-21T15:37:51.830Z	2.147	{'UnitID': 3}
2022-07-21T15:38:00.818Z	2.189	{'UnitID': 1}
2022-07-21T15:38:01.380Z	2.47	{'UnitID': 0}
2022-07-21T15:38:06.446Z	2.498	{'UnitID': 2}
2022-07-21T15:38:06.799Z	2.133	{'UnitID': 3}
2022-07-21T15:38:15.846Z	2.063	{'UnitID': 1}
2022-07-21T15:38:16.385Z	2.498	{'UnitID': 0}
2022-07-21T15:38:21.544Z	2.779	{'UnitID': 2}
2022-07-21T15:38:21.822Z	2.147	{'UnitID': 3}
2022-07-21T15:38:30.829Z	2.091	{'UnitID': 1}
2022-07-21T15:38:31.494Z	2.709	{'UnitID': 0}
2022-07-21T15:38:36.453Z	2.723	{'UnitID': 2}
2022-07-21T15:38:36.809Z	1.993	{'UnitID': 3}
2022-07-21T15:38:45.850Z	2.274	{'UnitID': 1}
2022-07-21T15:38:46.535Z	2.709	{'UnitID': 0}
2022-07-21T15:38:51.519Z	2.793	{'UnitID': 2}
2022-07-21T15:38:51.842Z	1.965	{'UnitID': 3}
2022-07-21T15:39:00.802Z	2.274	{'UnitID': 1}
2022-07-21T15:39:01.402Z	2.47	{'UnitID': 0}
2022-07-21T15:39:06.466Z	2.723	{'UnitID': 2}
2022-07-21T15:39:06.817Z	1.965	{'UnitID': 3}
2022-07-21T15:39:15.817Z	2.246	{'UnitID': 1}
2022-07-21T15:39:16.512Z	2.456	{'UnitID': 0}
2022-07-21T15:39:21.457Z	2.512	{'UnitID': 2}
2022-07-21T15:39:21.822Z	1.979	{'UnitID': 3}
2022-07-21T15:39:30.818Z	2.049	{'UnitID': 1}
2022-07-21T15:39:31.413Z	2.456	{'UnitID': 0}
2022-07-21T15:39:36.414Z	2.568	{'UnitID': 2}
2022-07-21T15:39:36.736Z	1.965	{'UnitID': 3}
2022-07-21T15:39:45.831Z	2.302	{'UnitID': 1}
2022-07-21T15:39:46.394Z	2.47	{'UnitID': 0}
2022-07-21T15:39:51.446Z	2.526	{'UnitID': 2}
2022-07-21T15:39:51.797Z	1.979	{'UnitID': 3}
2022-07-21T15:40:00.822Z	2.204	{'UnitID': 1}
2022-07-21T15:40:01.354Z	2.793	{'UnitID': 0}
2022-07-21T15:40:06.438Z	2.582	{'UnitID': 2}
2022-07-21T15:40:06.795Z	1.979	{'UnitID': 3}
2022-07-21T15:40:15.820Z	2.035	{'UnitID': 1}
2022-07-21T15:40:16.385Z	2.723	{'UnitID': 0}
2022-07-21T15:40:21.447Z	2.751	{'UnitID': 2}
2022-07-21T15:40:21.784Z	2.175	{'UnitID': 3}
2022-07-21T15:40:30.828Z	2.246	{'UnitID': 1}
2022-07-21T15:40:31.378Z	2.681	{'UnitID': 0}
2022-07-21T15:40:36.408Z	2.821	{'UnitID': 2}
2022-07-21T15:40:36.753Z	2.26	{'UnitID': 3}
2022-07-21T15:40:45.824Z	2.218	{'UnitID': 1}
2022-07-21T15:40:46.422Z	2.723	{'UnitID': 0}
2022-07-21T15:40:51.402Z	2.709	{'UnitID': 2}
2022-07-21T15:40:51.728Z	2.007	{'UnitID': 3}
2022-07-21T15:41:00.799Z	2.288	{'UnitID': 1}
2022-07-21T15:41:01.353Z	2.667	{'UnitID': 0}
2022-07-21T15:41:06.446Z	2.554	{'UnitID': 2}
2022-07-21T15:41:06.793Z	1.965	{'UnitID': 3}
2022-07-21T15:41:15.839Z	2.246	{'UnitID': 1}
2022-07-21T15:41:16.386Z	2.639	{'UnitID': 0}
2022-07-21T15:41:21.433Z	2.47	{'UnitID': 2}
2022-07-21T15:41:21.779Z	2.204	{'UnitID': 3}
2022-07-21T15:41:30.830Z	2.077	{'UnitID': 1}
2022-07-21T15:41:31.408Z	2.681	{'UnitID': 0}
2022-07-21T15:41:36.420Z	2.793	{'UnitID': 2}
2022-07-21T15:41:36.722Z	2.175	{'UnitID': 3}
2022-07-21T15:41:45.841Z	2.049	{'UnitID': 1}
2022-07-21T15:41:46.408Z	2.667	{'UnitID': 0}
2022-07-21T15:41:51.488Z	2.779	{'UnitID': 2}
2022-07-21T15:41:51.840Z	2.147	{'UnitID': 3}
2022-07-21T15:42:00.804Z	2.26	{'UnitID': 1}
2022-07-21T15:42:01.429Z	2.667	{'UnitID': 0}
2022-07-21T15:42:06.452Z	2.751	{'UnitID': 2}
2022-07-21T15:42:06.780Z	2.147	{'UnitID': 3}
2022-07-21T15:42:15.814Z	2.063	{'UnitID': 1}
2022-07-21T15:42:16.397Z	2.695	{'UnitID': 0}
2022-07-21T15:42:21.444Z	2.751	{'UnitID': 2}
2022-07-21T15:42:21.753Z	2.204	{'UnitID': 3}
2022-07-21T15:42:30.835Z	2.274	{'UnitID': 1}
2022-07-21T15:42:31.362Z	2.709	{'UnitID': 0}
2022-07-21T15:42:36.390Z	2.723	{'UnitID': 2}
2022-07-21T15:42:36.731Z	2.189	{'UnitID': 3}
2022-07-21T15:42:45.826Z	2.26	{'UnitID': 1}
2022-07-21T15:42:46.385Z	2.456	{'UnitID': 0}
2022-07-21T15:42:51.424Z	2.484	{'UnitID': 2}
2022-07-21T15:42:51.763Z	2.175	{'UnitID': 3}
2022-07-21T15:43:00.817Z	2.049	{'UnitID': 1}
2022-07-21T15:43:01.353Z	2.639	{'UnitID': 0}
2022-07-21T15:43:06.521Z	2.723	{'UnitID': 2}
2022-07-21T15:43:06.829Z	2.021	{'UnitID': 3}
2022-07-21T15:43:15.848Z	2.26	{'UnitID': 1}
2022-07-21T15:43:16.436Z	2.625	{'UnitID': 0}
2022-07-21T15:43:21.586Z	2.737	{'UnitID': 2}
2022-07-21T15:43:21.858Z	2.189	{'UnitID': 3}
2022-07-21T15:43:30.873Z	2.232	{'UnitID': 1}
2022-07-21T15:43:31.469Z	2.667	{'UnitID': 0}
2022-07-21T15:43:36.438Z	2.695	{'UnitID': 2}
2022-07-21T15:43:36.731Z	2.218	{'UnitID': 3}
2022-07-21T15:43:45.823Z	2.26	{'UnitID': 1}
2022-07-21T15:43:46.391Z	2.639	{'UnitID': 0}
2022-07-21T15:43:51.412Z	2.737	{'UnitID': 2}
2022-07-21T15:43:51.732Z	2.147	{'UnitID': 3}
2022-07-21T15:44:00.815Z	2.049	{'UnitID': 1}
2022-07-21T15:44:01.326Z	2.681	{'UnitID': 0}
2022-07-21T15:44:06.427Z	2.765	{'UnitID': 2}
2022-07-21T15:44:06.736Z	2.021	{'UnitID': 3}
2022-07-21T15:44:15.836Z	2.26	{'UnitID': 1}
2022-07-21T15:44:16.394Z	2.653	{'UnitID': 0}
2022-07-21T15:44:21.450Z	2.765	{'UnitID': 2}
2022-07-21T15:44:21.782Z	2.189	{'UnitID': 3}
2022-07-21T15:44:30.863Z	2.204	{'UnitID': 1}
2022-07-21T15:44:31.427Z	2.681	{'UnitID': 0}
2022-07-21T15:44:36.445Z	2.512	{'UnitID': 2}
2022-07-21T15:44:36.751Z	1.993	{'UnitID': 3}
2022-07-21T15:44:45.818Z	2.232	{'UnitID': 1}
2022-07-21T15:44:46.440Z	2.653	{'UnitID': 0}
2022-07-21T15:44:52.334Z	2.765	{'UnitID': 2}
2022-07-21T15:44:52.417Z	1.993	{'UnitID': 3}
2022-07-21T15:45:00.824Z	2.049	{'UnitID': 1}
2022-07-21T15:45:01.454Z	2.653	{'UnitID': 0}
2022-07-21T15:45:06.487Z	2.681	{'UnitID': 2}
2022-07-21T15:45:06.793Z	1.993	{'UnitID': 3}
2022-07-21T15:45:15.849Z	2.246	{'UnitID': 1}
2022-07-21T15:45:16.445Z	2.428	{'UnitID': 0}
2022-07-21T15:45:21.470Z	2.709	{'UnitID': 2}
2022-07-21T15:45:21.809Z	2.161	{'UnitID': 3}
2022-07-21T15:45:30.852Z	2.007	{'UnitID': 1}
2022-07-21T15:45:31.486Z	2.456	{'UnitID': 0}
2022-07-21T15:45:36.457Z	2.709	{'UnitID': 2}
2022-07-21T15:45:36.771Z	1.965	{'UnitID': 3}
2022-07-21T15:45:45.864Z	2.077	{'UnitID': 1}
2022-07-21T15:45:46.453Z	2.653	{'UnitID': 0}
2022-07-21T15:45:51.513Z	2.695	{'UnitID': 2}
2022-07-21T15:45:51.793Z	2.161	{'UnitID': 3}
2022-07-21T15:46:00.809Z	2.26	{'UnitID': 1}
2022-07-21T15:46:01.382Z	2.751	{'UnitID': 0}
2022-07-21T15:46:06.550Z	2.779	{'UnitID': 2}
2022-07-21T15:46:06.832Z	1.993	{'UnitID': 3}
2022-07-21T15:46:15.845Z	2.274	{'UnitID': 1}
2022-07-21T15:46:16.468Z	2.428	{'UnitID': 0}
2022-07-21T15:46:21.465Z	2.751	{'UnitID': 2}
2022-07-21T15:46:21.833Z	1.965	{'UnitID': 3}
2022-07-21T15:46:30.836Z	2.26	{'UnitID': 1}
2022-07-21T15:46:31.380Z	2.4	{'UnitID': 0}
2022-07-21T15:46:36.409Z	2.709	{'UnitID': 2}
2022-07-21T15:46:36.759Z	1.993	{'UnitID': 3}
2022-07-21T15:46:45.848Z	2.26	{'UnitID': 1}
2022-07-21T15:46:46.480Z	2.442	{'UnitID': 0}
2022-07-21T15:46:51.459Z	2.47	{'UnitID': 2}
2022-07-21T15:46:51.792Z	1.965	{'UnitID': 3}
2022-07-21T15:47:00.833Z	2.035	{'UnitID': 1}
2022-07-21T15:47:01.434Z	2.414	{'UnitID': 0}
2022-07-21T15:47:06.419Z	2.681	{'UnitID': 2}
2022-07-21T15:47:06.762Z	2.007	{'UnitID': 3}
2022-07-21T15:47:15.826Z	2.049	{'UnitID': 1}
2022-07-21T15:47:16.514Z	2.667	{'UnitID': 0}
2022-07-21T15:47:21.392Z	2.47	{'UnitID': 2}
2022-07-21T15:47:21.744Z	2.119	{'UnitID': 3}
2022-07-21T15:47:30.827Z	2.204	{'UnitID': 1}
2022-07-21T15:47:31.417Z	2.709	{'UnitID': 0}
2022-07-21T15:47:36.415Z	2.484	{'UnitID': 2}
2022-07-21T15:47:36.726Z	2.161	{'UnitID': 3}
2022-07-21T15:47:45.821Z	2.26	{'UnitID': 1}
2022-07-21T15:47:46.376Z	2.611	{'UnitID': 0}
2022-07-21T15:47:51.450Z	2.653	{'UnitID': 2}
2022-07-21T15:47:51.760Z	2.147	{'UnitID': 3}
2022-07-21T15:48:00.813Z	2.077	{'UnitID': 1}
2022-07-21T15:48:01.335Z	2.681	{'UnitID': 0}
2022-07-21T15:48:06.422Z	2.681	{'UnitID': 2}
2022-07-21T15:48:06.814Z	1.951	{'UnitID': 3}
2022-07-21T15:48:15.819Z	2.077	{'UnitID': 1}
2022-07-21T15:48:16.449Z	2.681	{'UnitID': 0}
2022-07-21T15:48:21.419Z	2.681	{'UnitID': 2}
2022-07-21T15:48:21.743Z	1.993	{'UnitID': 3}
2022-07-21T15:48:30.820Z	2.091	{'UnitID': 1}
2022-07-21T15:48:31.341Z	2.498	{'UnitID': 0}
2022-07-21T15:48:36.399Z	2.709	{'UnitID': 2}
2022-07-21T15:48:36.779Z	2.161	{'UnitID': 3}
2022-07-21T15:48:45.814Z	2.063	{'UnitID': 1}
2022-07-21T15:48:46.414Z	2.695	{'UnitID': 0}
2022-07-21T15:48:51.392Z	2.484	{'UnitID': 2}
2022-07-21T15:48:51.791Z	1.979	{'UnitID': 3}
2022-07-21T15:49:00.799Z	2.063	{'UnitID': 1}
2022-07-21T15:49:01.362Z	2.456	{'UnitID': 0}
2022-07-21T15:49:06.409Z	2.793	{'UnitID': 2}
2022-07-21T15:49:06.768Z	2.007	{'UnitID': 3}
2022-07-21T15:49:15.842Z	2.246	{'UnitID': 1}
2022-07-21T15:49:16.442Z	2.428	{'UnitID': 0}
2022-07-21T15:49:21.420Z	2.751	{'UnitID': 2}
2022-07-21T15:49:21.781Z	2.189	{'UnitID': 3}
2022-07-21T15:49:30.826Z	2.049	{'UnitID': 1}
2022-07-21T15:49:31.362Z	2.765	{'UnitID': 0}
2022-07-21T15:49:36.473Z	2.737	{'UnitID': 2}
2022-07-21T15:49:36.785Z	2.189	{'UnitID': 3}
2022-07-21T15:49:45.810Z	2.246	{'UnitID': 1}
2022-07-21T15:49:46.426Z	2.667	{'UnitID': 0}
2022-07-21T15:49:51.425Z	2.779	{'UnitID': 2}
2022-07-21T15:49:51.729Z	2.218	{'UnitID': 3}
2022-07-21T15:50:00.832Z	2.274	{'UnitID': 1}
2022-07-21T15:50:01.429Z	2.456	{'UnitID': 0}
2022-07-21T15:50:06.498Z	2.737	{'UnitID': 2}
2022-07-21T15:50:06.819Z	2.218	{'UnitID': 3}
2022-07-21T15:50:15.816Z	2.288	{'UnitID': 1}
[truncated: 194,075 more rows]
