# Supplementary material for: Accelerated Adaptive Laboratory Evolution by Automated Repeated Batch Processes in Parallelized Bioreactors
Source: Microorganisms. 2023 Jan 20;11(2):275. doi: 10.3390/microorganisms11020275 (PMC9965177; doi:10.3390/microorganisms11020275)
Supplement: Supplementary file 1 [file microorganisms-11-00275-s001.zip › jupyter_supplement/process control/PH_PV.csv]

time	data_acquisition.CurrentPV	parameters
2022-07-21T13:48:45.770Z	6.955	{'UnitID': 1}
2022-07-21T13:48:45.894Z	6.996	{'UnitID': 2}
2022-07-21T13:48:46.457Z	6.955	{'UnitID': 1}
2022-07-21T13:48:46.647Z	7.021	{'UnitID': 3}
2022-07-21T13:48:47.935Z	6.967	{'UnitID': 0}
2022-07-21T13:48:47.942Z	6.967	{'UnitID': 0}
2022-07-21T13:48:50.670Z	6.996	{'UnitID': 2}
2022-07-21T13:48:50.953Z	7.021	{'UnitID': 3}
2022-07-21T13:49:00.695Z	6.955	{'UnitID': 1}
2022-07-21T13:49:00.946Z	6.996	{'UnitID': 2}
2022-07-21T13:49:00.990Z	6.955	{'UnitID': 1}
2022-07-21T13:49:01.161Z	7.021	{'UnitID': 3}
2022-07-21T13:49:02.333Z	6.967	{'UnitID': 0}
2022-07-21T13:49:02.675Z	6.967	{'UnitID': 0}
2022-07-21T13:49:05.672Z	6.996	{'UnitID': 2}
2022-07-21T13:49:05.985Z	7.022	{'UnitID': 3}
2022-07-21T13:49:15.712Z	6.955	{'UnitID': 1}
2022-07-21T13:49:15.930Z	6.996	{'UnitID': 2}
2022-07-21T13:49:15.970Z	6.955	{'UnitID': 1}
2022-07-21T13:49:16.238Z	7.021	{'UnitID': 3}
2022-07-21T13:49:17.392Z	6.967	{'UnitID': 0}
2022-07-21T13:49:17.525Z	6.967	{'UnitID': 0}
2022-07-21T13:49:20.670Z	6.996	{'UnitID': 2}
2022-07-21T13:49:21.023Z	7.021	{'UnitID': 3}
2022-07-21T13:49:30.719Z	6.955	{'UnitID': 1}
2022-07-21T13:49:30.916Z	6.996	{'UnitID': 2}
2022-07-21T13:49:31.026Z	6.955	{'UnitID': 1}
2022-07-21T13:49:31.178Z	7.021	{'UnitID': 3}
2022-07-21T13:49:32.018Z	6.967	{'UnitID': 0}
2022-07-21T13:49:32.254Z	6.967	{'UnitID': 0}
2022-07-21T13:49:35.671Z	6.996	{'UnitID': 2}
2022-07-21T13:49:36.025Z	7.021	{'UnitID': 3}
2022-07-21T13:49:45.723Z	6.955	{'UnitID': 1}
2022-07-21T13:49:45.959Z	6.996	{'UnitID': 2}
2022-07-21T13:49:46.025Z	6.955	{'UnitID': 1}
2022-07-21T13:49:46.170Z	7.021	{'UnitID': 3}
2022-07-21T13:49:47.967Z	6.967	{'UnitID': 0}
2022-07-21T13:49:48.287Z	6.967	{'UnitID': 0}
2022-07-21T13:49:50.672Z	6.996	{'UnitID': 2}
2022-07-21T13:49:50.989Z	7.021	{'UnitID': 3}
2022-07-21T13:50:00.694Z	6.956	{'UnitID': 1}
2022-07-21T13:50:00.885Z	6.996	{'UnitID': 2}
2022-07-21T13:50:00.966Z	6.956	{'UnitID': 1}
2022-07-21T13:50:01.122Z	7.021	{'UnitID': 3}
2022-07-21T13:50:02.736Z	6.968	{'UnitID': 0}
2022-07-21T13:50:03.136Z	6.968	{'UnitID': 0}
2022-07-21T13:50:05.669Z	6.996	{'UnitID': 2}
2022-07-21T13:50:05.972Z	7.021	{'UnitID': 3}
2022-07-21T13:50:15.711Z	6.955	{'UnitID': 1}
2022-07-21T13:50:15.931Z	6.996	{'UnitID': 2}
2022-07-21T13:50:16.049Z	6.955	{'UnitID': 1}
2022-07-21T13:50:16.244Z	7.021	{'UnitID': 3}
2022-07-21T13:50:17.330Z	6.967	{'UnitID': 0}
2022-07-21T13:50:17.511Z	6.967	{'UnitID': 0}
2022-07-21T13:50:20.668Z	6.996	{'UnitID': 2}
2022-07-21T13:50:20.973Z	7.021	{'UnitID': 3}
2022-07-21T13:50:30.722Z	6.955	{'UnitID': 1}
2022-07-21T13:50:31.110Z	6.996	{'UnitID': 2}
2022-07-21T13:50:31.168Z	6.956	{'UnitID': 1}
2022-07-21T13:50:31.361Z	7.021	{'UnitID': 3}
2022-07-21T13:50:32.686Z	6.967	{'UnitID': 0}
2022-07-21T13:50:32.801Z	6.967	{'UnitID': 0}
2022-07-21T13:50:35.662Z	6.995	{'UnitID': 2}
2022-07-21T13:50:35.961Z	7.021	{'UnitID': 3}
2022-07-21T13:50:45.725Z	6.955	{'UnitID': 1}
2022-07-21T13:50:45.984Z	6.996	{'UnitID': 2}
2022-07-21T13:50:46.001Z	6.955	{'UnitID': 1}
2022-07-21T13:50:46.195Z	7.021	{'UnitID': 3}
2022-07-21T13:50:47.574Z	6.967	{'UnitID': 0}
2022-07-21T13:50:47.911Z	6.967	{'UnitID': 0}
2022-07-21T13:50:50.664Z	6.996	{'UnitID': 2}
2022-07-21T13:50:50.976Z	7.021	{'UnitID': 3}
2022-07-21T13:51:00.697Z	6.955	{'UnitID': 1}
2022-07-21T13:51:00.924Z	6.996	{'UnitID': 2}
2022-07-21T13:51:01.049Z	6.955	{'UnitID': 1}
2022-07-21T13:51:01.161Z	7.021	{'UnitID': 3}
2022-07-21T13:51:02.026Z	6.967	{'UnitID': 0}
2022-07-21T13:51:02.253Z	6.967	{'UnitID': 0}
2022-07-21T13:51:05.671Z	6.996	{'UnitID': 2}
2022-07-21T13:51:05.972Z	7.021	{'UnitID': 3}
2022-07-21T13:51:15.740Z	6.955	{'UnitID': 1}
2022-07-21T13:51:15.898Z	6.996	{'UnitID': 2}
2022-07-21T13:51:16.025Z	6.955	{'UnitID': 1}
2022-07-21T13:51:16.136Z	7.021	{'UnitID': 3}
2022-07-21T13:51:17.823Z	6.967	{'UnitID': 0}
2022-07-21T13:51:18.060Z	6.967	{'UnitID': 0}
2022-07-21T13:51:20.662Z	6.996	{'UnitID': 2}
2022-07-21T13:51:21.007Z	7.021	{'UnitID': 3}
2022-07-21T13:51:30.727Z	6.955	{'UnitID': 1}
2022-07-21T13:51:30.939Z	6.996	{'UnitID': 2}
2022-07-21T13:51:30.967Z	6.955	{'UnitID': 1}
2022-07-21T13:51:31.172Z	7.021	{'UnitID': 3}
2022-07-21T13:51:32.093Z	6.967	{'UnitID': 0}
2022-07-21T13:51:32.474Z	6.967	{'UnitID': 0}
2022-07-21T13:51:35.673Z	6.996	{'UnitID': 2}
2022-07-21T13:51:35.961Z	7.021	{'UnitID': 3}
2022-07-21T13:51:45.720Z	6.956	{'UnitID': 1}
2022-07-21T13:51:45.919Z	6.996	{'UnitID': 2}
2022-07-21T13:51:45.962Z	6.956	{'UnitID': 1}
2022-07-21T13:51:46.921Z	6.967	{'UnitID': 0}
2022-07-21T13:51:47.115Z	6.967	{'UnitID': 0}
2022-07-21T13:51:50.665Z	6.996	{'UnitID': 2}
2022-07-21T13:51:50.962Z	7.021	{'UnitID': 3}
2022-07-21T13:52:00.708Z	6.955	{'UnitID': 1}
2022-07-21T13:52:00.947Z	6.955	{'UnitID': 1}
2022-07-21T13:52:01.651Z	6.967	{'UnitID': 0}
2022-07-21T13:52:01.802Z	6.967	{'UnitID': 0}
2022-07-21T13:52:05.671Z	6.996	{'UnitID': 2}
2022-07-21T13:52:06.001Z	7.021	{'UnitID': 3}
2022-07-21T13:52:15.795Z	6.955	{'UnitID': 1}
2022-07-21T13:52:16.645Z	6.967	{'UnitID': 0}
2022-07-21T13:52:16.829Z	6.967	{'UnitID': 0}
2022-07-21T13:52:20.666Z	6.996	{'UnitID': 2}
2022-07-21T13:52:20.956Z	7.021	{'UnitID': 3}
2022-07-21T13:52:30.717Z	6.955	{'UnitID': 1}
2022-07-21T13:52:31.284Z	6.967	{'UnitID': 0}
2022-07-21T13:52:35.668Z	6.996	{'UnitID': 2}
2022-07-21T13:52:35.959Z	7.021	{'UnitID': 3}
2022-07-21T13:52:45.724Z	6.955	{'UnitID': 1}
2022-07-21T13:52:46.390Z	6.967	{'UnitID': 0}
2022-07-21T13:52:50.661Z	6.996	{'UnitID': 2}
2022-07-21T13:52:50.975Z	7.021	{'UnitID': 3}
2022-07-21T13:53:00.694Z	6.956	{'UnitID': 1}
2022-07-21T13:53:01.242Z	6.967	{'UnitID': 0}
2022-07-21T13:53:05.669Z	6.996	{'UnitID': 2}
2022-07-21T13:53:05.958Z	7.021	{'UnitID': 3}
2022-07-21T13:53:15.723Z	6.956	{'UnitID': 1}
2022-07-21T13:53:16.440Z	6.967	{'UnitID': 0}
2022-07-21T13:53:20.661Z	6.996	{'UnitID': 2}
2022-07-21T13:53:20.959Z	7.021	{'UnitID': 3}
2022-07-21T13:53:30.723Z	6.956	{'UnitID': 1}
2022-07-21T13:53:31.357Z	6.967	{'UnitID': 0}
2022-07-21T13:53:35.669Z	6.996	{'UnitID': 2}
2022-07-21T13:53:35.963Z	7.021	{'UnitID': 3}
2022-07-21T13:53:45.718Z	6.956	{'UnitID': 1}
2022-07-21T13:53:46.332Z	6.967	{'UnitID': 0}
2022-07-21T13:53:50.663Z	6.996	{'UnitID': 2}
2022-07-21T13:53:50.961Z	7.021	{'UnitID': 3}
2022-07-21T13:54:00.693Z	6.959	{'UnitID': 1}
2022-07-21T13:54:01.248Z	6.967	{'UnitID': 0}
2022-07-21T13:54:05.667Z	6.996	{'UnitID': 2}
2022-07-21T13:54:05.961Z	7.021	{'UnitID': 3}
2022-07-21T13:54:15.724Z	6.958	{'UnitID': 1}
2022-07-21T13:54:16.264Z	6.967	{'UnitID': 0}
2022-07-21T13:54:20.665Z	6.996	{'UnitID': 2}
2022-07-21T13:54:20.991Z	7.021	{'UnitID': 3}
2022-07-21T13:54:30.701Z	6.958	{'UnitID': 1}
2022-07-21T13:54:31.251Z	6.967	{'UnitID': 0}
2022-07-21T13:54:35.672Z	6.996	{'UnitID': 2}
2022-07-21T13:54:35.979Z	7.021	{'UnitID': 3}
2022-07-21T13:54:45.741Z	6.958	{'UnitID': 1}
2022-07-21T13:54:46.374Z	6.967	{'UnitID': 0}
2022-07-21T13:54:50.668Z	6.996	{'UnitID': 2}
2022-07-21T13:54:51.005Z	7.021	{'UnitID': 3}
2022-07-21T13:55:00.701Z	6.959	{'UnitID': 1}
2022-07-21T13:55:01.362Z	6.967	{'UnitID': 0}
2022-07-21T13:55:05.671Z	6.996	{'UnitID': 2}
2022-07-21T13:55:05.970Z	7.021	{'UnitID': 3}
2022-07-21T13:55:15.727Z	6.96	{'UnitID': 1}
2022-07-21T13:55:16.235Z	6.968	{'UnitID': 0}
2022-07-21T13:55:20.663Z	6.996	{'UnitID': 2}
2022-07-21T13:55:20.984Z	7.021	{'UnitID': 3}
2022-07-21T13:55:30.709Z	6.96	{'UnitID': 1}
2022-07-21T13:55:31.259Z	6.967	{'UnitID': 0}
2022-07-21T13:55:35.670Z	6.996	{'UnitID': 2}
2022-07-21T13:55:35.963Z	7.021	{'UnitID': 3}
2022-07-21T13:55:45.715Z	6.959	{'UnitID': 1}
2022-07-21T13:55:46.249Z	6.967	{'UnitID': 0}
2022-07-21T13:55:50.671Z	6.996	{'UnitID': 2}
2022-07-21T13:55:50.957Z	7.021	{'UnitID': 3}
2022-07-21T13:56:00.712Z	6.959	{'UnitID': 1}
2022-07-21T13:56:01.199Z	6.967	{'UnitID': 0}
2022-07-21T13:56:05.684Z	6.996	{'UnitID': 2}
2022-07-21T13:56:05.961Z	7.02	{'UnitID': 3}
2022-07-21T13:56:15.715Z	6.96	{'UnitID': 1}
2022-07-21T13:56:16.283Z	6.967	{'UnitID': 0}
2022-07-21T13:56:20.670Z	6.996	{'UnitID': 2}
2022-07-21T13:56:20.961Z	7.02	{'UnitID': 3}
2022-07-21T13:56:30.731Z	6.961	{'UnitID': 1}
2022-07-21T13:56:31.297Z	6.967	{'UnitID': 0}
2022-07-21T13:56:35.673Z	6.996	{'UnitID': 2}
2022-07-21T13:56:35.973Z	7.02	{'UnitID': 3}
2022-07-21T13:56:45.724Z	6.96	{'UnitID': 1}
2022-07-21T13:56:46.355Z	6.968	{'UnitID': 0}
2022-07-21T13:56:50.663Z	6.996	{'UnitID': 2}
2022-07-21T13:56:50.967Z	7.021	{'UnitID': 3}
2022-07-21T13:57:00.695Z	6.96	{'UnitID': 1}
2022-07-21T13:57:01.259Z	6.968	{'UnitID': 0}
2022-07-21T13:57:05.672Z	6.996	{'UnitID': 2}
2022-07-21T13:57:05.991Z	7.02	{'UnitID': 3}
2022-07-21T13:57:15.733Z	6.962	{'UnitID': 1}
2022-07-21T13:57:16.323Z	6.968	{'UnitID': 0}
2022-07-21T13:57:20.666Z	6.996	{'UnitID': 2}
2022-07-21T13:57:20.959Z	7.02	{'UnitID': 3}
2022-07-21T13:57:30.718Z	6.963	{'UnitID': 1}
2022-07-21T13:57:31.288Z	6.968	{'UnitID': 0}
2022-07-21T13:57:35.673Z	6.996	{'UnitID': 2}
2022-07-21T13:57:35.962Z	7.021	{'UnitID': 3}
2022-07-21T13:57:45.721Z	6.964	{'UnitID': 1}
2022-07-21T13:57:46.271Z	6.969	{'UnitID': 0}
2022-07-21T13:57:50.662Z	6.996	{'UnitID': 2}
2022-07-21T13:57:50.960Z	7.02	{'UnitID': 3}
2022-07-21T13:58:00.693Z	6.964	{'UnitID': 1}
2022-07-21T13:58:01.275Z	6.971	{'UnitID': 0}
2022-07-21T13:58:05.670Z	6.996	{'UnitID': 2}
2022-07-21T13:58:06.004Z	7.02	{'UnitID': 3}
2022-07-21T13:58:15.720Z	6.964	{'UnitID': 1}
2022-07-21T13:58:16.330Z	6.971	{'UnitID': 0}
2022-07-21T13:58:20.661Z	6.996	{'UnitID': 2}
2022-07-21T13:58:20.960Z	7.02	{'UnitID': 3}
2022-07-21T13:58:30.719Z	6.964	{'UnitID': 1}
2022-07-21T13:58:31.242Z	6.971	{'UnitID': 0}
2022-07-21T13:58:35.669Z	6.996	{'UnitID': 2}
2022-07-21T13:58:35.946Z	7.02	{'UnitID': 3}
2022-07-21T13:58:45.709Z	6.964	{'UnitID': 1}
2022-07-21T13:58:46.257Z	6.972	{'UnitID': 0}
2022-07-21T13:58:50.665Z	6.996	{'UnitID': 2}
2022-07-21T13:58:50.984Z	7.021	{'UnitID': 3}
2022-07-21T13:59:00.693Z	6.965	{'UnitID': 1}
2022-07-21T13:59:01.215Z	6.972	{'UnitID': 0}
2022-07-21T13:59:05.671Z	6.996	{'UnitID': 2}
2022-07-21T13:59:05.956Z	7.02	{'UnitID': 3}
2022-07-21T13:59:15.722Z	6.966	{'UnitID': 1}
2022-07-21T13:59:16.314Z	6.972	{'UnitID': 0}
2022-07-21T13:59:20.666Z	6.996	{'UnitID': 2}
2022-07-21T13:59:20.964Z	7.02	{'UnitID': 3}
2022-07-21T13:59:30.720Z	6.965	{'UnitID': 1}
2022-07-21T13:59:31.282Z	6.972	{'UnitID': 0}
2022-07-21T13:59:35.668Z	6.996	{'UnitID': 2}
2022-07-21T13:59:35.954Z	7.02	{'UnitID': 3}
2022-07-21T13:59:45.720Z	6.967	{'UnitID': 1}
2022-07-21T13:59:46.245Z	6.972	{'UnitID': 0}
2022-07-21T13:59:50.665Z	6.996	{'UnitID': 2}
2022-07-21T13:59:50.959Z	7.021	{'UnitID': 3}
2022-07-21T14:00:00.693Z	6.967	{'UnitID': 1}
2022-07-21T14:00:01.227Z	6.972	{'UnitID': 0}
2022-07-21T14:00:05.672Z	6.995	{'UnitID': 2}
2022-07-21T14:00:05.958Z	7.02	{'UnitID': 3}
2022-07-21T14:00:15.722Z	6.968	{'UnitID': 1}
2022-07-21T14:00:16.257Z	6.972	{'UnitID': 0}
2022-07-21T14:00:20.668Z	6.995	{'UnitID': 2}
2022-07-21T14:00:20.961Z	7.021	{'UnitID': 3}
2022-07-21T14:00:30.721Z	6.968	{'UnitID': 1}
2022-07-21T14:00:31.236Z	6.972	{'UnitID': 0}
2022-07-21T14:00:35.672Z	6.995	{'UnitID': 2}
2022-07-21T14:00:35.963Z	7.02	{'UnitID': 3}
2022-07-21T14:00:45.728Z	6.967	{'UnitID': 1}
2022-07-21T14:00:46.275Z	6.972	{'UnitID': 0}
2022-07-21T14:00:50.665Z	6.996	{'UnitID': 2}
2022-07-21T14:00:50.986Z	7.021	{'UnitID': 3}
2022-07-21T14:01:00.693Z	6.968	{'UnitID': 1}
2022-07-21T14:01:01.276Z	6.972	{'UnitID': 0}
2022-07-21T14:01:05.671Z	6.996	{'UnitID': 2}
2022-07-21T14:01:05.984Z	7.021	{'UnitID': 3}
2022-07-21T14:01:15.722Z	6.971	{'UnitID': 1}
2022-07-21T14:01:16.258Z	6.973	{'UnitID': 0}
2022-07-21T14:01:20.667Z	6.995	{'UnitID': 2}
2022-07-21T14:01:20.953Z	7.021	{'UnitID': 3}
2022-07-21T14:01:30.728Z	6.97	{'UnitID': 1}
2022-07-21T14:01:31.362Z	6.973	{'UnitID': 0}
2022-07-21T14:01:35.674Z	6.996	{'UnitID': 2}
2022-07-21T14:01:35.974Z	7.021	{'UnitID': 3}
2022-07-21T14:01:45.719Z	6.97	{'UnitID': 1}
2022-07-21T14:01:46.268Z	6.975	{'UnitID': 0}
2022-07-21T14:01:50.672Z	6.996	{'UnitID': 2}
2022-07-21T14:01:50.967Z	7.021	{'UnitID': 3}
2022-07-21T14:02:00.696Z	6.971	{'UnitID': 1}
2022-07-21T14:02:01.254Z	6.976	{'UnitID': 0}
2022-07-21T14:02:05.677Z	6.995	{'UnitID': 2}
2022-07-21T14:02:06.000Z	7.021	{'UnitID': 3}
2022-07-21T14:02:15.721Z	6.971	{'UnitID': 1}
2022-07-21T14:02:16.351Z	6.976	{'UnitID': 0}
2022-07-21T14:02:20.684Z	6.996	{'UnitID': 2}
2022-07-21T14:02:21.055Z	7.02	{'UnitID': 3}
2022-07-21T14:02:30.722Z	6.971	{'UnitID': 1}
2022-07-21T14:02:31.304Z	6.976	{'UnitID': 0}
2022-07-21T14:02:35.672Z	6.996	{'UnitID': 2}
2022-07-21T14:02:35.969Z	7.021	{'UnitID': 3}
2022-07-21T14:02:45.722Z	6.972	{'UnitID': 1}
2022-07-21T14:02:46.396Z	6.976	{'UnitID': 0}
2022-07-21T14:02:50.669Z	6.996	{'UnitID': 2}
2022-07-21T14:02:50.963Z	7.021	{'UnitID': 3}
2022-07-21T14:03:00.721Z	6.972	{'UnitID': 1}
2022-07-21T14:03:01.230Z	6.976	{'UnitID': 0}
2022-07-21T14:03:05.683Z	6.996	{'UnitID': 2}
2022-07-21T14:03:05.973Z	7.02	{'UnitID': 3}
2022-07-21T14:03:15.716Z	6.972	{'UnitID': 1}
2022-07-21T14:03:16.347Z	6.976	{'UnitID': 0}
2022-07-21T14:03:20.664Z	6.996	{'UnitID': 2}
2022-07-21T14:03:20.959Z	7.021	{'UnitID': 3}
2022-07-21T14:03:30.709Z	6.972	{'UnitID': 1}
2022-07-21T14:03:31.291Z	6.976	{'UnitID': 0}
2022-07-21T14:03:35.666Z	6.996	{'UnitID': 2}
2022-07-21T14:03:35.955Z	7.021	{'UnitID': 3}
2022-07-21T14:03:45.717Z	6.972	{'UnitID': 1}
2022-07-21T14:03:46.290Z	6.976	{'UnitID': 0}
2022-07-21T14:03:50.668Z	6.996	{'UnitID': 2}
2022-07-21T14:03:50.966Z	7.021	{'UnitID': 3}
2022-07-21T14:04:00.695Z	6.972	{'UnitID': 1}
2022-07-21T14:04:01.243Z	6.978	{'UnitID': 0}
2022-07-21T14:04:05.672Z	6.996	{'UnitID': 2}
2022-07-21T14:04:05.958Z	7.021	{'UnitID': 3}
2022-07-21T14:04:15.720Z	6.972	{'UnitID': 1}
2022-07-21T14:04:16.300Z	6.979	{'UnitID': 0}
2022-07-21T14:04:20.664Z	6.996	{'UnitID': 2}
2022-07-21T14:04:20.968Z	7.021	{'UnitID': 3}
2022-07-21T14:04:30.710Z	6.972	{'UnitID': 1}
2022-07-21T14:04:31.323Z	6.979	{'UnitID': 0}
2022-07-21T14:04:35.672Z	6.995	{'UnitID': 2}
2022-07-21T14:04:35.967Z	7.021	{'UnitID': 3}
2022-07-21T14:04:45.722Z	6.972	{'UnitID': 1}
2022-07-21T14:04:46.275Z	6.98	{'UnitID': 0}
2022-07-21T14:04:50.666Z	6.995	{'UnitID': 2}
2022-07-21T14:04:50.973Z	7.02	{'UnitID': 3}
2022-07-21T14:05:00.696Z	6.975	{'UnitID': 1}
2022-07-21T14:05:01.243Z	6.979	{'UnitID': 0}
2022-07-21T14:05:05.676Z	6.996	{'UnitID': 2}
2022-07-21T14:05:05.979Z	7.021	{'UnitID': 3}
2022-07-21T14:05:15.725Z	6.976	{'UnitID': 1}
2022-07-21T14:05:16.262Z	6.98	{'UnitID': 0}
2022-07-21T14:05:20.666Z	6.996	{'UnitID': 2}
2022-07-21T14:05:20.955Z	7.021	{'UnitID': 3}
2022-07-21T14:05:30.715Z	6.976	{'UnitID': 1}
2022-07-21T14:05:31.279Z	6.98	{'UnitID': 0}
2022-07-21T14:05:35.664Z	6.996	{'UnitID': 2}
2022-07-21T14:05:35.954Z	7.021	{'UnitID': 3}
2022-07-21T14:05:45.711Z	6.976	{'UnitID': 1}
2022-07-21T14:05:46.262Z	6.98	{'UnitID': 0}
2022-07-21T14:05:50.660Z	6.996	{'UnitID': 2}
2022-07-21T14:05:50.962Z	7.02	{'UnitID': 3}
2022-07-21T14:06:00.695Z	6.976	{'UnitID': 1}
2022-07-21T14:06:01.227Z	6.981	{'UnitID': 0}
2022-07-21T14:06:05.666Z	6.995	{'UnitID': 2}
2022-07-21T14:06:05.983Z	7.021	{'UnitID': 3}
2022-07-21T14:06:15.712Z	6.976	{'UnitID': 1}
2022-07-21T14:06:16.285Z	6.98	{'UnitID': 0}
2022-07-21T14:06:20.663Z	6.995	{'UnitID': 2}
2022-07-21T14:06:20.974Z	7.021	{'UnitID': 3}
2022-07-21T14:06:30.719Z	6.976	{'UnitID': 1}
2022-07-21T14:06:31.267Z	6.98	{'UnitID': 0}
2022-07-21T14:06:35.670Z	6.994	{'UnitID': 2}
2022-07-21T14:06:35.957Z	7.021	{'UnitID': 3}
2022-07-21T14:06:45.726Z	6.976	{'UnitID': 1}
2022-07-21T14:06:46.252Z	6.98	{'UnitID': 0}
2022-07-21T14:06:50.662Z	6.996	{'UnitID': 2}
2022-07-21T14:06:50.987Z	7.021	{'UnitID': 3}
2022-07-21T14:07:00.695Z	6.976	{'UnitID': 1}
2022-07-21T14:07:01.261Z	6.98	{'UnitID': 0}
2022-07-21T14:07:05.667Z	6.995	{'UnitID': 2}
2022-07-21T14:07:05.970Z	7.021	{'UnitID': 3}
2022-07-21T14:07:15.708Z	6.976	{'UnitID': 1}
2022-07-21T14:07:16.249Z	6.98	{'UnitID': 0}
2022-07-21T14:07:20.672Z	6.995	{'UnitID': 2}
2022-07-21T14:07:20.967Z	7.021	{'UnitID': 3}
2022-07-21T14:07:30.716Z	6.977	{'UnitID': 1}
2022-07-21T14:07:31.315Z	6.98	{'UnitID': 0}
2022-07-21T14:07:35.671Z	6.995	{'UnitID': 2}
2022-07-21T14:07:35.964Z	7.02	{'UnitID': 3}
2022-07-21T14:07:45.725Z	6.977	{'UnitID': 1}
2022-07-21T14:07:46.308Z	6.98	{'UnitID': 0}
2022-07-21T14:07:50.662Z	6.996	{'UnitID': 2}
2022-07-21T14:07:50.990Z	7.021	{'UnitID': 3}
2022-07-21T14:08:00.695Z	6.979	{'UnitID': 1}
2022-07-21T14:08:01.241Z	6.98	{'UnitID': 0}
2022-07-21T14:08:05.665Z	6.994	{'UnitID': 2}
2022-07-21T14:08:05.970Z	7.021	{'UnitID': 3}
2022-07-21T14:08:15.720Z	6.979	{'UnitID': 1}
2022-07-21T14:08:16.297Z	6.98	{'UnitID': 0}
2022-07-21T14:08:20.663Z	6.995	{'UnitID': 2}
2022-07-21T14:08:20.960Z	7.021	{'UnitID': 3}
2022-07-21T14:08:30.721Z	6.979	{'UnitID': 1}
2022-07-21T14:08:31.289Z	6.98	{'UnitID': 0}
2022-07-21T14:08:35.671Z	6.994	{'UnitID': 2}
2022-07-21T14:08:35.964Z	7.021	{'UnitID': 3}
2022-07-21T14:08:45.724Z	6.98	{'UnitID': 1}
2022-07-21T14:08:46.266Z	6.98	{'UnitID': 0}
2022-07-21T14:08:50.663Z	6.995	{'UnitID': 2}
2022-07-21T14:08:51.000Z	7.02	{'UnitID': 3}
2022-07-21T14:09:00.695Z	6.98	{'UnitID': 1}
2022-07-21T14:09:01.266Z	6.98	{'UnitID': 0}
2022-07-21T14:09:05.668Z	6.995	{'UnitID': 2}
2022-07-21T14:09:05.964Z	7.021	{'UnitID': 3}
2022-07-21T14:09:15.722Z	6.98	{'UnitID': 1}
2022-07-21T14:09:16.255Z	6.98	{'UnitID': 0}
2022-07-21T14:09:20.668Z	6.996	{'UnitID': 2}
2022-07-21T14:09:20.955Z	7.021	{'UnitID': 3}
2022-07-21T14:09:30.722Z	6.98	{'UnitID': 1}
2022-07-21T14:09:31.276Z	6.98	{'UnitID': 0}
2022-07-21T14:09:35.669Z	6.995	{'UnitID': 2}
2022-07-21T14:09:35.964Z	7.021	{'UnitID': 3}
2022-07-21T14:09:45.717Z	6.98	{'UnitID': 1}
2022-07-21T14:09:46.309Z	6.98	{'UnitID': 0}
2022-07-21T14:09:50.663Z	6.994	{'UnitID': 2}
2022-07-21T14:09:50.967Z	7.02	{'UnitID': 3}
2022-07-21T14:10:00.709Z	6.98	{'UnitID': 1}
2022-07-21T14:10:01.238Z	6.98	{'UnitID': 0}
2022-07-21T14:10:05.674Z	6.995	{'UnitID': 2}
2022-07-21T14:10:05.977Z	7.021	{'UnitID': 3}
2022-07-21T14:10:15.725Z	6.98	{'UnitID': 1}
2022-07-21T14:10:16.319Z	6.98	{'UnitID': 0}
2022-07-21T14:10:20.663Z	6.995	{'UnitID': 2}
2022-07-21T14:10:20.964Z	7.021	{'UnitID': 3}
2022-07-21T14:10:30.718Z	6.981	{'UnitID': 1}
2022-07-21T14:10:31.272Z	6.98	{'UnitID': 0}
2022-07-21T14:10:35.669Z	6.995	{'UnitID': 2}
2022-07-21T14:10:35.994Z	7.02	{'UnitID': 3}
2022-07-21T14:10:45.729Z	6.983	{'UnitID': 1}
2022-07-21T14:10:46.314Z	6.98	{'UnitID': 0}
2022-07-21T14:10:50.665Z	6.993	{'UnitID': 2}
2022-07-21T14:10:50.964Z	7.02	{'UnitID': 3}
2022-07-21T14:11:00.705Z	6.982	{'UnitID': 1}
2022-07-21T14:11:01.311Z	6.98	{'UnitID': 0}
2022-07-21T14:11:05.669Z	6.993	{'UnitID': 2}
2022-07-21T14:11:05.964Z	7.021	{'UnitID': 3}
2022-07-21T14:11:15.709Z	6.981	{'UnitID': 1}
2022-07-21T14:11:16.362Z	6.98	{'UnitID': 0}
2022-07-21T14:11:20.662Z	6.993	{'UnitID': 2}
2022-07-21T14:11:20.982Z	7.021	{'UnitID': 3}
2022-07-21T14:11:30.717Z	6.982	{'UnitID': 1}
2022-07-21T14:11:31.371Z	6.98	{'UnitID': 0}
2022-07-21T14:11:36.430Z	6.995	{'UnitID': 2}
2022-07-21T14:11:36.542Z	7.02	{'UnitID': 3}
2022-07-21T14:11:45.722Z	6.983	{'UnitID': 1}
2022-07-21T14:11:46.361Z	6.98	{'UnitID': 0}
2022-07-21T14:11:50.664Z	6.994	{'UnitID': 2}
2022-07-21T14:11:50.970Z	7.02	{'UnitID': 3}
2022-07-21T14:12:00.693Z	6.982	{'UnitID': 1}
2022-07-21T14:12:01.320Z	6.98	{'UnitID': 0}
2022-07-21T14:12:05.665Z	6.993	{'UnitID': 2}
2022-07-21T14:12:06.004Z	7.02	{'UnitID': 3}
2022-07-21T14:12:15.708Z	6.984	{'UnitID': 1}
2022-07-21T14:12:16.362Z	6.98	{'UnitID': 0}
2022-07-21T14:12:20.666Z	6.995	{'UnitID': 2}
2022-07-21T14:12:20.967Z	7.02	{'UnitID': 3}
2022-07-21T14:12:30.703Z	6.983	{'UnitID': 1}
2022-07-21T14:12:31.272Z	6.98	{'UnitID': 0}
2022-07-21T14:12:35.672Z	6.993	{'UnitID': 2}
2022-07-21T14:12:35.961Z	7.02	{'UnitID': 3}
2022-07-21T14:12:45.718Z	6.983	{'UnitID': 1}
2022-07-21T14:12:46.266Z	6.981	{'UnitID': 0}
2022-07-21T14:12:50.666Z	6.994	{'UnitID': 2}
2022-07-21T14:12:50.992Z	7.02	{'UnitID': 3}
2022-07-21T14:13:00.714Z	6.983	{'UnitID': 1}
2022-07-21T14:13:01.302Z	6.98	{'UnitID': 0}
2022-07-21T14:13:05.666Z	6.993	{'UnitID': 2}
2022-07-21T14:13:05.976Z	7.02	{'UnitID': 3}
2022-07-21T14:13:15.723Z	6.983	{'UnitID': 1}
2022-07-21T14:13:16.341Z	6.98	{'UnitID': 0}
2022-07-21T14:13:20.668Z	6.992	{'UnitID': 2}
2022-07-21T14:13:20.975Z	7.02	{'UnitID': 3}
2022-07-21T14:13:30.712Z	6.983	{'UnitID': 1}
2022-07-21T14:13:31.357Z	6.981	{'UnitID': 0}
2022-07-21T14:13:35.677Z	6.994	{'UnitID': 2}
2022-07-21T14:13:35.969Z	7.02	{'UnitID': 3}
2022-07-21T14:13:45.723Z	6.983	{'UnitID': 1}
2022-07-21T14:13:46.389Z	6.98	{'UnitID': 0}
2022-07-21T14:13:50.665Z	6.993	{'UnitID': 2}
2022-07-21T14:13:50.968Z	7.02	{'UnitID': 3}
2022-07-21T14:14:00.713Z	6.984	{'UnitID': 1}
2022-07-21T14:14:01.255Z	6.98	{'UnitID': 0}
2022-07-21T14:14:05.667Z	6.993	{'UnitID': 2}
2022-07-21T14:14:05.946Z	7.021	{'UnitID': 3}
2022-07-21T14:14:15.728Z	6.983	{'UnitID': 1}
2022-07-21T14:14:16.293Z	6.98	{'UnitID': 0}
2022-07-21T14:14:20.665Z	6.994	{'UnitID': 2}
2022-07-21T14:14:20.975Z	7.02	{'UnitID': 3}
2022-07-21T14:14:30.729Z	6.984	{'UnitID': 1}
2022-07-21T14:14:31.293Z	6.98	{'UnitID': 0}
2022-07-21T14:14:35.669Z	6.993	{'UnitID': 2}
2022-07-21T14:14:35.954Z	7.02	{'UnitID': 3}
2022-07-21T14:14:45.724Z	6.984	{'UnitID': 1}
2022-07-21T14:14:46.301Z	6.98	{'UnitID': 0}
2022-07-21T14:14:50.664Z	6.994	{'UnitID': 2}
2022-07-21T14:14:50.987Z	7.019	{'UnitID': 3}
2022-07-21T14:15:00.697Z	6.983	{'UnitID': 1}
2022-07-21T14:15:01.271Z	6.98	{'UnitID': 0}
2022-07-21T14:15:05.664Z	6.993	{'UnitID': 2}
2022-07-21T14:15:05.962Z	7.02	{'UnitID': 3}
2022-07-21T14:15:15.717Z	6.983	{'UnitID': 1}
2022-07-21T14:15:16.300Z	6.98	{'UnitID': 0}
2022-07-21T14:15:20.664Z	6.992	{'UnitID': 2}
2022-07-21T14:15:20.963Z	7.02	{'UnitID': 3}
2022-07-21T14:15:30.718Z	6.984	{'UnitID': 1}
2022-07-21T14:15:31.349Z	6.98	{'UnitID': 0}
2022-07-21T14:15:35.670Z	6.993	{'UnitID': 2}
2022-07-21T14:15:35.966Z	7.02	{'UnitID': 3}
2022-07-21T14:15:45.730Z	6.984	{'UnitID': 1}
2022-07-21T14:15:46.277Z	6.981	{'UnitID': 0}
2022-07-21T14:15:50.667Z	6.993	{'UnitID': 2}
2022-07-21T14:15:50.959Z	7.019	{'UnitID': 3}
2022-07-21T14:16:00.711Z	6.983	{'UnitID': 1}
2022-07-21T14:16:01.245Z	6.981	{'UnitID': 0}
2022-07-21T14:16:05.665Z	6.992	{'UnitID': 2}
2022-07-21T14:16:05.964Z	7.02	{'UnitID': 3}
2022-07-21T14:16:15.718Z	6.984	{'UnitID': 1}
2022-07-21T14:16:16.309Z	6.98	{'UnitID': 0}
2022-07-21T14:16:20.663Z	6.992	{'UnitID': 2}
2022-07-21T14:16:20.967Z	7.02	{'UnitID': 3}
2022-07-21T14:16:30.714Z	6.983	{'UnitID': 1}
2022-07-21T14:16:31.327Z	6.981	{'UnitID': 0}
2022-07-21T14:16:35.666Z	6.993	{'UnitID': 2}
2022-07-21T14:16:35.980Z	7.019	{'UnitID': 3}
2022-07-21T14:16:45.722Z	6.983	{'UnitID': 1}
2022-07-21T14:16:46.331Z	6.98	{'UnitID': 0}
2022-07-21T14:16:50.662Z	6.992	{'UnitID': 2}
2022-07-21T14:16:50.970Z	7.02	{'UnitID': 3}
2022-07-21T14:17:00.694Z	6.984	{'UnitID': 1}
2022-07-21T14:17:01.271Z	6.981	{'UnitID': 0}
2022-07-21T14:17:05.664Z	6.992	{'UnitID': 2}
2022-07-21T14:17:05.979Z	7.019	{'UnitID': 3}
2022-07-21T14:17:15.726Z	6.984	{'UnitID': 1}
2022-07-21T14:17:16.342Z	6.98	{'UnitID': 0}
2022-07-21T14:17:20.662Z	6.992	{'UnitID': 2}
2022-07-21T14:17:20.963Z	7.019	{'UnitID': 3}
2022-07-21T14:17:30.713Z	6.983	{'UnitID': 1}
2022-07-21T14:17:31.285Z	6.98	{'UnitID': 0}
2022-07-21T14:17:35.671Z	6.993	{'UnitID': 2}
2022-07-21T14:17:35.985Z	7.019	{'UnitID': 3}
2022-07-21T14:17:45.719Z	6.984	{'UnitID': 1}
2022-07-21T14:17:46.279Z	6.98	{'UnitID': 0}
2022-07-21T14:17:50.666Z	6.992	{'UnitID': 2}
2022-07-21T14:17:50.965Z	7.018	{'UnitID': 3}
2022-07-21T14:18:00.697Z	6.984	{'UnitID': 1}
2022-07-21T14:18:01.291Z	6.98	{'UnitID': 0}
2022-07-21T14:18:05.664Z	6.992	{'UnitID': 2}
2022-07-21T14:18:05.966Z	7.019	{'UnitID': 3}
2022-07-21T14:18:15.726Z	6.984	{'UnitID': 1}
2022-07-21T14:18:16.308Z	6.98	{'UnitID': 0}
2022-07-21T14:18:20.665Z	6.992	{'UnitID': 2}
2022-07-21T14:18:20.974Z	7.018	{'UnitID': 3}
2022-07-21T14:18:30.724Z	6.983	{'UnitID': 1}
2022-07-21T14:18:31.300Z	6.98	{'UnitID': 0}
2022-07-21T14:18:35.668Z	6.992	{'UnitID': 2}
2022-07-21T14:18:35.961Z	7.018	{'UnitID': 3}
2022-07-21T14:18:45.717Z	6.984	{'UnitID': 1}
2022-07-21T14:18:46.315Z	6.98	{'UnitID': 0}
2022-07-21T14:18:50.664Z	6.992	{'UnitID': 2}
2022-07-21T14:18:50.953Z	7.018	{'UnitID': 3}
2022-07-21T14:19:00.693Z	6.984	{'UnitID': 1}
2022-07-21T14:19:01.283Z	6.981	{'UnitID': 0}
2022-07-21T14:19:05.677Z	6.992	{'UnitID': 2}
2022-07-21T14:19:05.959Z	7.018	{'UnitID': 3}
2022-07-21T14:19:15.737Z	6.984	{'UnitID': 1}
2022-07-21T14:19:16.343Z	6.98	{'UnitID': 0}
2022-07-21T14:19:20.671Z	6.992	{'UnitID': 2}
2022-07-21T14:19:21.011Z	7.018	{'UnitID': 3}
2022-07-21T14:19:30.703Z	6.984	{'UnitID': 1}
2022-07-21T14:19:31.323Z	6.98	{'UnitID': 0}
2022-07-21T14:19:35.662Z	6.992	{'UnitID': 2}
2022-07-21T14:19:35.989Z	7.018	{'UnitID': 3}
2022-07-21T14:19:45.724Z	6.984	{'UnitID': 1}
2022-07-21T14:19:46.329Z	6.98	{'UnitID': 0}
2022-07-21T14:19:50.665Z	6.993	{'UnitID': 2}
2022-07-21T14:19:50.969Z	7.018	{'UnitID': 3}
2022-07-21T14:20:00.706Z	6.984	{'UnitID': 1}
2022-07-21T14:20:01.307Z	6.98	{'UnitID': 0}
2022-07-21T14:20:05.664Z	6.992	{'UnitID': 2}
2022-07-21T14:20:05.999Z	7.018	{'UnitID': 3}
2022-07-21T14:20:15.721Z	6.984	{'UnitID': 1}
2022-07-21T14:20:16.273Z	6.98	{'UnitID': 0}
2022-07-21T14:20:20.666Z	6.992	{'UnitID': 2}
2022-07-21T14:20:20.963Z	7.018	{'UnitID': 3}
2022-07-21T14:20:30.708Z	6.984	{'UnitID': 1}
2022-07-21T14:20:31.278Z	6.981	{'UnitID': 0}
2022-07-21T14:20:35.668Z	6.992	{'UnitID': 2}
2022-07-21T14:20:35.958Z	7.017	{'UnitID': 3}
2022-07-21T14:20:45.722Z	6.984	{'UnitID': 1}
2022-07-21T14:20:46.258Z	6.98	{'UnitID': 0}
2022-07-21T14:20:50.668Z	6.992	{'UnitID': 2}
2022-07-21T14:20:50.965Z	7.017	{'UnitID': 3}
2022-07-21T14:21:00.703Z	6.983	{'UnitID': 1}
2022-07-21T14:21:01.280Z	6.981	{'UnitID': 0}
2022-07-21T14:21:05.662Z	6.992	{'UnitID': 2}
2022-07-21T14:21:05.972Z	7.017	{'UnitID': 3}
2022-07-21T14:21:15.722Z	6.983	{'UnitID': 1}
2022-07-21T14:21:16.295Z	6.98	{'UnitID': 0}
2022-07-21T14:21:20.666Z	6.992	{'UnitID': 2}
2022-07-21T14:21:20.961Z	7.017	{'UnitID': 3}
2022-07-21T14:21:30.720Z	6.983	{'UnitID': 1}
2022-07-21T14:21:31.312Z	6.981	{'UnitID': 0}
2022-07-21T14:21:35.673Z	6.992	{'UnitID': 2}
2022-07-21T14:21:35.975Z	7.017	{'UnitID': 3}
2022-07-21T14:21:45.719Z	6.984	{'UnitID': 1}
2022-07-21T14:21:46.271Z	6.981	{'UnitID': 0}
2022-07-21T14:21:50.666Z	6.992	{'UnitID': 2}
2022-07-21T14:21:50.982Z	7.018	{'UnitID': 3}
2022-07-21T14:22:00.725Z	6.984	{'UnitID': 1}
2022-07-21T14:22:01.291Z	6.98	{'UnitID': 0}
2022-07-21T14:22:05.668Z	6.992	{'UnitID': 2}
2022-07-21T14:22:05.965Z	7.017	{'UnitID': 3}
2022-07-21T14:22:15.724Z	6.984	{'UnitID': 1}
2022-07-21T14:22:16.278Z	6.98	{'UnitID': 0}
2022-07-21T14:22:20.665Z	6.992	{'UnitID': 2}
2022-07-21T14:22:20.994Z	7.017	{'UnitID': 3}
2022-07-21T14:22:30.730Z	6.984	{'UnitID': 1}
2022-07-21T14:22:31.378Z	6.98	{'UnitID': 0}
2022-07-21T14:22:35.665Z	6.992	{'UnitID': 2}
2022-07-21T14:22:36.018Z	7.017	{'UnitID': 3}
2022-07-21T14:22:45.726Z	6.983	{'UnitID': 1}
2022-07-21T14:22:46.312Z	6.98	{'UnitID': 0}
2022-07-21T14:22:50.667Z	6.992	{'UnitID': 2}
2022-07-21T14:22:50.992Z	7.017	{'UnitID': 3}
2022-07-21T14:23:00.719Z	6.984	{'UnitID': 1}
2022-07-21T14:23:01.300Z	6.98	{'UnitID': 0}
2022-07-21T14:23:05.671Z	6.992	{'UnitID': 2}
2022-07-21T14:23:05.968Z	7.017	{'UnitID': 3}
2022-07-21T14:23:15.721Z	6.983	{'UnitID': 1}
2022-07-21T14:23:16.291Z	6.98	{'UnitID': 0}
2022-07-21T14:23:20.667Z	6.992	{'UnitID': 2}
2022-07-21T14:23:20.966Z	7.017	{'UnitID': 3}
2022-07-21T14:23:30.729Z	6.984	{'UnitID': 1}
2022-07-21T14:23:31.316Z	6.98	{'UnitID': 0}
2022-07-21T14:23:35.669Z	6.992	{'UnitID': 2}
2022-07-21T14:23:35.997Z	7.017	{'UnitID': 3}
2022-07-21T14:23:45.717Z	6.983	{'UnitID': 1}
2022-07-21T14:23:46.375Z	6.98	{'UnitID': 0}
2022-07-21T14:23:50.666Z	6.992	{'UnitID': 2}
2022-07-21T14:23:50.974Z	7.017	{'UnitID': 3}
2022-07-21T14:24:00.702Z	6.984	{'UnitID': 1}
2022-07-21T14:24:01.271Z	6.98	{'UnitID': 0}
2022-07-21T14:24:05.663Z	6.992	{'UnitID': 2}
2022-07-21T14:24:05.980Z	7.017	{'UnitID': 3}
2022-07-21T14:24:15.718Z	6.984	{'UnitID': 1}
2022-07-21T14:24:16.323Z	6.98	{'UnitID': 0}
2022-07-21T14:24:20.666Z	6.992	{'UnitID': 2}
2022-07-21T14:24:20.964Z	7.017	{'UnitID': 3}
2022-07-21T14:24:30.719Z	6.984	{'UnitID': 1}
2022-07-21T14:24:31.252Z	6.98	{'UnitID': 0}
2022-07-21T14:24:35.672Z	6.992	{'UnitID': 2}
2022-07-21T14:24:35.963Z	7.017	{'UnitID': 3}
2022-07-21T14:24:45.721Z	6.983	{'UnitID': 1}
2022-07-21T14:24:46.326Z	6.981	{'UnitID': 0}
2022-07-21T14:24:50.663Z	6.992	{'UnitID': 2}
2022-07-21T14:24:50.959Z	7.017	{'UnitID': 3}
2022-07-21T14:25:00.707Z	6.983	{'UnitID': 1}
2022-07-21T14:25:01.233Z	6.981	{'UnitID': 0}
2022-07-21T14:25:05.673Z	6.992	{'UnitID': 2}
2022-07-21T14:25:05.958Z	7.017	{'UnitID': 3}
2022-07-21T14:25:15.724Z	6.984	{'UnitID': 1}
2022-07-21T14:25:16.318Z	6.98	{'UnitID': 0}
2022-07-21T14:25:20.668Z	6.992	{'UnitID': 2}
2022-07-21T14:25:20.985Z	7.017	{'UnitID': 3}
2022-07-21T14:25:30.724Z	6.983	{'UnitID': 1}
2022-07-21T14:25:31.375Z	6.98	{'UnitID': 0}
2022-07-21T14:25:35.663Z	6.992	{'UnitID': 2}
2022-07-21T14:25:35.972Z	7.017	{'UnitID': 3}
2022-07-21T14:25:45.722Z	6.983	{'UnitID': 1}
2022-07-21T14:25:46.334Z	6.981	{'UnitID': 0}
2022-07-21T14:25:50.664Z	6.992	{'UnitID': 2}
2022-07-21T14:25:50.981Z	7.017	{'UnitID': 3}
2022-07-21T14:26:00.722Z	6.984	{'UnitID': 1}
2022-07-21T14:26:01.240Z	6.981	{'UnitID': 0}
2022-07-21T14:26:05.669Z	6.992	{'UnitID': 2}
2022-07-21T14:26:05.957Z	7.017	{'UnitID': 3}
2022-07-21T14:26:15.718Z	6.983	{'UnitID': 1}
2022-07-21T14:26:16.268Z	6.98	{'UnitID': 0}
2022-07-21T14:26:20.667Z	6.992	{'UnitID': 2}
2022-07-21T14:26:20.969Z	7.017	{'UnitID': 3}
2022-07-21T14:26:30.728Z	6.983	{'UnitID': 1}
2022-07-21T14:26:31.301Z	6.981	{'UnitID': 0}
2022-07-21T14:26:35.664Z	6.992	{'UnitID': 2}
2022-07-21T14:26:35.953Z	7.017	{'UnitID': 3}
2022-07-21T14:26:45.713Z	6.983	{'UnitID': 1}
2022-07-21T14:26:46.306Z	6.98	{'UnitID': 0}
2022-07-21T14:26:50.662Z	6.992	{'UnitID': 2}
2022-07-21T14:26:50.958Z	7.017	{'UnitID': 3}
2022-07-21T14:27:00.694Z	6.983	{'UnitID': 1}
2022-07-21T14:27:01.236Z	6.98	{'UnitID': 0}
2022-07-21T14:27:05.664Z	6.992	{'UnitID': 2}
2022-07-21T14:27:05.964Z	7.017	{'UnitID': 3}
2022-07-21T14:27:15.726Z	6.983	{'UnitID': 1}
2022-07-21T14:27:16.207Z	6.981	{'UnitID': 0}
2022-07-21T14:27:20.665Z	6.992	{'UnitID': 2}
2022-07-21T14:27:20.969Z	7.017	{'UnitID': 3}
2022-07-21T14:27:30.725Z	6.983	{'UnitID': 1}
2022-07-21T14:27:31.302Z	6.98	{'UnitID': 0}
2022-07-21T14:27:35.666Z	6.992	{'UnitID': 2}
2022-07-21T14:27:35.969Z	7.017	{'UnitID': 3}
2022-07-21T14:27:45.719Z	6.984	{'UnitID': 1}
2022-07-21T14:27:46.280Z	6.981	{'UnitID': 0}
2022-07-21T14:27:50.665Z	6.992	{'UnitID': 2}
2022-07-21T14:27:50.974Z	7.017	{'UnitID': 3}
2022-07-21T14:28:00.709Z	6.983	{'UnitID': 1}
2022-07-21T14:28:01.318Z	6.981	{'UnitID': 0}
2022-07-21T14:28:05.667Z	6.992	{'UnitID': 2}
2022-07-21T14:28:05.970Z	7.017	{'UnitID': 3}
2022-07-21T14:28:15.729Z	6.984	{'UnitID': 1}
2022-07-21T14:28:16.295Z	6.981	{'UnitID': 0}
2022-07-21T14:28:20.669Z	6.992	{'UnitID': 2}
2022-07-21T14:28:20.991Z	7.017	{'UnitID': 3}
2022-07-21T14:28:30.726Z	6.984	{'UnitID': 1}
2022-07-21T14:28:31.289Z	6.981	{'UnitID': 0}
2022-07-21T14:28:35.670Z	6.992	{'UnitID': 2}
2022-07-21T14:28:35.965Z	7.017	{'UnitID': 3}
2022-07-21T14:28:45.724Z	6.983	{'UnitID': 1}
2022-07-21T14:28:46.265Z	6.98	{'UnitID': 0}
2022-07-21T14:28:50.665Z	6.992	{'UnitID': 2}
2022-07-21T14:28:50.958Z	7.017	{'UnitID': 3}
2022-07-21T14:29:00.702Z	6.984	{'UnitID': 1}
2022-07-21T14:29:01.290Z	6.98	{'UnitID': 0}
2022-07-21T14:29:05.664Z	6.992	{'UnitID': 2}
2022-07-21T14:29:05.977Z	7.017	{'UnitID': 3}
2022-07-21T14:29:15.725Z	6.983	{'UnitID': 1}
2022-07-21T14:29:16.314Z	6.98	{'UnitID': 0}
2022-07-21T14:29:20.664Z	6.992	{'UnitID': 2}
2022-07-21T14:29:20.997Z	7.017	{'UnitID': 3}
2022-07-21T14:29:30.723Z	6.983	{'UnitID': 1}
2022-07-21T14:29:31.315Z	6.98	{'UnitID': 0}
2022-07-21T14:29:35.662Z	6.992	{'UnitID': 2}
2022-07-21T14:29:35.982Z	7.017	{'UnitID': 3}
2022-07-21T14:29:45.719Z	6.983	{'UnitID': 1}
2022-07-21T14:29:46.312Z	6.98	{'UnitID': 0}
2022-07-21T14:29:50.663Z	6.992	{'UnitID': 2}
2022-07-21T14:29:50.987Z	7.017	{'UnitID': 3}
2022-07-21T14:30:00.696Z	6.983	{'UnitID': 1}
2022-07-21T14:30:01.236Z	6.98	{'UnitID': 0}
2022-07-21T14:30:05.664Z	6.992	{'UnitID': 2}
2022-07-21T14:30:05.979Z	7.017	{'UnitID': 3}
2022-07-21T14:30:15.729Z	6.983	{'UnitID': 1}
2022-07-21T14:30:16.291Z	6.98	{'UnitID': 0}
2022-07-21T14:30:20.668Z	6.992	{'UnitID': 2}
2022-07-21T14:30:20.973Z	7.017	{'UnitID': 3}
2022-07-21T14:30:30.713Z	6.983	{'UnitID': 1}
2022-07-21T14:30:31.339Z	6.98	{'UnitID': 0}
2022-07-21T14:30:35.665Z	6.992	{'UnitID': 2}
2022-07-21T14:30:35.977Z	7.017	{'UnitID': 3}
2022-07-21T14:30:45.716Z	6.983	{'UnitID': 1}
2022-07-21T14:30:46.325Z	6.979	{'UnitID': 0}
2022-07-21T14:30:50.666Z	6.991	{'UnitID': 2}
2022-07-21T14:30:50.967Z	7.016	{'UnitID': 3}
2022-07-21T14:31:00.700Z	6.983	{'UnitID': 1}
2022-07-21T14:31:01.257Z	6.98	{'UnitID': 0}
2022-07-21T14:31:05.670Z	6.992	{'UnitID': 2}
2022-07-21T14:31:05.962Z	7.017	{'UnitID': 3}
2022-07-21T14:31:15.721Z	6.983	{'UnitID': 1}
2022-07-21T14:31:16.341Z	6.981	{'UnitID': 0}
2022-07-21T14:31:20.664Z	6.992	{'UnitID': 2}
2022-07-21T14:31:21.002Z	7.017	{'UnitID': 3}
2022-07-21T14:31:30.718Z	6.982	{'UnitID': 1}
2022-07-21T14:31:31.265Z	6.98	{'UnitID': 0}
2022-07-21T14:31:35.984Z	6.992	{'UnitID': 2}
2022-07-21T14:31:36.067Z	7.017	{'UnitID': 3}
2022-07-21T14:31:45.721Z	6.983	{'UnitID': 1}
2022-07-21T14:31:46.305Z	6.98	{'UnitID': 0}
2022-07-21T14:31:50.668Z	6.992	{'UnitID': 2}
2022-07-21T14:31:50.968Z	7.017	{'UnitID': 3}
2022-07-21T14:32:00.697Z	6.983	{'UnitID': 1}
2022-07-21T14:32:01.245Z	6.98	{'UnitID': 0}
2022-07-21T14:32:05.666Z	6.992	{'UnitID': 2}
2022-07-21T14:32:05.969Z	7.017	{'UnitID': 3}
2022-07-21T14:32:15.725Z	6.983	{'UnitID': 1}
2022-07-21T14:32:16.247Z	6.981	{'UnitID': 0}
2022-07-21T14:32:20.663Z	6.991	{'UnitID': 2}
2022-07-21T14:32:20.980Z	7.017	{'UnitID': 3}
2022-07-21T14:32:30.723Z	6.983	{'UnitID': 1}
2022-07-21T14:32:31.259Z	6.98	{'UnitID': 0}
2022-07-21T14:32:35.664Z	6.992	{'UnitID': 2}
2022-07-21T14:32:35.963Z	7.017	{'UnitID': 3}
2022-07-21T14:32:45.723Z	6.982	{'UnitID': 1}
2022-07-21T14:32:46.266Z	6.98	{'UnitID': 0}
2022-07-21T14:32:50.663Z	6.992	{'UnitID': 2}
2022-07-21T14:32:50.973Z	7.017	{'UnitID': 3}
2022-07-21T14:33:00.696Z	6.983	{'UnitID': 1}
2022-07-21T14:33:01.234Z	6.98	{'UnitID': 0}
2022-07-21T14:33:05.663Z	6.991	{'UnitID': 2}
2022-07-21T14:33:05.969Z	7.017	{'UnitID': 3}
2022-07-21T14:33:15.718Z	6.982	{'UnitID': 1}
2022-07-21T14:33:16.291Z	6.98	{'UnitID': 0}
2022-07-21T14:33:20.664Z	6.992	{'UnitID': 2}
2022-07-21T14:33:20.960Z	7.017	{'UnitID': 3}
2022-07-21T14:33:30.709Z	6.983	{'UnitID': 1}
2022-07-21T14:33:31.282Z	6.98	{'UnitID': 0}
2022-07-21T14:33:35.669Z	6.992	{'UnitID': 2}
2022-07-21T14:33:35.954Z	7.017	{'UnitID': 3}
2022-07-21T14:33:45.709Z	6.983	{'UnitID': 1}
2022-07-21T14:33:46.298Z	6.98	{'UnitID': 0}
2022-07-21T14:33:50.669Z	6.992	{'UnitID': 2}
2022-07-21T14:33:50.965Z	7.016	{'UnitID': 3}
2022-07-21T14:34:00.695Z	6.981	{'UnitID': 1}
2022-07-21T14:34:01.264Z	6.981	{'UnitID': 0}
2022-07-21T14:34:05.665Z	6.991	{'UnitID': 2}
2022-07-21T14:34:05.980Z	7.017	{'UnitID': 3}
2022-07-21T14:34:15.728Z	6.983	{'UnitID': 1}
2022-07-21T14:34:16.274Z	6.981	{'UnitID': 0}
2022-07-21T14:34:20.679Z	6.992	{'UnitID': 2}
2022-07-21T14:34:20.994Z	7.017	{'UnitID': 3}
2022-07-21T14:34:30.712Z	6.982	{'UnitID': 1}
2022-07-21T14:34:31.274Z	6.98	{'UnitID': 0}
2022-07-21T14:34:35.660Z	6.991	{'UnitID': 2}
2022-07-21T14:34:35.957Z	7.017	{'UnitID': 3}
2022-07-21T14:34:45.995Z	6.982	{'UnitID': 1}
2022-07-21T14:34:46.548Z	6.98	{'UnitID': 0}
2022-07-21T14:34:50.668Z	6.991	{'UnitID': 2}
2022-07-21T14:34:50.970Z	7.017	{'UnitID': 3}
2022-07-21T14:35:00.705Z	6.983	{'UnitID': 1}
2022-07-21T14:35:02.077Z	6.981	{'UnitID': 0}
2022-07-21T14:35:05.665Z	6.992	{'UnitID': 2}
2022-07-21T14:35:05.974Z	7.016	{'UnitID': 3}
2022-07-21T14:35:15.711Z	6.982	{'UnitID': 1}
2022-07-21T14:35:16.282Z	6.98	{'UnitID': 0}
2022-07-21T14:35:20.663Z	6.992	{'UnitID': 2}
2022-07-21T14:35:20.968Z	7.017	{'UnitID': 3}
2022-07-21T14:35:30.728Z	6.982	{'UnitID': 1}
2022-07-21T14:35:31.257Z	6.98	{'UnitID': 0}
2022-07-21T14:35:35.660Z	6.992	{'UnitID': 2}
2022-07-21T14:35:35.958Z	7.017	{'UnitID': 3}
2022-07-21T14:35:45.713Z	6.982	{'UnitID': 1}
2022-07-21T14:35:46.323Z	6.981	{'UnitID': 0}
2022-07-21T14:35:50.664Z	6.992	{'UnitID': 2}
2022-07-21T14:35:50.985Z	7.017	{'UnitID': 3}
2022-07-21T14:36:00.702Z	6.983	{'UnitID': 1}
2022-07-21T14:36:01.252Z	6.981	{'UnitID': 0}
2022-07-21T14:36:05.664Z	6.992	{'UnitID': 2}
2022-07-21T14:36:05.959Z	7.017	{'UnitID': 3}
2022-07-21T14:36:15.723Z	6.983	{'UnitID': 1}
2022-07-21T14:36:16.279Z	6.981	{'UnitID': 0}
2022-07-21T14:36:20.665Z	6.991	{'UnitID': 2}
2022-07-21T14:36:20.981Z	7.016	{'UnitID': 3}
2022-07-21T14:36:30.722Z	6.981	{'UnitID': 1}
2022-07-21T14:36:31.270Z	6.98	{'UnitID': 0}
2022-07-21T14:36:35.664Z	6.992	{'UnitID': 2}
2022-07-21T14:36:35.958Z	7.017	{'UnitID': 3}
2022-07-21T14:36:45.715Z	6.982	{'UnitID': 1}
2022-07-21T14:36:46.239Z	6.98	{'UnitID': 0}
2022-07-21T14:36:50.664Z	6.991	{'UnitID': 2}
2022-07-21T14:36:50.964Z	7.016	{'UnitID': 3}
2022-07-21T14:37:00.740Z	6.982	{'UnitID': 1}
2022-07-21T14:37:01.314Z	6.98	{'UnitID': 0}
2022-07-21T14:37:05.673Z	6.992	{'UnitID': 2}
2022-07-21T14:37:05.977Z	7.016	{'UnitID': 3}
2022-07-21T14:37:15.724Z	6.982	{'UnitID': 1}
2022-07-21T14:37:16.273Z	6.981	{'UnitID': 0}
2022-07-21T14:37:20.666Z	6.992	{'UnitID': 2}
2022-07-21T14:37:20.984Z	7.016	{'UnitID': 3}
2022-07-21T14:37:30.709Z	6.982	{'UnitID': 1}
2022-07-21T14:37:31.304Z	6.981	{'UnitID': 0}
2022-07-21T14:37:35.667Z	6.991	{'UnitID': 2}
2022-07-21T14:37:35.962Z	7.016	{'UnitID': 3}
2022-07-21T14:37:45.723Z	6.982	{'UnitID': 1}
2022-07-21T14:37:46.284Z	6.98	{'UnitID': 0}
2022-07-21T14:37:50.668Z	6.991	{'UnitID': 2}
2022-07-21T14:37:50.967Z	7.016	{'UnitID': 3}
2022-07-21T14:38:00.700Z	6.982	{'UnitID': 1}
2022-07-21T14:38:01.374Z	6.981	{'UnitID': 0}
2022-07-21T14:38:05.665Z	6.991	{'UnitID': 2}
2022-07-21T14:38:05.970Z	7.016	{'UnitID': 3}
2022-07-21T14:38:15.716Z	6.981	{'UnitID': 1}
2022-07-21T14:38:16.299Z	6.981	{'UnitID': 0}
2022-07-21T14:38:20.671Z	6.99	{'UnitID': 2}
2022-07-21T14:38:20.975Z	7.016	{'UnitID': 3}
2022-07-21T14:38:30.705Z	6.982	{'UnitID': 1}
2022-07-21T14:38:31.389Z	6.982	{'UnitID': 0}
2022-07-21T14:38:35.673Z	6.99	{'UnitID': 2}
2022-07-21T14:38:35.972Z	7.016	{'UnitID': 3}
2022-07-21T14:38:45.711Z	6.981	{'UnitID': 1}
2022-07-21T14:38:46.292Z	6.981	{'UnitID': 0}
2022-07-21T14:38:50.662Z	6.99	{'UnitID': 2}
2022-07-21T14:38:50.969Z	7.016	{'UnitID': 3}
2022-07-21T14:39:00.702Z	6.981	{'UnitID': 1}
2022-07-21T14:39:01.257Z	6.981	{'UnitID': 0}
2022-07-21T14:39:05.666Z	6.99	{'UnitID': 2}
2022-07-21T14:39:05.956Z	7.015	{'UnitID': 3}
2022-07-21T14:39:15.723Z	6.98	{'UnitID': 1}
2022-07-21T14:39:16.299Z	6.98	{'UnitID': 0}
2022-07-21T14:39:20.665Z	6.99	{'UnitID': 2}
2022-07-21T14:39:20.962Z	7.016	{'UnitID': 3}
2022-07-21T14:39:30.723Z	6.98	{'UnitID': 1}
2022-07-21T14:39:31.302Z	6.981	{'UnitID': 0}
2022-07-21T14:39:35.663Z	6.989	{'UnitID': 2}
2022-07-21T14:39:35.960Z	7.016	{'UnitID': 3}
2022-07-21T14:39:45.709Z	6.982	{'UnitID': 1}
2022-07-21T14:39:46.294Z	6.98	{'UnitID': 0}
2022-07-21T14:39:50.665Z	6.99	{'UnitID': 2}
2022-07-21T14:39:51.578Z	7.015	{'UnitID': 3}
2022-07-21T14:40:00.698Z	6.981	{'UnitID': 1}
2022-07-21T14:40:01.235Z	6.981	{'UnitID': 0}
2022-07-21T14:40:05.671Z	6.989	{'UnitID': 2}
2022-07-21T14:40:05.959Z	7.014	{'UnitID': 3}
2022-07-21T14:40:15.724Z	6.98	{'UnitID': 1}
2022-07-21T14:40:16.246Z	6.981	{'UnitID': 0}
2022-07-21T14:40:20.661Z	6.991	{'UnitID': 2}
2022-07-21T14:40:20.964Z	7.015	{'UnitID': 3}
2022-07-21T14:40:30.725Z	6.98	{'UnitID': 1}
2022-07-21T14:40:31.291Z	6.98	{'UnitID': 0}
2022-07-21T14:40:35.673Z	6.989	{'UnitID': 2}
2022-07-21T14:40:35.965Z	7.015	{'UnitID': 3}
2022-07-21T14:40:45.720Z	6.98	{'UnitID': 1}
2022-07-21T14:40:46.370Z	6.981	{'UnitID': 0}
2022-07-21T14:40:50.664Z	6.99	{'UnitID': 2}
2022-07-21T14:40:50.971Z	7.016	{'UnitID': 3}
2022-07-21T14:41:00.717Z	6.981	{'UnitID': 1}
2022-07-21T14:41:01.276Z	6.98	{'UnitID': 0}
2022-07-21T14:41:05.667Z	6.99	{'UnitID': 2}
2022-07-21T14:41:05.971Z	7.014	{'UnitID': 3}
2022-07-21T14:41:15.724Z	6.98	{'UnitID': 1}
2022-07-21T14:41:16.300Z	6.98	{'UnitID': 0}
2022-07-21T14:41:20.666Z	6.99	{'UnitID': 2}
2022-07-21T14:41:20.979Z	7.015	{'UnitID': 3}
2022-07-21T14:41:30.720Z	6.98	{'UnitID': 1}
2022-07-21T14:41:31.340Z	6.981	{'UnitID': 0}
2022-07-21T14:41:35.670Z	6.988	{'UnitID': 2}
2022-07-21T14:41:35.987Z	7.014	{'UnitID': 3}
2022-07-21T14:41:45.710Z	6.98	{'UnitID': 1}
2022-07-21T14:41:46.314Z	6.98	{'UnitID': 0}
2022-07-21T14:41:50.664Z	6.988	{'UnitID': 2}
2022-07-21T14:41:50.991Z	7.015	{'UnitID': 3}
2022-07-21T14:42:00.697Z	6.981	{'UnitID': 1}
2022-07-21T14:42:01.316Z	6.98	{'UnitID': 0}
2022-07-21T14:42:05.670Z	6.99	{'UnitID': 2}
2022-07-21T14:42:05.973Z	7.014	{'UnitID': 3}
2022-07-21T14:42:15.719Z	6.98	{'UnitID': 1}
2022-07-21T14:42:16.281Z	6.98	{'UnitID': 0}
2022-07-21T14:42:20.666Z	6.989	{'UnitID': 2}
2022-07-21T14:42:20.972Z	7.013	{'UnitID': 3}
2022-07-21T14:42:30.719Z	6.98	{'UnitID': 1}
2022-07-21T14:42:31.294Z	6.981	{'UnitID': 0}
2022-07-21T14:42:35.668Z	6.989	{'UnitID': 2}
2022-07-21T14:42:35.974Z	7.013	{'UnitID': 3}
2022-07-21T14:42:45.722Z	6.98	{'UnitID': 1}
2022-07-21T14:42:46.289Z	6.98	{'UnitID': 0}
2022-07-21T14:42:50.665Z	6.989	{'UnitID': 2}
2022-07-21T14:42:50.969Z	7.013	{'UnitID': 3}
2022-07-21T14:43:00.711Z	6.98	{'UnitID': 1}
2022-07-21T14:43:01.281Z	6.981	{'UnitID': 0}
2022-07-21T14:43:05.670Z	6.988	{'UnitID': 2}
2022-07-21T14:43:05.973Z	7.014	{'UnitID': 3}
2022-07-21T14:43:15.720Z	6.98	{'UnitID': 1}
2022-07-21T14:43:16.372Z	6.981	{'UnitID': 0}
2022-07-21T14:43:20.663Z	6.988	{'UnitID': 2}
2022-07-21T14:43:21.521Z	7.013	{'UnitID': 3}
2022-07-21T14:43:31.037Z	6.98	{'UnitID': 1}
2022-07-21T14:43:31.618Z	6.98	{'UnitID': 0}
2022-07-21T14:43:35.676Z	6.989	{'UnitID': 2}
2022-07-21T14:43:35.977Z	7.013	{'UnitID': 3}
2022-07-21T14:43:45.713Z	6.98	{'UnitID': 1}
2022-07-21T14:43:46.953Z	6.98	{'UnitID': 0}
2022-07-21T14:43:50.667Z	6.989	{'UnitID': 2}
2022-07-21T14:43:50.974Z	7.014	{'UnitID': 3}
2022-07-21T14:44:00.697Z	6.98	{'UnitID': 1}
2022-07-21T14:44:01.333Z	6.98	{'UnitID': 0}
2022-07-21T14:44:05.675Z	6.989	{'UnitID': 2}
2022-07-21T14:44:05.956Z	7.013	{'UnitID': 3}
2022-07-21T14:44:15.723Z	6.98	{'UnitID': 1}
2022-07-21T14:44:16.363Z	6.98	{'UnitID': 0}
2022-07-21T14:44:20.667Z	6.988	{'UnitID': 2}
2022-07-21T14:44:20.965Z	7.014	{'UnitID': 3}
2022-07-21T14:44:30.726Z	6.98	{'UnitID': 1}
2022-07-21T14:44:31.373Z	6.981	{'UnitID': 0}
2022-07-21T14:44:35.674Z	6.988	{'UnitID': 2}
2022-07-21T14:44:35.966Z	7.013	{'UnitID': 3}
2022-07-21T14:44:45.722Z	6.98	{'UnitID': 1}
2022-07-21T14:44:46.335Z	6.98	{'UnitID': 0}
2022-07-21T14:44:50.665Z	6.989	{'UnitID': 2}
2022-07-21T14:44:50.965Z	7.013	{'UnitID': 3}
2022-07-21T14:45:00.696Z	6.98	{'UnitID': 1}
2022-07-21T14:45:01.322Z	6.98	{'UnitID': 0}
2022-07-21T14:45:05.669Z	6.989	{'UnitID': 2}
2022-07-21T14:45:05.956Z	7.013	{'UnitID': 3}
2022-07-21T14:45:15.711Z	6.98	{'UnitID': 1}
2022-07-21T14:45:16.274Z	6.98	{'UnitID': 0}
2022-07-21T14:45:20.665Z	6.989	{'UnitID': 2}
2022-07-21T14:45:20.973Z	7.013	{'UnitID': 3}
2022-07-21T14:45:30.728Z	6.98	{'UnitID': 1}
2022-07-21T14:45:31.322Z	6.98	{'UnitID': 0}
2022-07-21T14:45:35.673Z	6.988	{'UnitID': 2}
2022-07-21T14:45:35.968Z	7.013	{'UnitID': 3}
2022-07-21T14:45:45.717Z	6.98	{'UnitID': 1}
2022-07-21T14:45:46.309Z	6.98	{'UnitID': 0}
2022-07-21T14:45:50.667Z	6.988	{'UnitID': 2}
2022-07-21T14:45:50.972Z	7.013	{'UnitID': 3}
2022-07-21T14:46:00.697Z	6.98	{'UnitID': 1}
2022-07-21T14:46:01.306Z	6.98	{'UnitID': 0}
2022-07-21T14:46:05.669Z	6.989	{'UnitID': 2}
2022-07-21T14:46:05.959Z	7.012	{'UnitID': 3}
2022-07-21T14:46:15.716Z	6.98	{'UnitID': 1}
2022-07-21T14:46:16.315Z	6.981	{'UnitID': 0}
2022-07-21T14:46:20.661Z	6.988	{'UnitID': 2}
2022-07-21T14:46:20.961Z	7.013	{'UnitID': 3}
2022-07-21T14:46:30.721Z	6.98	{'UnitID': 1}
2022-07-21T14:46:31.275Z	6.98	{'UnitID': 0}
2022-07-21T14:46:35.672Z	6.988	{'UnitID': 2}
2022-07-21T14:46:35.965Z	7.013	{'UnitID': 3}
2022-07-21T14:46:45.715Z	6.979	{'UnitID': 1}
2022-07-21T14:46:46.302Z	6.98	{'UnitID': 0}
2022-07-21T14:46:50.665Z	6.988	{'UnitID': 2}
2022-07-21T14:46:50.967Z	7.013	{'UnitID': 3}
2022-07-21T14:47:00.696Z	6.98	{'UnitID': 1}
2022-07-21T14:47:01.253Z	6.98	{'UnitID': 0}
2022-07-21T14:47:05.670Z	6.988	{'UnitID': 2}
2022-07-21T14:47:05.959Z	7.013	{'UnitID': 3}
2022-07-21T14:47:15.713Z	6.98	{'UnitID': 1}
2022-07-21T14:47:16.277Z	6.98	{'UnitID': 0}
2022-07-21T14:47:20.667Z	6.988	{'UnitID': 2}
2022-07-21T14:47:21.605Z	7.013	{'UnitID': 3}
2022-07-21T14:47:30.711Z	6.98	{'UnitID': 1}
2022-07-21T14:47:31.278Z	6.98	{'UnitID': 0}
2022-07-21T14:47:35.673Z	6.988	{'UnitID': 2}
2022-07-21T14:47:35.962Z	7.013	{'UnitID': 3}
2022-07-21T14:47:45.721Z	6.98	{'UnitID': 1}
2022-07-21T14:47:47.016Z	6.98	{'UnitID': 0}
2022-07-21T14:47:50.662Z	6.988	{'UnitID': 2}
2022-07-21T14:47:50.954Z	7.013	{'UnitID': 3}
2022-07-21T14:48:00.696Z	6.98	{'UnitID': 1}
2022-07-21T14:48:01.280Z	6.981	{'UnitID': 0}
2022-07-21T14:48:05.671Z	6.989	{'UnitID': 2}
2022-07-21T14:48:05.966Z	7.013	{'UnitID': 3}
2022-07-21T14:48:15.719Z	6.98	{'UnitID': 1}
2022-07-21T14:48:16.306Z	6.98	{'UnitID': 0}
2022-07-21T14:48:20.663Z	6.988	{'UnitID': 2}
2022-07-21T14:48:20.979Z	7.012	{'UnitID': 3}
2022-07-21T14:48:30.725Z	6.98	{'UnitID': 1}
2022-07-21T14:48:31.377Z	6.98	{'UnitID': 0}
2022-07-21T14:48:35.665Z	6.988	{'UnitID': 2}
2022-07-21T14:48:35.986Z	7.013	{'UnitID': 3}
2022-07-21T14:48:45.727Z	6.98	{'UnitID': 1}
2022-07-21T14:48:46.414Z	6.981	{'UnitID': 0}
2022-07-21T14:48:50.673Z	6.988	{'UnitID': 2}
2022-07-21T14:48:50.962Z	7.013	{'UnitID': 3}
2022-07-21T14:49:00.694Z	6.98	{'UnitID': 1}
2022-07-21T14:49:01.267Z	6.98	{'UnitID': 0}
2022-07-21T14:49:05.672Z	6.988	{'UnitID': 2}
2022-07-21T14:49:05.963Z	7.013	{'UnitID': 3}
2022-07-21T14:49:15.724Z	6.98	{'UnitID': 1}
2022-07-21T14:49:16.209Z	6.98	{'UnitID': 0}
2022-07-21T14:49:20.675Z	6.988	{'UnitID': 2}
2022-07-21T14:49:20.976Z	7.013	{'UnitID': 3}
2022-07-21T14:49:30.725Z	6.98	{'UnitID': 1}
2022-07-21T14:49:31.261Z	6.98	{'UnitID': 0}
2022-07-21T14:49:35.669Z	6.988	{'UnitID': 2}
2022-07-21T14:49:35.962Z	7.012	{'UnitID': 3}
2022-07-21T14:49:45.723Z	6.98	{'UnitID': 1}
2022-07-21T14:49:46.261Z	6.98	{'UnitID': 0}
2022-07-21T14:49:50.668Z	6.988	{'UnitID': 2}
2022-07-21T14:49:50.976Z	7.012	{'UnitID': 3}
2022-07-21T14:50:00.703Z	6.98	{'UnitID': 1}
2022-07-21T14:50:01.300Z	6.98	{'UnitID': 0}
2022-07-21T14:50:05.683Z	6.988	{'UnitID': 2}
2022-07-21T14:50:05.962Z	7.013	{'UnitID': 3}
2022-07-21T14:50:15.729Z	6.979	{'UnitID': 1}
2022-07-21T14:50:16.300Z	6.98	{'UnitID': 0}
2022-07-21T14:50:20.666Z	6.988	{'UnitID': 2}
2022-07-21T14:50:20.986Z	7.013	{'UnitID': 3}
2022-07-21T14:50:30.733Z	6.98	{'UnitID': 1}
2022-07-21T14:50:31.339Z	6.98	{'UnitID': 0}
2022-07-21T14:50:35.662Z	6.988	{'UnitID': 2}
2022-07-21T14:50:35.968Z	7.013	{'UnitID': 3}
2022-07-21T14:50:45.728Z	6.98	{'UnitID': 1}
2022-07-21T14:50:46.297Z	6.98	{'UnitID': 0}
2022-07-21T14:50:50.663Z	6.988	{'UnitID': 2}
2022-07-21T14:50:50.983Z	7.013	{'UnitID': 3}
2022-07-21T14:51:00.725Z	6.98	{'UnitID': 1}
2022-07-21T14:51:01.331Z	6.98	{'UnitID': 0}
2022-07-21T14:51:05.684Z	6.989	{'UnitID': 2}
2022-07-21T14:51:05.962Z	7.012	{'UnitID': 3}
2022-07-21T14:51:15.725Z	6.98	{'UnitID': 1}
2022-07-21T14:51:16.365Z	6.98	{'UnitID': 0}
2022-07-21T14:51:20.666Z	6.988	{'UnitID': 2}
2022-07-21T14:51:20.974Z	7.013	{'UnitID': 3}
2022-07-21T14:51:30.713Z	6.98	{'UnitID': 1}
2022-07-21T14:51:31.377Z	6.98	{'UnitID': 0}
2022-07-21T14:51:35.680Z	6.987	{'UnitID': 2}
2022-07-21T14:51:35.997Z	7.013	{'UnitID': 3}
2022-07-21T14:51:45.732Z	6.98	{'UnitID': 1}
2022-07-21T14:51:46.359Z	6.98	{'UnitID': 0}
2022-07-21T14:51:50.668Z	6.988	{'UnitID': 2}
2022-07-21T14:51:50.975Z	7.013	{'UnitID': 3}
2022-07-21T14:52:00.694Z	6.98	{'UnitID': 1}
2022-07-21T14:52:01.326Z	6.981	{'UnitID': 0}
2022-07-21T14:52:05.666Z	6.988	{'UnitID': 2}
2022-07-21T14:52:05.997Z	7.013	{'UnitID': 3}
2022-07-21T14:52:15.719Z	6.979	{'UnitID': 1}
2022-07-21T14:52:16.371Z	6.98	{'UnitID': 0}
2022-07-21T14:52:20.663Z	6.988	{'UnitID': 2}
2022-07-21T14:52:20.976Z	7.013	{'UnitID': 3}
2022-07-21T14:52:30.705Z	6.98	{'UnitID': 1}
2022-07-21T14:52:31.346Z	6.98	{'UnitID': 0}
2022-07-21T14:52:35.677Z	6.988	{'UnitID': 2}
2022-07-21T14:52:35.985Z	7.013	{'UnitID': 3}
2022-07-21T14:52:45.718Z	6.979	{'UnitID': 1}
2022-07-21T14:52:46.294Z	6.98	{'UnitID': 0}
2022-07-21T14:52:50.662Z	6.988	{'UnitID': 2}
2022-07-21T14:52:50.973Z	7.013	{'UnitID': 3}
2022-07-21T14:53:00.693Z	6.98	{'UnitID': 1}
2022-07-21T14:53:01.275Z	6.98	{'UnitID': 0}
2022-07-21T14:53:05.670Z	6.988	{'UnitID': 2}
2022-07-21T14:53:05.954Z	7.013	{'UnitID': 3}
2022-07-21T14:53:15.721Z	6.978	{'UnitID': 1}
2022-07-21T14:53:16.272Z	6.98	{'UnitID': 0}
2022-07-21T14:53:20.660Z	6.988	{'UnitID': 2}
2022-07-21T14:53:20.984Z	7.013	{'UnitID': 3}
2022-07-21T14:53:30.712Z	6.98	{'UnitID': 1}
2022-07-21T14:53:31.283Z	6.98	{'UnitID': 0}
2022-07-21T14:53:35.671Z	6.988	{'UnitID': 2}
2022-07-21T14:53:35.950Z	7.013	{'UnitID': 3}
2022-07-21T14:53:45.715Z	6.98	{'UnitID': 1}
2022-07-21T14:53:46.259Z	6.98	{'UnitID': 0}
2022-07-21T14:53:50.673Z	6.988	{'UnitID': 2}
2022-07-21T14:53:50.955Z	7.013	{'UnitID': 3}
2022-07-21T14:54:00.697Z	6.979	{'UnitID': 1}
2022-07-21T14:54:01.234Z	6.98	{'UnitID': 0}
2022-07-21T14:54:05.671Z	6.988	{'UnitID': 2}
2022-07-21T14:54:05.969Z	7.012	{'UnitID': 3}
2022-07-21T14:54:15.720Z	6.98	{'UnitID': 1}
2022-07-21T14:54:16.255Z	6.98	{'UnitID': 0}
2022-07-21T14:54:20.674Z	6.988	{'UnitID': 2}
2022-07-21T14:54:20.976Z	7.013	{'UnitID': 3}
2022-07-21T14:54:30.726Z	6.98	{'UnitID': 1}
2022-07-21T14:54:31.275Z	6.98	{'UnitID': 0}
2022-07-21T14:54:35.674Z	6.988	{'UnitID': 2}
2022-07-21T14:54:35.964Z	7.013	{'UnitID': 3}
2022-07-21T14:54:45.723Z	6.98	{'UnitID': 1}
2022-07-21T14:54:46.339Z	6.98	{'UnitID': 0}
2022-07-21T14:54:50.671Z	6.988	{'UnitID': 2}
2022-07-21T14:54:50.973Z	7.013	{'UnitID': 3}
2022-07-21T14:55:00.701Z	6.98	{'UnitID': 1}
2022-07-21T14:55:01.257Z	6.98	{'UnitID': 0}
2022-07-21T14:55:05.668Z	6.988	{'UnitID': 2}
2022-07-21T14:55:05.956Z	7.013	{'UnitID': 3}
2022-07-21T14:55:15.722Z	6.98	{'UnitID': 1}
2022-07-21T14:55:16.325Z	6.98	{'UnitID': 0}
2022-07-21T14:55:20.670Z	6.988	{'UnitID': 2}
2022-07-21T14:55:20.974Z	7.013	{'UnitID': 3}
2022-07-21T14:55:30.721Z	6.979	{'UnitID': 1}
2022-07-21T14:55:31.276Z	6.98	{'UnitID': 0}
2022-07-21T14:55:35.662Z	6.988	{'UnitID': 2}
2022-07-21T14:55:35.953Z	7.013	{'UnitID': 3}
2022-07-21T14:55:45.720Z	6.98	{'UnitID': 1}
2022-07-21T14:55:46.284Z	6.98	{'UnitID': 0}
2022-07-21T14:55:50.664Z	6.988	{'UnitID': 2}
2022-07-21T14:55:50.960Z	7.013	{'UnitID': 3}
2022-07-21T14:56:00.696Z	6.98	{'UnitID': 1}
2022-07-21T14:56:01.289Z	6.98	{'UnitID': 0}
2022-07-21T14:56:05.667Z	6.988	{'UnitID': 2}
2022-07-21T14:56:05.968Z	7.013	{'UnitID': 3}
2022-07-21T14:56:15.724Z	6.98	{'UnitID': 1}
2022-07-21T14:56:16.269Z	6.98	{'UnitID': 0}
2022-07-21T14:56:20.674Z	6.988	{'UnitID': 2}
2022-07-21T14:56:20.968Z	7.013	{'UnitID': 3}
2022-07-21T14:56:30.721Z	6.98	{'UnitID': 1}
2022-07-21T14:56:31.340Z	6.98	{'UnitID': 0}
2022-07-21T14:56:35.666Z	6.988	{'UnitID': 2}
2022-07-21T14:56:35.976Z	7.013	{'UnitID': 3}
2022-07-21T14:56:45.722Z	6.979	{'UnitID': 1}
2022-07-21T14:56:46.282Z	6.98	{'UnitID': 0}
2022-07-21T14:56:50.669Z	6.988	{'UnitID': 2}
2022-07-21T14:56:50.978Z	7.013	{'UnitID': 3}
2022-07-21T14:57:00.695Z	6.98	{'UnitID': 1}
2022-07-21T14:57:01.267Z	6.98	{'UnitID': 0}
2022-07-21T14:57:05.662Z	6.988	{'UnitID': 2}
2022-07-21T14:57:05.959Z	7.013	{'UnitID': 3}
2022-07-21T14:57:15.723Z	6.979	{'UnitID': 1}
2022-07-21T14:57:16.266Z	6.98	{'UnitID': 0}
2022-07-21T14:57:20.672Z	6.988	{'UnitID': 2}
2022-07-21T14:57:21.000Z	7.013	{'UnitID': 3}
2022-07-21T14:57:30.709Z	6.979	{'UnitID': 1}
2022-07-21T14:57:31.243Z	6.98	{'UnitID': 0}
2022-07-21T14:57:35.666Z	6.988	{'UnitID': 2}
2022-07-21T14:57:35.957Z	7.013	{'UnitID': 3}
2022-07-21T14:57:45.720Z	6.98	{'UnitID': 1}
2022-07-21T14:57:46.266Z	6.98	{'UnitID': 0}
2022-07-21T14:57:50.668Z	6.988	{'UnitID': 2}
2022-07-21T14:57:50.968Z	7.013	{'UnitID': 3}
2022-07-21T14:58:00.693Z	6.979	{'UnitID': 1}
2022-07-21T14:58:01.231Z	6.98	{'UnitID': 0}
2022-07-21T14:58:05.663Z	6.988	{'UnitID': 2}
2022-07-21T14:58:05.969Z	7.013	{'UnitID': 3}
2022-07-21T14:58:15.722Z	6.979	{'UnitID': 1}
2022-07-21T14:58:16.238Z	6.98	{'UnitID': 0}
2022-07-21T14:58:20.666Z	6.988	{'UnitID': 2}
2022-07-21T14:58:20.959Z	7.013	{'UnitID': 3}
2022-07-21T14:58:30.711Z	6.98	{'UnitID': 1}
2022-07-21T14:58:31.312Z	6.98	{'UnitID': 0}
2022-07-21T14:58:35.667Z	6.988	{'UnitID': 2}
2022-07-21T14:58:35.965Z	7.013	{'UnitID': 3}
2022-07-21T14:58:45.719Z	6.979	{'UnitID': 1}
2022-07-21T14:58:46.239Z	6.98	{'UnitID': 0}
2022-07-21T14:58:50.665Z	6.988	{'UnitID': 2}
2022-07-21T14:58:50.964Z	7.013	{'UnitID': 3}
2022-07-21T14:59:00.705Z	6.979	{'UnitID': 1}
2022-07-21T14:59:01.241Z	6.98	{'UnitID': 0}
2022-07-21T14:59:05.666Z	6.988	{'UnitID': 2}
2022-07-21T14:59:05.971Z	7.012	{'UnitID': 3}
2022-07-21T14:59:15.723Z	6.979	{'UnitID': 1}
2022-07-21T14:59:16.287Z	6.98	{'UnitID': 0}
2022-07-21T14:59:20.666Z	6.987	{'UnitID': 2}
2022-07-21T14:59:20.956Z	7.012	{'UnitID': 3}
2022-07-21T14:59:30.719Z	6.979	{'UnitID': 1}
2022-07-21T14:59:31.290Z	6.98	{'UnitID': 0}
2022-07-21T14:59:35.666Z	6.988	{'UnitID': 2}
2022-07-21T14:59:35.964Z	7.013	{'UnitID': 3}
2022-07-21T14:59:45.720Z	6.979	{'UnitID': 1}
2022-07-21T14:59:46.311Z	6.98	{'UnitID': 0}
2022-07-21T14:59:50.667Z	6.988	{'UnitID': 2}
2022-07-21T14:59:50.991Z	7.013	{'UnitID': 3}
2022-07-21T15:00:00.717Z	6.979	{'UnitID': 1}
2022-07-21T15:00:01.310Z	6.98	{'UnitID': 0}
2022-07-21T15:00:05.662Z	6.988	{'UnitID': 2}
2022-07-21T15:00:05.970Z	7.013	{'UnitID': 3}
2022-07-21T15:00:15.725Z	6.979	{'UnitID': 1}
2022-07-21T15:00:16.232Z	6.98	{'UnitID': 0}
2022-07-21T15:00:20.667Z	6.988	{'UnitID': 2}
2022-07-21T15:00:20.969Z	7.013	{'UnitID': 3}
2022-07-21T15:00:30.728Z	6.979	{'UnitID': 1}
2022-07-21T15:00:31.287Z	6.98	{'UnitID': 0}
2022-07-21T15:00:35.670Z	6.988	{'UnitID': 2}
2022-07-21T15:00:35.962Z	7.013	{'UnitID': 3}
2022-07-21T15:00:45.716Z	6.979	{'UnitID': 1}
2022-07-21T15:00:46.235Z	6.98	{'UnitID': 0}
2022-07-21T15:00:50.666Z	6.988	{'UnitID': 2}
2022-07-21T15:00:50.968Z	7.013	{'UnitID': 3}
2022-07-21T15:01:00.713Z	6.979	{'UnitID': 1}
2022-07-21T15:01:01.993Z	6.98	{'UnitID': 0}
2022-07-21T15:01:05.665Z	6.987	{'UnitID': 2}
2022-07-21T15:01:05.973Z	7.013	{'UnitID': 3}
2022-07-21T15:01:15.720Z	6.979	{'UnitID': 1}
2022-07-21T15:01:16.295Z	6.98	{'UnitID': 0}
2022-07-21T15:01:20.668Z	6.987	{'UnitID': 2}
2022-07-21T15:01:20.966Z	7.012	{'UnitID': 3}
2022-07-21T15:01:30.717Z	6.979	{'UnitID': 1}
2022-07-21T15:01:31.306Z	6.98	{'UnitID': 0}
2022-07-21T15:01:35.667Z	6.987	{'UnitID': 2}
2022-07-21T15:01:35.951Z	7.013	{'UnitID': 3}
2022-07-21T15:01:45.723Z	6.979	{'UnitID': 1}
2022-07-21T15:01:46.246Z	6.98	{'UnitID': 0}
2022-07-21T15:01:50.666Z	6.987	{'UnitID': 2}
2022-07-21T15:01:50.977Z	7.013	{'UnitID': 3}
2022-07-21T15:02:00.694Z	6.979	{'UnitID': 1}
2022-07-21T15:02:01.234Z	6.979	{'UnitID': 0}
2022-07-21T15:02:05.668Z	6.987	{'UnitID': 2}
2022-07-21T15:02:05.968Z	7.013	{'UnitID': 3}
2022-07-21T15:02:15.722Z	6.979	{'UnitID': 1}
2022-07-21T15:02:16.264Z	6.98	{'UnitID': 0}
2022-07-21T15:02:20.671Z	6.986	{'UnitID': 2}
2022-07-21T15:02:20.977Z	7.012	{'UnitID': 3}
2022-07-21T15:02:30.722Z	6.979	{'UnitID': 1}
2022-07-21T15:02:31.329Z	6.98	{'UnitID': 0}
2022-07-21T15:02:35.668Z	6.987	{'UnitID': 2}
2022-07-21T15:02:35.961Z	7.012	{'UnitID': 3}
2022-07-21T15:02:45.714Z	6.978	{'UnitID': 1}
2022-07-21T15:02:46.351Z	6.98	{'UnitID': 0}
2022-07-21T15:02:50.670Z	6.986	{'UnitID': 2}
2022-07-21T15:02:51.000Z	7.012	{'UnitID': 3}
2022-07-21T15:03:00.707Z	6.978	{'UnitID': 1}
2022-07-21T15:03:01.297Z	6.98	{'UnitID': 0}
2022-07-21T15:03:05.672Z	6.986	{'UnitID': 2}
2022-07-21T15:03:05.976Z	7.012	{'UnitID': 3}
2022-07-21T15:03:15.726Z	6.979	{'UnitID': 1}
2022-07-21T15:03:16.272Z	6.98	{'UnitID': 0}
2022-07-21T15:03:20.663Z	6.986	{'UnitID': 2}
2022-07-21T15:03:20.958Z	7.012	{'UnitID': 3}
2022-07-21T15:03:30.726Z	6.979	{'UnitID': 1}
2022-07-21T15:03:31.318Z	6.98	{'UnitID': 0}
2022-07-21T15:03:35.663Z	6.986	{'UnitID': 2}
2022-07-21T15:03:35.975Z	7.012	{'UnitID': 3}
2022-07-21T15:03:45.729Z	6.977	{'UnitID': 1}
2022-07-21T15:03:46.294Z	6.98	{'UnitID': 0}
2022-07-21T15:03:50.672Z	6.985	{'UnitID': 2}
2022-07-21T15:03:50.989Z	7.012	{'UnitID': 3}
2022-07-21T15:04:00.698Z	6.978	{'UnitID': 1}
2022-07-21T15:04:01.329Z	6.98	{'UnitID': 0}
2022-07-21T15:04:05.673Z	6.985	{'UnitID': 2}
2022-07-21T15:04:06.007Z	7.011	{'UnitID': 3}
2022-07-21T15:04:15.721Z	6.978	{'UnitID': 1}
2022-07-21T15:04:16.304Z	6.98	{'UnitID': 0}
2022-07-21T15:04:20.673Z	6.984	{'UnitID': 2}
2022-07-21T15:04:21.032Z	7.01	{'UnitID': 3}
2022-07-21T15:04:30.728Z	6.977	{'UnitID': 1}
2022-07-21T15:04:31.382Z	6.979	{'UnitID': 0}
2022-07-21T15:04:35.666Z	6.985	{'UnitID': 2}
2022-07-21T15:04:35.974Z	7.011	{'UnitID': 3}
2022-07-21T15:04:45.719Z	6.977	{'UnitID': 1}
2022-07-21T15:04:46.241Z	6.98	{'UnitID': 0}
2022-07-21T15:04:50.665Z	6.984	{'UnitID': 2}
2022-07-21T15:04:50.974Z	7.01	{'UnitID': 3}
2022-07-21T15:05:00.695Z	6.977	{'UnitID': 1}
2022-07-21T15:05:01.259Z	6.979	{'UnitID': 0}
2022-07-21T15:05:05.667Z	6.985	{'UnitID': 2}
2022-07-21T15:05:05.978Z	7.009	{'UnitID': 3}
2022-07-21T15:05:15.730Z	6.978	{'UnitID': 1}
2022-07-21T15:05:16.287Z	6.98	{'UnitID': 0}
2022-07-21T15:05:20.672Z	6.985	{'UnitID': 2}
2022-07-21T15:05:20.970Z	7.009	{'UnitID': 3}
2022-07-21T15:05:30.723Z	6.976	{'UnitID': 1}
2022-07-21T15:05:31.325Z	6.98	{'UnitID': 0}
2022-07-21T15:05:35.661Z	6.985	{'UnitID': 2}
2022-07-21T15:05:35.973Z	7.01	{'UnitID': 3}
2022-07-21T15:05:45.710Z	6.976	{'UnitID': 1}
2022-07-21T15:05:46.266Z	6.98	{'UnitID': 0}
2022-07-21T15:05:50.673Z	6.984	{'UnitID': 2}
2022-07-21T15:05:50.970Z	7.009	{'UnitID': 3}
2022-07-21T15:06:00.717Z	6.977	{'UnitID': 1}
2022-07-21T15:06:01.224Z	6.979	{'UnitID': 0}
2022-07-21T15:06:05.664Z	6.985	{'UnitID': 2}
2022-07-21T15:06:05.988Z	7.009	{'UnitID': 3}
2022-07-21T15:06:15.712Z	6.977	{'UnitID': 1}
2022-07-21T15:06:16.322Z	6.979	{'UnitID': 0}
2022-07-21T15:06:20.670Z	6.985	{'UnitID': 2}
2022-07-21T15:06:20.982Z	7.009	{'UnitID': 3}
2022-07-21T15:06:30.711Z	6.976	{'UnitID': 1}
2022-07-21T15:06:31.302Z	6.979	{'UnitID': 0}
2022-07-21T15:06:35.665Z	6.984	{'UnitID': 2}
2022-07-21T15:06:35.980Z	7.009	{'UnitID': 3}
2022-07-21T15:06:45.718Z	6.976	{'UnitID': 1}
2022-07-21T15:06:46.279Z	6.979	{'UnitID': 0}
2022-07-21T15:06:50.668Z	6.984	{'UnitID': 2}
2022-07-21T15:06:50.976Z	7.009	{'UnitID': 3}
2022-07-21T15:07:00.697Z	6.977	{'UnitID': 1}
2022-07-21T15:07:01.259Z	6.979	{'UnitID': 0}
2022-07-21T15:07:05.668Z	6.984	{'UnitID': 2}
2022-07-21T15:07:05.958Z	7.009	{'UnitID': 3}
2022-07-21T15:07:15.724Z	6.977	{'UnitID': 1}
2022-07-21T15:07:16.279Z	6.979	{'UnitID': 0}
2022-07-21T15:07:20.669Z	6.984	{'UnitID': 2}
2022-07-21T15:07:20.968Z	7.009	{'UnitID': 3}
2022-07-21T15:07:30.720Z	6.977	{'UnitID': 1}
2022-07-21T15:07:31.327Z	6.979	{'UnitID': 0}
2022-07-21T15:07:35.669Z	6.984	{'UnitID': 2}
2022-07-21T15:07:35.955Z	7.009	{'UnitID': 3}
2022-07-21T15:07:45.718Z	6.978	{'UnitID': 1}
2022-07-21T15:07:46.306Z	6.979	{'UnitID': 0}
2022-07-21T15:07:50.670Z	6.984	{'UnitID': 2}
2022-07-21T15:07:50.967Z	7.009	{'UnitID': 3}
2022-07-21T15:08:00.717Z	6.977	{'UnitID': 1}
2022-07-21T15:08:01.272Z	6.979	{'UnitID': 0}
2022-07-21T15:08:05.666Z	6.984	{'UnitID': 2}
2022-07-21T15:08:05.951Z	7.009	{'UnitID': 3}
2022-07-21T15:08:15.726Z	6.977	{'UnitID': 1}
2022-07-21T15:08:16.347Z	6.98	{'UnitID': 0}
2022-07-21T15:08:20.673Z	6.984	{'UnitID': 2}
2022-07-21T15:08:20.964Z	7.009	{'UnitID': 3}
2022-07-21T15:08:30.725Z	6.977	{'UnitID': 1}
2022-07-21T15:08:31.314Z	6.978	{'UnitID': 0}
2022-07-21T15:08:35.666Z	6.984	{'UnitID': 2}
2022-07-21T15:08:35.963Z	7.009	{'UnitID': 3}
2022-07-21T15:08:45.719Z	6.976	{'UnitID': 1}
2022-07-21T15:08:46.302Z	6.978	{'UnitID': 0}
2022-07-21T15:08:50.671Z	6.984	{'UnitID': 2}
2022-07-21T15:08:50.971Z	7.009	{'UnitID': 3}
2022-07-21T15:09:00.712Z	6.977	{'UnitID': 1}
2022-07-21T15:09:01.308Z	6.978	{'UnitID': 0}
2022-07-21T15:09:05.668Z	6.984	{'UnitID': 2}
2022-07-21T15:09:05.969Z	7.009	{'UnitID': 3}
2022-07-21T15:09:15.712Z	6.977	{'UnitID': 1}
2022-07-21T15:09:16.327Z	6.978	{'UnitID': 0}
2022-07-21T15:09:20.675Z	6.984	{'UnitID': 2}
2022-07-21T15:09:20.955Z	7.009	{'UnitID': 3}
2022-07-21T15:09:30.716Z	6.978	{'UnitID': 1}
2022-07-21T15:09:31.309Z	6.979	{'UnitID': 0}
2022-07-21T15:09:35.666Z	6.984	{'UnitID': 2}
2022-07-21T15:09:35.972Z	7.009	{'UnitID': 3}
2022-07-21T15:09:45.724Z	6.977	{'UnitID': 1}
2022-07-21T15:09:46.265Z	6.978	{'UnitID': 0}
2022-07-21T15:09:50.670Z	6.984	{'UnitID': 2}
2022-07-21T15:09:50.950Z	7.009	{'UnitID': 3}
2022-07-21T15:10:00.712Z	6.977	{'UnitID': 1}
2022-07-21T15:10:01.259Z	6.979	{'UnitID': 0}
2022-07-21T15:10:05.662Z	6.984	{'UnitID': 2}
2022-07-21T15:10:05.960Z	7.009	{'UnitID': 3}
2022-07-21T15:10:15.726Z	6.978	{'UnitID': 1}
2022-07-21T15:10:16.281Z	6.978	{'UnitID': 0}
2022-07-21T15:10:20.666Z	6.984	{'UnitID': 2}
2022-07-21T15:10:20.964Z	7.009	{'UnitID': 3}
2022-07-21T15:10:30.723Z	6.977	{'UnitID': 1}
2022-07-21T15:10:31.272Z	6.978	{'UnitID': 0}
2022-07-21T15:10:35.688Z	6.984	{'UnitID': 2}
2022-07-21T15:10:35.976Z	7.009	{'UnitID': 3}
2022-07-21T15:10:45.747Z	6.978	{'UnitID': 1}
2022-07-21T15:10:46.321Z	6.978	{'UnitID': 0}
2022-07-21T15:10:50.670Z	6.984	{'UnitID': 2}
2022-07-21T15:10:50.956Z	7.009	{'UnitID': 3}
2022-07-21T15:11:00.715Z	6.978	{'UnitID': 1}
2022-07-21T15:11:01.438Z	6.978	{'UnitID': 0}
2022-07-21T15:11:05.662Z	6.984	{'UnitID': 2}
2022-07-21T15:11:05.975Z	7.009	{'UnitID': 3}
2022-07-21T15:11:15.711Z	6.976	{'UnitID': 1}
2022-07-21T15:11:16.319Z	6.978	{'UnitID': 0}
2022-07-21T15:11:20.668Z	6.984	{'UnitID': 2}
2022-07-21T15:11:20.963Z	7.009	{'UnitID': 3}
2022-07-21T15:11:30.714Z	6.977	{'UnitID': 1}
2022-07-21T15:11:31.327Z	6.978	{'UnitID': 0}
2022-07-21T15:11:35.673Z	6.984	{'UnitID': 2}
2022-07-21T15:11:35.957Z	7.009	{'UnitID': 3}
2022-07-21T15:11:45.722Z	6.976	{'UnitID': 1}
2022-07-21T15:11:46.287Z	6.977	{'UnitID': 0}
2022-07-21T15:11:50.671Z	6.984	{'UnitID': 2}
2022-07-21T15:11:50.962Z	7.009	{'UnitID': 3}
2022-07-21T15:12:00.715Z	6.977	{'UnitID': 1}
2022-07-21T15:12:01.293Z	6.979	{'UnitID': 0}
2022-07-21T15:12:05.668Z	6.984	{'UnitID': 2}
2022-07-21T15:12:05.991Z	7.009	{'UnitID': 3}
2022-07-21T15:12:15.725Z	6.976	{'UnitID': 1}
2022-07-21T15:12:16.322Z	6.979	{'UnitID': 0}
2022-07-21T15:12:20.668Z	6.984	{'UnitID': 2}
2022-07-21T15:12:20.975Z	7.009	{'UnitID': 3}
2022-07-21T15:12:30.717Z	6.977	{'UnitID': 1}
2022-07-21T15:12:31.333Z	6.979	{'UnitID': 0}
2022-07-21T15:12:35.671Z	6.984	{'UnitID': 2}
2022-07-21T15:12:35.967Z	7.009	{'UnitID': 3}
2022-07-21T15:12:45.715Z	6.976	{'UnitID': 1}
2022-07-21T15:12:46.306Z	6.978	{'UnitID': 0}
2022-07-21T15:12:50.670Z	6.984	{'UnitID': 2}
2022-07-21T15:12:50.962Z	7.009	{'UnitID': 3}
2022-07-21T15:13:00.718Z	6.976	{'UnitID': 1}
2022-07-21T15:13:01.246Z	6.978	{'UnitID': 0}
2022-07-21T15:13:05.668Z	6.984	{'UnitID': 2}
2022-07-21T15:13:05.969Z	7.009	{'UnitID': 3}
2022-07-21T15:13:15.724Z	6.976	{'UnitID': 1}
2022-07-21T15:13:16.291Z	6.978	{'UnitID': 0}
2022-07-21T15:13:20.672Z	6.984	{'UnitID': 2}
2022-07-21T15:13:20.973Z	7.009	{'UnitID': 3}
2022-07-21T15:13:30.719Z	6.976	{'UnitID': 1}
2022-07-21T15:13:31.274Z	6.978	{'UnitID': 0}
2022-07-21T15:13:35.663Z	6.984	{'UnitID': 2}
2022-07-21T15:13:35.983Z	7.009	{'UnitID': 3}
2022-07-21T15:13:45.721Z	6.976	{'UnitID': 1}
2022-07-21T15:13:46.275Z	6.977	{'UnitID': 0}
2022-07-21T15:13:50.664Z	6.984	{'UnitID': 2}
2022-07-21T15:13:50.961Z	7.008	{'UnitID': 3}
2022-07-21T15:14:00.717Z	6.976	{'UnitID': 1}
2022-07-21T15:14:01.240Z	6.978	{'UnitID': 0}
2022-07-21T15:14:05.667Z	6.983	{'UnitID': 2}
2022-07-21T15:14:05.963Z	7.009	{'UnitID': 3}
2022-07-21T15:14:15.713Z	6.977	{'UnitID': 1}
2022-07-21T15:14:16.267Z	6.978	{'UnitID': 0}
2022-07-21T15:14:20.673Z	6.984	{'UnitID': 2}
2022-07-21T15:14:20.958Z	7.008	{'UnitID': 3}
2022-07-21T15:14:30.708Z	6.976	{'UnitID': 1}
2022-07-21T15:14:31.264Z	6.978	{'UnitID': 0}
2022-07-21T15:14:35.663Z	6.984	{'UnitID': 2}
2022-07-21T15:14:35.957Z	7.009	{'UnitID': 3}
2022-07-21T15:14:45.710Z	6.976	{'UnitID': 1}
2022-07-21T15:14:46.306Z	6.977	{'UnitID': 0}
2022-07-21T15:14:50.674Z	6.984	{'UnitID': 2}
2022-07-21T15:14:50.967Z	7.009	{'UnitID': 3}
2022-07-21T15:15:00.698Z	6.976	{'UnitID': 1}
2022-07-21T15:15:01.204Z	6.977	{'UnitID': 0}
2022-07-21T15:15:05.665Z	6.984	{'UnitID': 2}
2022-07-21T15:15:05.978Z	7.009	{'UnitID': 3}
2022-07-21T15:15:15.723Z	6.976	{'UnitID': 1}
2022-07-21T15:15:16.262Z	6.978	{'UnitID': 0}
2022-07-21T15:15:20.673Z	6.984	{'UnitID': 2}
2022-07-21T15:15:20.969Z	7.009	{'UnitID': 3}
2022-07-21T15:15:30.721Z	6.976	{'UnitID': 1}
2022-07-21T15:15:31.288Z	6.977	{'UnitID': 0}
2022-07-21T15:15:35.664Z	6.984	{'UnitID': 2}
2022-07-21T15:15:35.994Z	7.008	{'UnitID': 3}
2022-07-21T15:15:45.723Z	6.976	{'UnitID': 1}
2022-07-21T15:15:46.262Z	6.978	{'UnitID': 0}
2022-07-21T15:15:50.670Z	6.984	{'UnitID': 2}
2022-07-21T15:15:50.961Z	7.009	{'UnitID': 3}
2022-07-21T15:16:00.708Z	6.976	{'UnitID': 1}
2022-07-21T15:16:01.245Z	6.978	{'UnitID': 0}
2022-07-21T15:16:05.668Z	6.984	{'UnitID': 2}
2022-07-21T15:16:05.971Z	7.008	{'UnitID': 3}
2022-07-21T15:16:15.714Z	6.976	{'UnitID': 1}
2022-07-21T15:16:16.279Z	6.977	{'UnitID': 0}
2022-07-21T15:16:20.672Z	6.983	{'UnitID': 2}
2022-07-21T15:16:20.964Z	7.008	{'UnitID': 3}
2022-07-21T15:16:30.721Z	6.976	{'UnitID': 1}
2022-07-21T15:16:31.295Z	6.976	{'UnitID': 0}
2022-07-21T15:16:35.670Z	6.982	{'UnitID': 2}
2022-07-21T15:16:35.981Z	7.009	{'UnitID': 3}
2022-07-21T15:16:45.722Z	6.976	{'UnitID': 1}
2022-07-21T15:16:46.227Z	6.977	{'UnitID': 0}
2022-07-21T15:16:50.674Z	6.982	{'UnitID': 2}
2022-07-21T15:16:50.964Z	7.008	{'UnitID': 3}
2022-07-21T15:17:00.714Z	6.976	{'UnitID': 1}
2022-07-21T15:17:01.198Z	6.978	{'UnitID': 0}
2022-07-21T15:17:05.663Z	6.983	{'UnitID': 2}
2022-07-21T15:17:05.954Z	7.009	{'UnitID': 3}
2022-07-21T15:17:15.722Z	6.976	{'UnitID': 1}
2022-07-21T15:17:16.325Z	6.977	{'UnitID': 0}
2022-07-21T15:17:20.670Z	6.983	{'UnitID': 2}
2022-07-21T15:17:20.962Z	7.008	{'UnitID': 3}
2022-07-21T15:17:30.720Z	6.976	{'UnitID': 1}
2022-07-21T15:17:31.260Z	6.977	{'UnitID': 0}
2022-07-21T15:17:35.670Z	6.983	{'UnitID': 2}
2022-07-21T15:17:35.978Z	7.008	{'UnitID': 3}
2022-07-21T15:17:45.714Z	6.976	{'UnitID': 1}
2022-07-21T15:17:46.267Z	6.977	{'UnitID': 0}
2022-07-21T15:17:50.674Z	6.983	{'UnitID': 2}
2022-07-21T15:17:50.971Z	7.008	{'UnitID': 3}
2022-07-21T15:18:00.704Z	6.976	{'UnitID': 1}
2022-07-21T15:18:01.247Z	6.977	{'UnitID': 0}
2022-07-21T15:18:05.661Z	6.983	{'UnitID': 2}
2022-07-21T15:18:05.956Z	7.007	{'UnitID': 3}
2022-07-21T15:18:15.718Z	6.976	{'UnitID': 1}
2022-07-21T15:18:16.282Z	6.977	{'UnitID': 0}
2022-07-21T15:18:20.670Z	6.984	{'UnitID': 2}
2022-07-21T15:18:21.024Z	7.008	{'UnitID': 3}
2022-07-21T15:18:30.719Z	6.976	{'UnitID': 1}
2022-07-21T15:18:31.961Z	6.976	{'UnitID': 0}
2022-07-21T15:18:35.663Z	6.983	{'UnitID': 2}
2022-07-21T15:18:36.012Z	7.007	{'UnitID': 3}
2022-07-21T15:18:45.713Z	6.976	{'UnitID': 1}
2022-07-21T15:18:46.317Z	6.977	{'UnitID': 0}
2022-07-21T15:18:50.670Z	6.982	{'UnitID': 2}
2022-07-21T15:18:51.017Z	7.008	{'UnitID': 3}
2022-07-21T15:19:00.737Z	6.976	{'UnitID': 1}
2022-07-21T15:19:01.332Z	6.977	{'UnitID': 0}
2022-07-21T15:19:05.676Z	6.982	{'UnitID': 2}
2022-07-21T15:19:06.008Z	7.006	{'UnitID': 3}
2022-07-21T15:19:15.711Z	6.976	{'UnitID': 1}
2022-07-21T15:19:16.349Z	6.976	{'UnitID': 0}
2022-07-21T15:19:20.674Z	6.981	{'UnitID': 2}
2022-07-21T15:19:21.000Z	7.007	{'UnitID': 3}
2022-07-21T15:19:30.711Z	6.976	{'UnitID': 1}
2022-07-21T15:19:31.304Z	6.976	{'UnitID': 0}
2022-07-21T15:19:35.674Z	6.982	{'UnitID': 2}
2022-07-21T15:19:35.970Z	7.007	{'UnitID': 3}
2022-07-21T15:19:45.710Z	6.976	{'UnitID': 1}
2022-07-21T15:19:46.315Z	6.976	{'UnitID': 0}
2022-07-21T15:19:50.667Z	6.982	{'UnitID': 2}
2022-07-21T15:19:50.966Z	7.007	{'UnitID': 3}
2022-07-21T15:20:00.725Z	6.976	{'UnitID': 1}
2022-07-21T15:20:01.286Z	6.976	{'UnitID': 0}
2022-07-21T15:20:05.991Z	6.982	{'UnitID': 2}
2022-07-21T15:20:06.089Z	7.007	{'UnitID': 3}
2022-07-21T15:20:15.720Z	6.976	{'UnitID': 1}
2022-07-21T15:20:16.324Z	6.976	{'UnitID': 0}
2022-07-21T15:20:20.671Z	6.98	{'UnitID': 2}
2022-07-21T15:20:20.957Z	7.006	{'UnitID': 3}
2022-07-21T15:20:30.993Z	6.976	{'UnitID': 1}
2022-07-21T15:20:31.660Z	6.976	{'UnitID': 0}
2022-07-21T15:20:35.667Z	6.982	{'UnitID': 2}
2022-07-21T15:20:35.958Z	7.006	{'UnitID': 3}
2022-07-21T15:20:45.720Z	6.976	{'UnitID': 1}
2022-07-21T15:20:46.256Z	6.977	{'UnitID': 0}
2022-07-21T15:20:50.671Z	6.98	{'UnitID': 2}
2022-07-21T15:20:50.991Z	7.006	{'UnitID': 3}
2022-07-21T15:21:00.715Z	6.976	{'UnitID': 1}
2022-07-21T15:21:01.229Z	6.976	{'UnitID': 0}
2022-07-21T15:21:05.665Z	6.981	{'UnitID': 2}
2022-07-21T15:21:05.976Z	7.005	{'UnitID': 3}
2022-07-21T15:21:15.707Z	6.976	{'UnitID': 1}
2022-07-21T15:21:16.340Z	6.976	{'UnitID': 0}
2022-07-21T15:21:20.666Z	6.98	{'UnitID': 2}
2022-07-21T15:21:20.962Z	7.005	{'UnitID': 3}
2022-07-21T15:21:30.715Z	6.976	{'UnitID': 1}
2022-07-21T15:21:31.259Z	6.976	{'UnitID': 0}
2022-07-21T15:21:35.665Z	6.98	{'UnitID': 2}
2022-07-21T15:21:35.956Z	7.006	{'UnitID': 3}
2022-07-21T15:21:45.715Z	6.976	{'UnitID': 1}
2022-07-21T15:21:46.304Z	6.977	{'UnitID': 0}
2022-07-21T15:21:50.669Z	6.98	{'UnitID': 2}
2022-07-21T15:21:50.964Z	7.005	{'UnitID': 3}
2022-07-21T15:22:00.715Z	6.976	{'UnitID': 1}
2022-07-21T15:22:01.220Z	6.976	{'UnitID': 0}
2022-07-21T15:22:05.666Z	6.98	{'UnitID': 2}
2022-07-21T15:22:05.975Z	7.005	{'UnitID': 3}
2022-07-21T15:22:15.717Z	6.976	{'UnitID': 1}
2022-07-21T15:22:16.267Z	6.976	{'UnitID': 0}
2022-07-21T15:22:20.671Z	6.98	{'UnitID': 2}
2022-07-21T15:22:20.962Z	7.005	{'UnitID': 3}
2022-07-21T15:22:30.725Z	6.976	{'UnitID': 1}
2022-07-21T15:22:31.244Z	6.976	{'UnitID': 0}
2022-07-21T15:22:35.669Z	6.98	{'UnitID': 2}
2022-07-21T15:22:35.957Z	7.005	{'UnitID': 3}
2022-07-21T15:22:45.710Z	6.976	{'UnitID': 1}
2022-07-21T15:22:46.265Z	6.976	{'UnitID': 0}
2022-07-21T15:22:50.671Z	6.98	{'UnitID': 2}
2022-07-21T15:22:50.961Z	7.005	{'UnitID': 3}
2022-07-21T15:23:00.697Z	6.976	{'UnitID': 1}
2022-07-21T15:23:01.266Z	6.976	{'UnitID': 0}
2022-07-21T15:23:05.667Z	6.978	{'UnitID': 2}
2022-07-21T15:23:05.968Z	7.005	{'UnitID': 3}
2022-07-21T15:23:15.720Z	6.976	{'UnitID': 1}
2022-07-21T15:23:16.253Z	6.976	{'UnitID': 0}
2022-07-21T15:23:20.669Z	6.98	{'UnitID': 2}
2022-07-21T15:23:20.956Z	7.005	{'UnitID': 3}
2022-07-21T15:23:30.719Z	6.976	{'UnitID': 1}
2022-07-21T15:23:31.254Z	6.976	{'UnitID': 0}
2022-07-21T15:23:35.667Z	6.98	{'UnitID': 2}
2022-07-21T15:23:35.970Z	7.005	{'UnitID': 3}
2022-07-21T15:23:45.721Z	6.976	{'UnitID': 1}
2022-07-21T15:23:46.318Z	6.976	{'UnitID': 0}
2022-07-21T15:23:50.670Z	6.98	{'UnitID': 2}
2022-07-21T15:23:50.965Z	7.005	{'UnitID': 3}
2022-07-21T15:24:00.709Z	6.976	{'UnitID': 1}
2022-07-21T15:24:01.246Z	6.976	{'UnitID': 0}
2022-07-21T15:24:05.665Z	6.98	{'UnitID': 2}
2022-07-21T15:24:05.966Z	7.005	{'UnitID': 3}
2022-07-21T15:24:15.722Z	6.976	{'UnitID': 1}
2022-07-21T15:24:16.315Z	6.976	{'UnitID': 0}
2022-07-21T15:24:20.672Z	6.98	{'UnitID': 2}
2022-07-21T15:24:20.948Z	7.005	{'UnitID': 3}
2022-07-21T15:24:30.720Z	6.976	{'UnitID': 1}
2022-07-21T15:24:31.268Z	6.976	{'UnitID': 0}
2022-07-21T15:24:35.664Z	6.98	{'UnitID': 2}
2022-07-21T15:24:35.957Z	7.005	{'UnitID': 3}
2022-07-21T15:24:45.716Z	6.976	{'UnitID': 1}
2022-07-21T15:24:46.266Z	6.976	{'UnitID': 0}
2022-07-21T15:24:50.671Z	6.98	{'UnitID': 2}
2022-07-21T15:24:50.970Z	7.005	{'UnitID': 3}
2022-07-21T15:25:00.714Z	6.976	{'UnitID': 1}
2022-07-21T15:25:01.247Z	6.976	{'UnitID': 0}
2022-07-21T15:25:05.664Z	6.98	{'UnitID': 2}
2022-07-21T15:25:05.965Z	7.005	{'UnitID': 3}
2022-07-21T15:25:15.721Z	6.976	{'UnitID': 1}
2022-07-21T15:25:16.295Z	6.976	{'UnitID': 0}
2022-07-21T15:25:20.670Z	6.98	{'UnitID': 2}
2022-07-21T15:25:20.988Z	7.005	{'UnitID': 3}
2022-07-21T15:25:30.711Z	6.976	{'UnitID': 1}
2022-07-21T15:25:31.292Z	6.976	{'UnitID': 0}
2022-07-21T15:25:35.664Z	6.98	{'UnitID': 2}
2022-07-21T15:25:35.961Z	7.005	{'UnitID': 3}
2022-07-21T15:25:45.728Z	6.976	{'UnitID': 1}
2022-07-21T15:25:46.262Z	6.976	{'UnitID': 0}
2022-07-21T15:25:50.673Z	6.98	{'UnitID': 2}
2022-07-21T15:25:50.984Z	7.005	{'UnitID': 3}
2022-07-21T15:26:00.706Z	6.976	{'UnitID': 1}
2022-07-21T15:26:01.302Z	6.976	{'UnitID': 0}
2022-07-21T15:26:05.665Z	6.98	{'UnitID': 2}
2022-07-21T15:26:05.977Z	7.004	{'UnitID': 3}
2022-07-21T15:26:15.717Z	6.976	{'UnitID': 1}
2022-07-21T15:26:16.287Z	6.976	{'UnitID': 0}
2022-07-21T15:26:20.668Z	6.98	{'UnitID': 2}
2022-07-21T15:26:20.967Z	7.005	{'UnitID': 3}
2022-07-21T15:26:30.721Z	6.976	{'UnitID': 1}
2022-07-21T15:26:31.303Z	6.976	{'UnitID': 0}
2022-07-21T15:26:35.666Z	6.98	{'UnitID': 2}
2022-07-21T15:26:36.006Z	7.005	{'UnitID': 3}
2022-07-21T15:26:45.712Z	6.976	{'UnitID': 1}
2022-07-21T15:26:46.356Z	6.976	{'UnitID': 0}
2022-07-21T15:26:50.683Z	6.98	{'UnitID': 2}
2022-07-21T15:26:51.005Z	7.004	{'UnitID': 3}
2022-07-21T15:27:00.709Z	6.976	{'UnitID': 1}
2022-07-21T15:27:01.331Z	6.976	{'UnitID': 0}
2022-07-21T15:27:05.668Z	6.98	{'UnitID': 2}
2022-07-21T15:27:05.972Z	7.004	{'UnitID': 3}
2022-07-21T15:27:15.709Z	6.976	{'UnitID': 1}
2022-07-21T15:27:16.344Z	6.976	{'UnitID': 0}
2022-07-21T15:27:20.671Z	6.98	{'UnitID': 2}
2022-07-21T15:27:20.985Z	7.004	{'UnitID': 3}
2022-07-21T15:27:30.721Z	6.976	{'UnitID': 1}
2022-07-21T15:27:31.443Z	6.976	{'UnitID': 0}
2022-07-21T15:27:35.670Z	6.98	{'UnitID': 2}
2022-07-21T15:27:35.978Z	7.004	{'UnitID': 3}
2022-07-21T15:27:45.712Z	6.976	{'UnitID': 1}
2022-07-21T15:27:46.305Z	6.976	{'UnitID': 0}
2022-07-21T15:27:50.676Z	6.98	{'UnitID': 2}
2022-07-21T15:27:50.993Z	7.003	{'UnitID': 3}
2022-07-21T15:28:00.696Z	6.976	{'UnitID': 1}
2022-07-21T15:28:01.251Z	6.976	{'UnitID': 0}
2022-07-21T15:28:05.666Z	6.98	{'UnitID': 2}
2022-07-21T15:28:05.983Z	7.003	{'UnitID': 3}
2022-07-21T15:28:15.722Z	6.976	{'UnitID': 1}
2022-07-21T15:28:16.269Z	6.976	{'UnitID': 0}
2022-07-21T15:28:20.667Z	6.98	{'UnitID': 2}
2022-07-21T15:28:20.960Z	7.003	{'UnitID': 3}
2022-07-21T15:28:30.709Z	6.976	{'UnitID': 1}
2022-07-21T15:28:31.283Z	6.976	{'UnitID': 0}
2022-07-21T15:28:35.665Z	6.98	{'UnitID': 2}
2022-07-21T15:28:35.965Z	7.003	{'UnitID': 3}
2022-07-21T15:28:45.714Z	6.976	{'UnitID': 1}
2022-07-21T15:28:46.279Z	6.976	{'UnitID': 0}
2022-07-21T15:28:50.665Z	6.98	{'UnitID': 2}
2022-07-21T15:28:50.962Z	7.003	{'UnitID': 3}
2022-07-21T15:29:00.715Z	6.976	{'UnitID': 1}
2022-07-21T15:29:01.219Z	6.976	{'UnitID': 0}
2022-07-21T15:29:05.665Z	6.98	{'UnitID': 2}
2022-07-21T15:29:06.579Z	7.003	{'UnitID': 3}
2022-07-21T15:29:15.703Z	6.976	{'UnitID': 1}
2022-07-21T15:29:16.277Z	6.976	{'UnitID': 0}
2022-07-21T15:29:20.667Z	6.98	{'UnitID': 2}
2022-07-21T15:29:20.975Z	7.003	{'UnitID': 3}
2022-07-21T15:29:30.716Z	6.976	{'UnitID': 1}
2022-07-21T15:29:31.424Z	6.977	{'UnitID': 0}
2022-07-21T15:29:35.670Z	6.979	{'UnitID': 2}
2022-07-21T15:29:35.971Z	7.002	{'UnitID': 3}
2022-07-21T15:29:45.720Z	6.976	{'UnitID': 1}
2022-07-21T15:29:46.347Z	6.977	{'UnitID': 0}
2022-07-21T15:29:50.667Z	6.98	{'UnitID': 2}
2022-07-21T15:29:50.974Z	7.001	{'UnitID': 3}
2022-07-21T15:30:00.709Z	6.976	{'UnitID': 1}
2022-07-21T15:30:01.298Z	6.976	{'UnitID': 0}
2022-07-21T15:30:05.667Z	6.98	{'UnitID': 2}
2022-07-21T15:30:05.950Z	7.002	{'UnitID': 3}
2022-07-21T15:30:15.715Z	6.976	{'UnitID': 1}
2022-07-21T15:30:16.288Z	6.977	{'UnitID': 0}
2022-07-21T15:30:20.666Z	6.98	{'UnitID': 2}
2022-07-21T15:30:20.972Z	7.001	{'UnitID': 3}
2022-07-21T15:30:30.718Z	6.976	{'UnitID': 1}
2022-07-21T15:30:31.228Z	6.976	{'UnitID': 0}
2022-07-21T15:30:35.670Z	6.98	{'UnitID': 2}
2022-07-21T15:30:36.054Z	7.001	{'UnitID': 3}
2022-07-21T15:30:45.710Z	6.975	{'UnitID': 1}
2022-07-21T15:30:46.381Z	6.976	{'UnitID': 0}
2022-07-21T15:30:50.667Z	6.98	{'UnitID': 2}
2022-07-21T15:30:51.015Z	7.001	{'UnitID': 3}
2022-07-21T15:31:00.705Z	6.976	{'UnitID': 1}
2022-07-21T15:31:01.346Z	6.977	{'UnitID': 0}
2022-07-21T15:31:05.664Z	6.98	{'UnitID': 2}
2022-07-21T15:31:05.963Z	7.001	{'UnitID': 3}
2022-07-21T15:31:15.717Z	6.976	{'UnitID': 1}
2022-07-21T15:31:16.318Z	6.977	{'UnitID': 0}
2022-07-21T15:31:20.665Z	6.98	{'UnitID': 2}
2022-07-21T15:31:20.964Z	7.001	{'UnitID': 3}
2022-07-21T15:31:30.718Z	6.976	{'UnitID': 1}
2022-07-21T15:31:31.289Z	6.976	{'UnitID': 0}
2022-07-21T15:31:35.668Z	6.98	{'UnitID': 2}
2022-07-21T15:31:35.965Z	7.001	{'UnitID': 3}
2022-07-21T15:31:45.723Z	6.975	{'UnitID': 1}
2022-07-21T15:31:46.301Z	6.977	{'UnitID': 0}
2022-07-21T15:31:50.667Z	6.98	{'UnitID': 2}
2022-07-21T15:31:50.959Z	7.002	{'UnitID': 3}
2022-07-21T15:32:00.719Z	6.976	{'UnitID': 1}
2022-07-21T15:32:01.251Z	6.976	{'UnitID': 0}
2022-07-21T15:32:05.669Z	6.98	{'UnitID': 2}
2022-07-21T15:32:05.957Z	7.001	{'UnitID': 3}
2022-07-21T15:32:15.721Z	6.976	{'UnitID': 1}
2022-07-21T15:32:16.243Z	6.976	{'UnitID': 0}
2022-07-21T15:32:20.665Z	6.98	{'UnitID': 2}
2022-07-21T15:32:20.980Z	7.001	{'UnitID': 3}
2022-07-21T15:32:30.719Z	6.976	{'UnitID': 1}
2022-07-21T15:32:31.275Z	6.976	{'UnitID': 0}
2022-07-21T15:32:35.667Z	6.98	{'UnitID': 2}
2022-07-21T15:32:35.962Z	7	{'UnitID': 3}
2022-07-21T15:32:45.721Z	6.976	{'UnitID': 1}
2022-07-21T15:32:46.244Z	6.976	{'UnitID': 0}
2022-07-21T15:32:50.659Z	6.979	{'UnitID': 2}
2022-07-21T15:32:50.962Z	7.001	{'UnitID': 3}
2022-07-21T15:33:00.716Z	6.976	{'UnitID': 1}
2022-07-21T15:33:01.267Z	6.976	{'UnitID': 0}
2022-07-21T15:33:05.662Z	6.979	{'UnitID': 2}
2022-07-21T15:33:05.997Z	7.001	{'UnitID': 3}
2022-07-21T15:33:15.728Z	6.976	{'UnitID': 1}
2022-07-21T15:33:16.255Z	6.976	{'UnitID': 0}
2022-07-21T15:33:20.673Z	6.98	{'UnitID': 2}
2022-07-21T15:33:20.969Z	7	{'UnitID': 3}
2022-07-21T15:33:30.720Z	6.975	{'UnitID': 1}
2022-07-21T15:33:31.344Z	6.976	{'UnitID': 0}
2022-07-21T15:33:35.667Z	6.98	{'UnitID': 2}
2022-07-21T15:33:35.961Z	7	{'UnitID': 3}
2022-07-21T15:33:45.715Z	6.976	{'UnitID': 1}
2022-07-21T15:33:46.343Z	6.976	{'UnitID': 0}
2022-07-21T15:33:50.667Z	6.979	{'UnitID': 2}
2022-07-21T15:33:50.966Z	7	{'UnitID': 3}
2022-07-21T15:34:00.717Z	6.976	{'UnitID': 1}
2022-07-21T15:34:01.264Z	6.976	{'UnitID': 0}
2022-07-21T15:34:05.666Z	6.978	{'UnitID': 2}
2022-07-21T15:34:05.985Z	7.001	{'UnitID': 3}
2022-07-21T15:34:15.712Z	6.976	{'UnitID': 1}
2022-07-21T15:34:16.254Z	6.976	{'UnitID': 0}
2022-07-21T15:34:20.668Z	6.979	{'UnitID': 2}
2022-07-21T15:34:20.970Z	7	{'UnitID': 3}
2022-07-21T15:34:30.732Z	6.976	{'UnitID': 1}
2022-07-21T15:34:31.264Z	6.976	{'UnitID': 0}
2022-07-21T15:34:35.669Z	6.977	{'UnitID': 2}
2022-07-21T15:34:35.958Z	7	{'UnitID': 3}
2022-07-21T15:34:45.718Z	6.976	{'UnitID': 1}
2022-07-21T15:34:46.271Z	6.976	{'UnitID': 0}
2022-07-21T15:34:50.668Z	6.976	{'UnitID': 2}
2022-07-21T15:34:50.969Z	7	{'UnitID': 3}
2022-07-21T15:35:00.720Z	6.976	{'UnitID': 1}
2022-07-21T15:35:01.234Z	6.976	{'UnitID': 0}
2022-07-21T15:35:05.665Z	6.979	{'UnitID': 2}
2022-07-21T15:35:05.964Z	7	{'UnitID': 3}
2022-07-21T15:35:15.719Z	6.975	{'UnitID': 1}
2022-07-21T15:35:16.266Z	6.976	{'UnitID': 0}
2022-07-21T15:35:20.666Z	6.978	{'UnitID': 2}
2022-07-21T15:35:20.972Z	7	{'UnitID': 3}
2022-07-21T15:35:30.722Z	6.976	{'UnitID': 1}
2022-07-21T15:35:31.258Z	6.977	{'UnitID': 0}
2022-07-21T15:35:35.683Z	6.978	{'UnitID': 2}
2022-07-21T15:35:35.957Z	7	{'UnitID': 3}
2022-07-21T15:35:45.713Z	6.976	{'UnitID': 1}
2022-07-21T15:35:46.281Z	6.976	{'UnitID': 0}
2022-07-21T15:35:50.681Z	6.977	{'UnitID': 2}
2022-07-21T15:35:50.971Z	7	{'UnitID': 3}
2022-07-21T15:36:00.716Z	6.976	{'UnitID': 1}
2022-07-21T15:36:01.255Z	6.976	{'UnitID': 0}
2022-07-21T15:36:05.663Z	6.977	{'UnitID': 2}
2022-07-21T15:36:05.977Z	7	{'UnitID': 3}
2022-07-21T15:36:15.717Z	6.975	{'UnitID': 1}
2022-07-21T15:36:16.262Z	6.976	{'UnitID': 0}
2022-07-21T15:36:20.674Z	6.977	{'UnitID': 2}
2022-07-21T15:36:20.985Z	7	{'UnitID': 3}
2022-07-21T15:36:30.732Z	6.976	{'UnitID': 1}
2022-07-21T15:36:31.249Z	6.976	{'UnitID': 0}
2022-07-21T15:36:35.666Z	6.976	{'UnitID': 2}
2022-07-21T15:36:36.601Z	7	{'UnitID': 3}
2022-07-21T15:36:45.727Z	6.976	{'UnitID': 1}
2022-07-21T15:36:46.310Z	6.976	{'UnitID': 0}
2022-07-21T15:36:50.670Z	6.976	{'UnitID': 2}
2022-07-21T15:36:50.979Z	7	{'UnitID': 3}
2022-07-21T15:37:00.715Z	6.976	{'UnitID': 1}
2022-07-21T15:37:01.230Z	6.976	{'UnitID': 0}
2022-07-21T15:37:05.679Z	6.976	{'UnitID': 2}
2022-07-21T15:37:05.967Z	7	{'UnitID': 3}
2022-07-21T15:37:15.726Z	6.976	{'UnitID': 1}
2022-07-21T15:37:16.265Z	6.976	{'UnitID': 0}
2022-07-21T15:37:20.672Z	6.976	{'UnitID': 2}
2022-07-21T15:37:20.953Z	7.001	{'UnitID': 3}
2022-07-21T15:37:31.017Z	6.977	{'UnitID': 1}
2022-07-21T15:37:31.557Z	6.976	{'UnitID': 0}
2022-07-21T15:37:35.664Z	6.976	{'UnitID': 2}
2022-07-21T15:37:35.967Z	7	{'UnitID': 3}
2022-07-21T15:37:45.723Z	6.976	{'UnitID': 1}
2022-07-21T15:37:46.290Z	6.976	{'UnitID': 0}
2022-07-21T15:37:50.671Z	6.976	{'UnitID': 2}
2022-07-21T15:37:50.958Z	7	{'UnitID': 3}
2022-07-21T15:38:00.715Z	6.975	{'UnitID': 1}
2022-07-21T15:38:01.277Z	6.976	{'UnitID': 0}
2022-07-21T15:38:05.667Z	6.977	{'UnitID': 2}
2022-07-21T15:38:05.960Z	7	{'UnitID': 3}
2022-07-21T15:38:15.717Z	6.975	{'UnitID': 1}
2022-07-21T15:38:16.286Z	6.976	{'UnitID': 0}
2022-07-21T15:38:20.681Z	6.976	{'UnitID': 2}
2022-07-21T15:38:20.980Z	7	{'UnitID': 3}
2022-07-21T15:38:30.720Z	6.976	{'UnitID': 1}
2022-07-21T15:38:31.373Z	6.976	{'UnitID': 0}
2022-07-21T15:38:35.663Z	6.976	{'UnitID': 2}
2022-07-21T15:38:35.968Z	7	{'UnitID': 3}
2022-07-21T15:38:45.722Z	6.976	{'UnitID': 1}
2022-07-21T15:38:46.401Z	6.976	{'UnitID': 0}
2022-07-21T15:38:50.671Z	6.976	{'UnitID': 2}
2022-07-21T15:38:50.970Z	7	{'UnitID': 3}
2022-07-21T15:39:00.707Z	6.976	{'UnitID': 1}
2022-07-21T15:39:01.260Z	6.976	{'UnitID': 0}
2022-07-21T15:39:05.666Z	6.976	{'UnitID': 2}
2022-07-21T15:39:05.993Z	7	{'UnitID': 3}
2022-07-21T15:39:15.712Z	6.976	{'UnitID': 1}
2022-07-21T15:39:16.349Z	6.976	{'UnitID': 0}
2022-07-21T15:39:20.664Z	6.976	{'UnitID': 2}
2022-07-21T15:39:20.960Z	7	{'UnitID': 3}
2022-07-21T15:39:30.711Z	6.976	{'UnitID': 1}
2022-07-21T15:39:31.306Z	6.976	{'UnitID': 0}
2022-07-21T15:39:35.666Z	6.976	{'UnitID': 2}
2022-07-21T15:39:35.982Z	7	{'UnitID': 3}
2022-07-21T15:39:45.726Z	6.976	{'UnitID': 1}
2022-07-21T15:39:46.280Z	6.976	{'UnitID': 0}
2022-07-21T15:39:50.677Z	6.976	{'UnitID': 2}
2022-07-21T15:39:50.955Z	7	{'UnitID': 3}
2022-07-21T15:40:00.718Z	6.976	{'UnitID': 1}
2022-07-21T15:40:01.262Z	6.976	{'UnitID': 0}
2022-07-21T15:40:05.665Z	6.976	{'UnitID': 2}
2022-07-21T15:40:05.970Z	7	{'UnitID': 3}
2022-07-21T15:40:15.720Z	6.976	{'UnitID': 1}
2022-07-21T15:40:16.274Z	6.976	{'UnitID': 0}
2022-07-21T15:40:20.672Z	6.976	{'UnitID': 2}
2022-07-21T15:40:20.969Z	7	{'UnitID': 3}
2022-07-21T15:40:30.719Z	6.976	{'UnitID': 1}
2022-07-21T15:40:31.272Z	6.976	{'UnitID': 0}
2022-07-21T15:40:35.663Z	6.976	{'UnitID': 2}
2022-07-21T15:40:35.976Z	7	{'UnitID': 3}
2022-07-21T15:40:45.714Z	6.976	{'UnitID': 1}
2022-07-21T15:40:46.320Z	6.976	{'UnitID': 0}
2022-07-21T15:40:50.670Z	6.976	{'UnitID': 2}
2022-07-21T15:40:50.975Z	7	{'UnitID': 3}
2022-07-21T15:41:00.701Z	6.976	{'UnitID': 1}
2022-07-21T15:41:01.257Z	6.976	{'UnitID': 0}
2022-07-21T15:41:05.665Z	6.976	{'UnitID': 2}
2022-07-21T15:41:05.966Z	7	{'UnitID': 3}
2022-07-21T15:41:15.717Z	6.975	{'UnitID': 1}
2022-07-21T15:41:16.282Z	6.976	{'UnitID': 0}
2022-07-21T15:41:20.669Z	6.975	{'UnitID': 2}
2022-07-21T15:41:20.970Z	7	{'UnitID': 3}
2022-07-21T15:41:30.722Z	6.976	{'UnitID': 1}
2022-07-21T15:41:31.297Z	6.976	{'UnitID': 0}
2022-07-21T15:41:35.666Z	6.976	{'UnitID': 2}
2022-07-21T15:41:35.970Z	7	{'UnitID': 3}
2022-07-21T15:41:45.722Z	6.976	{'UnitID': 1}
2022-07-21T15:41:46.314Z	6.976	{'UnitID': 0}
2022-07-21T15:41:50.671Z	6.976	{'UnitID': 2}
2022-07-21T15:41:50.968Z	7	{'UnitID': 3}
2022-07-21T15:42:00.698Z	6.976	{'UnitID': 1}
2022-07-21T15:42:01.321Z	6.976	{'UnitID': 0}
2022-07-21T15:42:05.670Z	6.976	{'UnitID': 2}
2022-07-21T15:42:05.970Z	7	{'UnitID': 3}
2022-07-21T15:42:15.713Z	6.976	{'UnitID': 1}
2022-07-21T15:42:16.290Z	6.976	{'UnitID': 0}
2022-07-21T15:42:20.676Z	6.976	{'UnitID': 2}
2022-07-21T15:42:20.964Z	7	{'UnitID': 3}
2022-07-21T15:42:30.723Z	6.975	{'UnitID': 1}
2022-07-21T15:42:31.253Z	6.976	{'UnitID': 0}
2022-07-21T15:42:35.663Z	6.976	{'UnitID': 2}
2022-07-21T15:42:35.958Z	7	{'UnitID': 3}
2022-07-21T15:42:45.727Z	6.976	{'UnitID': 1}
2022-07-21T15:42:46.284Z	6.976	{'UnitID': 0}
2022-07-21T15:42:50.673Z	6.976	{'UnitID': 2}
2022-07-21T15:42:50.961Z	7	{'UnitID': 3}
2022-07-21T15:43:00.722Z	6.975	{'UnitID': 1}
2022-07-21T15:43:01.257Z	6.976	{'UnitID': 0}
2022-07-21T15:43:05.664Z	6.976	{'UnitID': 2}
2022-07-21T15:43:05.987Z	7	{'UnitID': 3}
2022-07-21T15:43:15.739Z	6.976	{'UnitID': 1}
2022-07-21T15:43:16.331Z	6.976	{'UnitID': 0}
2022-07-21T15:43:20.673Z	6.976	{'UnitID': 2}
2022-07-21T15:43:20.969Z	7	{'UnitID': 3}
2022-07-21T15:43:30.722Z	6.976	{'UnitID': 1}
2022-07-21T15:43:31.335Z	6.976	{'UnitID': 0}
2022-07-21T15:43:35.669Z	6.976	{'UnitID': 2}
2022-07-21T15:43:35.996Z	7	{'UnitID': 3}
2022-07-21T15:43:45.724Z	6.976	{'UnitID': 1}
2022-07-21T15:43:46.293Z	6.976	{'UnitID': 0}
2022-07-21T15:43:50.671Z	6.976	{'UnitID': 2}
2022-07-21T15:43:50.959Z	7	{'UnitID': 3}
2022-07-21T15:44:00.695Z	6.976	{'UnitID': 1}
2022-07-21T15:44:01.226Z	6.976	{'UnitID': 0}
2022-07-21T15:44:05.665Z	6.976	{'UnitID': 2}
2022-07-21T15:44:05.981Z	7	{'UnitID': 3}
2022-07-21T15:44:15.725Z	6.976	{'UnitID': 1}
2022-07-21T15:44:16.292Z	6.976	{'UnitID': 0}
2022-07-21T15:44:20.672Z	6.976	{'UnitID': 2}
2022-07-21T15:44:20.982Z	7	{'UnitID': 3}
2022-07-21T15:44:30.727Z	6.976	{'UnitID': 1}
2022-07-21T15:44:31.332Z	6.976	{'UnitID': 0}
2022-07-21T15:44:35.671Z	6.976	{'UnitID': 2}
2022-07-21T15:44:35.970Z	7	{'UnitID': 3}
2022-07-21T15:44:45.710Z	6.975	{'UnitID': 1}
2022-07-21T15:44:46.332Z	6.976	{'UnitID': 0}
2022-07-21T15:44:51.523Z	6.976	{'UnitID': 2}
2022-07-21T15:44:51.577Z	7	{'UnitID': 3}
2022-07-21T15:45:00.701Z	6.976	{'UnitID': 1}
2022-07-21T15:45:01.352Z	6.976	{'UnitID': 0}
2022-07-21T15:45:05.661Z	6.976	{'UnitID': 2}
2022-07-21T15:45:05.971Z	7	{'UnitID': 3}
2022-07-21T15:45:15.732Z	6.976	{'UnitID': 1}
2022-07-21T15:45:16.349Z	6.977	{'UnitID': 0}
2022-07-21T15:45:20.673Z	6.975	{'UnitID': 2}
2022-07-21T15:45:20.974Z	7	{'UnitID': 3}
2022-07-21T15:45:30.728Z	6.974	{'UnitID': 1}
2022-07-21T15:45:31.367Z	6.975	{'UnitID': 0}
2022-07-21T15:45:35.666Z	6.975	{'UnitID': 2}
2022-07-21T15:45:35.964Z	6.999	{'UnitID': 3}
2022-07-21T15:45:45.722Z	6.976	{'UnitID': 1}
2022-07-21T15:45:46.349Z	6.976	{'UnitID': 0}
2022-07-21T15:45:50.671Z	6.976	{'UnitID': 2}
2022-07-21T15:45:50.971Z	7	{'UnitID': 3}
2022-07-21T15:46:00.714Z	6.975	{'UnitID': 1}
2022-07-21T15:46:01.273Z	6.976	{'UnitID': 0}
2022-07-21T15:46:05.666Z	6.976	{'UnitID': 2}
2022-07-21T15:46:05.985Z	7	{'UnitID': 3}
2022-07-21T15:46:15.712Z	6.976	{'UnitID': 1}
2022-07-21T15:46:16.353Z	6.976	{'UnitID': 0}
2022-07-21T15:46:20.664Z	6.976	{'UnitID': 2}
2022-07-21T15:46:20.974Z	7	{'UnitID': 3}
2022-07-21T15:46:30.723Z	6.976	{'UnitID': 1}
2022-07-21T15:46:31.282Z	6.976	{'UnitID': 0}
2022-07-21T15:46:35.666Z	6.975	{'UnitID': 2}
2022-07-21T15:46:35.978Z	6.998	{'UnitID': 3}
2022-07-21T15:46:45.723Z	6.975	{'UnitID': 1}
2022-07-21T15:46:46.358Z	6.976	{'UnitID': 0}
2022-07-21T15:46:50.669Z	6.975	{'UnitID': 2}
2022-07-21T15:46:50.975Z	6.998	{'UnitID': 3}
2022-07-21T15:47:00.710Z	6.974	{'UnitID': 1}
2022-07-21T15:47:01.320Z	6.976	{'UnitID': 0}
2022-07-21T15:47:05.665Z	6.975	{'UnitID': 2}
2022-07-21T15:47:05.958Z	6.998	{'UnitID': 3}
2022-07-21T15:47:15.713Z	6.976	{'UnitID': 1}
2022-07-21T15:47:16.406Z	6.976	{'UnitID': 0}
2022-07-21T15:47:20.666Z	6.974	{'UnitID': 2}
2022-07-21T15:47:20.962Z	6.998	{'UnitID': 3}
2022-07-21T15:47:30.721Z	6.976	{'UnitID': 1}
2022-07-21T15:47:31.287Z	6.976	{'UnitID': 0}
2022-07-21T15:47:35.666Z	6.975	{'UnitID': 2}
2022-07-21T15:47:35.974Z	6.997	{'UnitID': 3}
2022-07-21T15:47:45.722Z	6.976	{'UnitID': 1}
2022-07-21T15:47:46.275Z	6.977	{'UnitID': 0}
2022-07-21T15:47:50.672Z	6.975	{'UnitID': 2}
2022-07-21T15:47:50.964Z	6.998	{'UnitID': 3}
2022-07-21T15:48:00.721Z	6.975	{'UnitID': 1}
2022-07-21T15:48:01.245Z	6.976	{'UnitID': 0}
2022-07-21T15:48:05.666Z	6.974	{'UnitID': 2}
2022-07-21T15:48:05.955Z	6.998	{'UnitID': 3}
2022-07-21T15:48:15.719Z	6.975	{'UnitID': 1}
2022-07-21T15:48:16.325Z	6.976	{'UnitID': 0}
2022-07-21T15:48:20.665Z	6.975	{'UnitID': 2}
2022-07-21T15:48:20.953Z	6.997	{'UnitID': 3}
2022-07-21T15:48:30.722Z	6.976	{'UnitID': 1}
2022-07-21T15:48:31.244Z	6.976	{'UnitID': 0}
2022-07-21T15:48:35.666Z	6.975	{'UnitID': 2}
2022-07-21T15:48:35.981Z	6.997	{'UnitID': 3}
2022-07-21T15:48:45.709Z	6.976	{'UnitID': 1}
2022-07-21T15:48:46.298Z	6.976	{'UnitID': 0}
2022-07-21T15:48:50.664Z	6.974	{'UnitID': 2}
2022-07-21T15:48:50.976Z	6.997	{'UnitID': 3}
2022-07-21T15:49:00.709Z	6.976	{'UnitID': 1}
2022-07-21T15:49:01.256Z	6.976	{'UnitID': 0}
2022-07-21T15:49:05.665Z	6.974	{'UnitID': 2}
2022-07-21T15:49:05.955Z	6.997	{'UnitID': 3}
2022-07-21T15:49:15.724Z	6.975	{'UnitID': 1}
2022-07-21T15:49:16.315Z	6.975	{'UnitID': 0}
2022-07-21T15:49:20.664Z	6.973	{'UnitID': 2}
2022-07-21T15:49:20.971Z	6.997	{'UnitID': 3}
2022-07-21T15:49:30.721Z	6.976	{'UnitID': 1}
2022-07-21T15:49:31.261Z	6.976	{'UnitID': 0}
2022-07-21T15:49:35.664Z	6.973	{'UnitID': 2}
2022-07-21T15:49:35.956Z	6.997	{'UnitID': 3}
2022-07-21T15:49:45.709Z	6.976	{'UnitID': 1}
2022-07-21T15:49:46.282Z	6.976	{'UnitID': 0}
2022-07-21T15:49:50.668Z	6.974	{'UnitID': 2}
2022-07-21T15:49:50.957Z	6.996	{'UnitID': 3}
2022-07-21T15:50:00.717Z	6.976	{'UnitID': 1}
2022-07-21T15:50:01.328Z	6.976	{'UnitID': 0}
2022-07-21T15:50:05.665Z	6.972	{'UnitID': 2}
2022-07-21T15:50:05.988Z	6.996	{'UnitID': 3}
2022-07-21T15:50:15.718Z	6.975	{'UnitID': 1}
[truncated: 194,075 more rows]
