# Supplementary material for: Accelerated Adaptive Laboratory Evolution by Automated Repeated Batch Processes in Parallelized Bioreactors
Source: Microorganisms. 2023 Jan 20;11(2):275. doi: 10.3390/microorganisms11020275 (PMC9965177; doi:10.3390/microorganisms11020275)
Supplement: Supplementary file 1 [file microorganisms-11-00275-s001.zip › jupyter_supplement/process control/process control.ipynb]

# %% [code]
from matplotlib import pyplot as plt
import numpy as np
import pandas as pd
from datetime import datetime

# %% [code]
t1 = datetime.strptime('2022-07-21T13:48:45.786Z', '%Y-%m-%dT%H:%M:%S.%fZ')
t2 = datetime.strptime('2022-07-21T14:48:45.786Z', '%Y-%m-%dT%H:%M:%S.%fZ')
dt = t2-t1
print(dt)

# %% [code]
def extract_unit(parameter_string):
    unit = parameter_string.split('{\'UnitID\': ')[1][0]
    return int(unit) + 1

def timestring_to_datetime(timestring):
    return datetime.strptime(timestring, '%Y-%m-%dT%H:%M:%S.%fZ')

def datetime_to_processtime(datetime, origin):
    return (datetime - origin).total_seconds()/3600

# Read in DO data
data_DO = pd.read_csv('./DO_PV.csv') 
data_DO['unit'] = data_DO['parameters'].apply(extract_unit)
data_DO['time'] = data_DO['time'].apply(timestring_to_datetime)
data_DO['process_time'] = data_DO['time'].apply(datetime_to_processtime, args=({data_DO['time'][0]}))
data_DO = data_DO.drop(columns = 'parameters')
data_DO = data_DO.rename(columns={"data_acquisition.CurrentPV": "DO PV"})
data_DO = data_DO.set_index(['time'])
data_DO.head(10)

# Read in Level data
data_Level = pd.read_csv('./Level_PV.csv') 
data_Level['unit'] = data_Level['parameters'].apply(extract_unit)
data_Level['time'] = data_Level['time'].apply(timestring_to_datetime)
data_Level['process_time'] = data_Level['time'].apply(datetime_to_processtime, args=({data_Level['time'][0]}))
data_Level = data_Level.drop(columns = 'parameters')
data_Level = data_Level.rename(columns={"data_acquisition.CurrentPV": "Level PV"})
data_Level = data_Level.set_index(['time'])
data_Level.head(10)

# Read in Agitation_ActuatorPwrPV data
data_Pwr = pd.read_csv('./Agitation_ActuatorPwrPV.csv') 
data_Pwr['unit'] = data_Pwr['parameters'].apply(extract_unit)
data_Pwr['time'] = data_Pwr['time'].apply(timestring_to_datetime)
data_Pwr['process_time'] = data_Pwr['time'].apply(datetime_to_processtime, args=({data_Pwr['time'][0]}))
data_Pwr = data_Pwr.drop(columns = 'parameters')
data_Pwr = data_Pwr.rename(columns={"data_acquisition.CurrentActuatorPwrPV": "Pwr PV"})
data_Pwr = data_Pwr.set_index(['time'])
data_Pwr.head(10)

# Read in PH data
data_PH = pd.read_csv('./PH_PV.csv') 
data_PH['unit'] = data_PH['parameters'].apply(extract_unit)
data_PH['time'] = data_PH['time'].apply(timestring_to_datetime)
data_PH['process_time'] = data_PH['time'].apply(datetime_to_processtime, args=({data_PH['time'][0]}))
data_PH = data_PH.drop(columns = 'parameters')
data_PH = data_PH.rename(columns={"data_acquisition.CurrentPV": "PH PV"})
data_PH = data_PH.set_index(['time'])
data_PH.head(10)

# Read in Temperature data
data_T = pd.read_csv('./Temperature_PV.csv') 
data_T['unit'] = data_T['parameters'].apply(extract_unit)
data_T['time'] = data_T['time'].apply(timestring_to_datetime)
data_T['process_time'] = data_T['time'].apply(datetime_to_processtime, args=({data_T['time'][0]}))
data_T = data_T.drop(columns = 'parameters')
data_T = data_T.rename(columns={"data_acquisition.CurrentPV": "T PV"})
data_T = data_T.set_index(['time'])
data_T.head(10)

# %% [code]
# Extract unit information and divide dataframe
data_DO_unit_1 = data_DO[data_DO['unit'] == 1].drop(columns = 'unit')
data_DO_unit_2 = data_DO[data_DO['unit'] == 2].drop(columns = 'unit')
data_DO_unit_3 = data_DO[data_DO['unit'] == 3].drop(columns = 'unit')
data_DO_unit_4 = data_DO[data_DO['unit'] == 4].drop(columns = 'unit')

data_Level_unit_1 = data_Level[data_Level['unit'] == 1].drop(columns = 'unit')
data_Level_unit_2 = data_Level[data_Level['unit'] == 2].drop(columns = 'unit')
data_Level_unit_3 = data_Level[data_Level['unit'] == 3].drop(columns = 'unit')
data_Level_unit_4 = data_Level[data_Level['unit'] == 4].drop(columns = 'unit')

data_Pwr_unit_1 = data_Pwr[data_Pwr['unit'] == 1].drop(columns = 'unit')
data_Pwr_unit_2 = data_Pwr[data_Pwr['unit'] == 2].drop(columns = 'unit')
data_Pwr_unit_3 = data_Pwr[data_Pwr['unit'] == 3].drop(columns = 'unit')
data_Pwr_unit_4 = data_Pwr[data_Pwr['unit'] == 4].drop(columns = 'unit')

data_PH_unit_1 = data_PH[data_PH['unit'] == 1].drop(columns = 'unit')
data_PH_unit_2 = data_PH[data_PH['unit'] == 2].drop(columns = 'unit')
data_PH_unit_3 = data_PH[data_PH['unit'] == 3].drop(columns = 'unit')
data_PH_unit_4 = data_PH[data_PH['unit'] == 4].drop(columns = 'unit')

data_T_unit_1 = data_T[data_T['unit'] == 1].drop(columns = 'unit')
data_T_unit_2 = data_T[data_T['unit'] == 2].drop(columns = 'unit')
data_T_unit_3 = data_T[data_T['unit'] == 3].drop(columns = 'unit')
data_T_unit_4 = data_T[data_T['unit'] == 4].drop(columns = 'unit')

# %% [code]
# Down sample
data_DO_unit_1.resample('3T').sum()
data_DO_unit_2.resample('3T').sum()
data_DO_unit_3.resample('3T').sum()
data_DO_unit_4.resample('3T').sum()

data_Level_unit_1.resample('3T').sum()
data_Level_unit_2.resample('3T').sum()
data_Level_unit_3.resample('3T').sum()
data_Level_unit_4.resample('3T').sum()

data_Pwr_unit_1.resample('3T').sum()
data_Pwr_unit_2.resample('3T').sum()
data_Pwr_unit_3.resample('3T').sum()
data_Pwr_unit_4.resample('3T').sum()

data_PH_unit_1.resample('3T').sum()
data_PH_unit_2.resample('3T').sum()
data_PH_unit_3.resample('3T').sum()
data_PH_unit_4.resample('3T').sum()

data_T_unit_1.resample('3T').sum()
data_T_unit_2.resample('3T').sum()
data_T_unit_3.resample('3T').sum()
data_T_unit_4.resample('3T').sum()

# %% [code]
def make_patch_spines_invisible(ax):
    ax.set_frame_on(True)
    ax.patch.set_visible(False)
    for sp in ax.spines.values():
        sp.set_visible(False)
        
fig, host = plt.subplots(figsize = (20,10))
fig.subplots_adjust(right=0.75)

par1 = host.twinx()
par2 = host.twinx()
# Offset the right spine of par2.  The ticks and label have already been
# placed on the right by twinx above.
par2.spines["right"].set_position(("axes", 1.12))
# Having been created by twinx, par2 has its frame off, so the line of its
# detached spine is invisible.  First, activate the frame but make the patch
# and spines invisible.
make_patch_spines_invisible(par2)
# Second, show the right spine.
par2.spines["right"].set_visible(True)

period = (9000, 12000)
linewidth = 3
p2, = par1.plot(data_Level_unit_4['process_time'][period[0]:period[1]], data_Level_unit_4['Level PV'][period[0]:period[1]], label = 'Unit 4: Level PV', c='r', lw=linewidth)
p3, = par2.plot(data_Pwr_unit_4['process_time'][period[0]:period[1]], data_Pwr_unit_4['Pwr PV'][period[0]:period[1]], label = 'Unit 4: Pwr PV', c='g', lw=linewidth)
p1, = host.plot(data_DO_unit_4['process_time'][period[0]:period[1]], data_DO_unit_4['DO PV'][period[0]:period[1]], label = 'Unit 4: DO PV', c = 'b', lw=linewidth)

host.set_xlim(38, 50)
host.set_ylim(0, 100)
par1.set_ylim(0, 25000)
par2.set_ylim(0, 10)

label_fontsize = 22
host.set_xlabel("Process time, h", fontsize=label_fontsize)
host.set_ylabel("Dissolved oxygen, %", fontsize=label_fontsize)
par1.set_ylabel("Conductivity, mS", fontsize=label_fontsize)
par2.set_ylabel("Agitation power, W", fontsize=label_fontsize)

host.yaxis.label.set_color(p1.get_color())
par1.yaxis.label.set_color(p2.get_color())
par2.yaxis.label.set_color(p3.get_color())

tkw = dict(size=4, width=1.5)
host.tick_params(axis='y', colors=p1.get_color(), labelsize=label_fontsize, **tkw)
par1.tick_params(axis='y', colors=p2.get_color(), labelsize=label_fontsize, **tkw)
par2.tick_params(axis='y', colors=p3.get_color(), labelsize=label_fontsize, **tkw)
host.tick_params(axis='x', labelsize=label_fontsize, **tkw)

lines = [p1, p2, p3]

# host.legend(lines, [l.get_label() for l in lines], fontsize=label_fontsize)

# Add 75 % Do line
host.axhline(75, c='k', ls=':')
host.text(x= 37.52, y = 74, s = '75', c='k', fontsize=label_fontsize)

# Add phases
hfont = {'fontname':'Times New Roman'}
phase_fontsize = 22
host.axhline(95, c='k', ls='-')

# Old batch phase
host.text(x= 39.325, y = 96, s = 'I', c='k', fontsize=phase_fontsize, **hfont)

# Start of pumping in
host.text(x= 40.65, y = 96, s = 'II', c='k', fontsize=phase_fontsize, **hfont)
host.axvline(40.55, ymin=0.8, ymax=1, c='k', ls='--')
host.axvline(40.55, ymin=0.95, ymax=1, c='k', ls='-')

# Start of pumping out
host.text(x= 40.97, y = 96, s = 'III', c='k', fontsize=phase_fontsize, **hfont)
host.axvline(40.87, ymin=0.0, ymax=1, c='k', ls='--')
host.axvline(40.87, ymin=0.95, ymax=1, c='k', ls='-')

# Start of new batch phase

host.text(x= 45.65, y = 96, s = 'I', c='k', fontsize=phase_fontsize, **hfont)
host.axvline(41.3, ymin=0.8, ymax=1, c='k', ls='--')
host.axvline(41.3, ymin=0.95, ymax=1, c='k', ls='-')


plt.savefig('./process_control.png', dpi=500)
plt.show()


# %% [code]
from matplotlib.ticker import FormatStrFormatter

def make_patch_spines_invisible(ax):
    ax.set_frame_on(True)
    ax.patch.set_visible(False)
    for sp in ax.spines.values():
        sp.set_visible(False)
        
fig, host = plt.subplots(figsize = (14,4))
fig.subplots_adjust(right=0.75)

par1 = host.twinx()
# Offset the right spine of par2.  The ticks and label have already been
# placed on the right by twinx above.

# Having been created by twinx, par2 has its frame off, so the line of its
# detached spine is invisible.  First, activate the frame but make the patch
# and spines invisible.
#make_patch_spines_invisible(par2)
# Second, show the right spine.

period = (9000, 12000)
linewidth = 3
p1, = host.plot(data_T_unit_4['process_time'][period[0]:period[1]], data_T_unit_4['T PV'][period[0]:period[1]], label = 'Unit 4: T PV', c = 'k', lw=linewidth)
p2, = par1.plot(data_PH_unit_4['process_time'][period[0]:period[1]], data_PH_unit_4['PH PV'][period[0]:period[1]], label = 'Unit 4: PH PV', c='grey', lw=linewidth)

# host.set_xlim(0, round(data_DO_unit_4['process_time'][-1], -1))
host.set_xlim(38, 50)
host.set_ylim(30, 40)
par1.set_ylim(6, 8)

label_fontsize = 22
host.set_xlabel("Process time, h", fontsize=label_fontsize)
host.set_ylabel("Temperature, °C", fontsize=label_fontsize)
par1.set_ylabel("pH, -", fontsize=label_fontsize)

host.yaxis.label.set_color(p1.get_color())
par1.yaxis.label.set_color(p2.get_color())

tkw = dict(size=4, width=1.5)
host.tick_params(axis='y', colors=p1.get_color(), labelsize=label_fontsize, **tkw)
par1.tick_params(axis='y', colors=p2.get_color(), labelsize=label_fontsize, **tkw)
host.tick_params(axis='x', labelsize=label_fontsize, **tkw)
host.yaxis.set_major_formatter(FormatStrFormatter('%.0f'))
# plt.yticks(np.arange(30, 40+1, 5))
start, end = host.get_ylim()
host.yaxis.set_ticks(np.arange(start, end+1, 5))

# Start of pumping in
host.axvline(40.55, ymin=0.0, ymax=1, c='k', ls='--')
host.axvline(40.55, ymin=0.95, ymax=1, c='k', ls='-')

# Start of pumping out
host.axvline(40.87, ymin=0.0, ymax=1, c='k', ls='--')
host.axvline(40.87, ymin=0.95, ymax=1, c='k', ls='-')

# Start of new batch phase
host.axvline(41.3, ymin=0, ymax=1, c='k', ls='--')
host.axvline(41.3, ymin=0.95, ymax=1, c='k', ls='-')

lines = [p1, p2]

# host.legend(lines, [l.get_label() for l in lines], fontsize=label_fontsize)

plt.tight_layout()
plt.savefig('./process_control_T_and_PH.png', dpi=500)
plt.show()


# %% [code]
def make_patch_spines_invisible(ax):
    ax.set_frame_on(True)
    ax.patch.set_visible(False)
    for sp in ax.spines.values():
        sp.set_visible(False)
        
fig, host = plt.subplots(figsize = (20,10))
fig.subplots_adjust(right=0.75)

par1 = host.twinx()
par2 = host.twinx()
# Offset the right spine of par2.  The ticks and label have already been
# placed on the right by twinx above.
par2.spines["right"].set_position(("axes", 1.12))
# Having been created by twinx, par2 has its frame off, so the line of its
# detached spine is invisible.  First, activate the frame but make the patch
# and spines invisible.
make_patch_spines_invisible(par2)
# Second, show the right spine.
par2.spines["right"].set_visible(True)

period = (0, len(data_DO_unit_4['process_time']))
linewidth = 3
p1, = host.plot(data_DO_unit_4['process_time'][period[0]:period[1]], data_DO_unit_4['DO PV'][period[0]:period[1]], label = 'Unit 4: DO PV', c = 'b', lw=linewidth)
p2, = par1.plot(data_Level_unit_4['process_time'][period[0]:period[1]], data_Level_unit_4['Level PV'][period[0]:period[1]], label = 'Unit 4: Level PV', c='r', lw=linewidth)
p3, = par2.plot(data_Pwr_unit_4['process_time'][period[0]:period[1]], data_Pwr_unit_4['Pwr PV'][period[0]:period[1]], label = 'Unit 4: Pwr PV', c='g', lw=linewidth)

host.set_xlim(0, round(data_DO_unit_4['process_time'][-1], -1))
host.set_ylim(0, 100)
par1.set_ylim(0, 25000)
par2.set_ylim(0, 10)

label_fontsize = 22
host.set_xlabel("Process time, h", fontsize=label_fontsize)
host.set_ylabel("Dissolved oxygen, %", fontsize=label_fontsize)
par1.set_ylabel("Conductivity, mS", fontsize=label_fontsize)
par2.set_ylabel("Agitation power, W", fontsize=label_fontsize)

host.yaxis.label.set_color(p1.get_color())
par1.yaxis.label.set_color(p2.get_color())
par2.yaxis.label.set_color(p3.get_color())

tkw = dict(size=4, width=1.5)
host.tick_params(axis='y', colors=p1.get_color(), labelsize=label_fontsize, **tkw)
par1.tick_params(axis='y', colors=p2.get_color(), labelsize=label_fontsize, **tkw)
par2.tick_params(axis='y', colors=p3.get_color(), labelsize=label_fontsize, **tkw)
host.tick_params(axis='x', labelsize=label_fontsize, **tkw)

lines = [p1, p2, p3]

# host.legend(lines, [l.get_label() for l in lines], fontsize=label_fontsize)

# Add 75 % Do line
host.axhline(75, c='k', ls=':')
host.text(x= 37.60, y = 74, s = '75', c='k', fontsize=label_fontsize)

plt.savefig('./process_control_full.png', dpi=500)
plt.show()


# %% [code]
def make_patch_spines_invisible(ax):
    ax.set_frame_on(True)
    ax.patch.set_visible(False)
    for sp in ax.spines.values():
        sp.set_visible(False)
        
fig, host = plt.subplots(figsize = (16,8))
fig.subplots_adjust(right=0.75)

par1 = host.twinx()
# Offset the right spine of par2.  The ticks and label have already been
# placed on the right by twinx above.

# Having been created by twinx, par2 has its frame off, so the line of its
# detached spine is invisible.  First, activate the frame but make the patch
# and spines invisible.
#make_patch_spines_invisible(par2)
# Second, show the right spine.

period = (0, len(data_T_unit_1['process_time']))
linewidth = 3
p1, = host.plot(data_T_unit_1['process_time'][period[0]:period[1]], data_T_unit_1['T PV'][period[0]:period[1]], label = 'Unit 4: T PV', c = 'b', lw=linewidth)
p2, = par1.plot(data_PH_unit_1['process_time'][period[0]:period[1]], data_PH_unit_1['PH PV'][period[0]:period[1]], label = 'Unit 4: PH PV', c='r', lw=linewidth)

host.set_xlim(0, round(data_DO_unit_4['process_time'][-1], -1))
host.set_ylim(20, 50)
par1.set_ylim(5, 9)

label_fontsize = 22
host.set_xlabel("Process time, h", fontsize=label_fontsize)
host.set_ylabel("Temperature, °C", fontsize=label_fontsize)
par1.set_ylabel("pH, -", fontsize=label_fontsize)

host.yaxis.label.set_color(p1.get_color())
par1.yaxis.label.set_color(p2.get_color())

tkw = dict(size=4, width=1.5)
host.tick_params(axis='y', colors=p1.get_color(), labelsize=label_fontsize, **tkw)
par1.tick_params(axis='y', colors=p2.get_color(), labelsize=label_fontsize, **tkw)
host.tick_params(axis='x', labelsize=label_fontsize, **tkw)

lines = [p1, p2]

# host.legend(lines, [l.get_label() for l in lines], fontsize=label_fontsize)

plt.tight_layout()
plt.savefig('./process_control_full_T_and_PH.png', dpi=500)
plt.show()
