# Supplementary material for: Accelerated Adaptive Laboratory Evolution by Automated Repeated Batch Processes in Parallelized Bioreactors
Source: Microorganisms. 2023 Jan 20;11(2):275. doi: 10.3390/microorganisms11020275 (PMC9965177; doi:10.3390/microorganisms11020275)
Supplement: Supplementary file 1 [file microorganisms-11-00275-s001.zip › jupyter_supplement/process control/Level_PV.csv]

time	data_acquisition.CurrentPV	parameters
2022-07-21T13:48:47.233Z	20000	{'UnitID': 2}
2022-07-21T13:48:48.309Z	20000	{'UnitID': 0}
2022-07-21T13:48:48.454Z	20000	{'UnitID': 0}
2022-07-21T13:48:48.496Z	20000	{'UnitID': 3}
2022-07-21T13:48:48.706Z	20000	{'UnitID': 1}
2022-07-21T13:48:48.838Z	20000	{'UnitID': 1}
2022-07-21T13:48:50.904Z	20000	{'UnitID': 2}
2022-07-21T13:48:51.516Z	20000	{'UnitID': 3}
2022-07-21T13:49:01.794Z	20000	{'UnitID': 2}
2022-07-21T13:49:02.847Z	20000	{'UnitID': 0}
2022-07-21T13:49:02.964Z	20000	{'UnitID': 3}
2022-07-21T13:49:03.174Z	20000	{'UnitID': 0}
2022-07-21T13:49:03.203Z	20000	{'UnitID': 1}
2022-07-21T13:49:03.498Z	20000	{'UnitID': 1}
2022-07-21T13:49:05.955Z	20000	{'UnitID': 2}
2022-07-21T13:49:06.713Z	20000	{'UnitID': 3}
2022-07-21T13:49:16.621Z	20000	{'UnitID': 2}
2022-07-21T13:49:17.794Z	20000	{'UnitID': 3}
2022-07-21T13:49:17.797Z	20000	{'UnitID': 0}
2022-07-21T13:49:17.921Z	20000	{'UnitID': 1}
2022-07-21T13:49:17.944Z	20000	{'UnitID': 0}
2022-07-21T13:49:18.294Z	20000	{'UnitID': 1}
2022-07-21T13:49:20.975Z	20000	{'UnitID': 2}
2022-07-21T13:49:21.645Z	20000	{'UnitID': 3}
2022-07-21T13:49:31.562Z	20000	{'UnitID': 2}
2022-07-21T13:49:32.439Z	20000	{'UnitID': 0}
2022-07-21T13:49:32.820Z	20000	{'UnitID': 0}
2022-07-21T13:49:32.937Z	20000	{'UnitID': 3}
2022-07-21T13:49:33.114Z	20000	{'UnitID': 1}
2022-07-21T13:49:33.372Z	20000	{'UnitID': 1}
2022-07-21T13:49:35.941Z	20000	{'UnitID': 2}
2022-07-21T13:49:36.700Z	20000	{'UnitID': 3}
2022-07-21T13:49:47.485Z	20000	{'UnitID': 2}
2022-07-21T13:49:48.489Z	20000	{'UnitID': 0}
2022-07-21T13:49:48.796Z	20000	{'UnitID': 3}
2022-07-21T13:49:48.889Z	20000	{'UnitID': 0}
2022-07-21T13:49:49.046Z	20000	{'UnitID': 1}
2022-07-21T13:49:50.073Z	20000	{'UnitID': 1}
2022-07-21T13:49:50.965Z	20000	{'UnitID': 2}
2022-07-21T13:49:51.592Z	20000	{'UnitID': 3}
2022-07-21T13:50:02.278Z	20000	{'UnitID': 2}
2022-07-21T13:50:03.304Z	20000	{'UnitID': 0}
2022-07-21T13:50:03.609Z	20000	{'UnitID': 1}
2022-07-21T13:50:03.629Z	20000	{'UnitID': 3}
2022-07-21T13:50:03.663Z	20000	{'UnitID': 0}
2022-07-21T13:50:04.031Z	20000	{'UnitID': 1}
2022-07-21T13:50:05.917Z	20000	{'UnitID': 2}
2022-07-21T13:50:06.591Z	20000	{'UnitID': 3}
2022-07-21T13:50:16.863Z	20000	{'UnitID': 2}
2022-07-21T13:50:17.714Z	20000	{'UnitID': 0}
2022-07-21T13:50:17.930Z	20000	{'UnitID': 3}
2022-07-21T13:50:18.060Z	20000	{'UnitID': 0}
2022-07-21T13:50:18.192Z	20000	{'UnitID': 1}
2022-07-21T13:50:18.499Z	20000	{'UnitID': 1}
2022-07-21T13:50:20.920Z	20000	{'UnitID': 2}
2022-07-21T13:50:21.582Z	20000	{'UnitID': 3}
2022-07-21T13:50:32.144Z	20000	{'UnitID': 2}
2022-07-21T13:50:33.254Z	20000	{'UnitID': 0}
2022-07-21T13:50:33.324Z	20000	{'UnitID': 0}
2022-07-21T13:50:33.384Z	20000	{'UnitID': 3}
2022-07-21T13:50:33.909Z	20000	{'UnitID': 1}
2022-07-21T13:50:34.072Z	20000	{'UnitID': 1}
2022-07-21T13:50:35.916Z	20000	{'UnitID': 2}
2022-07-21T13:50:36.574Z	20000	{'UnitID': 3}
2022-07-21T13:50:47.130Z	20000	{'UnitID': 2}
2022-07-21T13:50:48.076Z	20000	{'UnitID': 0}
2022-07-21T13:50:48.121Z	20000	{'UnitID': 3}
2022-07-21T13:50:48.514Z	20000	{'UnitID': 0}
2022-07-21T13:50:48.934Z	20000	{'UnitID': 1}
2022-07-21T13:50:49.150Z	20000	{'UnitID': 1}
2022-07-21T13:50:50.924Z	20000	{'UnitID': 2}
2022-07-21T13:50:51.606Z	20000	{'UnitID': 3}
2022-07-21T13:51:01.589Z	20000	{'UnitID': 2}
2022-07-21T13:51:02.480Z	20000	{'UnitID': 0}
2022-07-21T13:51:02.623Z	20000	{'UnitID': 3}
2022-07-21T13:51:02.757Z	20000	{'UnitID': 0}
2022-07-21T13:51:03.024Z	20000	{'UnitID': 1}
2022-07-21T13:51:03.189Z	20000	{'UnitID': 1}
2022-07-21T13:51:05.920Z	20000	{'UnitID': 2}
2022-07-21T13:51:06.600Z	20000	{'UnitID': 3}
2022-07-21T13:51:16.615Z	20000	{'UnitID': 2}
2022-07-21T13:51:18.322Z	20000	{'UnitID': 0}
2022-07-21T13:51:18.509Z	20000	{'UnitID': 0}
2022-07-21T13:51:18.556Z	20000	{'UnitID': 3}
2022-07-21T13:51:18.854Z	20000	{'UnitID': 1}
2022-07-21T13:51:19.013Z	20000	{'UnitID': 1}
2022-07-21T13:51:20.927Z	20000	{'UnitID': 2}
2022-07-21T13:51:21.591Z	20000	{'UnitID': 3}
2022-07-21T13:51:31.682Z	20000	{'UnitID': 2}
2022-07-21T13:51:32.543Z	20000	{'UnitID': 0}
2022-07-21T13:51:32.706Z	20000	{'UnitID': 3}
2022-07-21T13:51:32.899Z	20000	{'UnitID': 0}
2022-07-21T13:51:33.166Z	20000	{'UnitID': 1}
2022-07-21T13:51:33.265Z	20000	{'UnitID': 1}
2022-07-21T13:51:35.914Z	20000	{'UnitID': 2}
2022-07-21T13:51:36.656Z	20000	{'UnitID': 3}
2022-07-21T13:51:46.573Z	20000	{'UnitID': 2}
2022-07-21T13:51:47.323Z	20000	{'UnitID': 0}
2022-07-21T13:51:47.486Z	20000	{'UnitID': 0}
2022-07-21T13:51:47.740Z	20000	{'UnitID': 1}
2022-07-21T13:51:47.866Z	20000	{'UnitID': 1}
2022-07-21T13:51:50.908Z	20000	{'UnitID': 2}
2022-07-21T13:51:51.531Z	20000	{'UnitID': 3}
2022-07-21T13:52:01.982Z	20000	{'UnitID': 0}
2022-07-21T13:52:02.147Z	20000	{'UnitID': 0}
2022-07-21T13:52:02.330Z	20000	{'UnitID': 1}
2022-07-21T13:52:02.422Z	20000	{'UnitID': 1}
2022-07-21T13:52:05.971Z	20000	{'UnitID': 2}
2022-07-21T13:52:06.619Z	20000	{'UnitID': 3}
2022-07-21T13:52:16.896Z	20000	{'UnitID': 0}
2022-07-21T13:52:17.072Z	20000	{'UnitID': 0}
2022-07-21T13:52:17.219Z	20000	{'UnitID': 1}
2022-07-21T13:52:20.911Z	20000	{'UnitID': 2}
2022-07-21T13:52:21.588Z	20000	{'UnitID': 3}
2022-07-21T13:52:31.482Z	20000	{'UnitID': 0}
2022-07-21T13:52:31.654Z	20000	{'UnitID': 1}
2022-07-21T13:52:35.906Z	20000	{'UnitID': 2}
2022-07-21T13:52:36.584Z	20000	{'UnitID': 3}
2022-07-21T13:52:46.581Z	20000	{'UnitID': 0}
2022-07-21T13:52:46.772Z	20000	{'UnitID': 1}
2022-07-21T13:52:50.921Z	20000	{'UnitID': 2}
2022-07-21T13:52:51.613Z	20000	{'UnitID': 3}
2022-07-21T13:53:01.446Z	20000	{'UnitID': 0}
2022-07-21T13:53:01.613Z	20000	{'UnitID': 1}
2022-07-21T13:53:05.915Z	20000	{'UnitID': 2}
2022-07-21T13:53:06.564Z	20000	{'UnitID': 3}
2022-07-21T13:53:16.642Z	20000	{'UnitID': 0}
2022-07-21T13:53:17.043Z	20000	{'UnitID': 1}
2022-07-21T13:53:20.904Z	20000	{'UnitID': 2}
2022-07-21T13:53:21.598Z	20000	{'UnitID': 3}
2022-07-21T13:53:31.530Z	20000	{'UnitID': 0}
2022-07-21T13:53:31.730Z	20000	{'UnitID': 1}
2022-07-21T13:53:35.903Z	20000	{'UnitID': 2}
2022-07-21T13:53:36.526Z	20000	{'UnitID': 3}
2022-07-21T13:53:46.520Z	20000	{'UnitID': 0}
2022-07-21T13:53:46.689Z	20000	{'UnitID': 1}
2022-07-21T13:53:50.906Z	20000	{'UnitID': 2}
2022-07-21T13:53:51.533Z	20000	{'UnitID': 3}
2022-07-21T13:54:01.423Z	20000	{'UnitID': 0}
2022-07-21T13:54:01.576Z	20000	{'UnitID': 1}
2022-07-21T13:54:05.912Z	20000	{'UnitID': 2}
2022-07-21T13:54:06.562Z	20000	{'UnitID': 3}
2022-07-21T13:54:16.453Z	20000	{'UnitID': 0}
2022-07-21T13:54:16.707Z	20000	{'UnitID': 1}
2022-07-21T13:54:20.909Z	20000	{'UnitID': 2}
2022-07-21T13:54:21.630Z	20000	{'UnitID': 3}
2022-07-21T13:54:31.420Z	20000	{'UnitID': 0}
2022-07-21T13:54:31.608Z	20000	{'UnitID': 1}
2022-07-21T13:54:35.917Z	20000	{'UnitID': 2}
2022-07-21T13:54:36.587Z	20000	{'UnitID': 3}
2022-07-21T13:54:46.584Z	20000	{'UnitID': 0}
2022-07-21T13:54:46.876Z	20000	{'UnitID': 1}
2022-07-21T13:54:50.971Z	20000	{'UnitID': 2}
2022-07-21T13:54:51.665Z	20000	{'UnitID': 3}
2022-07-21T13:55:01.585Z	20000	{'UnitID': 0}
2022-07-21T13:55:01.744Z	20000	{'UnitID': 1}
2022-07-21T13:55:05.915Z	20000	{'UnitID': 2}
2022-07-21T13:55:06.711Z	20000	{'UnitID': 3}
2022-07-21T13:55:16.398Z	20000	{'UnitID': 0}
2022-07-21T13:55:16.631Z	20000	{'UnitID': 1}
2022-07-21T13:55:20.907Z	20000	{'UnitID': 2}
2022-07-21T13:55:21.535Z	20000	{'UnitID': 3}
2022-07-21T13:55:31.464Z	20000	{'UnitID': 0}
2022-07-21T13:55:31.623Z	20000	{'UnitID': 1}
2022-07-21T13:55:35.915Z	20000	{'UnitID': 2}
2022-07-21T13:55:36.530Z	20000	{'UnitID': 3}
2022-07-21T13:55:46.402Z	20000	{'UnitID': 0}
2022-07-21T13:55:46.529Z	20000	{'UnitID': 1}
2022-07-21T13:55:50.911Z	20000	{'UnitID': 2}
2022-07-21T13:55:51.532Z	20000	{'UnitID': 3}
2022-07-21T13:56:01.346Z	20000	{'UnitID': 0}
2022-07-21T13:56:01.532Z	20000	{'UnitID': 1}
2022-07-21T13:56:05.940Z	20000	{'UnitID': 2}
2022-07-21T13:56:06.587Z	20000	{'UnitID': 3}
2022-07-21T13:56:16.462Z	20000	{'UnitID': 0}
2022-07-21T13:56:16.644Z	20000	{'UnitID': 1}
2022-07-21T13:56:20.913Z	20000	{'UnitID': 2}
2022-07-21T13:56:21.567Z	20000	{'UnitID': 3}
2022-07-21T13:56:31.505Z	20000	{'UnitID': 0}
2022-07-21T13:56:31.701Z	20000	{'UnitID': 1}
2022-07-21T13:56:35.946Z	20000	{'UnitID': 2}
2022-07-21T13:56:36.638Z	20000	{'UnitID': 3}
2022-07-21T13:56:46.563Z	20000	{'UnitID': 0}
2022-07-21T13:56:46.745Z	20000	{'UnitID': 1}
2022-07-21T13:56:50.912Z	20000	{'UnitID': 2}
2022-07-21T13:56:51.609Z	20000	{'UnitID': 3}
2022-07-21T13:57:01.439Z	20000	{'UnitID': 0}
2022-07-21T13:57:01.658Z	20000	{'UnitID': 1}
2022-07-21T13:57:05.934Z	20000	{'UnitID': 2}
2022-07-21T13:57:06.679Z	20000	{'UnitID': 3}
2022-07-21T13:57:16.537Z	20000	{'UnitID': 0}
2022-07-21T13:57:16.810Z	20000	{'UnitID': 1}
2022-07-21T13:57:20.903Z	20000	{'UnitID': 2}
2022-07-21T13:57:21.510Z	20000	{'UnitID': 3}
2022-07-21T13:57:31.480Z	20000	{'UnitID': 0}
2022-07-21T13:57:31.648Z	20000	{'UnitID': 1}
2022-07-21T13:57:35.904Z	20000	{'UnitID': 2}
2022-07-21T13:57:36.585Z	20000	{'UnitID': 3}
2022-07-21T13:57:46.485Z	20000	{'UnitID': 0}
2022-07-21T13:57:46.690Z	20000	{'UnitID': 1}
2022-07-21T13:57:50.906Z	20000	{'UnitID': 2}
2022-07-21T13:57:51.559Z	20000	{'UnitID': 3}
2022-07-21T13:58:01.447Z	20000	{'UnitID': 0}
2022-07-21T13:58:01.630Z	20000	{'UnitID': 1}
2022-07-21T13:58:05.926Z	20000	{'UnitID': 2}
2022-07-21T13:58:06.639Z	20000	{'UnitID': 3}
2022-07-21T13:58:16.507Z	20000	{'UnitID': 0}
2022-07-21T13:58:16.674Z	20000	{'UnitID': 1}
2022-07-21T13:58:20.907Z	20000	{'UnitID': 2}
2022-07-21T13:58:21.608Z	20000	{'UnitID': 3}
2022-07-21T13:58:31.439Z	20000	{'UnitID': 0}
2022-07-21T13:58:31.591Z	20000	{'UnitID': 1}
2022-07-21T13:58:35.909Z	20000	{'UnitID': 2}
2022-07-21T13:58:36.514Z	20000	{'UnitID': 3}
2022-07-21T13:58:46.452Z	20000	{'UnitID': 0}
2022-07-21T13:58:46.639Z	20000	{'UnitID': 1}
2022-07-21T13:58:50.905Z	20000	{'UnitID': 2}
2022-07-21T13:58:51.551Z	20000	{'UnitID': 3}
2022-07-21T13:59:01.380Z	20000	{'UnitID': 0}
2022-07-21T13:59:01.559Z	20000	{'UnitID': 1}
2022-07-21T13:59:05.901Z	20000	{'UnitID': 2}
2022-07-21T13:59:06.607Z	20000	{'UnitID': 3}
2022-07-21T13:59:16.502Z	20000	{'UnitID': 0}
2022-07-21T13:59:16.680Z	20000	{'UnitID': 1}
2022-07-21T13:59:20.901Z	20000	{'UnitID': 2}
2022-07-21T13:59:21.595Z	20000	{'UnitID': 3}
2022-07-21T13:59:31.516Z	20000	{'UnitID': 0}
2022-07-21T13:59:31.667Z	20000	{'UnitID': 1}
2022-07-21T13:59:35.908Z	20000	{'UnitID': 2}
2022-07-21T13:59:36.493Z	20000	{'UnitID': 3}
2022-07-21T13:59:46.408Z	20000	{'UnitID': 0}
2022-07-21T13:59:46.611Z	20000	{'UnitID': 1}
2022-07-21T13:59:50.899Z	20000	{'UnitID': 2}
2022-07-21T13:59:51.512Z	20000	{'UnitID': 3}
2022-07-21T14:00:01.393Z	20000	{'UnitID': 0}
2022-07-21T14:00:01.599Z	20000	{'UnitID': 1}
2022-07-21T14:00:05.915Z	20000	{'UnitID': 2}
2022-07-21T14:00:06.527Z	20000	{'UnitID': 3}
2022-07-21T14:00:16.413Z	20000	{'UnitID': 0}
2022-07-21T14:00:16.596Z	20000	{'UnitID': 1}
2022-07-21T14:00:20.917Z	20000	{'UnitID': 2}
2022-07-21T14:00:21.555Z	20000	{'UnitID': 3}
2022-07-21T14:00:31.409Z	20000	{'UnitID': 0}
2022-07-21T14:00:31.624Z	20000	{'UnitID': 1}
2022-07-21T14:00:35.926Z	20000	{'UnitID': 2}
2022-07-21T14:00:36.542Z	20000	{'UnitID': 3}
2022-07-21T14:00:46.436Z	20000	{'UnitID': 0}
2022-07-21T14:00:46.680Z	20000	{'UnitID': 1}
2022-07-21T14:00:50.929Z	20000	{'UnitID': 2}
2022-07-21T14:00:51.567Z	20000	{'UnitID': 3}
2022-07-21T14:01:01.431Z	20000	{'UnitID': 0}
2022-07-21T14:01:01.583Z	20000	{'UnitID': 1}
2022-07-21T14:01:05.921Z	20000	{'UnitID': 2}
2022-07-21T14:01:06.579Z	20000	{'UnitID': 3}
2022-07-21T14:01:16.413Z	20000	{'UnitID': 0}
2022-07-21T14:01:16.590Z	20000	{'UnitID': 1}
2022-07-21T14:01:20.904Z	20000	{'UnitID': 2}
2022-07-21T14:01:21.522Z	20000	{'UnitID': 3}
2022-07-21T14:01:31.584Z	20000	{'UnitID': 0}
2022-07-21T14:01:31.792Z	20000	{'UnitID': 1}
2022-07-21T14:01:35.923Z	20000	{'UnitID': 2}
2022-07-21T14:01:36.551Z	20000	{'UnitID': 3}
2022-07-21T14:01:46.468Z	20000	{'UnitID': 0}
2022-07-21T14:01:46.715Z	20000	{'UnitID': 1}
2022-07-21T14:01:50.942Z	20000	{'UnitID': 2}
2022-07-21T14:01:51.629Z	20000	{'UnitID': 3}
2022-07-21T14:02:01.407Z	20000	{'UnitID': 0}
2022-07-21T14:02:01.554Z	20000	{'UnitID': 1}
2022-07-21T14:02:05.937Z	20000	{'UnitID': 2}
2022-07-21T14:02:06.568Z	20000	{'UnitID': 3}
2022-07-21T14:02:16.523Z	20000	{'UnitID': 0}
2022-07-21T14:02:16.690Z	20000	{'UnitID': 1}
2022-07-21T14:02:21.058Z	20000	{'UnitID': 2}
2022-07-21T14:02:21.673Z	20000	{'UnitID': 3}
2022-07-21T14:02:31.477Z	20000	{'UnitID': 0}
2022-07-21T14:02:31.664Z	20000	{'UnitID': 1}
2022-07-21T14:02:35.916Z	20000	{'UnitID': 2}
2022-07-21T14:02:36.560Z	20000	{'UnitID': 3}
2022-07-21T14:02:46.595Z	20000	{'UnitID': 0}
2022-07-21T14:02:46.733Z	20000	{'UnitID': 1}
2022-07-21T14:02:50.934Z	20000	{'UnitID': 2}
2022-07-21T14:02:51.680Z	20000	{'UnitID': 3}
2022-07-21T14:03:01.409Z	20000	{'UnitID': 0}
2022-07-21T14:03:01.635Z	20000	{'UnitID': 1}
2022-07-21T14:03:05.950Z	20000	{'UnitID': 2}
2022-07-21T14:03:06.627Z	20000	{'UnitID': 3}
2022-07-21T14:03:16.528Z	20000	{'UnitID': 0}
2022-07-21T14:03:16.689Z	20000	{'UnitID': 1}
2022-07-21T14:03:20.909Z	20000	{'UnitID': 2}
2022-07-21T14:03:21.528Z	20000	{'UnitID': 3}
2022-07-21T14:03:31.448Z	20000	{'UnitID': 0}
2022-07-21T14:03:31.630Z	20000	{'UnitID': 1}
2022-07-21T14:03:35.899Z	20000	{'UnitID': 2}
2022-07-21T14:03:36.535Z	20000	{'UnitID': 3}
2022-07-21T14:03:46.452Z	20000	{'UnitID': 0}
2022-07-21T14:03:46.600Z	20000	{'UnitID': 1}
2022-07-21T14:03:50.919Z	20000	{'UnitID': 2}
2022-07-21T14:03:51.557Z	20000	{'UnitID': 3}
2022-07-21T14:04:01.421Z	20000	{'UnitID': 0}
2022-07-21T14:04:01.632Z	20000	{'UnitID': 1}
2022-07-21T14:04:05.943Z	20000	{'UnitID': 2}
2022-07-21T14:04:06.557Z	20000	{'UnitID': 3}
2022-07-21T14:04:16.497Z	20000	{'UnitID': 0}
2022-07-21T14:04:16.677Z	20000	{'UnitID': 1}
2022-07-21T14:04:20.913Z	20000	{'UnitID': 2}
2022-07-21T14:04:21.613Z	20000	{'UnitID': 3}
2022-07-21T14:04:31.496Z	20000	{'UnitID': 0}
2022-07-21T14:04:31.676Z	20000	{'UnitID': 1}
2022-07-21T14:04:35.914Z	20000	{'UnitID': 2}
2022-07-21T14:04:36.563Z	20000	{'UnitID': 3}
2022-07-21T14:04:46.471Z	20000	{'UnitID': 0}
2022-07-21T14:04:46.733Z	20000	{'UnitID': 1}
2022-07-21T14:04:50.912Z	20000	{'UnitID': 2}
2022-07-21T14:04:51.609Z	20000	{'UnitID': 3}
2022-07-21T14:05:01.433Z	20000	{'UnitID': 0}
2022-07-21T14:05:01.617Z	20000	{'UnitID': 1}
2022-07-21T14:05:05.919Z	20000	{'UnitID': 2}
2022-07-21T14:05:06.542Z	20000	{'UnitID': 3}
2022-07-21T14:05:16.434Z	20000	{'UnitID': 0}
2022-07-21T14:05:16.638Z	20000	{'UnitID': 1}
2022-07-21T14:05:20.899Z	20000	{'UnitID': 2}
2022-07-21T14:05:21.492Z	20000	{'UnitID': 3}
2022-07-21T14:05:31.448Z	20000	{'UnitID': 0}
2022-07-21T14:05:31.638Z	20000	{'UnitID': 1}
2022-07-21T14:05:35.907Z	20000	{'UnitID': 2}
2022-07-21T14:05:36.535Z	20000	{'UnitID': 3}
2022-07-21T14:05:46.423Z	20000	{'UnitID': 0}
2022-07-21T14:05:46.605Z	20000	{'UnitID': 1}
2022-07-21T14:05:50.902Z	20000	{'UnitID': 2}
2022-07-21T14:05:51.565Z	20000	{'UnitID': 3}
2022-07-21T14:06:01.381Z	20000	{'UnitID': 0}
2022-07-21T14:06:01.552Z	20000	{'UnitID': 1}
2022-07-21T14:06:05.898Z	20000	{'UnitID': 2}
2022-07-21T14:06:06.551Z	20000	{'UnitID': 3}
2022-07-21T14:06:16.487Z	20000	{'UnitID': 0}
2022-07-21T14:06:16.703Z	20000	{'UnitID': 1}
2022-07-21T14:06:20.891Z	20000	{'UnitID': 2}
2022-07-21T14:06:21.558Z	20000	{'UnitID': 3}
2022-07-21T14:06:31.442Z	20000	{'UnitID': 0}
2022-07-21T14:06:31.627Z	20000	{'UnitID': 1}
2022-07-21T14:06:35.938Z	20000	{'UnitID': 2}
2022-07-21T14:06:36.504Z	20000	{'UnitID': 3}
2022-07-21T14:06:46.423Z	20000	{'UnitID': 0}
2022-07-21T14:06:46.617Z	20000	{'UnitID': 1}
2022-07-21T14:06:50.895Z	20000	{'UnitID': 2}
2022-07-21T14:06:51.532Z	20000	{'UnitID': 3}
2022-07-21T14:07:01.417Z	20000	{'UnitID': 0}
2022-07-21T14:07:01.562Z	20000	{'UnitID': 1}
2022-07-21T14:07:05.913Z	20000	{'UnitID': 2}
2022-07-21T14:07:06.525Z	20000	{'UnitID': 3}
2022-07-21T14:07:16.424Z	20000	{'UnitID': 0}
2022-07-21T14:07:16.633Z	20000	{'UnitID': 1}
2022-07-21T14:07:20.944Z	20000	{'UnitID': 2}
2022-07-21T14:07:21.563Z	20000	{'UnitID': 3}
2022-07-21T14:07:31.483Z	20000	{'UnitID': 0}
2022-07-21T14:07:31.651Z	20000	{'UnitID': 1}
2022-07-21T14:07:35.913Z	20000	{'UnitID': 2}
2022-07-21T14:07:36.568Z	20000	{'UnitID': 3}
2022-07-21T14:07:46.522Z	20000	{'UnitID': 0}
2022-07-21T14:07:46.733Z	20000	{'UnitID': 1}
2022-07-21T14:07:50.945Z	20000	{'UnitID': 2}
2022-07-21T14:07:51.616Z	20000	{'UnitID': 3}
2022-07-21T14:08:01.401Z	20000	{'UnitID': 0}
2022-07-21T14:08:01.573Z	20000	{'UnitID': 1}
2022-07-21T14:08:05.890Z	20000	{'UnitID': 2}
2022-07-21T14:08:06.644Z	20000	{'UnitID': 3}
2022-07-21T14:08:16.482Z	20000	{'UnitID': 0}
2022-07-21T14:08:16.663Z	20000	{'UnitID': 1}
2022-07-21T14:08:20.910Z	20000	{'UnitID': 2}
2022-07-21T14:08:21.604Z	20000	{'UnitID': 3}
2022-07-21T14:08:31.465Z	20000	{'UnitID': 0}
2022-07-21T14:08:31.686Z	20000	{'UnitID': 1}
2022-07-21T14:08:35.919Z	20000	{'UnitID': 2}
2022-07-21T14:08:36.531Z	20000	{'UnitID': 3}
2022-07-21T14:08:46.453Z	20000	{'UnitID': 0}
2022-07-21T14:08:46.723Z	20000	{'UnitID': 1}
2022-07-21T14:08:50.910Z	20000	{'UnitID': 2}
2022-07-21T14:08:51.645Z	20000	{'UnitID': 3}
2022-07-21T14:09:01.441Z	20000	{'UnitID': 0}
2022-07-21T14:09:01.642Z	20000	{'UnitID': 1}
2022-07-21T14:09:05.919Z	20000	{'UnitID': 2}
2022-07-21T14:09:06.606Z	20000	{'UnitID': 3}
2022-07-21T14:09:16.433Z	20000	{'UnitID': 0}
2022-07-21T14:09:16.693Z	20000	{'UnitID': 1}
2022-07-21T14:09:20.878Z	20000	{'UnitID': 2}
2022-07-21T14:09:21.565Z	20000	{'UnitID': 3}
2022-07-21T14:09:31.445Z	20000	{'UnitID': 0}
2022-07-21T14:09:31.712Z	20000	{'UnitID': 1}
2022-07-21T14:09:35.912Z	20000	{'UnitID': 2}
2022-07-21T14:09:36.563Z	20000	{'UnitID': 3}
2022-07-21T14:09:46.490Z	20000	{'UnitID': 0}
2022-07-21T14:09:46.756Z	20000	{'UnitID': 1}
2022-07-21T14:09:50.913Z	20000	{'UnitID': 2}
2022-07-21T14:09:51.538Z	20000	{'UnitID': 3}
2022-07-21T14:10:01.405Z	20000	{'UnitID': 0}
2022-07-21T14:10:01.594Z	20000	{'UnitID': 1}
2022-07-21T14:10:05.904Z	20000	{'UnitID': 2}
2022-07-21T14:10:06.571Z	20000	{'UnitID': 3}
2022-07-21T14:10:16.488Z	20000	{'UnitID': 0}
2022-07-21T14:10:16.691Z	20000	{'UnitID': 1}
2022-07-21T14:10:20.907Z	20000	{'UnitID': 2}
2022-07-21T14:10:21.547Z	20000	{'UnitID': 3}
2022-07-21T14:10:31.447Z	20000	{'UnitID': 0}
2022-07-21T14:10:31.632Z	20000	{'UnitID': 1}
2022-07-21T14:10:35.910Z	20000	{'UnitID': 2}
2022-07-21T14:10:36.582Z	20000	{'UnitID': 3}
2022-07-21T14:10:46.502Z	20000	{'UnitID': 0}
2022-07-21T14:10:46.725Z	20000	{'UnitID': 1}
2022-07-21T14:10:50.906Z	20000	{'UnitID': 2}
2022-07-21T14:10:51.567Z	20000	{'UnitID': 3}
2022-07-21T14:11:01.462Z	20000	{'UnitID': 0}
2022-07-21T14:11:01.601Z	20000	{'UnitID': 1}
2022-07-21T14:11:05.941Z	20000	{'UnitID': 2}
2022-07-21T14:11:06.601Z	20000	{'UnitID': 3}
2022-07-21T14:11:16.571Z	20000	{'UnitID': 0}
2022-07-21T14:11:16.746Z	20000	{'UnitID': 1}
2022-07-21T14:11:20.906Z	20000	{'UnitID': 2}
2022-07-21T14:11:21.594Z	20000	{'UnitID': 3}
2022-07-21T14:11:31.564Z	20000	{'UnitID': 0}
2022-07-21T14:11:31.739Z	20000	{'UnitID': 1}
2022-07-21T14:11:36.737Z	20000	{'UnitID': 2}
2022-07-21T14:11:37.143Z	20000	{'UnitID': 3}
2022-07-21T14:11:47.093Z	20000	{'UnitID': 0}
2022-07-21T14:11:47.254Z	20000	{'UnitID': 1}
2022-07-21T14:11:50.913Z	20000	{'UnitID': 2}
2022-07-21T14:11:51.633Z	20000	{'UnitID': 3}
2022-07-21T14:12:01.533Z	20000	{'UnitID': 0}
2022-07-21T14:12:01.678Z	20000	{'UnitID': 1}
2022-07-21T14:12:05.919Z	20000	{'UnitID': 2}
2022-07-21T14:12:06.638Z	20000	{'UnitID': 3}
2022-07-21T14:12:16.582Z	20000	{'UnitID': 0}
2022-07-21T14:12:16.746Z	20000	{'UnitID': 1}
2022-07-21T14:12:20.905Z	20000	{'UnitID': 2}
2022-07-21T14:12:21.604Z	20000	{'UnitID': 3}
2022-07-21T14:12:31.448Z	20000	{'UnitID': 0}
2022-07-21T14:12:31.673Z	20000	{'UnitID': 1}
2022-07-21T14:12:35.907Z	20000	{'UnitID': 2}
2022-07-21T14:12:36.621Z	20000	{'UnitID': 3}
2022-07-21T14:12:46.445Z	20000	{'UnitID': 0}
2022-07-21T14:12:46.685Z	20000	{'UnitID': 1}
2022-07-21T14:12:50.907Z	20000	{'UnitID': 2}
2022-07-21T14:12:51.553Z	20000	{'UnitID': 3}
2022-07-21T14:13:01.471Z	20000	{'UnitID': 0}
2022-07-21T14:13:01.597Z	20000	{'UnitID': 1}
2022-07-21T14:13:05.917Z	20000	{'UnitID': 2}
2022-07-21T14:13:06.565Z	20000	{'UnitID': 3}
2022-07-21T14:13:16.510Z	20000	{'UnitID': 0}
2022-07-21T14:13:16.738Z	20000	{'UnitID': 1}
2022-07-21T14:13:20.918Z	20000	{'UnitID': 2}
2022-07-21T14:13:21.594Z	20000	{'UnitID': 3}
2022-07-21T14:13:31.565Z	20000	{'UnitID': 0}
2022-07-21T14:13:31.796Z	20000	{'UnitID': 1}
2022-07-21T14:13:35.939Z	20000	{'UnitID': 2}
2022-07-21T14:13:36.613Z	20000	{'UnitID': 3}
2022-07-21T14:13:46.589Z	20000	{'UnitID': 0}
2022-07-21T14:13:46.829Z	20000	{'UnitID': 1}
2022-07-21T14:13:50.915Z	20000	{'UnitID': 2}
2022-07-21T14:13:51.598Z	20000	{'UnitID': 3}
2022-07-21T14:14:01.477Z	20000	{'UnitID': 0}
2022-07-21T14:14:01.703Z	20000	{'UnitID': 1}
2022-07-21T14:14:05.896Z	20000	{'UnitID': 2}
2022-07-21T14:14:06.581Z	20000	{'UnitID': 3}
2022-07-21T14:14:16.510Z	20000	{'UnitID': 0}
2022-07-21T14:14:16.751Z	20000	{'UnitID': 1}
2022-07-21T14:14:20.891Z	20000	{'UnitID': 2}
2022-07-21T14:14:21.613Z	20000	{'UnitID': 3}
2022-07-21T14:14:31.546Z	20000	{'UnitID': 0}
2022-07-21T14:14:31.823Z	20000	{'UnitID': 1}
2022-07-21T14:14:35.902Z	20000	{'UnitID': 2}
2022-07-21T14:14:36.585Z	20000	{'UnitID': 3}
2022-07-21T14:14:46.540Z	20000	{'UnitID': 0}
2022-07-21T14:14:46.768Z	20000	{'UnitID': 1}
2022-07-21T14:14:50.910Z	20000	{'UnitID': 2}
2022-07-21T14:14:51.617Z	20000	{'UnitID': 3}
2022-07-21T14:15:01.455Z	20000	{'UnitID': 0}
2022-07-21T14:15:01.654Z	20000	{'UnitID': 1}
2022-07-21T14:15:05.902Z	20000	{'UnitID': 2}
2022-07-21T14:15:06.551Z	20000	{'UnitID': 3}
2022-07-21T14:15:16.495Z	20000	{'UnitID': 0}
2022-07-21T14:15:16.804Z	20000	{'UnitID': 1}
2022-07-21T14:15:20.909Z	20000	{'UnitID': 2}
2022-07-21T14:15:21.596Z	20000	{'UnitID': 3}
2022-07-21T14:15:31.534Z	20000	{'UnitID': 0}
2022-07-21T14:15:31.761Z	20000	{'UnitID': 1}
2022-07-21T14:15:35.912Z	20000	{'UnitID': 2}
2022-07-21T14:15:36.617Z	20000	{'UnitID': 3}
2022-07-21T14:15:46.464Z	20000	{'UnitID': 0}
2022-07-21T14:15:46.775Z	20000	{'UnitID': 1}
2022-07-21T14:15:50.902Z	20000	{'UnitID': 2}
2022-07-21T14:15:51.593Z	20000	{'UnitID': 3}
2022-07-21T14:16:01.424Z	20000	{'UnitID': 0}
2022-07-21T14:16:01.676Z	20000	{'UnitID': 1}
2022-07-21T14:16:05.911Z	20000	{'UnitID': 2}
2022-07-21T14:16:06.564Z	20000	{'UnitID': 3}
2022-07-21T14:16:16.505Z	20000	{'UnitID': 0}
2022-07-21T14:16:16.834Z	20000	{'UnitID': 1}
2022-07-21T14:16:20.907Z	20000	{'UnitID': 2}
2022-07-21T14:16:21.531Z	20000	{'UnitID': 3}
2022-07-21T14:16:31.497Z	20000	{'UnitID': 0}
2022-07-21T14:16:31.672Z	20000	{'UnitID': 1}
2022-07-21T14:16:35.918Z	20000	{'UnitID': 2}
2022-07-21T14:16:36.599Z	20000	{'UnitID': 3}
2022-07-21T14:16:46.529Z	20000	{'UnitID': 0}
2022-07-21T14:16:46.705Z	20000	{'UnitID': 1}
2022-07-21T14:16:50.914Z	20000	{'UnitID': 2}
2022-07-21T14:16:51.551Z	20000	{'UnitID': 3}
2022-07-21T14:17:01.437Z	20000	{'UnitID': 0}
2022-07-21T14:17:01.593Z	20000	{'UnitID': 1}
2022-07-21T14:17:05.895Z	20000	{'UnitID': 2}
2022-07-21T14:17:06.573Z	20000	{'UnitID': 3}
2022-07-21T14:17:16.522Z	20000	{'UnitID': 0}
2022-07-21T14:17:16.733Z	20000	{'UnitID': 1}
2022-07-21T14:17:20.902Z	20000	{'UnitID': 2}
2022-07-21T14:17:21.602Z	20000	{'UnitID': 3}
2022-07-21T14:17:31.498Z	20000	{'UnitID': 0}
2022-07-21T14:17:31.666Z	20000	{'UnitID': 1}
2022-07-21T14:17:35.897Z	20000	{'UnitID': 2}
2022-07-21T14:17:36.662Z	20000	{'UnitID': 3}
2022-07-21T14:17:46.493Z	20000	{'UnitID': 0}
2022-07-21T14:17:46.695Z	20000	{'UnitID': 1}
2022-07-21T14:17:50.914Z	20000	{'UnitID': 2}
2022-07-21T14:17:51.592Z	20000	{'UnitID': 3}
2022-07-21T14:18:01.463Z	20000	{'UnitID': 0}
2022-07-21T14:18:01.614Z	20000	{'UnitID': 1}
2022-07-21T14:18:05.927Z	20000	{'UnitID': 2}
2022-07-21T14:18:06.592Z	20000	{'UnitID': 3}
2022-07-21T14:18:16.539Z	20000	{'UnitID': 0}
2022-07-21T14:18:16.776Z	20000	{'UnitID': 1}
2022-07-21T14:18:20.916Z	20000	{'UnitID': 2}
2022-07-21T14:18:21.577Z	20000	{'UnitID': 3}
2022-07-21T14:18:31.495Z	20000	{'UnitID': 0}
2022-07-21T14:18:31.791Z	20000	{'UnitID': 1}
2022-07-21T14:18:35.905Z	20000	{'UnitID': 2}
2022-07-21T14:18:36.564Z	20000	{'UnitID': 3}
2022-07-21T14:18:46.547Z	20000	{'UnitID': 0}
2022-07-21T14:18:46.793Z	20000	{'UnitID': 1}
2022-07-21T14:18:50.911Z	20000	{'UnitID': 2}
2022-07-21T14:18:51.576Z	20000	{'UnitID': 3}
2022-07-21T14:19:01.494Z	20000	{'UnitID': 0}
2022-07-21T14:19:01.613Z	20000	{'UnitID': 1}
2022-07-21T14:19:05.906Z	20000	{'UnitID': 2}
2022-07-21T14:19:06.540Z	20000	{'UnitID': 3}
2022-07-21T14:19:16.514Z	20000	{'UnitID': 0}
2022-07-21T14:19:16.709Z	20000	{'UnitID': 1}
2022-07-21T14:19:20.938Z	20000	{'UnitID': 2}
2022-07-21T14:19:21.602Z	20000	{'UnitID': 3}
2022-07-21T14:19:31.486Z	20000	{'UnitID': 0}
2022-07-21T14:19:31.672Z	20000	{'UnitID': 1}
2022-07-21T14:19:35.899Z	20000	{'UnitID': 2}
2022-07-21T14:19:36.653Z	20000	{'UnitID': 3}
2022-07-21T14:19:46.525Z	20000	{'UnitID': 0}
2022-07-21T14:19:46.795Z	20000	{'UnitID': 1}
2022-07-21T14:19:50.918Z	20000	{'UnitID': 2}
2022-07-21T14:19:51.579Z	20000	{'UnitID': 3}
2022-07-21T14:20:01.500Z	20000	{'UnitID': 0}
2022-07-21T14:20:01.608Z	20000	{'UnitID': 1}
2022-07-21T14:20:05.898Z	20000	{'UnitID': 2}
2022-07-21T14:20:06.607Z	20000	{'UnitID': 3}
2022-07-21T14:20:16.473Z	20000	{'UnitID': 0}
2022-07-21T14:20:16.677Z	20000	{'UnitID': 1}
2022-07-21T14:20:20.906Z	20000	{'UnitID': 2}
2022-07-21T14:20:21.583Z	20000	{'UnitID': 3}
2022-07-21T14:20:31.488Z	20000	{'UnitID': 0}
2022-07-21T14:20:31.654Z	20000	{'UnitID': 1}
2022-07-21T14:20:35.904Z	20000	{'UnitID': 2}
2022-07-21T14:20:36.530Z	20000	{'UnitID': 3}
2022-07-21T14:20:46.466Z	20000	{'UnitID': 0}
2022-07-21T14:20:46.694Z	20000	{'UnitID': 1}
2022-07-21T14:20:50.915Z	20000	{'UnitID': 2}
2022-07-21T14:20:51.589Z	20000	{'UnitID': 3}
2022-07-21T14:21:01.484Z	20000	{'UnitID': 0}
2022-07-21T14:21:01.669Z	20000	{'UnitID': 1}
2022-07-21T14:21:05.906Z	20000	{'UnitID': 2}
2022-07-21T14:21:06.564Z	20000	{'UnitID': 3}
2022-07-21T14:21:16.476Z	20000	{'UnitID': 0}
2022-07-21T14:21:16.663Z	20000	{'UnitID': 1}
2022-07-21T14:21:20.948Z	20000	{'UnitID': 2}
2022-07-21T14:21:21.528Z	20000	{'UnitID': 3}
2022-07-21T14:21:31.486Z	20000	{'UnitID': 0}
2022-07-21T14:21:31.662Z	20000	{'UnitID': 1}
2022-07-21T14:21:35.923Z	20000	{'UnitID': 2}
2022-07-21T14:21:36.542Z	20000	{'UnitID': 3}
2022-07-21T14:21:46.457Z	20000	{'UnitID': 0}
2022-07-21T14:21:46.609Z	20000	{'UnitID': 1}
2022-07-21T14:21:50.937Z	20000	{'UnitID': 2}
2022-07-21T14:21:51.568Z	20000	{'UnitID': 3}
2022-07-21T14:22:01.480Z	20000	{'UnitID': 0}
2022-07-21T14:22:01.637Z	20000	{'UnitID': 1}
2022-07-21T14:22:05.917Z	20000	{'UnitID': 2}
2022-07-21T14:22:06.555Z	20000	{'UnitID': 3}
2022-07-21T14:22:16.462Z	20000	{'UnitID': 0}
2022-07-21T14:22:16.636Z	20000	{'UnitID': 1}
2022-07-21T14:22:20.966Z	20000	{'UnitID': 2}
2022-07-21T14:22:21.555Z	20000	{'UnitID': 3}
2022-07-21T14:22:31.568Z	20000	{'UnitID': 0}
2022-07-21T14:22:31.777Z	20000	{'UnitID': 1}
2022-07-21T14:22:35.966Z	20000	{'UnitID': 2}
2022-07-21T14:22:36.627Z	20000	{'UnitID': 3}
2022-07-21T14:22:46.484Z	20000	{'UnitID': 0}
2022-07-21T14:22:46.711Z	20000	{'UnitID': 1}
2022-07-21T14:22:50.919Z	20000	{'UnitID': 2}
2022-07-21T14:22:51.606Z	20000	{'UnitID': 3}
2022-07-21T14:23:01.498Z	20000	{'UnitID': 0}
2022-07-21T14:23:01.684Z	20000	{'UnitID': 1}
2022-07-21T14:23:05.914Z	20000	{'UnitID': 2}
2022-07-21T14:23:06.620Z	20000	{'UnitID': 3}
2022-07-21T14:23:16.462Z	20000	{'UnitID': 0}
2022-07-21T14:23:16.666Z	20000	{'UnitID': 1}
2022-07-21T14:23:20.921Z	20000	{'UnitID': 2}
2022-07-21T14:23:21.589Z	20000	{'UnitID': 3}
2022-07-21T14:23:31.495Z	20000	{'UnitID': 0}
2022-07-21T14:23:31.752Z	20000	{'UnitID': 1}
2022-07-21T14:23:35.941Z	20000	{'UnitID': 2}
2022-07-21T14:23:36.643Z	20000	{'UnitID': 3}
2022-07-21T14:23:46.551Z	20000	{'UnitID': 0}
2022-07-21T14:23:46.673Z	20000	{'UnitID': 1}
2022-07-21T14:23:50.950Z	20000	{'UnitID': 2}
2022-07-21T14:23:51.537Z	20000	{'UnitID': 3}
2022-07-21T14:24:01.493Z	20000	{'UnitID': 0}
2022-07-21T14:24:01.689Z	20000	{'UnitID': 1}
2022-07-21T14:24:05.903Z	20000	{'UnitID': 2}
2022-07-21T14:24:06.640Z	20000	{'UnitID': 3}
2022-07-21T14:24:16.537Z	20000	{'UnitID': 0}
2022-07-21T14:24:16.722Z	20000	{'UnitID': 1}
2022-07-21T14:24:20.903Z	20000	{'UnitID': 2}
2022-07-21T14:24:21.571Z	20000	{'UnitID': 3}
2022-07-21T14:24:31.440Z	20000	{'UnitID': 0}
2022-07-21T14:24:31.626Z	20000	{'UnitID': 1}
2022-07-21T14:24:35.913Z	20000	{'UnitID': 2}
2022-07-21T14:24:36.567Z	20000	{'UnitID': 3}
2022-07-21T14:24:46.506Z	20000	{'UnitID': 0}
2022-07-21T14:24:46.692Z	20000	{'UnitID': 1}
2022-07-21T14:24:50.911Z	20000	{'UnitID': 2}
2022-07-21T14:24:51.570Z	20000	{'UnitID': 3}
2022-07-21T14:25:01.398Z	20000	{'UnitID': 0}
2022-07-21T14:25:01.570Z	20000	{'UnitID': 1}
2022-07-21T14:25:05.911Z	20000	{'UnitID': 2}
2022-07-21T14:25:06.581Z	20000	{'UnitID': 3}
2022-07-21T14:25:16.484Z	20000	{'UnitID': 0}
2022-07-21T14:25:16.658Z	20000	{'UnitID': 1}
2022-07-21T14:25:20.936Z	20000	{'UnitID': 2}
2022-07-21T14:25:21.554Z	20000	{'UnitID': 3}
2022-07-21T14:25:31.563Z	20000	{'UnitID': 0}
2022-07-21T14:25:31.756Z	20000	{'UnitID': 1}
2022-07-21T14:25:35.916Z	20000	{'UnitID': 2}
2022-07-21T14:25:36.596Z	20000	{'UnitID': 3}
2022-07-21T14:25:46.518Z	20000	{'UnitID': 0}
2022-07-21T14:25:46.671Z	20000	{'UnitID': 1}
2022-07-21T14:25:50.918Z	20000	{'UnitID': 2}
2022-07-21T14:25:51.611Z	20000	{'UnitID': 3}
2022-07-21T14:26:01.398Z	20000	{'UnitID': 0}
2022-07-21T14:26:01.527Z	20000	{'UnitID': 1}
2022-07-21T14:26:05.910Z	20000	{'UnitID': 2}
2022-07-21T14:26:06.557Z	20000	{'UnitID': 3}
2022-07-21T14:26:16.441Z	20000	{'UnitID': 0}
2022-07-21T14:26:16.582Z	20000	{'UnitID': 1}
2022-07-21T14:26:20.905Z	20000	{'UnitID': 2}
2022-07-21T14:26:21.521Z	20000	{'UnitID': 3}
2022-07-21T14:26:31.471Z	20000	{'UnitID': 0}
2022-07-21T14:26:31.631Z	20000	{'UnitID': 1}
2022-07-21T14:26:35.911Z	20000	{'UnitID': 2}
2022-07-21T14:26:36.553Z	20000	{'UnitID': 3}
2022-07-21T14:26:46.474Z	20000	{'UnitID': 0}
2022-07-21T14:26:46.621Z	20000	{'UnitID': 1}
2022-07-21T14:26:50.911Z	20000	{'UnitID': 2}
2022-07-21T14:26:51.542Z	20000	{'UnitID': 3}
2022-07-21T14:27:01.400Z	20000	{'UnitID': 0}
2022-07-21T14:27:01.563Z	20000	{'UnitID': 1}
2022-07-21T14:27:05.907Z	20000	{'UnitID': 2}
2022-07-21T14:27:06.556Z	20000	{'UnitID': 3}
2022-07-21T14:27:16.385Z	20000	{'UnitID': 0}
2022-07-21T14:27:16.568Z	20000	{'UnitID': 1}
2022-07-21T14:27:20.912Z	20000	{'UnitID': 2}
2022-07-21T14:27:21.559Z	20000	{'UnitID': 3}
2022-07-21T14:27:31.463Z	20000	{'UnitID': 0}
2022-07-21T14:27:31.605Z	20000	{'UnitID': 1}
2022-07-21T14:27:35.910Z	20000	{'UnitID': 2}
2022-07-21T14:27:36.555Z	20000	{'UnitID': 3}
2022-07-21T14:27:46.450Z	20000	{'UnitID': 0}
2022-07-21T14:27:46.614Z	20000	{'UnitID': 1}
2022-07-21T14:27:50.896Z	20000	{'UnitID': 2}
2022-07-21T14:27:51.531Z	20000	{'UnitID': 3}
2022-07-21T14:28:01.473Z	20000	{'UnitID': 0}
2022-07-21T14:28:01.635Z	20000	{'UnitID': 1}
2022-07-21T14:28:05.918Z	20000	{'UnitID': 2}
2022-07-21T14:28:06.532Z	20000	{'UnitID': 3}
2022-07-21T14:28:16.478Z	20000	{'UnitID': 0}
2022-07-21T14:28:16.654Z	20000	{'UnitID': 1}
2022-07-21T14:28:20.942Z	20000	{'UnitID': 2}
2022-07-21T14:28:21.596Z	20000	{'UnitID': 3}
2022-07-21T14:28:31.471Z	20000	{'UnitID': 0}
2022-07-21T14:28:31.650Z	20000	{'UnitID': 1}
2022-07-21T14:28:35.910Z	20000	{'UnitID': 2}
2022-07-21T14:28:36.553Z	20000	{'UnitID': 3}
2022-07-21T14:28:46.454Z	20000	{'UnitID': 0}
2022-07-21T14:28:46.639Z	20000	{'UnitID': 1}
2022-07-21T14:28:50.900Z	20000	{'UnitID': 2}
2022-07-21T14:28:51.588Z	20000	{'UnitID': 3}
2022-07-21T14:29:01.513Z	20000	{'UnitID': 0}
2022-07-21T14:29:01.677Z	20000	{'UnitID': 1}
2022-07-21T14:29:05.913Z	20000	{'UnitID': 2}
2022-07-21T14:29:06.661Z	20000	{'UnitID': 3}
2022-07-21T14:29:16.558Z	20000	{'UnitID': 0}
2022-07-21T14:29:16.761Z	20000	{'UnitID': 1}
2022-07-21T14:29:20.913Z	20000	{'UnitID': 2}
2022-07-21T14:29:21.651Z	20000	{'UnitID': 3}
2022-07-21T14:29:31.528Z	20000	{'UnitID': 0}
2022-07-21T14:29:31.711Z	20000	{'UnitID': 1}
2022-07-21T14:29:35.907Z	20000	{'UnitID': 2}
2022-07-21T14:29:36.604Z	20000	{'UnitID': 3}
2022-07-21T14:29:46.551Z	20000	{'UnitID': 0}
2022-07-21T14:29:46.701Z	20000	{'UnitID': 1}
2022-07-21T14:29:50.903Z	20000	{'UnitID': 2}
2022-07-21T14:29:51.586Z	20000	{'UnitID': 3}
2022-07-21T14:30:01.435Z	20000	{'UnitID': 0}
2022-07-21T14:30:01.588Z	20000	{'UnitID': 1}
2022-07-21T14:30:05.897Z	20000	{'UnitID': 2}
2022-07-21T14:30:06.593Z	20000	{'UnitID': 3}
2022-07-21T14:30:16.479Z	20000	{'UnitID': 0}
2022-07-21T14:30:16.696Z	20000	{'UnitID': 1}
2022-07-21T14:30:20.928Z	20000	{'UnitID': 2}
2022-07-21T14:30:21.553Z	20000	{'UnitID': 3}
2022-07-21T14:30:31.530Z	20000	{'UnitID': 0}
2022-07-21T14:30:31.658Z	20000	{'UnitID': 1}
2022-07-21T14:30:35.917Z	20000	{'UnitID': 2}
2022-07-21T14:30:36.636Z	20000	{'UnitID': 3}
2022-07-21T14:30:46.499Z	20000	{'UnitID': 0}
2022-07-21T14:30:46.742Z	20000	{'UnitID': 1}
2022-07-21T14:30:50.906Z	20000	{'UnitID': 2}
2022-07-21T14:30:51.560Z	20000	{'UnitID': 3}
2022-07-21T14:31:01.426Z	20000	{'UnitID': 0}
2022-07-21T14:31:01.608Z	20000	{'UnitID': 1}
2022-07-21T14:31:05.900Z	20000	{'UnitID': 2}
2022-07-21T14:31:06.599Z	20000	{'UnitID': 3}
2022-07-21T14:31:16.521Z	20000	{'UnitID': 0}
2022-07-21T14:31:16.694Z	20000	{'UnitID': 1}
2022-07-21T14:31:20.925Z	20000	{'UnitID': 2}
2022-07-21T14:31:21.674Z	20000	{'UnitID': 3}
2022-07-21T14:31:31.430Z	20000	{'UnitID': 0}
2022-07-21T14:31:31.615Z	20000	{'UnitID': 1}
2022-07-21T14:31:36.259Z	20000	{'UnitID': 2}
2022-07-21T14:31:37.189Z	20000	{'UnitID': 3}
2022-07-21T14:31:46.522Z	20000	{'UnitID': 0}
2022-07-21T14:31:46.673Z	20000	{'UnitID': 1}
2022-07-21T14:31:50.928Z	20000	{'UnitID': 2}
2022-07-21T14:31:51.569Z	20000	{'UnitID': 3}
2022-07-21T14:32:01.408Z	20000	{'UnitID': 0}
2022-07-21T14:32:01.576Z	20000	{'UnitID': 1}
2022-07-21T14:32:05.915Z	20000	{'UnitID': 2}
2022-07-21T14:32:06.583Z	20000	{'UnitID': 3}
2022-07-21T14:32:16.439Z	20000	{'UnitID': 0}
2022-07-21T14:32:16.664Z	20000	{'UnitID': 1}
2022-07-21T14:32:20.918Z	20000	{'UnitID': 2}
2022-07-21T14:32:21.545Z	20000	{'UnitID': 3}
2022-07-21T14:32:31.445Z	20000	{'UnitID': 0}
2022-07-21T14:32:31.688Z	20000	{'UnitID': 1}
2022-07-21T14:32:35.904Z	20000	{'UnitID': 2}
2022-07-21T14:32:36.529Z	20000	{'UnitID': 3}
2022-07-21T14:32:46.439Z	20000	{'UnitID': 0}
2022-07-21T14:32:46.590Z	20000	{'UnitID': 1}
2022-07-21T14:32:50.908Z	20000	{'UnitID': 2}
2022-07-21T14:32:51.569Z	20000	{'UnitID': 3}
2022-07-21T14:33:01.384Z	20000	{'UnitID': 0}
2022-07-21T14:33:01.544Z	20000	{'UnitID': 1}
2022-07-21T14:33:05.892Z	20000	{'UnitID': 2}
2022-07-21T14:33:06.617Z	20000	{'UnitID': 3}
2022-07-21T14:33:16.486Z	20000	{'UnitID': 0}
2022-07-21T14:33:16.680Z	20000	{'UnitID': 1}
2022-07-21T14:33:20.912Z	20000	{'UnitID': 2}
2022-07-21T14:33:21.560Z	20000	{'UnitID': 3}
2022-07-21T14:33:31.459Z	20000	{'UnitID': 0}
2022-07-21T14:33:31.677Z	20000	{'UnitID': 1}
2022-07-21T14:33:35.902Z	20000	{'UnitID': 2}
2022-07-21T14:33:36.574Z	20000	{'UnitID': 3}
2022-07-21T14:33:46.517Z	20000	{'UnitID': 0}
2022-07-21T14:33:46.761Z	20000	{'UnitID': 1}
2022-07-21T14:33:50.913Z	20000	{'UnitID': 2}
2022-07-21T14:33:51.576Z	20000	{'UnitID': 3}
2022-07-21T14:34:01.457Z	20000	{'UnitID': 0}
2022-07-21T14:34:01.622Z	20000	{'UnitID': 1}
2022-07-21T14:34:05.905Z	20000	{'UnitID': 2}
2022-07-21T14:34:06.610Z	20000	{'UnitID': 3}
2022-07-21T14:34:16.458Z	20000	{'UnitID': 0}
2022-07-21T14:34:16.647Z	20000	{'UnitID': 1}
2022-07-21T14:34:20.950Z	20000	{'UnitID': 2}
2022-07-21T14:34:21.615Z	20000	{'UnitID': 3}
2022-07-21T14:34:31.467Z	20000	{'UnitID': 0}
2022-07-21T14:34:31.677Z	20000	{'UnitID': 1}
2022-07-21T14:34:35.908Z	20000	{'UnitID': 2}
2022-07-21T14:34:37.454Z	20000	{'UnitID': 3}
2022-07-21T14:34:46.772Z	20000	{'UnitID': 0}
2022-07-21T14:34:47.054Z	20000	{'UnitID': 1}
2022-07-21T14:34:50.920Z	20000	{'UnitID': 2}
2022-07-21T14:34:51.615Z	20000	{'UnitID': 3}
2022-07-21T14:35:02.250Z	20000	{'UnitID': 0}
2022-07-21T14:35:02.444Z	20000	{'UnitID': 1}
2022-07-21T14:35:05.911Z	20000	{'UnitID': 2}
2022-07-21T14:35:06.633Z	20000	{'UnitID': 3}
2022-07-21T14:35:16.443Z	20000	{'UnitID': 0}
2022-07-21T14:35:16.701Z	20000	{'UnitID': 1}
2022-07-21T14:35:20.909Z	20000	{'UnitID': 2}
2022-07-21T14:35:21.603Z	20000	{'UnitID': 3}
2022-07-21T14:35:31.439Z	20000	{'UnitID': 0}
2022-07-21T14:35:31.668Z	20000	{'UnitID': 1}
2022-07-21T14:35:35.881Z	20000	{'UnitID': 2}
2022-07-21T14:35:36.534Z	20000	{'UnitID': 3}
2022-07-21T14:35:46.529Z	20000	{'UnitID': 0}
2022-07-21T14:35:46.683Z	20000	{'UnitID': 1}
2022-07-21T14:35:50.899Z	20000	{'UnitID': 2}
2022-07-21T14:35:51.643Z	20000	{'UnitID': 3}
2022-07-21T14:36:01.436Z	20000	{'UnitID': 0}
2022-07-21T14:36:01.657Z	20000	{'UnitID': 1}
2022-07-21T14:36:05.906Z	20000	{'UnitID': 2}
2022-07-21T14:36:06.567Z	20000	{'UnitID': 3}
2022-07-21T14:36:16.480Z	20000	{'UnitID': 0}
2022-07-21T14:36:16.686Z	20000	{'UnitID': 1}
2022-07-21T14:36:20.908Z	20000	{'UnitID': 2}
2022-07-21T14:36:21.566Z	20000	{'UnitID': 3}
2022-07-21T14:36:31.447Z	20000	{'UnitID': 0}
2022-07-21T14:36:31.690Z	20000	{'UnitID': 1}
2022-07-21T14:36:35.901Z	20000	{'UnitID': 2}
2022-07-21T14:36:36.556Z	20000	{'UnitID': 3}
2022-07-21T14:36:46.427Z	20000	{'UnitID': 0}
2022-07-21T14:36:46.652Z	20000	{'UnitID': 1}
2022-07-21T14:36:50.904Z	20000	{'UnitID': 2}
2022-07-21T14:36:51.581Z	20000	{'UnitID': 3}
2022-07-21T14:37:01.494Z	20000	{'UnitID': 0}
2022-07-21T14:37:01.743Z	20000	{'UnitID': 1}
2022-07-21T14:37:05.905Z	20000	{'UnitID': 2}
2022-07-21T14:37:06.632Z	20000	{'UnitID': 3}
2022-07-21T14:37:16.463Z	20000	{'UnitID': 0}
2022-07-21T14:37:16.689Z	20000	{'UnitID': 1}
2022-07-21T14:37:20.909Z	20000	{'UnitID': 2}
2022-07-21T14:37:21.613Z	20000	{'UnitID': 3}
2022-07-21T14:37:31.487Z	20000	{'UnitID': 0}
2022-07-21T14:37:31.679Z	20000	{'UnitID': 1}
2022-07-21T14:37:35.914Z	20000	{'UnitID': 2}
2022-07-21T14:37:36.595Z	20000	{'UnitID': 3}
2022-07-21T14:37:46.451Z	20000	{'UnitID': 0}
2022-07-21T14:37:46.733Z	20000	{'UnitID': 1}
2022-07-21T14:37:50.908Z	20000	{'UnitID': 2}
2022-07-21T14:37:51.544Z	20000	{'UnitID': 3}
2022-07-21T14:38:01.519Z	20000	{'UnitID': 0}
2022-07-21T14:38:01.622Z	20000	{'UnitID': 1}
2022-07-21T14:38:05.918Z	20000	{'UnitID': 2}
2022-07-21T14:38:06.618Z	20000	{'UnitID': 3}
2022-07-21T14:38:16.468Z	20000	{'UnitID': 0}
2022-07-21T14:38:17.441Z	20000	{'UnitID': 1}
2022-07-21T14:38:20.913Z	20000	{'UnitID': 2}
2022-07-21T14:38:21.639Z	20000	{'UnitID': 3}
2022-07-21T14:38:31.577Z	20000	{'UnitID': 0}
2022-07-21T14:38:31.743Z	20000	{'UnitID': 1}
2022-07-21T14:38:35.925Z	20000	{'UnitID': 2}
2022-07-21T14:38:36.620Z	20000	{'UnitID': 3}
2022-07-21T14:38:46.506Z	20000	{'UnitID': 0}
2022-07-21T14:38:46.690Z	20000	{'UnitID': 1}
2022-07-21T14:38:50.913Z	20000	{'UnitID': 2}
2022-07-21T14:38:51.607Z	20000	{'UnitID': 3}
2022-07-21T14:39:01.506Z	20000	{'UnitID': 0}
2022-07-21T14:39:01.766Z	20000	{'UnitID': 1}
2022-07-21T14:39:05.903Z	20000	{'UnitID': 2}
2022-07-21T14:39:06.585Z	20000	{'UnitID': 3}
2022-07-21T14:39:16.514Z	20000	{'UnitID': 0}
2022-07-21T14:39:16.741Z	20000	{'UnitID': 1}
2022-07-21T14:39:20.901Z	20000	{'UnitID': 2}
2022-07-21T14:39:21.593Z	20000	{'UnitID': 3}
2022-07-21T14:39:31.491Z	20000	{'UnitID': 0}
2022-07-21T14:39:31.789Z	20000	{'UnitID': 1}
2022-07-21T14:39:35.907Z	20000	{'UnitID': 2}
2022-07-21T14:39:36.604Z	20000	{'UnitID': 3}
2022-07-21T14:39:46.478Z	20000	{'UnitID': 0}
2022-07-21T14:39:46.661Z	20000	{'UnitID': 1}
2022-07-21T14:39:51.771Z	20000	{'UnitID': 2}
2022-07-21T14:39:52.248Z	20000	{'UnitID': 3}
2022-07-21T14:40:01.411Z	20000	{'UnitID': 0}
2022-07-21T14:40:01.609Z	20000	{'UnitID': 1}
2022-07-21T14:40:05.914Z	20000	{'UnitID': 2}
2022-07-21T14:40:06.567Z	20000	{'UnitID': 3}
2022-07-21T14:40:16.425Z	20000	{'UnitID': 0}
2022-07-21T14:40:16.645Z	20000	{'UnitID': 1}
2022-07-21T14:40:20.909Z	20000	{'UnitID': 2}
2022-07-21T14:40:21.536Z	20000	{'UnitID': 3}
2022-07-21T14:40:31.466Z	20000	{'UnitID': 0}
2022-07-21T14:40:31.732Z	20000	{'UnitID': 1}
2022-07-21T14:40:35.913Z	20000	{'UnitID': 2}
2022-07-21T14:40:36.577Z	20000	{'UnitID': 3}
2022-07-21T14:40:46.548Z	20000	{'UnitID': 0}
2022-07-21T14:40:46.704Z	20000	{'UnitID': 1}
2022-07-21T14:40:50.926Z	20000	{'UnitID': 2}
2022-07-21T14:40:51.597Z	20000	{'UnitID': 3}
2022-07-21T14:41:01.433Z	20000	{'UnitID': 0}
2022-07-21T14:41:01.605Z	20000	{'UnitID': 1}
2022-07-21T14:41:05.939Z	20000	{'UnitID': 2}
2022-07-21T14:41:06.573Z	20000	{'UnitID': 3}
2022-07-21T14:41:16.454Z	20000	{'UnitID': 0}
2022-07-21T14:41:16.656Z	20000	{'UnitID': 1}
2022-07-21T14:41:20.927Z	20000	{'UnitID': 2}
2022-07-21T14:41:21.609Z	20000	{'UnitID': 3}
2022-07-21T14:41:31.513Z	20000	{'UnitID': 0}
2022-07-21T14:41:31.661Z	20000	{'UnitID': 1}
2022-07-21T14:41:35.967Z	20000	{'UnitID': 2}
2022-07-21T14:41:36.613Z	20000	{'UnitID': 3}
2022-07-21T14:41:46.495Z	20000	{'UnitID': 0}
2022-07-21T14:41:46.650Z	20000	{'UnitID': 1}
2022-07-21T14:41:50.934Z	20000	{'UnitID': 2}
2022-07-21T14:41:51.569Z	20000	{'UnitID': 3}
2022-07-21T14:42:01.537Z	20000	{'UnitID': 0}
2022-07-21T14:42:01.656Z	20000	{'UnitID': 1}
2022-07-21T14:42:05.912Z	20000	{'UnitID': 2}
2022-07-21T14:42:06.620Z	20000	{'UnitID': 3}
2022-07-21T14:42:16.490Z	20000	{'UnitID': 0}
2022-07-21T14:42:16.759Z	20000	{'UnitID': 1}
2022-07-21T14:42:20.949Z	20000	{'UnitID': 2}
2022-07-21T14:42:21.615Z	20000	{'UnitID': 3}
2022-07-21T14:42:31.493Z	20000	{'UnitID': 0}
2022-07-21T14:42:31.701Z	20000	{'UnitID': 1}
2022-07-21T14:42:35.934Z	20000	{'UnitID': 2}
2022-07-21T14:42:36.646Z	20000	{'UnitID': 3}
2022-07-21T14:42:46.474Z	20000	{'UnitID': 0}
2022-07-21T14:42:46.703Z	20000	{'UnitID': 1}
2022-07-21T14:42:50.911Z	20000	{'UnitID': 2}
2022-07-21T14:42:51.550Z	20000	{'UnitID': 3}
2022-07-21T14:43:01.446Z	20000	{'UnitID': 0}
2022-07-21T14:43:01.636Z	20000	{'UnitID': 1}
2022-07-21T14:43:05.924Z	20000	{'UnitID': 2}
2022-07-21T14:43:06.514Z	20000	{'UnitID': 3}
2022-07-21T14:43:16.567Z	20000	{'UnitID': 0}
2022-07-21T14:43:16.753Z	20000	{'UnitID': 1}
2022-07-21T14:43:21.503Z	20000	{'UnitID': 2}
2022-07-21T14:43:22.142Z	20000	{'UnitID': 3}
2022-07-21T14:43:31.820Z	20000	{'UnitID': 0}
2022-07-21T14:43:32.045Z	20000	{'UnitID': 1}
2022-07-21T14:43:35.952Z	20000	{'UnitID': 2}
2022-07-21T14:43:36.646Z	20000	{'UnitID': 3}
2022-07-21T14:43:48.098Z	20000	{'UnitID': 0}
2022-07-21T14:43:48.220Z	20000	{'UnitID': 1}
2022-07-21T14:43:50.940Z	20000	{'UnitID': 2}
2022-07-21T14:43:51.643Z	20000	{'UnitID': 3}
2022-07-21T14:44:01.518Z	20000	{'UnitID': 0}
2022-07-21T14:44:01.642Z	20000	{'UnitID': 1}
2022-07-21T14:44:05.938Z	20000	{'UnitID': 2}
2022-07-21T14:44:06.599Z	20000	{'UnitID': 3}
2022-07-21T14:44:16.544Z	20000	{'UnitID': 0}
2022-07-21T14:44:16.706Z	20000	{'UnitID': 1}
2022-07-21T14:44:20.906Z	20000	{'UnitID': 2}
2022-07-21T14:44:21.594Z	20000	{'UnitID': 3}
2022-07-21T14:44:31.574Z	20000	{'UnitID': 0}
2022-07-21T14:44:31.751Z	20000	{'UnitID': 1}
2022-07-21T14:44:35.918Z	20000	{'UnitID': 2}
2022-07-21T14:44:36.638Z	20000	{'UnitID': 3}
2022-07-21T14:44:46.528Z	20000	{'UnitID': 0}
2022-07-21T14:44:46.691Z	20000	{'UnitID': 1}
2022-07-21T14:44:50.911Z	20000	{'UnitID': 2}
2022-07-21T14:44:51.571Z	20000	{'UnitID': 3}
2022-07-21T14:45:01.514Z	20000	{'UnitID': 0}
2022-07-21T14:45:01.647Z	20000	{'UnitID': 1}
2022-07-21T14:45:05.915Z	20000	{'UnitID': 2}
2022-07-21T14:45:06.618Z	20000	{'UnitID': 3}
2022-07-21T14:45:16.482Z	20000	{'UnitID': 0}
2022-07-21T14:45:16.632Z	20000	{'UnitID': 1}
2022-07-21T14:45:20.912Z	20000	{'UnitID': 2}
2022-07-21T14:45:21.641Z	20000	{'UnitID': 3}
2022-07-21T14:45:31.518Z	20000	{'UnitID': 0}
2022-07-21T14:45:31.707Z	20000	{'UnitID': 1}
2022-07-21T14:45:35.918Z	20000	{'UnitID': 2}
2022-07-21T14:45:36.618Z	20000	{'UnitID': 3}
2022-07-21T14:45:46.505Z	20000	{'UnitID': 0}
2022-07-21T14:45:46.752Z	20000	{'UnitID': 1}
2022-07-21T14:45:50.910Z	20000	{'UnitID': 2}
2022-07-21T14:45:51.549Z	20000	{'UnitID': 3}
2022-07-21T14:46:01.541Z	20000	{'UnitID': 0}
2022-07-21T14:46:01.639Z	20000	{'UnitID': 1}
2022-07-21T14:46:05.910Z	20000	{'UnitID': 2}
2022-07-21T14:46:06.582Z	20000	{'UnitID': 3}
2022-07-21T14:46:16.539Z	20000	{'UnitID': 0}
2022-07-21T14:46:16.713Z	20000	{'UnitID': 1}
2022-07-21T14:46:20.908Z	20000	{'UnitID': 2}
2022-07-21T14:46:21.598Z	20000	{'UnitID': 3}
2022-07-21T14:46:31.487Z	20000	{'UnitID': 0}
2022-07-21T14:46:31.676Z	20000	{'UnitID': 1}
2022-07-21T14:46:35.912Z	20000	{'UnitID': 2}
2022-07-21T14:46:36.549Z	20000	{'UnitID': 3}
2022-07-21T14:46:46.477Z	20000	{'UnitID': 0}
2022-07-21T14:46:46.656Z	20000	{'UnitID': 1}
2022-07-21T14:46:50.910Z	20000	{'UnitID': 2}
2022-07-21T14:46:51.564Z	20000	{'UnitID': 3}
2022-07-21T14:47:01.439Z	20000	{'UnitID': 0}
2022-07-21T14:47:01.607Z	20000	{'UnitID': 1}
2022-07-21T14:47:05.917Z	20000	{'UnitID': 2}
2022-07-21T14:47:06.548Z	20000	{'UnitID': 3}
2022-07-21T14:47:16.452Z	20000	{'UnitID': 0}
2022-07-21T14:47:16.694Z	20000	{'UnitID': 1}
2022-07-21T14:47:21.766Z	20000	{'UnitID': 2}
2022-07-21T14:47:22.231Z	20000	{'UnitID': 3}
2022-07-21T14:47:31.459Z	20000	{'UnitID': 0}
2022-07-21T14:47:31.666Z	20000	{'UnitID': 1}
2022-07-21T14:47:35.912Z	20000	{'UnitID': 2}
2022-07-21T14:47:36.561Z	20000	{'UnitID': 3}
2022-07-21T14:47:47.203Z	20000	{'UnitID': 0}
2022-07-21T14:47:47.387Z	20000	{'UnitID': 1}
2022-07-21T14:47:50.902Z	20000	{'UnitID': 2}
2022-07-21T14:47:51.538Z	20000	{'UnitID': 3}
2022-07-21T14:48:01.450Z	20000	{'UnitID': 0}
2022-07-21T14:48:01.628Z	20000	{'UnitID': 1}
2022-07-21T14:48:05.920Z	20000	{'UnitID': 2}
2022-07-21T14:48:06.579Z	20000	{'UnitID': 3}
2022-07-21T14:48:16.485Z	20000	{'UnitID': 0}
2022-07-21T14:48:16.682Z	20000	{'UnitID': 1}
2022-07-21T14:48:20.916Z	20000	{'UnitID': 2}
2022-07-21T14:48:21.585Z	20000	{'UnitID': 3}
2022-07-21T14:48:31.552Z	20000	{'UnitID': 0}
2022-07-21T14:48:31.771Z	20000	{'UnitID': 1}
2022-07-21T14:48:35.913Z	20000	{'UnitID': 2}
2022-07-21T14:48:36.565Z	20000	{'UnitID': 3}
2022-07-21T14:48:46.589Z	20000	{'UnitID': 0}
2022-07-21T14:48:46.731Z	20000	{'UnitID': 1}
2022-07-21T14:48:50.903Z	20000	{'UnitID': 2}
2022-07-21T14:48:51.608Z	20000	{'UnitID': 3}
2022-07-21T14:49:01.474Z	20000	{'UnitID': 0}
2022-07-21T14:49:01.635Z	20000	{'UnitID': 1}
2022-07-21T14:49:05.908Z	20000	{'UnitID': 2}
2022-07-21T14:49:06.528Z	20000	{'UnitID': 3}
2022-07-21T14:49:16.356Z	20000	{'UnitID': 0}
2022-07-21T14:49:16.558Z	20000	{'UnitID': 1}
2022-07-21T14:49:20.951Z	20000	{'UnitID': 2}
2022-07-21T14:49:21.561Z	20000	{'UnitID': 3}
2022-07-21T14:49:31.428Z	20000	{'UnitID': 0}
2022-07-21T14:49:31.595Z	20000	{'UnitID': 1}
2022-07-21T14:49:35.912Z	20000	{'UnitID': 2}
2022-07-21T14:49:36.526Z	20000	{'UnitID': 3}
2022-07-21T14:49:46.427Z	20000	{'UnitID': 0}
2022-07-21T14:49:46.607Z	20000	{'UnitID': 1}
2022-07-21T14:49:50.916Z	20000	{'UnitID': 2}
2022-07-21T14:49:52.293Z	20000	{'UnitID': 3}
2022-07-21T14:50:01.472Z	20000	{'UnitID': 0}
2022-07-21T14:50:01.632Z	20000	{'UnitID': 1}
2022-07-21T14:50:05.942Z	20000	{'UnitID': 2}
2022-07-21T14:50:06.527Z	20000	{'UnitID': 3}
2022-07-21T14:50:16.473Z	20000	{'UnitID': 0}
2022-07-21T14:50:16.719Z	20000	{'UnitID': 1}
2022-07-21T14:50:20.908Z	20000	{'UnitID': 2}
2022-07-21T14:50:21.566Z	20000	{'UnitID': 3}
2022-07-21T14:50:31.505Z	20000	{'UnitID': 0}
2022-07-21T14:50:31.667Z	20000	{'UnitID': 1}
2022-07-21T14:50:35.943Z	20000	{'UnitID': 2}
2022-07-21T14:50:36.549Z	20000	{'UnitID': 3}
2022-07-21T14:50:46.462Z	20000	{'UnitID': 0}
2022-07-21T14:50:46.657Z	20000	{'UnitID': 1}
2022-07-21T14:50:50.956Z	20000	{'UnitID': 2}
2022-07-21T14:50:51.584Z	20000	{'UnitID': 3}
2022-07-21T14:51:01.493Z	20000	{'UnitID': 0}
2022-07-21T14:51:01.649Z	20000	{'UnitID': 1}
2022-07-21T14:51:05.941Z	20000	{'UnitID': 2}
2022-07-21T14:51:06.575Z	20000	{'UnitID': 3}
2022-07-21T14:51:16.547Z	20000	{'UnitID': 0}
2022-07-21T14:51:16.781Z	20000	{'UnitID': 1}
2022-07-21T14:51:20.915Z	20000	{'UnitID': 2}
2022-07-21T14:51:21.557Z	20000	{'UnitID': 3}
2022-07-21T14:51:31.546Z	20000	{'UnitID': 0}
2022-07-21T14:51:31.708Z	20000	{'UnitID': 1}
2022-07-21T14:51:36.003Z	20000	{'UnitID': 2}
2022-07-21T14:51:36.639Z	20000	{'UnitID': 3}
2022-07-21T14:51:46.543Z	20000	{'UnitID': 0}
2022-07-21T14:51:46.734Z	20000	{'UnitID': 1}
2022-07-21T14:51:50.918Z	20000	{'UnitID': 2}
2022-07-21T14:51:51.588Z	20000	{'UnitID': 3}
2022-07-21T14:52:01.499Z	20000	{'UnitID': 0}
2022-07-21T14:52:01.712Z	20000	{'UnitID': 1}
2022-07-21T14:52:05.921Z	20000	{'UnitID': 2}
2022-07-21T14:52:06.660Z	20000	{'UnitID': 3}
2022-07-21T14:52:16.553Z	20000	{'UnitID': 0}
2022-07-21T14:52:16.701Z	20000	{'UnitID': 1}
2022-07-21T14:52:20.919Z	20000	{'UnitID': 2}
2022-07-21T14:52:21.631Z	20000	{'UnitID': 3}
2022-07-21T14:52:31.510Z	20000	{'UnitID': 0}
2022-07-21T14:52:31.667Z	20000	{'UnitID': 1}
2022-07-21T14:52:35.935Z	20000	{'UnitID': 2}
2022-07-21T14:52:36.674Z	20000	{'UnitID': 3}
2022-07-21T14:52:46.522Z	20000	{'UnitID': 0}
2022-07-21T14:52:46.770Z	20000	{'UnitID': 1}
2022-07-21T14:52:50.910Z	20000	{'UnitID': 2}
2022-07-21T14:52:51.610Z	20000	{'UnitID': 3}
2022-07-21T14:53:01.503Z	20000	{'UnitID': 0}
2022-07-21T14:53:01.661Z	20000	{'UnitID': 1}
2022-07-21T14:53:05.909Z	20000	{'UnitID': 2}
2022-07-21T14:53:06.747Z	20000	{'UnitID': 3}
2022-07-21T14:53:16.489Z	20000	{'UnitID': 0}
2022-07-21T14:53:16.670Z	20000	{'UnitID': 1}
2022-07-21T14:53:20.900Z	20000	{'UnitID': 2}
2022-07-21T14:53:21.590Z	20000	{'UnitID': 3}
2022-07-21T14:53:31.490Z	20000	{'UnitID': 0}
2022-07-21T14:53:31.653Z	20000	{'UnitID': 1}
2022-07-21T14:53:35.907Z	20000	{'UnitID': 2}
2022-07-21T14:53:36.597Z	20000	{'UnitID': 3}
2022-07-21T14:53:46.450Z	20000	{'UnitID': 0}
2022-07-21T14:53:46.675Z	20000	{'UnitID': 1}
2022-07-21T14:53:50.913Z	20000	{'UnitID': 2}
2022-07-21T14:53:51.555Z	20000	{'UnitID': 3}
2022-07-21T14:54:01.406Z	20000	{'UnitID': 0}
2022-07-21T14:54:01.593Z	20000	{'UnitID': 1}
2022-07-21T14:54:05.918Z	20000	{'UnitID': 2}
2022-07-21T14:54:06.522Z	20000	{'UnitID': 3}
2022-07-21T14:54:16.433Z	20000	{'UnitID': 0}
2022-07-21T14:54:16.698Z	20000	{'UnitID': 1}
2022-07-21T14:54:20.924Z	20000	{'UnitID': 2}
2022-07-21T14:54:21.565Z	20000	{'UnitID': 3}
2022-07-21T14:54:31.453Z	20000	{'UnitID': 0}
2022-07-21T14:54:31.728Z	20000	{'UnitID': 1}
2022-07-21T14:54:35.919Z	20000	{'UnitID': 2}
2022-07-21T14:54:36.562Z	20000	{'UnitID': 3}
2022-07-21T14:54:46.523Z	20000	{'UnitID': 0}
2022-07-21T14:54:46.697Z	20000	{'UnitID': 1}
2022-07-21T14:54:50.909Z	20000	{'UnitID': 2}
2022-07-21T14:54:51.567Z	20000	{'UnitID': 3}
2022-07-21T14:55:01.466Z	20000	{'UnitID': 0}
2022-07-21T14:55:01.599Z	20000	{'UnitID': 1}
2022-07-21T14:55:05.909Z	20000	{'UnitID': 2}
2022-07-21T14:55:06.542Z	20000	{'UnitID': 3}
2022-07-21T14:55:16.530Z	20000	{'UnitID': 0}
2022-07-21T14:55:16.738Z	20000	{'UnitID': 1}
2022-07-21T14:55:20.903Z	20000	{'UnitID': 2}
2022-07-21T14:55:21.550Z	20000	{'UnitID': 3}
2022-07-21T14:55:31.450Z	20000	{'UnitID': 0}
2022-07-21T14:55:31.604Z	20000	{'UnitID': 1}
2022-07-21T14:55:35.900Z	20000	{'UnitID': 2}
2022-07-21T14:55:36.508Z	20000	{'UnitID': 3}
2022-07-21T14:55:46.468Z	20000	{'UnitID': 0}
2022-07-21T14:55:46.625Z	20000	{'UnitID': 1}
2022-07-21T14:55:50.903Z	20000	{'UnitID': 2}
2022-07-21T14:55:51.515Z	20000	{'UnitID': 3}
2022-07-21T14:56:01.441Z	20000	{'UnitID': 0}
2022-07-21T14:56:01.566Z	20000	{'UnitID': 1}
2022-07-21T14:56:05.920Z	20000	{'UnitID': 2}
2022-07-21T14:56:06.551Z	20000	{'UnitID': 3}
2022-07-21T14:56:16.421Z	20000	{'UnitID': 0}
2022-07-21T14:56:16.605Z	20000	{'UnitID': 1}
2022-07-21T14:56:20.917Z	20000	{'UnitID': 2}
2022-07-21T14:56:21.572Z	20000	{'UnitID': 3}
2022-07-21T14:56:31.513Z	20000	{'UnitID': 0}
2022-07-21T14:56:31.652Z	20000	{'UnitID': 1}
2022-07-21T14:56:35.922Z	20000	{'UnitID': 2}
2022-07-21T14:56:36.562Z	20000	{'UnitID': 3}
2022-07-21T14:56:46.487Z	20000	{'UnitID': 0}
2022-07-21T14:56:46.705Z	20000	{'UnitID': 1}
2022-07-21T14:56:50.901Z	20000	{'UnitID': 2}
2022-07-21T14:56:51.580Z	20000	{'UnitID': 3}
2022-07-21T14:57:01.457Z	20000	{'UnitID': 0}
2022-07-21T14:57:01.597Z	20000	{'UnitID': 1}
2022-07-21T14:57:05.903Z	20000	{'UnitID': 2}
2022-07-21T14:57:06.598Z	20000	{'UnitID': 3}
2022-07-21T14:57:16.454Z	20000	{'UnitID': 0}
2022-07-21T14:57:16.660Z	20000	{'UnitID': 1}
2022-07-21T14:57:20.920Z	20000	{'UnitID': 2}
2022-07-21T14:57:21.609Z	20000	{'UnitID': 3}
2022-07-21T14:57:31.405Z	20000	{'UnitID': 0}
2022-07-21T14:57:31.604Z	20000	{'UnitID': 1}
2022-07-21T14:57:35.902Z	20000	{'UnitID': 2}
2022-07-21T14:57:36.552Z	20000	{'UnitID': 3}
2022-07-21T14:57:46.436Z	20000	{'UnitID': 0}
2022-07-21T14:57:46.611Z	20000	{'UnitID': 1}
2022-07-21T14:57:50.911Z	20000	{'UnitID': 2}
2022-07-21T14:57:51.565Z	20000	{'UnitID': 3}
2022-07-21T14:58:01.417Z	20000	{'UnitID': 0}
2022-07-21T14:58:01.539Z	20000	{'UnitID': 1}
2022-07-21T14:58:05.890Z	20000	{'UnitID': 2}
2022-07-21T14:58:06.551Z	20000	{'UnitID': 3}
2022-07-21T14:58:16.418Z	20000	{'UnitID': 0}
2022-07-21T14:58:16.638Z	20000	{'UnitID': 1}
2022-07-21T14:58:20.901Z	20000	{'UnitID': 2}
2022-07-21T14:58:21.537Z	20000	{'UnitID': 3}
2022-07-21T14:58:31.519Z	20000	{'UnitID': 0}
2022-07-21T14:58:31.721Z	20000	{'UnitID': 1}
2022-07-21T14:58:35.915Z	20000	{'UnitID': 2}
2022-07-21T14:58:36.534Z	20000	{'UnitID': 3}
2022-07-21T14:58:46.420Z	20000	{'UnitID': 0}
2022-07-21T14:58:46.618Z	20000	{'UnitID': 1}
2022-07-21T14:58:50.915Z	20000	{'UnitID': 2}
2022-07-21T14:58:51.556Z	20000	{'UnitID': 3}
2022-07-21T14:59:01.433Z	20000	{'UnitID': 0}
2022-07-21T14:59:01.623Z	20000	{'UnitID': 1}
2022-07-21T14:59:05.896Z	20000	{'UnitID': 2}
2022-07-21T14:59:06.538Z	20000	{'UnitID': 3}
2022-07-21T14:59:16.451Z	20000	{'UnitID': 0}
2022-07-21T14:59:16.632Z	20000	{'UnitID': 1}
2022-07-21T14:59:20.902Z	20000	{'UnitID': 2}
2022-07-21T14:59:21.554Z	20000	{'UnitID': 3}
2022-07-21T14:59:31.491Z	20000	{'UnitID': 0}
2022-07-21T14:59:31.688Z	20000	{'UnitID': 1}
2022-07-21T14:59:35.907Z	20000	{'UnitID': 2}
2022-07-21T14:59:36.512Z	20000	{'UnitID': 3}
2022-07-21T14:59:46.464Z	20000	{'UnitID': 0}
2022-07-21T14:59:46.617Z	20000	{'UnitID': 1}
2022-07-21T14:59:50.942Z	20000	{'UnitID': 2}
2022-07-21T14:59:51.632Z	20000	{'UnitID': 3}
2022-07-21T15:00:01.493Z	20000	{'UnitID': 0}
2022-07-21T15:00:01.680Z	20000	{'UnitID': 1}
2022-07-21T15:00:05.909Z	20000	{'UnitID': 2}
2022-07-21T15:00:06.593Z	20000	{'UnitID': 3}
2022-07-21T15:00:16.390Z	20000	{'UnitID': 0}
2022-07-21T15:00:16.536Z	20000	{'UnitID': 1}
2022-07-21T15:00:20.914Z	20000	{'UnitID': 2}
2022-07-21T15:00:21.539Z	20000	{'UnitID': 3}
2022-07-21T15:00:31.440Z	20000	{'UnitID': 0}
2022-07-21T15:00:31.609Z	20000	{'UnitID': 1}
2022-07-21T15:00:35.915Z	20000	{'UnitID': 2}
2022-07-21T15:00:36.515Z	20000	{'UnitID': 3}
2022-07-21T15:00:46.409Z	20000	{'UnitID': 0}
2022-07-21T15:00:46.595Z	20000	{'UnitID': 1}
2022-07-21T15:00:50.907Z	20000	{'UnitID': 2}
2022-07-21T15:00:51.586Z	20000	{'UnitID': 3}
2022-07-21T15:01:02.181Z	20000	{'UnitID': 0}
2022-07-21T15:01:02.287Z	20000	{'UnitID': 1}
2022-07-21T15:01:05.889Z	20000	{'UnitID': 2}
2022-07-21T15:01:06.521Z	20000	{'UnitID': 3}
2022-07-21T15:01:16.476Z	20000	{'UnitID': 0}
2022-07-21T15:01:16.634Z	20000	{'UnitID': 1}
2022-07-21T15:01:20.919Z	20000	{'UnitID': 2}
2022-07-21T15:01:21.583Z	20000	{'UnitID': 3}
2022-07-21T15:01:31.496Z	20000	{'UnitID': 0}
2022-07-21T15:01:31.687Z	20000	{'UnitID': 1}
2022-07-21T15:01:35.910Z	20000	{'UnitID': 2}
2022-07-21T15:01:37.354Z	20000	{'UnitID': 3}
2022-07-21T15:01:46.417Z	20000	{'UnitID': 0}
2022-07-21T15:01:46.631Z	20000	{'UnitID': 1}
2022-07-21T15:01:50.909Z	20000	{'UnitID': 2}
2022-07-21T15:01:51.536Z	20000	{'UnitID': 3}
2022-07-21T15:02:01.421Z	20000	{'UnitID': 0}
2022-07-21T15:02:01.588Z	20000	{'UnitID': 1}
2022-07-21T15:02:05.907Z	20000	{'UnitID': 2}
2022-07-21T15:02:06.563Z	20000	{'UnitID': 3}
2022-07-21T15:02:16.430Z	20000	{'UnitID': 0}
2022-07-21T15:02:16.611Z	20000	{'UnitID': 1}
2022-07-21T15:02:20.922Z	20000	{'UnitID': 2}
2022-07-21T15:02:21.622Z	20000	{'UnitID': 3}
2022-07-21T15:02:31.499Z	20000	{'UnitID': 0}
2022-07-21T15:02:31.687Z	20000	{'UnitID': 1}
2022-07-21T15:02:35.916Z	20000	{'UnitID': 2}
2022-07-21T15:02:36.545Z	20000	{'UnitID': 3}
2022-07-21T15:02:46.523Z	20000	{'UnitID': 0}
2022-07-21T15:02:46.674Z	20000	{'UnitID': 1}
2022-07-21T15:02:50.955Z	20000	{'UnitID': 2}
2022-07-21T15:02:51.636Z	20000	{'UnitID': 3}
2022-07-21T15:03:01.458Z	20000	{'UnitID': 0}
2022-07-21T15:03:01.586Z	20000	{'UnitID': 1}
2022-07-21T15:03:05.919Z	20000	{'UnitID': 2}
2022-07-21T15:03:06.560Z	20000	{'UnitID': 3}
2022-07-21T15:03:16.496Z	20000	{'UnitID': 0}
2022-07-21T15:03:16.708Z	20000	{'UnitID': 1}
2022-07-21T15:03:20.901Z	20000	{'UnitID': 2}
2022-07-21T15:03:21.605Z	20000	{'UnitID': 3}
2022-07-21T15:03:31.505Z	20000	{'UnitID': 0}
2022-07-21T15:03:31.717Z	20000	{'UnitID': 1}
2022-07-21T15:03:35.909Z	20000	{'UnitID': 2}
2022-07-21T15:03:36.645Z	20000	{'UnitID': 3}
2022-07-21T15:03:46.459Z	20000	{'UnitID': 0}
2022-07-21T15:03:46.611Z	20000	{'UnitID': 1}
2022-07-21T15:03:50.955Z	20000	{'UnitID': 2}
2022-07-21T15:03:51.599Z	20000	{'UnitID': 3}
2022-07-21T15:04:01.493Z	20000	{'UnitID': 0}
2022-07-21T15:04:01.628Z	20000	{'UnitID': 1}
2022-07-21T15:04:05.983Z	20000	{'UnitID': 2}
2022-07-21T15:04:06.609Z	20000	{'UnitID': 3}
2022-07-21T15:04:16.476Z	20000	{'UnitID': 0}
2022-07-21T15:04:16.651Z	20000	{'UnitID': 1}
2022-07-21T15:04:20.961Z	20000	{'UnitID': 2}
2022-07-21T15:04:21.675Z	20000	{'UnitID': 3}
2022-07-21T15:04:31.544Z	20000	{'UnitID': 0}
2022-07-21T15:04:31.757Z	20000	{'UnitID': 1}
2022-07-21T15:04:35.918Z	20000	{'UnitID': 2}
2022-07-21T15:04:36.643Z	20000	{'UnitID': 3}
2022-07-21T15:04:46.404Z	20000	{'UnitID': 0}
2022-07-21T15:04:46.563Z	20000	{'UnitID': 1}
2022-07-21T15:04:50.896Z	20000	{'UnitID': 2}
2022-07-21T15:04:51.542Z	20000	{'UnitID': 3}
2022-07-21T15:05:01.413Z	20000	{'UnitID': 0}
2022-07-21T15:05:01.542Z	20000	{'UnitID': 1}
2022-07-21T15:05:05.936Z	20000	{'UnitID': 2}
2022-07-21T15:05:06.548Z	20000	{'UnitID': 3}
2022-07-21T15:05:16.462Z	20000	{'UnitID': 0}
2022-07-21T15:05:16.663Z	20000	{'UnitID': 1}
2022-07-21T15:05:20.946Z	20000	{'UnitID': 2}
2022-07-21T15:05:21.623Z	20000	{'UnitID': 3}
2022-07-21T15:05:31.505Z	20000	{'UnitID': 0}
2022-07-21T15:05:31.711Z	20000	{'UnitID': 1}
2022-07-21T15:05:35.895Z	20000	{'UnitID': 2}
2022-07-21T15:05:36.573Z	20000	{'UnitID': 3}
2022-07-21T15:05:46.425Z	20000	{'UnitID': 0}
2022-07-21T15:05:46.625Z	20000	{'UnitID': 1}
2022-07-21T15:05:50.923Z	20000	{'UnitID': 2}
2022-07-21T15:05:51.598Z	20000	{'UnitID': 3}
2022-07-21T15:06:01.416Z	20000	{'UnitID': 0}
2022-07-21T15:06:01.671Z	20000	{'UnitID': 1}
2022-07-21T15:06:05.921Z	20000	{'UnitID': 2}
2022-07-21T15:06:06.612Z	20000	{'UnitID': 3}
2022-07-21T15:06:16.499Z	20000	{'UnitID': 0}
2022-07-21T15:06:16.688Z	20000	{'UnitID': 1}
2022-07-21T15:06:20.927Z	20000	{'UnitID': 2}
2022-07-21T15:06:21.623Z	20000	{'UnitID': 3}
2022-07-21T15:06:31.489Z	20000	{'UnitID': 0}
2022-07-21T15:06:31.725Z	20000	{'UnitID': 1}
2022-07-21T15:06:35.910Z	20000	{'UnitID': 2}
2022-07-21T15:06:36.521Z	20000	{'UnitID': 3}
2022-07-21T15:06:46.457Z	20000	{'UnitID': 0}
2022-07-21T15:06:46.671Z	20000	{'UnitID': 1}
2022-07-21T15:06:50.910Z	20000	{'UnitID': 2}
2022-07-21T15:06:51.668Z	20000	{'UnitID': 3}
2022-07-21T15:07:01.427Z	20000	{'UnitID': 0}
2022-07-21T15:07:01.647Z	20000	{'UnitID': 1}
2022-07-21T15:07:05.914Z	20000	{'UnitID': 2}
2022-07-21T15:07:06.557Z	20000	{'UnitID': 3}
2022-07-21T15:07:16.455Z	20000	{'UnitID': 0}
2022-07-21T15:07:16.689Z	20000	{'UnitID': 1}
2022-07-21T15:07:20.901Z	20000	{'UnitID': 2}
2022-07-21T15:07:21.572Z	20000	{'UnitID': 3}
2022-07-21T15:07:31.508Z	20000	{'UnitID': 0}
2022-07-21T15:07:31.692Z	20000	{'UnitID': 1}
2022-07-21T15:07:35.906Z	20000	{'UnitID': 2}
2022-07-21T15:07:36.545Z	20000	{'UnitID': 3}
2022-07-21T15:07:46.497Z	20000	{'UnitID': 0}
2022-07-21T15:07:46.749Z	20000	{'UnitID': 1}
2022-07-21T15:07:50.912Z	20000	{'UnitID': 2}
2022-07-21T15:07:51.549Z	20000	{'UnitID': 3}
2022-07-21T15:08:01.448Z	20000	{'UnitID': 0}
2022-07-21T15:08:01.662Z	20000	{'UnitID': 1}
2022-07-21T15:08:05.906Z	20000	{'UnitID': 2}
2022-07-21T15:08:06.597Z	20000	{'UnitID': 3}
2022-07-21T15:08:16.527Z	20000	{'UnitID': 0}
2022-07-21T15:08:16.744Z	20000	{'UnitID': 1}
2022-07-21T15:08:20.917Z	20000	{'UnitID': 2}
2022-07-21T15:08:21.624Z	20000	{'UnitID': 3}
2022-07-21T15:08:31.493Z	20000	{'UnitID': 0}
2022-07-21T15:08:31.699Z	20000	{'UnitID': 1}
2022-07-21T15:08:35.904Z	20000	{'UnitID': 2}
2022-07-21T15:08:36.589Z	20000	{'UnitID': 3}
2022-07-21T15:08:46.485Z	20000	{'UnitID': 0}
2022-07-21T15:08:46.750Z	20000	{'UnitID': 1}
2022-07-21T15:08:50.949Z	20000	{'UnitID': 2}
2022-07-21T15:08:51.682Z	20000	{'UnitID': 3}
2022-07-21T15:09:01.483Z	20000	{'UnitID': 0}
2022-07-21T15:09:01.638Z	20000	{'UnitID': 1}
2022-07-21T15:09:05.914Z	20000	{'UnitID': 2}
2022-07-21T15:09:06.581Z	20000	{'UnitID': 3}
2022-07-21T15:09:16.511Z	20000	{'UnitID': 0}
2022-07-21T15:09:16.686Z	20000	{'UnitID': 1}
2022-07-21T15:09:20.907Z	20000	{'UnitID': 2}
2022-07-21T15:09:21.561Z	20000	{'UnitID': 3}
2022-07-21T15:09:31.493Z	20000	{'UnitID': 0}
2022-07-21T15:09:31.704Z	20000	{'UnitID': 1}
2022-07-21T15:09:35.898Z	20000	{'UnitID': 2}
2022-07-21T15:09:36.591Z	20000	{'UnitID': 3}
2022-07-21T15:09:46.437Z	20000	{'UnitID': 0}
2022-07-21T15:09:46.649Z	20000	{'UnitID': 1}
2022-07-21T15:09:50.908Z	20000	{'UnitID': 2}
2022-07-21T15:09:51.593Z	20000	{'UnitID': 3}
2022-07-21T15:10:01.449Z	20000	{'UnitID': 0}
2022-07-21T15:10:01.639Z	20000	{'UnitID': 1}
2022-07-21T15:10:05.908Z	20000	{'UnitID': 2}
2022-07-21T15:10:06.568Z	20000	{'UnitID': 3}
2022-07-21T15:10:16.487Z	20000	{'UnitID': 0}
2022-07-21T15:10:16.802Z	20000	{'UnitID': 1}
2022-07-21T15:10:20.911Z	20000	{'UnitID': 2}
2022-07-21T15:10:21.637Z	20000	{'UnitID': 3}
2022-07-21T15:10:31.448Z	20000	{'UnitID': 0}
2022-07-21T15:10:31.624Z	20000	{'UnitID': 1}
2022-07-21T15:10:35.934Z	20000	{'UnitID': 2}
2022-07-21T15:10:36.587Z	20000	{'UnitID': 3}
2022-07-21T15:10:46.498Z	20000	{'UnitID': 0}
2022-07-21T15:10:46.690Z	20000	{'UnitID': 1}
2022-07-21T15:10:50.908Z	20000	{'UnitID': 2}
2022-07-21T15:10:51.532Z	20000	{'UnitID': 3}
2022-07-21T15:11:01.619Z	20000	{'UnitID': 0}
2022-07-21T15:11:01.789Z	20000	{'UnitID': 1}
2022-07-21T15:11:05.919Z	20000	{'UnitID': 2}
2022-07-21T15:11:06.555Z	20000	{'UnitID': 3}
2022-07-21T15:11:16.479Z	20000	{'UnitID': 0}
2022-07-21T15:11:16.600Z	20000	{'UnitID': 1}
2022-07-21T15:11:20.908Z	20000	{'UnitID': 2}
2022-07-21T15:11:21.522Z	20000	{'UnitID': 3}
2022-07-21T15:11:31.489Z	20000	{'UnitID': 0}
2022-07-21T15:11:31.675Z	20000	{'UnitID': 1}
2022-07-21T15:11:35.906Z	20000	{'UnitID': 2}
2022-07-21T15:11:36.518Z	20000	{'UnitID': 3}
2022-07-21T15:11:46.449Z	20000	{'UnitID': 0}
2022-07-21T15:11:46.641Z	20000	{'UnitID': 1}
2022-07-21T15:11:50.915Z	20000	{'UnitID': 2}
2022-07-21T15:11:51.525Z	20000	{'UnitID': 3}
2022-07-21T15:12:01.471Z	20000	{'UnitID': 0}
2022-07-21T15:12:01.687Z	20000	{'UnitID': 1}
2022-07-21T15:12:05.931Z	20000	{'UnitID': 2}
2022-07-21T15:12:06.613Z	20000	{'UnitID': 3}
2022-07-21T15:12:16.501Z	20000	{'UnitID': 0}
2022-07-21T15:12:16.651Z	20000	{'UnitID': 1}
2022-07-21T15:12:20.908Z	20000	{'UnitID': 2}
2022-07-21T15:12:21.557Z	20000	{'UnitID': 3}
2022-07-21T15:12:31.499Z	20000	{'UnitID': 0}
2022-07-21T15:12:31.672Z	20000	{'UnitID': 1}
2022-07-21T15:12:35.904Z	20000	{'UnitID': 2}
2022-07-21T15:12:36.609Z	20000	{'UnitID': 3}
2022-07-21T15:12:46.472Z	20000	{'UnitID': 0}
2022-07-21T15:12:46.610Z	20000	{'UnitID': 1}
2022-07-21T15:12:50.921Z	20000	{'UnitID': 2}
2022-07-21T15:12:51.543Z	20000	{'UnitID': 3}
2022-07-21T15:13:01.422Z	20000	{'UnitID': 0}
2022-07-21T15:13:01.630Z	20000	{'UnitID': 1}
2022-07-21T15:13:05.905Z	20000	{'UnitID': 2}
2022-07-21T15:13:06.549Z	20000	{'UnitID': 3}
2022-07-21T15:13:16.468Z	20000	{'UnitID': 0}
2022-07-21T15:13:16.665Z	20000	{'UnitID': 1}
2022-07-21T15:13:20.923Z	20000	{'UnitID': 2}
2022-07-21T15:13:21.521Z	20000	{'UnitID': 3}
2022-07-21T15:13:31.462Z	20000	{'UnitID': 0}
2022-07-21T15:13:31.706Z	20000	{'UnitID': 1}
2022-07-21T15:13:35.907Z	20000	{'UnitID': 2}
2022-07-21T15:13:36.545Z	20000	{'UnitID': 3}
2022-07-21T15:13:46.457Z	20000	{'UnitID': 0}
2022-07-21T15:13:46.654Z	20000	{'UnitID': 1}
2022-07-21T15:13:50.913Z	20000	{'UnitID': 2}
2022-07-21T15:13:51.546Z	20000	{'UnitID': 3}
2022-07-21T15:14:01.390Z	20000	{'UnitID': 0}
2022-07-21T15:14:01.614Z	20000	{'UnitID': 1}
2022-07-21T15:14:05.912Z	20000	{'UnitID': 2}
2022-07-21T15:14:06.527Z	20000	{'UnitID': 3}
2022-07-21T15:14:16.436Z	20000	{'UnitID': 0}
2022-07-21T15:14:16.656Z	20000	{'UnitID': 1}
2022-07-21T15:14:20.911Z	20000	{'UnitID': 2}
2022-07-21T15:14:21.521Z	20000	{'UnitID': 3}
2022-07-21T15:14:31.422Z	20000	{'UnitID': 0}
2022-07-21T15:14:31.643Z	20000	{'UnitID': 1}
2022-07-21T15:14:35.901Z	20000	{'UnitID': 2}
2022-07-21T15:14:36.519Z	20000	{'UnitID': 3}
2022-07-21T15:14:46.482Z	20000	{'UnitID': 0}
2022-07-21T15:14:46.647Z	20000	{'UnitID': 1}
2022-07-21T15:14:50.908Z	20000	{'UnitID': 2}
2022-07-21T15:14:51.528Z	20000	{'UnitID': 3}
2022-07-21T15:15:01.361Z	20000	{'UnitID': 0}
2022-07-21T15:15:01.556Z	20000	{'UnitID': 1}
2022-07-21T15:15:05.913Z	20000	{'UnitID': 2}
2022-07-21T15:15:06.553Z	20000	{'UnitID': 3}
2022-07-21T15:15:16.444Z	20000	{'UnitID': 0}
2022-07-21T15:15:16.658Z	20000	{'UnitID': 1}
2022-07-21T15:15:20.907Z	20000	{'UnitID': 2}
2022-07-21T15:15:21.595Z	20000	{'UnitID': 3}
2022-07-21T15:15:31.552Z	20000	{'UnitID': 0}
2022-07-21T15:15:31.782Z	20000	{'UnitID': 1}
2022-07-21T15:15:35.912Z	20000	{'UnitID': 2}
2022-07-21T15:15:36.598Z	20000	{'UnitID': 3}
2022-07-21T15:15:46.421Z	20000	{'UnitID': 0}
2022-07-21T15:15:46.600Z	20000	{'UnitID': 1}
2022-07-21T15:15:50.905Z	20000	{'UnitID': 2}
2022-07-21T15:15:51.551Z	20000	{'UnitID': 3}
2022-07-21T15:16:01.412Z	20000	{'UnitID': 0}
2022-07-21T15:16:01.586Z	20000	{'UnitID': 1}
2022-07-21T15:16:05.910Z	20000	{'UnitID': 2}
2022-07-21T15:16:06.531Z	20000	{'UnitID': 3}
2022-07-21T15:16:16.451Z	20000	{'UnitID': 0}
2022-07-21T15:16:16.657Z	20000	{'UnitID': 1}
2022-07-21T15:16:20.909Z	20000	{'UnitID': 2}
2022-07-21T15:16:21.598Z	20000	{'UnitID': 3}
2022-07-21T15:16:31.487Z	20000	{'UnitID': 0}
2022-07-21T15:16:31.689Z	20000	{'UnitID': 1}
2022-07-21T15:16:35.938Z	20000	{'UnitID': 2}
2022-07-21T15:16:36.545Z	20000	{'UnitID': 3}
2022-07-21T15:16:46.376Z	20000	{'UnitID': 0}
2022-07-21T15:16:46.556Z	20000	{'UnitID': 1}
2022-07-21T15:16:50.912Z	20000	{'UnitID': 2}
2022-07-21T15:16:51.545Z	20000	{'UnitID': 3}
2022-07-21T15:17:01.352Z	20000	{'UnitID': 0}
2022-07-21T15:17:01.567Z	20000	{'UnitID': 1}
2022-07-21T15:17:05.909Z	20000	{'UnitID': 2}
2022-07-21T15:17:06.524Z	20000	{'UnitID': 3}
2022-07-21T15:17:16.497Z	20000	{'UnitID': 0}
2022-07-21T15:17:16.692Z	20000	{'UnitID': 1}
2022-07-21T15:17:20.911Z	20000	{'UnitID': 2}
2022-07-21T15:17:21.529Z	20000	{'UnitID': 3}
2022-07-21T15:17:31.447Z	20000	{'UnitID': 0}
2022-07-21T15:17:31.637Z	20000	{'UnitID': 1}
2022-07-21T15:17:35.906Z	20000	{'UnitID': 2}
2022-07-21T15:17:36.532Z	20000	{'UnitID': 3}
2022-07-21T15:17:46.438Z	20000	{'UnitID': 0}
2022-07-21T15:17:46.591Z	20000	{'UnitID': 1}
2022-07-21T15:17:50.911Z	20000	{'UnitID': 2}
2022-07-21T15:17:52.089Z	20000	{'UnitID': 3}
2022-07-21T15:18:01.418Z	20000	{'UnitID': 0}
2022-07-21T15:18:01.609Z	20000	{'UnitID': 1}
2022-07-21T15:18:05.883Z	20000	{'UnitID': 2}
2022-07-21T15:18:06.622Z	20000	{'UnitID': 3}
2022-07-21T15:18:16.454Z	20000	{'UnitID': 0}
2022-07-21T15:18:16.657Z	20000	{'UnitID': 1}
2022-07-21T15:18:20.941Z	20000	{'UnitID': 2}
2022-07-21T15:18:21.656Z	20000	{'UnitID': 3}
2022-07-21T15:18:32.131Z	20000	{'UnitID': 0}
2022-07-21T15:18:32.347Z	20000	{'UnitID': 1}
2022-07-21T15:18:35.922Z	20000	{'UnitID': 2}
2022-07-21T15:18:36.619Z	20000	{'UnitID': 3}
2022-07-21T15:18:46.489Z	20000	{'UnitID': 0}
2022-07-21T15:18:46.657Z	20000	{'UnitID': 1}
2022-07-21T15:18:50.990Z	20000	{'UnitID': 2}
2022-07-21T15:18:51.669Z	20000	{'UnitID': 3}
2022-07-21T15:19:01.529Z	20000	{'UnitID': 0}
2022-07-21T15:19:01.763Z	20000	{'UnitID': 1}
2022-07-21T15:19:05.960Z	20000	{'UnitID': 2}
2022-07-21T15:19:06.608Z	20000	{'UnitID': 3}
2022-07-21T15:19:16.568Z	20000	{'UnitID': 0}
2022-07-21T15:19:16.701Z	20000	{'UnitID': 1}
2022-07-21T15:19:20.971Z	20000	{'UnitID': 2}
2022-07-21T15:19:21.632Z	20000	{'UnitID': 3}
2022-07-21T15:19:31.506Z	20000	{'UnitID': 0}
2022-07-21T15:19:31.707Z	20000	{'UnitID': 1}
2022-07-21T15:19:35.920Z	20000	{'UnitID': 2}
2022-07-21T15:19:36.729Z	20000	{'UnitID': 3}
2022-07-21T15:19:46.535Z	20000	{'UnitID': 0}
2022-07-21T15:19:46.650Z	20000	{'UnitID': 1}
2022-07-21T15:19:50.907Z	20000	{'UnitID': 2}
2022-07-21T15:19:51.621Z	20000	{'UnitID': 3}
2022-07-21T15:20:01.476Z	20000	{'UnitID': 0}
2022-07-21T15:20:01.712Z	20000	{'UnitID': 1}
2022-07-21T15:20:06.289Z	20000	{'UnitID': 2}
2022-07-21T15:20:06.749Z	20000	{'UnitID': 3}
2022-07-21T15:20:16.541Z	20000	{'UnitID': 0}
2022-07-21T15:20:16.760Z	20000	{'UnitID': 1}
2022-07-21T15:20:20.909Z	20000	{'UnitID': 2}
2022-07-21T15:20:21.561Z	20000	{'UnitID': 3}
2022-07-21T15:20:31.872Z	20000	{'UnitID': 0}
2022-07-21T15:20:32.061Z	20000	{'UnitID': 1}
2022-07-21T15:20:35.906Z	20000	{'UnitID': 2}
2022-07-21T15:20:36.528Z	20000	{'UnitID': 3}
2022-07-21T15:20:46.422Z	20000	{'UnitID': 0}
2022-07-21T15:20:46.660Z	20000	{'UnitID': 1}
2022-07-21T15:20:50.910Z	20000	{'UnitID': 2}
2022-07-21T15:20:51.561Z	20000	{'UnitID': 3}
2022-07-21T15:21:01.384Z	20000	{'UnitID': 0}
2022-07-21T15:21:01.570Z	20000	{'UnitID': 1}
2022-07-21T15:21:05.902Z	20000	{'UnitID': 2}
2022-07-21T15:21:06.552Z	20000	{'UnitID': 3}
2022-07-21T15:21:16.508Z	20000	{'UnitID': 0}
2022-07-21T15:21:16.671Z	20000	{'UnitID': 1}
2022-07-21T15:21:20.907Z	20000	{'UnitID': 2}
2022-07-21T15:21:21.527Z	20000	{'UnitID': 3}
2022-07-21T15:21:31.433Z	20000	{'UnitID': 0}
2022-07-21T15:21:31.658Z	20000	{'UnitID': 1}
2022-07-21T15:21:35.915Z	20000	{'UnitID': 2}
2022-07-21T15:21:36.477Z	20000	{'UnitID': 3}
2022-07-21T15:21:46.476Z	20000	{'UnitID': 0}
2022-07-21T15:21:46.664Z	20000	{'UnitID': 1}
2022-07-21T15:21:50.910Z	20000	{'UnitID': 2}
2022-07-21T15:21:51.539Z	20000	{'UnitID': 3}
2022-07-21T15:22:01.379Z	20000	{'UnitID': 0}
2022-07-21T15:22:01.575Z	20000	{'UnitID': 1}
2022-07-21T15:22:05.932Z	20000	{'UnitID': 2}
2022-07-21T15:22:06.542Z	20000	{'UnitID': 3}
2022-07-21T15:22:16.422Z	20000	{'UnitID': 0}
2022-07-21T15:22:16.604Z	20000	{'UnitID': 1}
2022-07-21T15:22:20.910Z	20000	{'UnitID': 2}
2022-07-21T15:22:21.599Z	20000	{'UnitID': 3}
2022-07-21T15:22:31.411Z	20000	{'UnitID': 0}
2022-07-21T15:22:31.586Z	20000	{'UnitID': 1}
2022-07-21T15:22:35.911Z	20000	{'UnitID': 2}
2022-07-21T15:22:36.521Z	20000	{'UnitID': 3}
2022-07-21T15:22:46.495Z	20000	{'UnitID': 0}
2022-07-21T15:22:46.699Z	20000	{'UnitID': 1}
2022-07-21T15:22:50.918Z	20000	{'UnitID': 2}
2022-07-21T15:22:51.552Z	20000	{'UnitID': 3}
2022-07-21T15:23:01.425Z	20000	{'UnitID': 0}
2022-07-21T15:23:01.625Z	20000	{'UnitID': 1}
2022-07-21T15:23:05.902Z	20000	{'UnitID': 2}
2022-07-21T15:23:06.545Z	20000	{'UnitID': 3}
2022-07-21T15:23:16.427Z	20000	{'UnitID': 0}
2022-07-21T15:23:16.663Z	20000	{'UnitID': 1}
2022-07-21T15:23:20.935Z	20000	{'UnitID': 2}
2022-07-21T15:23:21.545Z	20000	{'UnitID': 3}
2022-07-21T15:23:31.424Z	20000	{'UnitID': 0}
2022-07-21T15:23:31.630Z	20000	{'UnitID': 1}
2022-07-21T15:23:35.911Z	20000	{'UnitID': 2}
2022-07-21T15:23:36.532Z	20000	{'UnitID': 3}
2022-07-21T15:23:46.496Z	20000	{'UnitID': 0}
2022-07-21T15:23:46.656Z	20000	{'UnitID': 1}
2022-07-21T15:23:50.916Z	20000	{'UnitID': 2}
2022-07-21T15:23:51.529Z	20000	{'UnitID': 3}
2022-07-21T15:24:01.416Z	20000	{'UnitID': 0}
2022-07-21T15:24:01.559Z	20000	{'UnitID': 1}
2022-07-21T15:24:05.909Z	20000	{'UnitID': 2}
2022-07-21T15:24:06.545Z	20000	{'UnitID': 3}
2022-07-21T15:24:16.479Z	20000	{'UnitID': 0}
2022-07-21T15:24:16.666Z	20000	{'UnitID': 1}
2022-07-21T15:24:20.907Z	20000	{'UnitID': 2}
2022-07-21T15:24:21.524Z	20000	{'UnitID': 3}
2022-07-21T15:24:31.456Z	20000	{'UnitID': 0}
2022-07-21T15:24:31.723Z	20000	{'UnitID': 1}
2022-07-21T15:24:35.905Z	20000	{'UnitID': 2}
2022-07-21T15:24:36.567Z	20000	{'UnitID': 3}
2022-07-21T15:24:46.437Z	20000	{'UnitID': 0}
2022-07-21T15:24:46.684Z	20000	{'UnitID': 1}
2022-07-21T15:24:50.914Z	20000	{'UnitID': 2}
2022-07-21T15:24:51.551Z	20000	{'UnitID': 3}
2022-07-21T15:25:01.420Z	20000	{'UnitID': 0}
2022-07-21T15:25:01.577Z	20000	{'UnitID': 1}
2022-07-21T15:25:05.911Z	20000	{'UnitID': 2}
2022-07-21T15:25:06.530Z	20000	{'UnitID': 3}
2022-07-21T15:25:16.461Z	20000	{'UnitID': 0}
2022-07-21T15:25:16.612Z	20000	{'UnitID': 1}
2022-07-21T15:25:20.915Z	20000	{'UnitID': 2}
2022-07-21T15:25:21.581Z	20000	{'UnitID': 3}
2022-07-21T15:25:31.515Z	20000	{'UnitID': 0}
2022-07-21T15:25:31.701Z	20000	{'UnitID': 1}
2022-07-21T15:25:35.911Z	20000	{'UnitID': 2}
2022-07-21T15:25:36.535Z	20000	{'UnitID': 3}
2022-07-21T15:25:46.433Z	20000	{'UnitID': 0}
2022-07-21T15:25:46.649Z	20000	{'UnitID': 1}
2022-07-21T15:25:50.960Z	20000	{'UnitID': 2}
2022-07-21T15:25:51.570Z	20000	{'UnitID': 3}
2022-07-21T15:26:01.480Z	20000	{'UnitID': 0}
2022-07-21T15:26:01.667Z	20000	{'UnitID': 1}
2022-07-21T15:26:05.932Z	20000	{'UnitID': 2}
2022-07-21T15:26:06.597Z	20000	{'UnitID': 3}
2022-07-21T15:26:16.452Z	20000	{'UnitID': 0}
2022-07-21T15:26:16.682Z	20000	{'UnitID': 1}
2022-07-21T15:26:20.917Z	20000	{'UnitID': 2}
2022-07-21T15:26:21.597Z	20000	{'UnitID': 3}
2022-07-21T15:26:31.481Z	20000	{'UnitID': 0}
2022-07-21T15:26:31.746Z	20000	{'UnitID': 1}
2022-07-21T15:26:35.928Z	20000	{'UnitID': 2}
2022-07-21T15:26:36.615Z	20000	{'UnitID': 3}
2022-07-21T15:26:46.540Z	20000	{'UnitID': 0}
2022-07-21T15:26:46.730Z	20000	{'UnitID': 1}
2022-07-21T15:26:50.956Z	20000	{'UnitID': 2}
2022-07-21T15:26:51.691Z	20000	{'UnitID': 3}
2022-07-21T15:27:01.535Z	20000	{'UnitID': 0}
2022-07-21T15:27:01.623Z	20000	{'UnitID': 1}
2022-07-21T15:27:05.948Z	20000	{'UnitID': 2}
2022-07-21T15:27:06.561Z	20000	{'UnitID': 3}
2022-07-21T15:27:16.561Z	20000	{'UnitID': 0}
2022-07-21T15:27:16.727Z	20000	{'UnitID': 1}
2022-07-21T15:27:20.941Z	20000	{'UnitID': 2}
2022-07-21T15:27:21.636Z	20000	{'UnitID': 3}
2022-07-21T15:27:31.627Z	20000	{'UnitID': 0}
2022-07-21T15:27:31.755Z	20000	{'UnitID': 1}
2022-07-21T15:27:35.926Z	20000	{'UnitID': 2}
2022-07-21T15:27:36.630Z	20000	{'UnitID': 3}
2022-07-21T15:27:46.512Z	20000	{'UnitID': 0}
2022-07-21T15:27:46.668Z	20000	{'UnitID': 1}
2022-07-21T15:27:50.930Z	20000	{'UnitID': 2}
2022-07-21T15:27:51.616Z	20000	{'UnitID': 3}
2022-07-21T15:28:01.423Z	20000	{'UnitID': 0}
2022-07-21T15:28:01.567Z	20000	{'UnitID': 1}
2022-07-21T15:28:05.929Z	20000	{'UnitID': 2}
2022-07-21T15:28:06.607Z	20000	{'UnitID': 3}
2022-07-21T15:28:16.447Z	20000	{'UnitID': 0}
2022-07-21T15:28:16.650Z	20000	{'UnitID': 1}
2022-07-21T15:28:20.900Z	20000	{'UnitID': 2}
2022-07-21T15:28:21.563Z	20000	{'UnitID': 3}
2022-07-21T15:28:31.446Z	20000	{'UnitID': 0}
2022-07-21T15:28:31.591Z	20000	{'UnitID': 1}
2022-07-21T15:28:35.902Z	20000	{'UnitID': 2}
2022-07-21T15:28:36.655Z	20000	{'UnitID': 3}
2022-07-21T15:28:46.467Z	20000	{'UnitID': 0}
2022-07-21T15:28:46.641Z	20000	{'UnitID': 1}
2022-07-21T15:28:50.901Z	20000	{'UnitID': 2}
2022-07-21T15:28:52.506Z	20000	{'UnitID': 3}
2022-07-21T15:29:01.395Z	20000	{'UnitID': 0}
2022-07-21T15:29:01.611Z	20000	{'UnitID': 1}
2022-07-21T15:29:06.772Z	20000	{'UnitID': 2}
2022-07-21T15:29:07.291Z	20000	{'UnitID': 3}
2022-07-21T15:29:16.452Z	20000	{'UnitID': 0}
2022-07-21T15:29:16.576Z	20000	{'UnitID': 1}
2022-07-21T15:29:20.934Z	20000	{'UnitID': 2}
2022-07-21T15:29:21.576Z	20000	{'UnitID': 3}
2022-07-21T15:29:31.616Z	20000	{'UnitID': 0}
2022-07-21T15:29:31.807Z	20000	{'UnitID': 1}
2022-07-21T15:29:35.924Z	20000	{'UnitID': 2}
2022-07-21T15:29:36.583Z	20000	{'UnitID': 3}
2022-07-21T15:29:46.513Z	20000	{'UnitID': 0}
2022-07-21T15:29:46.720Z	20000	{'UnitID': 1}
2022-07-21T15:29:50.929Z	20000	{'UnitID': 2}
2022-07-21T15:29:51.605Z	20000	{'UnitID': 3}
2022-07-21T15:30:01.511Z	20000	{'UnitID': 0}
2022-07-21T15:30:01.663Z	20000	{'UnitID': 1}
2022-07-21T15:30:05.902Z	20000	{'UnitID': 2}
2022-07-21T15:30:06.540Z	20000	{'UnitID': 3}
2022-07-21T15:30:16.463Z	20000	{'UnitID': 0}
2022-07-21T15:30:16.619Z	20000	{'UnitID': 1}
2022-07-21T15:30:20.911Z	20000	{'UnitID': 2}
2022-07-21T15:30:21.528Z	20000	{'UnitID': 3}
2022-07-21T15:30:31.396Z	20000	{'UnitID': 0}
2022-07-21T15:30:31.591Z	20000	{'UnitID': 1}
2022-07-21T15:30:35.970Z	20000	{'UnitID': 2}
2022-07-21T15:30:36.625Z	20000	{'UnitID': 3}
2022-07-21T15:30:46.555Z	20000	{'UnitID': 0}
2022-07-21T15:30:46.686Z	20000	{'UnitID': 1}
2022-07-21T15:30:50.940Z	20000	{'UnitID': 2}
2022-07-21T15:30:51.658Z	20000	{'UnitID': 3}
2022-07-21T15:31:01.528Z	20000	{'UnitID': 0}
2022-07-21T15:31:01.683Z	20000	{'UnitID': 1}
2022-07-21T15:31:05.906Z	20000	{'UnitID': 2}
2022-07-21T15:31:06.651Z	20000	{'UnitID': 3}
2022-07-21T15:31:16.494Z	20000	{'UnitID': 0}
2022-07-21T15:31:16.686Z	20000	{'UnitID': 1}
2022-07-21T15:31:20.906Z	20000	{'UnitID': 2}
2022-07-21T15:31:21.567Z	20000	{'UnitID': 3}
2022-07-21T15:31:31.558Z	20000	{'UnitID': 0}
2022-07-21T15:31:31.730Z	20000	{'UnitID': 1}
2022-07-21T15:31:35.912Z	20000	{'UnitID': 2}
2022-07-21T15:31:36.614Z	20000	{'UnitID': 3}
2022-07-21T15:31:46.514Z	20000	{'UnitID': 0}
2022-07-21T15:31:46.673Z	20000	{'UnitID': 1}
2022-07-21T15:31:50.909Z	20000	{'UnitID': 2}
2022-07-21T15:31:51.617Z	20000	{'UnitID': 3}
2022-07-21T15:32:01.429Z	20000	{'UnitID': 0}
2022-07-21T15:32:01.661Z	20000	{'UnitID': 1}
2022-07-21T15:32:05.900Z	20000	{'UnitID': 2}
2022-07-21T15:32:06.520Z	20000	{'UnitID': 3}
2022-07-21T15:32:16.423Z	20000	{'UnitID': 0}
2022-07-21T15:32:16.626Z	20000	{'UnitID': 1}
2022-07-21T15:32:20.908Z	20000	{'UnitID': 2}
2022-07-21T15:32:21.593Z	20000	{'UnitID': 3}
2022-07-21T15:32:31.462Z	20000	{'UnitID': 0}
2022-07-21T15:32:31.655Z	20000	{'UnitID': 1}
2022-07-21T15:32:35.915Z	20000	{'UnitID': 2}
2022-07-21T15:32:36.523Z	20000	{'UnitID': 3}
2022-07-21T15:32:46.413Z	20000	{'UnitID': 0}
2022-07-21T15:32:46.617Z	20000	{'UnitID': 1}
2022-07-21T15:32:50.881Z	20000	{'UnitID': 2}
2022-07-21T15:32:51.527Z	20000	{'UnitID': 3}
2022-07-21T15:33:01.415Z	20000	{'UnitID': 0}
2022-07-21T15:33:01.647Z	20000	{'UnitID': 1}
2022-07-21T15:33:05.922Z	20000	{'UnitID': 2}
2022-07-21T15:33:06.578Z	20000	{'UnitID': 3}
2022-07-21T15:33:16.410Z	20000	{'UnitID': 0}
2022-07-21T15:33:16.652Z	20000	{'UnitID': 1}
2022-07-21T15:33:20.921Z	20000	{'UnitID': 2}
2022-07-21T15:33:21.555Z	20000	{'UnitID': 3}
2022-07-21T15:33:31.526Z	20000	{'UnitID': 0}
2022-07-21T15:33:31.753Z	20000	{'UnitID': 1}
2022-07-21T15:33:35.919Z	20000	{'UnitID': 2}
2022-07-21T15:33:36.593Z	20000	{'UnitID': 3}
2022-07-21T15:33:46.517Z	20000	{'UnitID': 0}
2022-07-21T15:33:46.677Z	20000	{'UnitID': 1}
2022-07-21T15:33:50.910Z	20000	{'UnitID': 2}
2022-07-21T15:33:51.618Z	20000	{'UnitID': 3}
2022-07-21T15:34:01.465Z	20000	{'UnitID': 0}
2022-07-21T15:34:01.657Z	20000	{'UnitID': 1}
2022-07-21T15:34:05.909Z	20000	{'UnitID': 2}
2022-07-21T15:34:06.607Z	20000	{'UnitID': 3}
2022-07-21T15:34:16.419Z	20000	{'UnitID': 0}
2022-07-21T15:34:16.599Z	20000	{'UnitID': 1}
2022-07-21T15:34:20.913Z	20000	{'UnitID': 2}
2022-07-21T15:34:21.534Z	20000	{'UnitID': 3}
2022-07-21T15:34:31.435Z	20000	{'UnitID': 0}
2022-07-21T15:34:31.622Z	20000	{'UnitID': 1}
2022-07-21T15:34:35.916Z	20000	{'UnitID': 2}
2022-07-21T15:34:36.519Z	20000	{'UnitID': 3}
2022-07-21T15:34:46.431Z	20000	{'UnitID': 0}
2022-07-21T15:34:46.575Z	20000	{'UnitID': 1}
2022-07-21T15:34:50.916Z	20000	{'UnitID': 2}
2022-07-21T15:34:51.507Z	20000	{'UnitID': 3}
2022-07-21T15:35:01.404Z	20000	{'UnitID': 0}
2022-07-21T15:35:01.542Z	20000	{'UnitID': 1}
2022-07-21T15:35:05.907Z	20000	{'UnitID': 2}
2022-07-21T15:35:06.567Z	20000	{'UnitID': 3}
2022-07-21T15:35:16.437Z	20000	{'UnitID': 0}
2022-07-21T15:35:16.634Z	20000	{'UnitID': 1}
2022-07-21T15:35:20.926Z	20000	{'UnitID': 2}
2022-07-21T15:35:21.559Z	20000	{'UnitID': 3}
2022-07-21T15:35:31.434Z	20000	{'UnitID': 0}
2022-07-21T15:35:31.625Z	20000	{'UnitID': 1}
2022-07-21T15:35:35.912Z	20000	{'UnitID': 2}
2022-07-21T15:35:36.508Z	20000	{'UnitID': 3}
2022-07-21T15:35:46.450Z	20000	{'UnitID': 0}
2022-07-21T15:35:46.658Z	20000	{'UnitID': 1}
2022-07-21T15:35:50.945Z	20000	{'UnitID': 2}
2022-07-21T15:35:51.602Z	20000	{'UnitID': 3}
2022-07-21T15:36:01.414Z	20000	{'UnitID': 0}
2022-07-21T15:36:01.566Z	20000	{'UnitID': 1}
2022-07-21T15:36:05.913Z	20000	{'UnitID': 2}
2022-07-21T15:36:06.587Z	20000	{'UnitID': 3}
2022-07-21T15:36:16.425Z	20000	{'UnitID': 0}
2022-07-21T15:36:16.628Z	20000	{'UnitID': 1}
2022-07-21T15:36:20.991Z	20000	{'UnitID': 2}
2022-07-21T15:36:21.597Z	20000	{'UnitID': 3}
2022-07-21T15:36:31.426Z	20000	{'UnitID': 0}
2022-07-21T15:36:31.648Z	20000	{'UnitID': 1}
2022-07-21T15:36:36.724Z	20000	{'UnitID': 2}
2022-07-21T15:36:37.291Z	20000	{'UnitID': 3}
2022-07-21T15:36:46.479Z	20000	{'UnitID': 0}
2022-07-21T15:36:46.646Z	20000	{'UnitID': 1}
2022-07-21T15:36:50.921Z	20000	{'UnitID': 2}
2022-07-21T15:36:52.180Z	20000	{'UnitID': 3}
2022-07-21T15:37:01.420Z	20000	{'UnitID': 0}
2022-07-21T15:37:01.637Z	20000	{'UnitID': 1}
2022-07-21T15:37:05.919Z	20000	{'UnitID': 2}
2022-07-21T15:37:07.591Z	20000	{'UnitID': 3}
2022-07-21T15:37:16.439Z	20000	{'UnitID': 0}
2022-07-21T15:37:16.654Z	20000	{'UnitID': 1}
2022-07-21T15:37:20.912Z	20000	{'UnitID': 2}
2022-07-21T15:37:21.602Z	20000	{'UnitID': 3}
2022-07-21T15:37:31.717Z	20000	{'UnitID': 0}
2022-07-21T15:37:31.983Z	20000	{'UnitID': 1}
2022-07-21T15:37:35.896Z	20000	{'UnitID': 2}
2022-07-21T15:37:36.571Z	20000	{'UnitID': 3}
2022-07-21T15:37:46.456Z	20000	{'UnitID': 0}
2022-07-21T15:37:46.656Z	20000	{'UnitID': 1}
2022-07-21T15:37:50.912Z	20000	{'UnitID': 2}
2022-07-21T15:37:51.625Z	20000	{'UnitID': 3}
2022-07-21T15:38:01.446Z	20000	{'UnitID': 0}
2022-07-21T15:38:01.638Z	20000	{'UnitID': 1}
2022-07-21T15:38:05.906Z	20000	{'UnitID': 2}
2022-07-21T15:38:06.586Z	20000	{'UnitID': 3}
2022-07-21T15:38:16.455Z	20000	{'UnitID': 0}
2022-07-21T15:38:16.658Z	20000	{'UnitID': 1}
2022-07-21T15:38:20.958Z	20000	{'UnitID': 2}
2022-07-21T15:38:21.646Z	20000	{'UnitID': 3}
2022-07-21T15:38:31.575Z	20000	{'UnitID': 0}
2022-07-21T15:38:31.779Z	20000	{'UnitID': 1}
2022-07-21T15:38:35.894Z	20000	{'UnitID': 2}
2022-07-21T15:38:36.604Z	20000	{'UnitID': 3}
2022-07-21T15:38:46.604Z	20000	{'UnitID': 0}
2022-07-21T15:38:46.861Z	20000	{'UnitID': 1}
2022-07-21T15:38:50.945Z	20000	{'UnitID': 2}
2022-07-21T15:38:51.609Z	20000	{'UnitID': 3}
2022-07-21T15:39:01.484Z	20000	{'UnitID': 0}
2022-07-21T15:39:01.666Z	20000	{'UnitID': 1}
2022-07-21T15:39:05.917Z	20000	{'UnitID': 2}
2022-07-21T15:39:06.618Z	20000	{'UnitID': 3}
2022-07-21T15:39:16.588Z	20000	{'UnitID': 0}
2022-07-21T15:39:16.733Z	20000	{'UnitID': 1}
2022-07-21T15:39:20.906Z	20000	{'UnitID': 2}
2022-07-21T15:39:21.625Z	20000	{'UnitID': 3}
2022-07-21T15:39:31.486Z	20000	{'UnitID': 0}
2022-07-21T15:39:31.693Z	20000	{'UnitID': 1}
2022-07-21T15:39:35.911Z	20000	{'UnitID': 2}
2022-07-21T15:39:36.554Z	20000	{'UnitID': 3}
2022-07-21T15:39:46.490Z	20000	{'UnitID': 0}
2022-07-21T15:39:46.748Z	20000	{'UnitID': 1}
2022-07-21T15:39:50.909Z	20000	{'UnitID': 2}
2022-07-21T15:39:51.587Z	20000	{'UnitID': 3}
2022-07-21T15:40:01.428Z	20000	{'UnitID': 0}
2022-07-21T15:40:01.649Z	20000	{'UnitID': 1}
2022-07-21T15:40:05.911Z	20000	{'UnitID': 2}
2022-07-21T15:40:06.577Z	20000	{'UnitID': 3}
2022-07-21T15:40:16.464Z	20000	{'UnitID': 0}
2022-07-21T15:40:16.715Z	20000	{'UnitID': 1}
2022-07-21T15:40:20.915Z	20000	{'UnitID': 2}
2022-07-21T15:40:21.571Z	20000	{'UnitID': 3}
2022-07-21T15:40:31.456Z	20000	{'UnitID': 0}
2022-07-21T15:40:31.665Z	20000	{'UnitID': 1}
2022-07-21T15:40:35.897Z	20000	{'UnitID': 2}
2022-07-21T15:40:36.552Z	20000	{'UnitID': 3}
2022-07-21T15:40:46.502Z	20000	{'UnitID': 0}
2022-07-21T15:40:46.685Z	20000	{'UnitID': 1}
2022-07-21T15:40:50.920Z	20000	{'UnitID': 2}
2022-07-21T15:40:51.514Z	20000	{'UnitID': 3}
2022-07-21T15:41:01.423Z	20000	{'UnitID': 0}
2022-07-21T15:41:01.595Z	20000	{'UnitID': 1}
2022-07-21T15:41:05.913Z	20000	{'UnitID': 2}
2022-07-21T15:41:06.574Z	20000	{'UnitID': 3}
2022-07-21T15:41:16.455Z	20000	{'UnitID': 0}
2022-07-21T15:41:16.684Z	20000	{'UnitID': 1}
2022-07-21T15:41:20.908Z	20000	{'UnitID': 2}
2022-07-21T15:41:21.575Z	20000	{'UnitID': 3}
2022-07-21T15:41:31.475Z	20000	{'UnitID': 0}
2022-07-21T15:41:31.674Z	20000	{'UnitID': 1}
2022-07-21T15:41:35.914Z	20000	{'UnitID': 2}
2022-07-21T15:41:36.527Z	20000	{'UnitID': 3}
2022-07-21T15:41:46.475Z	20000	{'UnitID': 0}
2022-07-21T15:41:46.661Z	20000	{'UnitID': 1}
2022-07-21T15:41:50.910Z	20000	{'UnitID': 2}
2022-07-21T15:41:51.639Z	20000	{'UnitID': 3}
2022-07-21T15:42:01.513Z	20000	{'UnitID': 0}
2022-07-21T15:42:01.670Z	20000	{'UnitID': 1}
2022-07-21T15:42:05.918Z	20000	{'UnitID': 2}
2022-07-21T15:42:06.577Z	20000	{'UnitID': 3}
2022-07-21T15:42:16.464Z	20000	{'UnitID': 0}
2022-07-21T15:42:16.615Z	20000	{'UnitID': 1}
2022-07-21T15:42:20.914Z	20000	{'UnitID': 2}
2022-07-21T15:42:21.543Z	20000	{'UnitID': 3}
2022-07-21T15:42:31.429Z	20000	{'UnitID': 0}
2022-07-21T15:42:31.615Z	20000	{'UnitID': 1}
2022-07-21T15:42:35.903Z	20000	{'UnitID': 2}
2022-07-21T15:42:36.525Z	20000	{'UnitID': 3}
2022-07-21T15:42:46.454Z	20000	{'UnitID': 0}
2022-07-21T15:42:46.608Z	20000	{'UnitID': 1}
2022-07-21T15:42:50.912Z	20000	{'UnitID': 2}
2022-07-21T15:42:51.563Z	20000	{'UnitID': 3}
2022-07-21T15:43:01.439Z	20000	{'UnitID': 0}
2022-07-21T15:43:01.634Z	20000	{'UnitID': 1}
2022-07-21T15:43:05.964Z	20000	{'UnitID': 2}
2022-07-21T15:43:06.632Z	20000	{'UnitID': 3}
2022-07-21T15:43:16.507Z	20000	{'UnitID': 0}
2022-07-21T15:43:16.698Z	20000	{'UnitID': 1}
2022-07-21T15:43:20.919Z	20000	{'UnitID': 2}
2022-07-21T15:43:21.656Z	20000	{'UnitID': 3}
2022-07-21T15:43:31.541Z	20000	{'UnitID': 0}
2022-07-21T15:43:31.724Z	20000	{'UnitID': 1}
2022-07-21T15:43:35.935Z	20000	{'UnitID': 2}
2022-07-21T15:43:36.537Z	20000	{'UnitID': 3}
2022-07-21T15:43:46.465Z	20000	{'UnitID': 0}
2022-07-21T15:43:46.642Z	20000	{'UnitID': 1}
2022-07-21T15:43:50.913Z	20000	{'UnitID': 2}
2022-07-21T15:43:51.522Z	20000	{'UnitID': 3}
2022-07-21T15:44:01.390Z	20000	{'UnitID': 0}
2022-07-21T15:44:01.622Z	20000	{'UnitID': 1}
2022-07-21T15:44:05.911Z	20000	{'UnitID': 2}
2022-07-21T15:44:06.536Z	20000	{'UnitID': 3}
2022-07-21T15:44:16.448Z	20000	{'UnitID': 0}
2022-07-21T15:44:16.638Z	20000	{'UnitID': 1}
2022-07-21T15:44:20.925Z	20000	{'UnitID': 2}
2022-07-21T15:44:21.586Z	20000	{'UnitID': 3}
2022-07-21T15:44:31.490Z	20000	{'UnitID': 0}
2022-07-21T15:44:31.689Z	20000	{'UnitID': 1}
2022-07-21T15:44:35.915Z	20000	{'UnitID': 2}
2022-07-21T15:44:36.555Z	20000	{'UnitID': 3}
2022-07-21T15:44:46.507Z	20000	{'UnitID': 0}
2022-07-21T15:44:46.658Z	20000	{'UnitID': 1}
2022-07-21T15:44:51.806Z	20000	{'UnitID': 2}
2022-07-21T15:44:52.189Z	20000	{'UnitID': 3}
2022-07-21T15:45:01.522Z	20000	{'UnitID': 0}
2022-07-21T15:45:01.690Z	20000	{'UnitID': 1}
2022-07-21T15:45:05.908Z	20000	{'UnitID': 2}
2022-07-21T15:45:06.594Z	20000	{'UnitID': 3}
2022-07-21T15:45:16.510Z	20000	{'UnitID': 0}
2022-07-21T15:45:16.710Z	20000	{'UnitID': 1}
2022-07-21T15:45:20.920Z	20000	{'UnitID': 2}
2022-07-21T15:45:21.594Z	20000	{'UnitID': 3}
2022-07-21T15:45:31.566Z	20000	{'UnitID': 0}
2022-07-21T15:45:31.713Z	20000	{'UnitID': 1}
2022-07-21T15:45:35.911Z	20000	{'UnitID': 2}
2022-07-21T15:45:36.569Z	20000	{'UnitID': 3}
2022-07-21T15:45:46.519Z	20000	{'UnitID': 0}
2022-07-21T15:45:46.733Z	20000	{'UnitID': 1}
2022-07-21T15:45:50.909Z	20000	{'UnitID': 2}
2022-07-21T15:45:51.592Z	20000	{'UnitID': 3}
2022-07-21T15:46:01.460Z	20000	{'UnitID': 0}
2022-07-21T15:46:01.645Z	20000	{'UnitID': 1}
2022-07-21T15:46:05.911Z	20000	{'UnitID': 2}
2022-07-21T15:46:06.633Z	20000	{'UnitID': 3}
2022-07-21T15:46:16.555Z	20000	{'UnitID': 0}
2022-07-21T15:46:16.772Z	20000	{'UnitID': 1}
2022-07-21T15:46:20.895Z	20000	{'UnitID': 2}
2022-07-21T15:46:21.631Z	20000	{'UnitID': 3}
2022-07-21T15:46:31.459Z	20000	{'UnitID': 0}
2022-07-21T15:46:31.727Z	20000	{'UnitID': 1}
2022-07-21T15:46:35.909Z	20000	{'UnitID': 2}
2022-07-21T15:46:36.564Z	20000	{'UnitID': 3}
2022-07-21T15:46:46.593Z	20000	{'UnitID': 0}
2022-07-21T15:46:46.805Z	20000	{'UnitID': 1}
2022-07-21T15:46:50.913Z	20000	{'UnitID': 2}
2022-07-21T15:46:51.587Z	20000	{'UnitID': 3}
2022-07-21T15:47:01.498Z	20000	{'UnitID': 0}
2022-07-21T15:47:01.680Z	20000	{'UnitID': 1}
2022-07-21T15:47:05.905Z	20000	{'UnitID': 2}
2022-07-21T15:47:06.536Z	20000	{'UnitID': 3}
2022-07-21T15:47:16.577Z	20000	{'UnitID': 0}
2022-07-21T15:47:16.867Z	20000	{'UnitID': 1}
2022-07-21T15:47:20.907Z	20000	{'UnitID': 2}
2022-07-21T15:47:21.542Z	20000	{'UnitID': 3}
2022-07-21T15:47:31.517Z	20000	{'UnitID': 0}
2022-07-21T15:47:31.696Z	20000	{'UnitID': 1}
2022-07-21T15:47:35.908Z	20000	{'UnitID': 2}
2022-07-21T15:47:36.523Z	20000	{'UnitID': 3}
2022-07-21T15:47:46.454Z	20000	{'UnitID': 0}
2022-07-21T15:47:46.657Z	20000	{'UnitID': 1}
2022-07-21T15:47:50.913Z	20000	{'UnitID': 2}
2022-07-21T15:47:51.566Z	20000	{'UnitID': 3}
2022-07-21T15:48:01.411Z	20000	{'UnitID': 0}
2022-07-21T15:48:01.579Z	20000	{'UnitID': 1}
2022-07-21T15:48:05.905Z	20000	{'UnitID': 2}
2022-07-21T15:48:06.602Z	20000	{'UnitID': 3}
2022-07-21T15:48:16.518Z	20000	{'UnitID': 0}
2022-07-21T15:48:16.676Z	20000	{'UnitID': 1}
2022-07-21T15:48:20.902Z	20000	{'UnitID': 2}
2022-07-21T15:48:21.542Z	20000	{'UnitID': 3}
2022-07-21T15:48:31.405Z	20000	{'UnitID': 0}
2022-07-21T15:48:31.586Z	20000	{'UnitID': 1}
2022-07-21T15:48:35.902Z	20000	{'UnitID': 2}
2022-07-21T15:48:36.566Z	20000	{'UnitID': 3}
2022-07-21T15:48:46.483Z	20000	{'UnitID': 0}
2022-07-21T15:48:46.627Z	20000	{'UnitID': 1}
2022-07-21T15:48:50.891Z	20000	{'UnitID': 2}
2022-07-21T15:48:51.554Z	20000	{'UnitID': 3}
2022-07-21T15:49:01.450Z	20000	{'UnitID': 0}
2022-07-21T15:49:01.594Z	20000	{'UnitID': 1}
2022-07-21T15:49:05.904Z	20000	{'UnitID': 2}
2022-07-21T15:49:06.555Z	20000	{'UnitID': 3}
2022-07-21T15:49:16.510Z	20000	{'UnitID': 0}
2022-07-21T15:49:16.667Z	20000	{'UnitID': 1}
2022-07-21T15:49:20.907Z	20000	{'UnitID': 2}
2022-07-21T15:49:21.545Z	20000	{'UnitID': 3}
2022-07-21T15:49:31.438Z	20000	{'UnitID': 0}
2022-07-21T15:49:31.623Z	20000	{'UnitID': 1}
2022-07-21T15:49:35.911Z	20000	{'UnitID': 2}
2022-07-21T15:49:36.563Z	20000	{'UnitID': 3}
2022-07-21T15:49:46.502Z	20000	{'UnitID': 0}
2022-07-21T15:49:46.660Z	20000	{'UnitID': 1}
2022-07-21T15:49:50.911Z	20000	{'UnitID': 2}
2022-07-21T15:49:51.527Z	20000	{'UnitID': 3}
2022-07-21T15:50:01.500Z	20000	{'UnitID': 0}
2022-07-21T15:50:01.654Z	20000	{'UnitID': 1}
2022-07-21T15:50:05.916Z	20000	{'UnitID': 2}
2022-07-21T15:50:06.618Z	20000	{'UnitID': 3}
2022-07-21T15:50:16.556Z	20000	{'UnitID': 0}
[truncated: 194,075 more rows]
