# Supplementary material for: Accelerated Adaptive Laboratory Evolution by Automated Repeated Batch Processes in Parallelized Bioreactors
Source: Microorganisms. 2023 Jan 20;11(2):275. doi: 10.3390/microorganisms11020275 (PMC9965177; doi:10.3390/microorganisms11020275)
Supplement: Supplementary file 1 [file microorganisms-11-00275-s001.zip › jupyter_supplement/analysis/ALE_lib/black_box_model.py]

import re
import pandas as pd 
import warnings
import numpy as np
import matplotlib.pyplot as plt
from typing import Union, List, Dict, Tuple
from scipy.optimize import curve_fit
from scipy.stats import linregress

warnings.filterwarnings("ignore", category=DeprecationWarning) 
warnings.filterwarnings("ignore", category=FutureWarning) 

def get_number_of_atoms_for_element_in_compound(compound: str, element: str):
    cf = re.compile('([A-Z][a-z]?)(\d?[.]?\d?\d?\d?)')
    d = dict(re.findall(cf, compound))
    n = d.get(element, 0)
    if n == '': n = 1
    return float(n)


def calcMolarMass(compound: str) -> float:
    """ Calculate the molar mass of a C-normalized compound """
    mMO = 15.999
    mMC = 12.011
    mMN = 14.0067
    mMH = 1.00784
    zC = get_number_of_atoms_for_element_in_compound(compound, 'C')
    zO = get_number_of_atoms_for_element_in_compound(compound, 'O')
    zN = get_number_of_atoms_for_element_in_compound(compound, 'N')
    zH = get_number_of_atoms_for_element_in_compound(compound, 'H')
    mM = zC*mMC + zO*mMO + zN*mMN + zH*mMH
    return mM


def merge_datasets_into_process_datasets(dc_dc_datasets: dict, tolerance: float = 7.5) -> dict:
    """ Merge data into single dataframe with one timestamp. tolerance in seconds """
    # Create a dict that returns the dataframes with the merged process data
    pd.options.mode.chained_assignment = None
    dc_df_process_data = {}
    # get the unit numbers from the dictionnary
    ls_units = dc_dc_datasets[list(dc_dc_datasets.keys())[0]].keys()
    # Set a tolerance for the merge function
    tol = pd.Timedelta(f'{tolerance:.1f} second')
    for unit in ls_units:
        df_total = pd.DataFrame()
        for param_key, dc_datasets in dc_dc_datasets.items():
            # If df is empty, no merge required. 
            if list(df_total.keys()) == []:
                df_total = dc_datasets[unit] 
            else: 
                df_total = pd.merge_asof(left=df_total, right=dc_datasets[unit] , on = 'time', direction='nearest', tolerance=tol)  # right_index=True, left_index=True
        # Delete rows that contain NaN
        df_total.dropna(inplace=True)
        # Delete colums that got duplicated like process time
        ls_keys_to_drop = [key for key in df_total.keys() if 'process_time_' in key]
        df_total.drop(columns=ls_keys_to_drop, inplace=True)
        dc_df_process_data[unit] = df_total
    pd.options.mode.chained_assignment = 'warn'
    return dc_df_process_data


def get_list_of_species_from_str(str_of_species: str) -> list:
    return [s.strip() for s in re.split('\+|\-', str_of_species)]

def get_list_of_species_signums_from_str(str_of_species: str) -> list:
    return ['+'] + [i.group(0) for i in re.finditer('\+|\-',  str_of_species)]

def compound_elements_to_list(compound: str):
    # Find all elements involved
    cf = re.compile('([A-Z][a-z]?)(\d?[.]?\d?\d?\d?)')
    all_elements = []
    for el, count in re.findall(cf, compound):
        all_elements += [el]
    return list(dict.fromkeys(all_elements))

def list_of_species_elements_to_list(list_of_species: list):
    cf = re.compile('([A-Z][a-z]?)(\d?[.]?\d?\d?\d?)')  
    all_elements = []
    for s in list_of_species:
        el = compound_elements_to_list(compound=s)
        all_elements += el
    return list(dict.fromkeys(all_elements))

def get_number_of_atoms_for_element_in_compound(compound: str, element: str):
    cf = re.compile('([A-Z][a-z]?)(\d?[.]?\d?\d?\d?)')
    d = dict(re.findall(cf, compound))
    n = d.get(element, 0)
    if n == '': n = 1
    return float(n)


def get_stoichiometric_matrix_E_reaction_vector_r(mass_balance_equation):
    """ Create the C-normmalized stoichiometric mass balance equation """
    cf = re.compile('([A-Z][a-z]?)(\d?[.]?\d?\d?\d?)')  # 

    # Find all species. Species must be C-normalized and their respective signum
    ls_species = get_list_of_species_from_str(mass_balance_equation)
    ls_species_sig = get_list_of_species_signums_from_str(mass_balance_equation)

    # Find all elements involved
    ls_elements = list_of_species_elements_to_list(list_of_species=ls_species)

    # we put a placeholder in the first row
    E_vis = [[""] + ls_species]
    E = []
    for e in ls_elements:
        # store the element in the first column
        count_vis = [e]
        count = []
        for s in ls_species:
            n = get_number_of_atoms_for_element_in_compound(compound=s, element=e)
            count_vis += [n]
            count += [n]
        E_vis += [count_vis]
        E += [count]
    
    # Construct yield vector r representation
    r = ['1']  # For the biomass. Yield vector is the rate vector normalized to r_x
    for i, s in enumerate(ls_species[1:]):
        r.append(f'{ls_species_sig[i+1]}Y_x,{s}')
    r = np.array(r).reshape(len(r),1)
    return np.array(E), np.array(r), E_vis

def get_DoR_balance_representation(mass_balance_equation: str):
    ls_species = get_list_of_species_from_str(mass_balance_equation)
    ls_species_sig = get_list_of_species_signums_from_str(mass_balance_equation)
    # ops = { "+": operator.add, "-": operator.sub } # etc.
    # get the DoR of each species
    ls_kappas = [get_DoR_kappa_of_compound(s) for s in ls_species]
    E, r, E_vis = get_stoichiometric_matrix_E_reaction_vector_r(mass_balance_equation);
    
    DoR_balance = ''.join([f'{r[i][0]}*{kappa:.3f}' for i, kappa in enumerate(ls_kappas) if kappa != 0])
    
    return DoR_balance

def get_mass_balance_representation(E: np.ndarray, r: np.ndarray) -> np.ndarray:
    """  Create a visual representation of the mass balance equations
    :param E: Stoichiometric matrix
    :param r: yield vector"""
    for row in range(E.shape[0]):
        n_balance = []
        for col in range(E.shape[1]):
            if E[row][col] != 0:
                if E[row][col] == 1:
                    n_balance.append(f'{r[col][0]}')
                else:
                    n_balance.append(f'{r[col][0]}*{E[row][col]}')
        print(f'Balance {row+1}: '+''.join(n_balance) + ' = 0')
        

def get_DoR_kappa_of_compound(compound: str):
    """ get the degree of reduction for C-normalized compound of the form C H_a O_b N_c
    according to the equation kappa = C_redox*(1) + H_redox*(a) + O_redox*(b) + N_redox*(c)
    """
    # Calculate DoR for C-normalized species
    C_redox = 4
    H_redox = 1
    O_redox = -2
    N_redox = -3
    
    a = get_number_of_atoms_for_element_in_compound(compound, 'C')
    b = get_number_of_atoms_for_element_in_compound(compound, 'H')
    c = get_number_of_atoms_for_element_in_compound(compound, 'O')
    d = get_number_of_atoms_for_element_in_compound(compound, 'N')
    
    kappa = C_redox*(a) + H_redox*(b) + O_redox*(c) + N_redox*(d)
    return kappa#

def set_up_mass_and_DoR_balances(mass_balance_equation: str) -> None:
    """ Set up the stoichiometric matrix and rate, mass balance and DoR balance from which the rates are derived.
    :param mass_balance_equation: The string representation of the biocehmical C-normalized mass balance equation (black-box-model) in the form of e.g.  'CH1.77O0.49N0.2 + CO2 + H2O - CH2.67O - O2 - NH3'
    """
    # Calculate the stoichiometric matrix
    E, r, E_vis = get_stoichiometric_matrix_E_reaction_vector_r(mass_balance_equation)
    print(f'Stoichiometric matrix E: \n', np.array(E_vis))  # E_vis is for visual representation only
    print(f'Yield vector r: \n', r)
    
    # Get mass and DoR-balances
    get_mass_balance_representation(E=E, r=r)
    DoR_balance_repr = get_DoR_balance_representation(mass_balance_equation);
    print(f'DoR balance is: \n{DoR_balance_repr} = 0')

    
def select_data_of_unit_and_batch(process_data: dict, dc_batch_times: dict, unit: int, batch: int) -> pd.DataFrame: 
    """ Select the data of a specific unit and batch from the full dataset and return a DataFrame including a numerical index in addition to the timestamp index """
    # Select the data for of the specified unit and batch
    batch_data = process_data[unit].loc[(process_data[unit]['process_time'] > dc_batch_times['start'][unit].iloc[batch]['process_time']) & (process_data[unit]['process_time'] < dc_batch_times['mid'][unit].iloc[batch]['process_time'])]
    if not isinstance(batch_data.index[0], int): batch_data.reset_index(inplace=True)
    return batch_data


def fit_co2_data_to_exponential_function(co2_data: pd.Series, process_time: pd.Series) -> Union[Tuple, None]:
    """ Fit an exponential function to the CO2 data generated by an off-gas analytic. Smooths data for further processing to make reasonable estimates. Get rid of the signal and process noise. 
    An exponential function of typpe "func = a * np.exp(b * x) + c" is used. The error for each fitting parameter as well as the r_squared of the fit are calculated. Returns None and issues a warning
    if data cannot be fitted. USING SCIPY OPTIMIZE CURVE_FIT.
    :param co2_data: The CO2 data to be fitted. Data is cut off at the highest concentration as the sudden drop at the end of the exponential phase does not fit an exp. profile.
    :param process_time: The process time that belongs to the respective CO2 datapoints. Times are set from total process time to zero-based relative time.  
    """
    max_i = co2_data.idxmax()
    x = process_time[:max_i] - process_time[0]
    y = co2_data[:max_i]
    if len(y) == 0:
        return x, y, 0, 0, 0, None, 0
    a_initial = 0.03
    b_initial = 0.8
    c_initial = 0.04  # The concentration of CO2
    p0 = (a_initial, b_initial, c_initial)
    try:
        popt, pcov = curve_fit(lambda x, a, b, c: a*np.exp(b*x)+c, x, y, p0)
        err = np.sqrt(np.diag(pcov))
        a = popt[0]
        b = popt[1]
        c = popt[2]
    except RuntimeError:
        print('CO2: Data could not be fit. Not exponential! Skipping')
        return x, y, 0, 0, 0, None, 0
    
    # Calculate R^2
    # Create new x values
    x_fitted = np.linspace(np.min(x), np.max(x), len(x))
    # Or use the old ones
    x_fitted = x
    residuals = y - (a * np.exp(b * x_fitted) + c)
    ss_res = np.sum(residuals**2)
    ss_tot = np.sum((y-np.mean(y))**2)
    r_squared = 1 - (ss_res / ss_tot)
    print(f'CO2: Fit params a, b, c with error: {a:.3f} +/- {err[0]:.3E}, {b:.3f} +/- {err[1]:.3E}, {c:.3f} +/- {err[2]:.3E}; R^2: {r_squared:.5f}')
    if r_squared < 0.98: print(f'Warning: CO2: Low R^2 {r_squared}. Dataset should be discarded!')
    
    # Calculate the y-dataset with p/m errors
    nstd = 3   # (99.7%)
    popt_up = popt + nstd * err
    popt_dw = popt - nstd * err
    y_error_up = popt_up[0] * np.exp(popt_up[1] * x_fitted) + popt_up[2]
    y_error_dw = popt_dw[0] * np.exp(popt_dw[1] * x_fitted) + popt_dw[2]
    
    return x, y, a, b, c, {'popt': popt, 'err': err, 'y_error_dw': y_error_dw, 'y_error_up': y_error_up}, r_squared


def fit_o2_data_to_exponential_function(o2_data: pd.Series, process_time: pd.Series) -> Union[Tuple, None]:
    """ Fit an exponential function to the O2 data generated by an off-gas analytic. Smooths data for further processing to make reasonable estimates. Get rid of the signal and process noise. 
    An exponential function of typpe "func = a * np.exp(b * x) + c" is used. The error for each fitting parameter as well as the r_squared of the fit are calculated. Returns None and issues a warning
    if data cannot be fitted. USING SCIPY OPTIMIZE CURVE_FIT.
    :param o2_data: The O2 data to be fitted. Data is cut off at the lowest concentration as the sudden spike at the end of the exponential phase does not fit an exp. profile.
    :param process_time: The process time that belongs to the respective O2 datapoints. Times are set from total process time to zero-based relative time.  
    """
    min_i = o2_data.idxmin()
    x = process_time[:min_i] - process_time[0]
    y = o2_data[:min_i]
    if len(y) == 0:
        return x, y, 0, 0, 0, None, 0

    a_initial = 0.03
    b_initial = 0.8
    c_initial = 0.21  # The concentration of O2
    p0 = (a_initial, b_initial, c_initial)
    try:
        popt, pcov = curve_fit(lambda x, a, b, c: a*np.exp(b*x)+c, x, y, p0)
        err = np.sqrt(np.diag(pcov))
        a = popt[0]
        b = popt[1]
        c = popt[2]
    except RuntimeError:
        print('O2: Data could not be fit. Not exponential! Skipping')
        return x, y, 0, 0, 0, None, 0
    
    # Calculate R^2
    x_fitted = np.linspace(np.min(x), np.max(x), len(x))
    # Or use the old ones
    x_fitted = x
    residuals = y - (a * np.exp(b * x_fitted) + c)
    ss_res = np.sum(residuals**2)
    ss_tot = np.sum((y-np.mean(y))**2)
    r_squared = 1 - (ss_res / ss_tot)
    print(f'O2: Fit params a, b, c with error: {a:.3f} +/- {err[0]:.3E}, {b:.3f} +/- {err[1]:.3E}, {c:.3f} +/- {err[2]:.3E}; R^2: {r_squared:.5f}')
    if r_squared < 0.98: print(f'Warning: O2: Low R^2 {r_squared}. Dataset should be discarded!')
                                     
    # Calculate the y-dataset with p/m errors
    nstd = 3   # (99.7%)
    popt_up = popt + nstd * err
    popt_dw = popt - nstd * err
    y_error_up = popt_up[0] * np.exp(popt_up[1] * x_fitted) + popt_up[2]
    y_error_dw = popt_dw[0] * np.exp(popt_dw[1] * x_fitted) + popt_dw[2]
    
    return x, y, a, b, c, {'popt': popt, 'err': err, 'y_error_dw': y_error_dw, 'y_error_up': y_error_up}, r_squared


def generate_dataset_from_exponential_fit(x: pd.Series, process_time: pd.Series, a: float, b: float, c: float) -> Tuple[pd.Series]:
    """ Calculates the y dataset using the exponential function "y = a * np.exp(b * x) + c" with the provided
    function parameters a, b, and c for the supplied dataset x. Process time is requ
    :param x: The relative, zero-base process time
    :param process_time: The total process time
    :param a: The first parameter of the exponential function
    :param b: The second parameter of the exponential function
    :param c: The third parameter of the exponential function
    """
    # Create the fitted curve from 
    # x_fitted = np.linspace(np.min(x), np.max(x), len(x))
    x_fitted = x
    y_fitted = a * np.exp(b * x_fitted) + c
    
    return x_fitted + process_time[0], y_fitted

def calculate_conversion_rates(process_data: pd.DataFrame, y_O2_in: float, y_CO2_in: float, start_index: int = 0, end_index: int = 0
                ) -> pd.DataFrame:  # Todo: Add return_type
    """ Calculate the conversion rate for an entire dataset.
    :param process_data: The offline process dataset 
    :param start_index: The time when the process was started (Inoculation) or the time of the first biomass measurement (Sample 0)
    :param end_index: The time when the batch or process is stopped. May also be the last measurement of batch or process
    :param S0: Feed concentration in feed medium in g/L. Defaults to 0 if batch process
    :param M_gly: Molar weight of the substrate in g/mol
    :param yO2in: Concentration of oxygen in inflowing air in %
    :param yCO2in: Concentration of carbon dioxide in inflowing air in %
    :param max_deviation_vector: Expected deviations for each conversion rate as decimal
    """
    if end_index == 0: end_index = len(process_data.index)
    if not isinstance(process_data.index[0], int): process_data.reset_index(inplace=True)
    
    F_a_in = process_data['FAirPV']  # in sL/h
    V_r = process_data['Reactor_PV']  # in L
    y_CO2_out = process_data['CO2']  # %
    # y_CO2_out_err_up = process_data['CO2_err_up']
    # y_CO2_out_err_dw = process_data['CO2_err_dw']
    y_O2_out = process_data['O2']  # %
    # y_O2_out_err_up = process_data['O2_err_up']
    # y_O2_out_err_dw = process_data['O2_err_dw']
    
    # Measured rates
    r_o = calculate_conversion_rate_for_O2(F_a_in, V_r, y_O2_in, y_CO2_in, y_O2_out, y_CO2_out)
    r_c = calculate_conversion_rate_for_CO2(F_a_in, V_r, y_O2_in, y_CO2_in, y_O2_out, y_CO2_out)
    ls_rq = calculate_rq_from_OUR_CER(r_c, r_o)
    # Calculated rates
    r_s = calculate_conversion_rate_r_s(r_o=r_o, r_c=r_c, V_r=V_r)
    r_x = calculate_conversion_rate_r_x(r_o=r_o, r_c=r_c, V_r=V_r)
    process_time = process_data['process_time']
    return pd.DataFrame({'r_c': r_c, 'r_o': r_o, 'r_s': r_s, 'r_x': r_x, 'RQ': ls_rq, 'process_time': process_time})


def calculate_conversion_rate_for_O2(F_a_in: pd.Series, V_r: Union[float, pd.Series] , y_O2_in: float, y_CO2_in: float, y_O2_out: pd.Series, y_CO2_out: pd.Series) -> pd.Series:
    """ Calculate the conversion rate for oxygen - OUR 
    :param F_a_in: Air inflow into the reactor
    :param V_r: Current working reactor volume
    :param y_O2_in: Concentration of oxygen in air inflow (constant) in percent
    :param y_CO2_in: Concentration of carbon dioxide in air inflow (constant) in percent
    :param y_O2_out: Concentration of oxygen in air offgas in percent
    :param y_CO2_out: Concentration of oxygen in air offgas in percent
    """
    # Molar Volume of an ideal gas
    Vm = 24.4640424  # 24.6548 SATP 25°C #22.4 at norm conditions(0°C und 1atp) 24,4640424 (at standard conditions) # l/mol
    
    y_O2_in = y_O2_in/100
    y_CO2_in = y_CO2_in/100
    y_O2_out = y_O2_out/100
    y_CO2_out = y_CO2_out/100

    r_o = (F_a_in/(Vm*V_r))*(-y_O2_in+((1 - y_O2_in - y_CO2_in)/(1 - y_O2_out - y_CO2_out))*y_O2_out)
    return r_o  # in mol/h*l


def calculate_conversion_rate_for_CO2(F_a_in: pd.Series, V_r: Union[float, pd.Series], y_O2_in: float, y_CO2_in: float, y_O2_out: pd.Series, y_CO2_out: pd.Series) -> pd.Series:
    """ Calculate the conversion rate for oxygen - CER
    :param F_a_in: Air inflow into the reactor in sl/h
    :param V_r: Current working reactor volume
    :param y_O2_in: Concentration of oxygen in air inflow (constant) in percent
    :param y_CO2_in: Concentration of carbon dioxide in air inflow (constant) in percent
    :param y_O2_out: Concentration of oxygen in air offgas in percent
    :param y_CO2_out: Concentration of oxygen in air offgas in percent
    """
    Vm = 24.4640424  # 24.6548 SATP 25°C #22.4 unter normbedingungen (0°C und 1atp) 24,4640424 (unter standardbedingungen) # l/mol
    
    y_O2_in = y_O2_in/100
    y_CO2_in = y_CO2_in/100
    y_O2_out = y_O2_out/100
    y_CO2_out = y_CO2_out/100

    r_c = (F_a_in/(Vm*V_r))*(-y_CO2_in+((1-y_O2_in - y_CO2_in)/(1-y_O2_out - y_CO2_out))*y_CO2_out)
    return r_c  # in mol/h*l


def calculate_rq_from_OUR_CER(r_c: Union[pd.Series, float], r_o: Union[pd.Series, float]) -> Union[float, pd.Series]:
    # Replace all elements that are zero with very small value (Very rare!). Division by zero will raise an error.
    if isinstance(r_c, pd.Series) and isinstance(r_o, pd.Series):
        r_o.loc[r_o == 0] = 0.0000001
        return r_c/-r_o
    elif isinstance(r_c, float) and isinstance(r_o, float):
        if r_o == 0:
            return r_c/0.0000001
        else:
            return r_c/-r_o
    else:
        raise TypeError('r_o and r_c must be of the same type (float or pd.Series)!')


def calculate_conversion_rate_r_x(r_o: Union[pd.Series, float], r_c: Union[pd.Series, float], V_r: Union[pd.Series, float], M_x: float = None) -> Union[pd.Series, float]:
    """ Calculate the conversion rate of biomass from mass balances and DoR balance 
    :param r_o: conversion rate for substrate oxygen (OUR)
    :param r_c: conversion rate for product carbon dioxide (CER)
    :param M_x: Molecular mass of biomass x
    :param V_r: Reactor volume in L
    """
    # From DoR-balance: 1*4.190 - Y_x,CH2.67O*4.670 - Y_x,O2*-4.000 = 0  
    # and 
    # From C-balance: 1+Y_x,CO2-Y_x,CH2.67O = 0
    r_x = 8.316*(-r_o) - 9.7089*r_c        # *24.996*0.575  # r is g/(mol*L*h)
    # r_x = ((0.8565*(-OUR)-CER)/0.10278)   # *M_x*V_r  # -OUR because values in df are stored with a -, thus:  -*- = +
    return r_x  # in mol/h*l    #  * M_x * V_r

def calculate_conversion_rate_r_s(r_o: Union[pd.Series, float], r_c: Union[pd.Series, float], V_r: Union[pd.Series, float], M_gly: float = None) -> Union[pd.Series, float]:
    """ Calculate the conversion rate of substrate from mass balances and DoR balance
    :param r_o: conversion rate for substrate oxygen (OUR)
    :param r_c: conversion rate for product carbon dioxide (CER)
    :param M_gly: Molecular mass of substrate glycerol
    :param V_r: Reactor volume in L
    """
    # From DoR-balance: 1*4.190 - Y_x,CH2.67O*4.670 - Y_x,O2*-4.000 = 0  
    r_s = 8.316*(-r_o) - 8.7089*r_c
    return r_s  # in mol/h*l   # *M_gly*V_r


def calculate_cumulative_biomass(process_time: pd.Series, r_x: pd.Series, V_r: Union[pd.Series, float], c_x0: float, M_x: float)-> pd.Series:
    """ Calculate the cumulative biomass by integrating the conversion rate r_x over the respective process time 
    :param process_time: The process time over which is integrated in
    :param r_x: The conversion rate of biomass
    :param V_r: The reactor volume as constant (float) or as  series over time
    :param c_x0: The initial biomass concentration in g/L
    """
    # converting conversion rates from mol to gram and multiplied by reactor volume to finally yield the concentration g/L
    r_x = r_x*M_x #*V_r 
    process_time = process_time-process_time[0]
    ls_cum_biomass = []
    for i in range(len(process_time)):
        cumulated_biomass = c_x0 + np.trapz(y=r_x[:i], x=process_time[:i])  # in g/L
        ls_cum_biomass.append(cumulated_biomass)
    return pd.Series(ls_cum_biomass)


def calculate_cumulative_substrate(process_time: pd.Series, r_s: pd.Series, V_r: Union[pd.Series, float], c_s0: float, M_gly: float)-> pd.Series:
    """ Calculate the cumulative substrate by integrating the conversion rate r_s over the respective process time 
    :param process_time: The process time over which is integrated in
    :param r_x: The conversion rate of substrate
    :param V_r: The reactor volume as constant (float) or as  series over time
    :param c_s0: The initial substrate concentration in g/L
    """
    # converting conversion rates from mol to gram annd multiplied by reactor volume to finally yield the concentration g/L
    r_s = r_s*M_gly #*V_r
    process_time = process_time-process_time[0]
    ls_cum_substrate = []
    for i in range(len(process_time)):
        cumulated_substrate = c_s0 - np.trapz(y=r_s[:i], x=process_time[:i])  # in g/L
        ls_cum_substrate.append(cumulated_substrate)
    return pd.Series(ls_cum_substrate)


    
def calc_mu_by_division(r_x: pd.Series, cum_x: pd.Series, M_x: float):
    """  Calculate the specific growth rate mu by divison of the biomass conversion rate by the biomass concentration
    :param r_x: Conversion rates for biomass
    :param cum_x: Cumulative concentration of biomass
    :param M_x: Average molar mass of biomass
    """
    # Calculate growth rate by division
    ls_mu = (r_x*M_x)/cum_x 
    return ls_mu


def calculate_and_plot_mu_by_gradient_of_log(conversion_rates: pd.DataFrame, unit: int, batch: int, lag_phase_cut_off_time: float = 1):
    fig = plt.figure(figsize=(9,6))
    save_path: str = f'./figures/mu_CCD/unit_{unit}_batch_{batch}_mu_by_log_gradient_lin_regression_fit_{lag_phase_cut_off_time}h_cut_off.jpg'
    
    # Skip the lag_phase_cut_off_time hours (lag phase) and delete rows with nan. Cut-off time is defined in h
    # data = conversion_rates.loc[conversion_rates['cum_x'].isnull() == False].loc[(conversion_rates['process_time'] - conversion_rates['process_time'].iloc[0]) >= lag_phase_cut_off_time]
    # Skip the lag_phase_cut_off_time hours (lag phase) and delete rows with nan. Cut-off time is defined in %
    data = conversion_rates.loc[conversion_rates['cum_x'].isnull() == False][round(len(conversion_rates)*lag_phase_cut_off_time):]
    x = data['process_time'] - conversion_rates['process_time'][0]
    y = np.log(data['cum_x'])
    plt.plot(conversion_rates['process_time']-conversion_rates['process_time'][0], np.log(conversion_rates['cum_x']), c='green', label='$c_x$')
    # plt.plot(x, y, c='green', label='$c_x$')
    plt.ylabel('Ln of biomass concentration, $g L^{-1}$')
    plt.xlabel('Process time, h')
    plt.xlim(0, 11)
    # If cut-off time in h
    # plt.axvline(lag_phase_cut_off_time, ls='--', c='lightgrey')
    # If cut-off time in %
    plt.axvline(conversion_rates['process_time'][round(len(conversion_rates)*lag_phase_cut_off_time)], ls='--', c='lightgrey')

    m, c = np.polyfit(x, y, 1)
    slope, intercept, r_value, p_value, std_err = linregress(x, y)
    
    doubling_time = np.log(2) / m
    # Plot the fitted line
    y_fitted = m * (x) + c
    y_fitted_2 = slope * (x) + intercept
    
    # plt.plot(x, y_fitted, c='k', label='Lin. regression, $R^2$: ')
    plt.plot(x, y_fitted_2, c='k', label=f'Lin. regression, $R^2$: {r_value:.4f}')
    # plt.show()
    plt.legend(fontsize=12)  # Todo: Fontsize!
    plt.savefig(save_path, dpi=300)
    plt.close()
    return m, c, doubling_time


def calculate_ccd(conversion_rates, m_ecoli: float, verbose=False):
    # n_x0: Initial number of cells 
    # n_x: Number of cells at time t
    # n_generations: Number of generations
    # m_ecoli = 3*10**(-13)  # dry mass of a single e. coli cell in g according to [https://ecmdb.ca/e_coli_stats]  
    # m_ecoli = 1*10**(-12)  # wet mass of a single e. coli cell in g according to [https://ecmdb.ca/e_coli_stats]  
    #_________________________________
    # From Fong et al. (2011)
    # A value of 7.876x10^10 cells * L^-1 * OD600^-1 and 2.326x10^10 cells * L^-1 * OD600^-1  was used calculate cell numbers for evolved populations without and with the NTG
    # OD-BTM conversion factor ODx0.7675 = BTM
    # m_ecoli = 9.744794311833418e-12
    #_________________________________
    
    df_c_x = conversion_rates[conversion_rates['cum_x'].notnull()]['cum_x']
    df_v_r = conversion_rates.iloc[df_c_x.index]['Reactor_PV']
    c_x0 = df_c_x.head(1).values[0]
    c_x = df_c_x.tail(1).values[0]
    v_r0 = df_v_r.head(1).values[0]
    v_r = df_v_r.tail(1).values[0]
    if verbose:
        print(f'Initial biomass c_x0: {c_x0:.3f} g/L')
        print(f'Final biomass c_x: {c_x:.3f} g/L')

    n_x0 = calculate_total_number_of_cells_from_concentration(c_x0, v_r0, m_ecoli)
    n_x = calculate_total_number_of_cells_from_concentration(c_x, v_r, m_ecoli)
    n_generations = calculate_number_of_generations_exponential_growth(n_x, n_x0)
    ccd_batch = calculate_CCD(n_x, n_x0)
    if verbose:
        print(f'Initial number of cells c_x0: {n_x0}')
        print(f'Final number of cells c_x: {n_x}')
        print(f'Number of generations: {n_generations:.2f}')
        print(f'CCD of batch: {ccd_batch:.2E}')
    return ccd_batch, n_generations

def calculate_total_number_of_cells_from_concentration(c_x: float, v_r: float, m_cell: float) -> int:
    """ Transform concentration of cells into number of cells. Returns the number of cells n rounded to the nearest full number.
    :param c_x: The biomass concentration in g/L
    :param m_cell: The mass (dry) of a single cell in g
    :param v_r: The volume of the suspension in L
    """    
    return round((c_x*v_r)/m_cell)

def calculate_number_of_generations_exponential_growth(n_x: float, n_x0: float) -> int:
    """ Calculate the number of generations between two concentrations in time assuming exponential growth
    :param n_x: The number of cells at time t
    :param n_x0: The number of cells at the start time t0
    """
    return np.log(n_x/n_x0)/np.log(2)

def calculate_CCD(n_x: int, n_x0: int) -> int:
    """ Calculate the cumulative number of cell divisions (CCD) between two points in time. 
    :param n_x: The number of cells at time t
    :param n_xo: The number of cells at time t0
    """
    return n_x - n_x0


#########################################################################################################################################################
#                                                            Plotting functions
#########################################################################################################################################################

def plot_carbon_dioxide_data_fit(x: pd.Series, y: pd.Series, x_fitted: pd.Series, y_fitted: pd.Series, err: dict, original_data: pd.DataFrame, r_squared: float, unit: int, batch: int) -> None:
    """  Plot the original raw CO2 data with the shortend data (Used for the fit) and the data of the fit, inclduing the R^2 of that fit.
    :param x: The time data of the shortend dataset (Starting at zero)
    :param y: The CO2 values of the shortend dataset
    :param x_fitted: The time data of the fitted dataset (Starting at zero). May be the same as x.
    :param y_fitted: The CO2 data of the fitted dataset.
    :param original_data: The original dataset containing the process time (total) and CO2 values
    :param r_squared: The R^2 of the exponential fit 
    :param unit: The unit number corresponding to the data
    :param batch: The batch number corresponding to the data
    """
    save_path: str = f'./figures/OUR_CPR_RQ/unit_{unit}_batch_{batch}_fit_CO2_raw_exp.jpg'
    ax = plt.axes()
    ax.plot(original_data['process_time']-original_data['process_time'][0],original_data['CO2'] , label='Raw data (original)', ls='--', c='r', lw = 0.5)
    #ax.plot(x + original_data['process_time'][0], y, label='Raw data (shortend)')
    ax.plot(x_fitted-x_fitted[0], y_fitted, 'k', label=f'Fitted curve, $R^{2}$: {r_squared:.4f}', lw = 0.5)
    if err is not None:
        ax.fill_between(x_fitted-x_fitted[0], err['y_error_up'], err['y_error_dw'], alpha=.25, label='3-$\sigma$ interval')
    ax.set_title(f'Exponential fit to raw offgas data {unit}:{batch}')

    ax.set_ylabel('Carbon dioxide concentration, %')
    ax.set_ylim(0, 3), ax.set_xlim(0, 11)
    ax.set_xlabel('Process time, h')
    ax.legend()
    plt.savefig(save_path, dpi=300)
    # plt.show()
    plt.close()
    
def plot_oxygen_data_fit(x: pd.Series, y: pd.Series, x_fitted: pd.Series, y_fitted: pd.Series, err: dict, original_data: pd.DataFrame, r_squared: float, unit: int, batch: int) -> None:
    """  Plot the original raw O2 data with the shortend data (Used for the fit) and the data of the fit, inclduing the R^2 of that fit.
    :param x: The time data of the shortend dataset (Starting at zero)
    :param y: The O2 values of the shortend dataset
    :param x_fitted: The time data of the fitted dataset (Starting at zero). May be the same as x.
    :param y_fitted: The O2 data of the fitted dataset.
    :param original_data: The original dataset containing the process time (total) and O2 values
    :param r_squared: The R^2 of the exponential fit 
    :param unit: The unit number corresponding to the data
    :param batch: The batch number corresponding to the data
    """
    save_path: str = f'./figures/OUR_CPR_RQ/unit_{unit}_batch_{batch}_fit_O2_raw_exp.jpg'
    ax = plt.axes()
    ax.plot(original_data['process_time']-original_data['process_time'][0], original_data['O2'] , label='Raw data (original)', ls='--', c='b', lw = 0.5)
    #ax.plot(x + original_data['process_time'][0], y, label='Raw data (shortend)')
    ax.plot(x_fitted-x_fitted[0], y_fitted, 'k', label=f'Fitted curve, $R^{2}$: {r_squared:.4f}', lw = 0.5)
    if err is not None:
        ax.fill_between(x_fitted-x_fitted[0], err['y_error_up'], err['y_error_dw'], alpha=.25, label='3-$\sigma$ interval')
    ax.set_title(f'Exponential fit to raw offgas data {unit}:{batch}')

    ax.set_ylabel('Oxygen concentration, %')
    ax.set_ylim(16, 22), ax.set_xlim(0, 11)
    ax.set_xlabel('Process time, h')
    ax.legend()
    plt.savefig(save_path, dpi=300)
    # plt.show()
    plt.close()
    
    
def plot_r_o_and_r_c_by_batch(process_data: dict, conversion_rate: pd.DataFrame, dc_batch_times: dict, unit: int, 
                          batch: int, label_fontsize: float = 22, linewidth: float = 2
                         ) -> None:
    """ Plot OUR and CER over time by batch 
    :param process_data: The process data that was used to calculate the conversion rate. Required for the process time column
    :param conversion_rate: The calculated conversion rates for q_O2 and q_CO2, i.e. OUR and CER (also includes RQ)
    :param dc_batch_times: The times each batch of this unit starts and ends as a list of tuples [(start, end), ...]
    :param unit: The unit number of the batch that is plotted
    :param batch: The batch number to be plotted
    :param save_path: The path where the figure is saved
    :param label_fontsize: The fontsize of the title, labels, and ticks
    :param linewidth: The linewidth of the plotted line
    """
    save_path: str = f'./figures/OUR_CPR_RQ/unit_{unit}_batch_{batch}_r_o_and_r_c.jpg'
    fig = plt.figure(figsize=(15,5))
    plt.plot(process_data['process_time'], -conversion_rate['r_o'], c='b', label='-OUR', lw=linewidth)
    plt.plot(process_data['process_time'], conversion_rate['r_c'], c='r', label='CPR', lw=linewidth)
    plt.axhline(0, c='k', ls='--')
    plt.ylim(0,0.125), plt.xlim(dc_batch_times['start'][unit].iloc[batch]['process_time'], dc_batch_times['end'][unit].iloc[batch]['process_time'])
    plt.yticks(fontsize=label_fontsize), plt.xticks(fontsize=label_fontsize)
    plt.ylabel('Conversion rate, $mol L^{-1} h^{-1}$', fontsize=label_fontsize), plt.xlabel('Process time, h', fontsize=label_fontsize)
    plt.title(f'Unit {unit} batch {batch}', fontsize=label_fontsize)
    plt.tight_layout()
    plt.legend()
    plt.savefig(save_path, dpi=300, transparent=False)
    plt.close()

def plot_r_x_and_r_s_by_batch(process_data: dict, conversion_rate: pd.DataFrame, dc_batch_times: dict, unit: int, 
                     batch: int, M_x: float, M_gly: float, V_r: float, label_fontsize: float = 22, linewidth: float = 2
                    ) -> None:
    save_path: str = f'./figures/OUR_CPR_RQ/unit_{unit}_batch_{batch}_r_x_and_r_s.jpg'
    fig = plt.figure(figsize=(15,5))    
    
    # df_5_percent = df_mu.loc[df_mu.index <= round(round(len(df_mu.index)*0.35))]
    plt.plot(process_data['process_time'], conversion_rate['r_x'], c='green', label='$r_x$', lw=linewidth)
    plt.plot(process_data['process_time'], conversion_rate['r_s'], c='orange', label='$r_s$', lw=linewidth)
    # plt.axhline(0, c='k', ls='--')
    plt.ylim(0, 0.3), 
    plt.xlim(dc_batch_times['start'][unit].iloc[batch]['process_time'], dc_batch_times['end'][unit].iloc[batch]['process_time'])
    plt.yticks(fontsize=label_fontsize), plt.xticks(fontsize=label_fontsize)
    plt.ylabel('Growth rate, $h^{-1}$', fontsize=label_fontsize), plt.xlabel('Process time, h', fontsize=label_fontsize)
    plt.title(f'Unit {unit} batch {batch}', fontsize=label_fontsize)
    plt.tight_layout()
    plt.legend()
    plt.savefig(save_path, dpi=300, transparent=False)
    # plt.show()
    plt.close()
    
def plot_RQ_by_batch(process_data: dict, conversion_rate: pd.DataFrame, dc_batch_times: dict, unit: int, batch: int, 
                     label_fontsize: float = 22, linewidth: float = 2
                    ) -> None:
    """ Plot the respiratory quotient (RQ) over time by batch 
    :param process_data: The process data that was used to calculate the conversion rate. Required for the process time column
    :param conversion_rate: The calculated conversion rates for q_O2 and q_CO2 and the respective respiratory quotient RQ
    :param dc_batch_times: The times each batch of this unit starts and ends as a list of tuples [(start, end), ...]
    :param unit: The unit number of the batch that is plotted
    :param batch: The batch number to be plotted
    :param save_path: The path where the figure is saved
    :param label_fontsize: The fontsize of the title, labels, and ticks
    :param linewidth: The linewidth of the plotted line
    """
    save_path: str = f'./figures/OUR_CPR_RQ/unit_{unit}_batch_{batch}_RQ.jpg'
    fig = plt.figure(figsize=(15,5))
    # Experimental
    plt.plot(process_data['process_time'], conversion_rate['RQ'], c='k', lw=linewidth)
    plt.text(x= dc_batch_times['start'][unit].iloc[batch]['process_time']+0.05, y = 0.857+0.025, s = '$RQ_{opt}$', c='k', fontsize=label_fontsize*0.5)
    plt.axhline(0.857, c='lightgrey', ls='--')
    # plt.axhline(0, c='k', ls='--')
    plt.ylabel('Respiratory Quotient (RQ), -', fontsize=label_fontsize), plt.xlabel('Process time, h', fontsize=label_fontsize)
    plt.ylim(0, 1), plt.xlim(dc_batch_times['start'][unit].iloc[batch]['process_time'], dc_batch_times['end'][unit].iloc[batch]['process_time'])
    plt.yticks(fontsize=label_fontsize), plt.xticks(fontsize=label_fontsize)
    plt.title(f'Unit {unit} batch {batch}', fontsize=label_fontsize)
    plt.tight_layout()
    plt.savefig(save_path, dpi=300, transparent=False)
    plt.close()
    
def make_patch_spines_invisible(ax):
    """ If a twin axis with a double axis is used on one side, this is makes the spines of the second axis visible  """
    ax.set_frame_on(True)
    ax.patch.set_visible(False)
    for sp in ax.spines.values():
        sp.set_visible(False)
        
def plot_CO2_O2_by_batch(process_data: dict, dc_batch_times: dict, unit: int, batch: int, y_O2_in: float, y_CO2_in: float, 
                         label_fontsize: float = 22, linewidth: float = 2) -> None:
    """ Plot CO2 and O2 over time by batch. Includes the limits of the baseline CO2 and O2 concentrations
    :param process_data: The process data that was used to calculate the conversion rate. Required for the process time column
    :param dc_batch_times: The times each batch of this unit starts and ends as a list of tuples [(start, end), ...]
    :param unit: The unit number of the batch that is plotted
    :param batch: The batch number to be plotted
    :param yO2in: The concentration of O2 in the inflow. The baseline for the offgas. Offgas value should be lower than this!
    :param yCO2in: The concentration of CO2 in the inflow. The baseline for the offgas. Offgas value should be higher than this!
    :param save_path: The path where the figure is saved
    :param label_fontsize: The fontsize of the title, labels, and ticks
    :param linewidth: The linewidth of the plotted line
    """
    save_path: str = f'./figures/OUR_CPR_RQ/unit_{unit}_batch_{batch}_O2_CO2.jpg'
    fig, host = plt.subplots(figsize = (15,5))
    fig.subplots_adjust(right=0.75)
    par1 = host.twinx()
    p1, = host.plot(process_data['process_time'], process_data['O2'], label = f'$O_2$', c = 'b', lw=linewidth)
    p2, = par1.plot(process_data['process_time'], process_data['CO2'], label = '$CO_2$', c='r', lw=linewidth)
    
    host.set_xlim(dc_batch_times['start'][unit].iloc[batch]['process_time'], dc_batch_times['end'][unit].iloc[batch]['process_time']), host.set_ylim(15, 22)
    par1.set_ylim(0)
    in_plot_fontsize = 16
    host.set_xlabel("Process time, h", fontsize=label_fontsize)
    host.set_ylabel("$O_2$ concentration offgas, %", fontsize=label_fontsize)
    par1.set_ylabel("$CO_2$ concentration offgas, %", fontsize=label_fontsize)
    host.yaxis.label.set_color(p1.get_color())
    par1.yaxis.label.set_color(p2.get_color())
    tkw = dict(size=4, width=1.5)
    host.tick_params(axis='y', colors=p1.get_color(), labelsize=label_fontsize, **tkw)
    par1.tick_params(axis='y', colors=p2.get_color(), labelsize=label_fontsize, **tkw)
    host.tick_params(axis='x', labelsize=label_fontsize, **tkw)
    lines = [p1, p2]
    
    # Add 0.04% CO2 and 20.97% O2 line
    host.axhline(y_O2_in, c='k', ls='--')
    host.text(x= dc_batch_times['start'][unit].iloc[batch]['process_time'], y = y_O2_in+0.2, s = f'{y_O2_in}% $O_2$', c='b', fontsize=in_plot_fontsize)
    par1.axhline(y_CO2_in, c='k', ls='--')
    par1.text(x= dc_batch_times['start'][unit].iloc[batch]['process_time'], y = y_CO2_in+0.1, s = f'{y_CO2_in}% $CO_2$', c='r', fontsize=in_plot_fontsize)
    plt.title(f'Unit {unit} batch {batch}', fontsize=label_fontsize)
    plt.tight_layout()
    plt.savefig(save_path, dpi=300, transparent=False)
    plt.close()

def plot_c_s_and_c_x(conversion_rates: pd.DataFrame, unit: int, batch: int) -> None:
    """ Create and store a figure that shows the concentration of substrate and biomass over time for a specific unit and batch"""
    save_path: str = f'./figures/OUR_CPR_RQ/unit_{unit}_batch_{batch}_cum_s_and_cum_x.jpg'
    fig = plt.figure(figsize=(7,4))
    plt.plot(conversion_rates['process_time']-conversion_rates['process_time'][0], conversion_rates['cum_s'], label='$c_s$', c='orange')
    plt.plot(conversion_rates['process_time']-conversion_rates['process_time'][0], conversion_rates['cum_x'], label='$c_x$', c='green')
    plt.xlim(0, 12), plt.ylim(0,14)
    plt.legend()
    plt.title(f'Substrate and biomass concentrations of unit {unit} batch {batch}')
    plt.ylabel('Concentration in $g\, L^{-1}$'), plt.xlabel('Process time, $h$')
    plt.grid(axis='both', which='major', color='lightgrey')
    plt.tight_layout()
    plt.savefig(save_path, dpi=300, transparent=False)
    plt.close()

def plot_mu_and_log_mu(conversion_rates: pd.DataFrame, unit: int, batch: int, label_fontsize: float = 22) -> None:
    """ Create and store a figure that shows the growth rate and the growth rates logarithm over time for a specific unit and batch"""
    save_path: str = f'./figures/OUR_CPR_RQ/unit_{unit}_batch_{batch}_mu_by_division.jpg'
    fig, axs = plt.subplots(1, 1, figsize=(10,5))
    # Plot 1
    axs.plot(conversion_rates['process_time'] - conversion_rates['process_time'][0], conversion_rates['mu'])
    axs.set_ylabel('Growth rate, $h^{-1}$', fontsize=label_fontsize), axs.set_xlabel('Process time, $h$', fontsize=label_fontsize)
    axs.set_ylim(0, 1), axs.set_xlim(0, 11)
    axs.tick_params(axis='y', labelsize=label_fontsize)
    axs.tick_params(axis='x', labelsize=label_fontsize)
    axs.set_title(f'Growth rate of unit {unit} batch {batch}', fontsize=label_fontsize)

    # axs[1].plot(conversion_rates['process_time'], np.log(conversion_rates['cum_x']))
    # axs[1].set_ylabel(' Logarithmic growth rate, $log \, h^{-1}$'), axs[0].set_xlabel('Process time, $h$')
    # axs[1].set_xlim(conversion_rates['process_time'][0])
    # axs[1].set_title(f'Log of growth rate of unit {unit} batch {batch}')
    plt.tight_layout()
    plt.savefig(save_path, dpi=300, transparent=False)
    plt.close()
    
def plot_growth_rate_batch_with_experimental_data(dc_mu_data, unit: int, lag_phase_cut_off_time: float, label_fontsize: float = 22, linewidth: float = 2):
    dc_mu_data = dc_mu_data[unit]
    save_path: str = f'./figures/unit_{unit}_mu_experimental_vs_estimator_{lag_phase_cut_off_time}h_cut_off.jpg'
    fig = plt.figure(figsize=(9,9))
    ax = plt.axes()
    experiment_id = ['EC-G1 model estimate', 'EC-GX2 model estimate', 'EC-GX3 model estimate', 'EC-G2 model estimate', 'EC-G3 model estimate','EC-GM1 model estimate', 'EC-GM2 model estimate', 'EC-GM3 model estimate']
    if unit == 3:
        x = [list(dc_mu_data['ls_batch_num'][:19]) + list(dc_mu_data['ls_batch_num'][20:22]) + list(dc_mu_data['ls_batch_num'][23:])]
        
        y = [list(dc_mu_data['ls_muh'][:19]) + list(dc_mu_data['ls_muh'][20:22]) + list(dc_mu_data['ls_muh'][23:])]
        print(x,y)
        ax.errorbar(x=dc_mu_data['ls_batch_num'], y=dc_mu_data['mu'], yerr=dc_mu_data['mu_err_high'].astype('float64'), c='k', marker='x', lw = linewidth, ls='', capsize=5, markersize=6, label=f'{experiment_id[unit-1]} gravimetric')
        ax.scatter(x, y, c='k', label=f'{experiment_id[unit-1]} model estimate', marker='o', lw = 1)
    else:
        ax.errorbar(x=dc_mu_data['ls_batch_num'], y=dc_mu_data['mu'], yerr=dc_mu_data['mu_err_high'].astype('float64'), c='k', marker='x', lw = linewidth, ls='', capsize=5, markersize=6, label=f'{experiment_id[unit-1]} gravimetric')
        ax.scatter(dc_mu_data['ls_batch_num'], dc_mu_data['ls_muh'], c='k', label=f'{experiment_id[unit-1]} model estimate', marker='o', lw = 1)
    # ax.set_title(f'Growth rate experimental vs. estimated (Unit {unit}: {lag_phase_cut_off_time}h cut-off)', fontsize=label_fontsize)
    ax.set_ylabel('Specific growth rate, $h^{-1}$', fontsize=label_fontsize)
    ax.set_xlabel('Batch number, -', fontsize=label_fontsize)
    ax.set_ylim(0, 0.9), ax.set_xlim(-0.5, 25)
    ax.tick_params(axis='y', labelsize=label_fontsize)
    ax.tick_params(axis='x', labelsize=label_fontsize)
    ax.legend(fontsize=label_fontsize*0.50)
    plt.tight_layout()
    plt.savefig(save_path, dpi=500)
    plt.show()
    plt.close()

    
def plot_comparison_growth_rate_h_vs_various_time_scales(dc_mu_data: dict, lag_phase_cut_off_time: float, reference: Tuple[float, float], reference_2: Tuple[float, float], label_fontsize: float = 22, linewidth: float = 20) -> None:
    in_plot_fontsize = 16
    save_path: str = f'./figures/mu_CCD/Comparison_muh_vs_CCD_n_gen_batch_num_{lag_phase_cut_off_time}h_cut_off.jpg'
    markers = ['o', 'o', 'o', 'o', 'o', '^', '^', '^']  # 'o', 'o', 
    colours = ['grey', '', '', 'lightgrey', 'whitesmoke', 'darkred', 'red', 'orange']
    labels = ['G1','GX2','GX3','G2', 'G3','GM1', 'GM2', 'GM3']  # EC-G2, EC-G3,
    fig, axs = plt.subplots(1, 1, figsize=(9,9))
    
    x_std_ref = ((reference_2[2]+reference_2[3]), (reference_2[2]-reference_2[3]))
    y_std_ref = ((reference_2[0]/reference[0]+reference_2[1]/reference[0]), reference_2[0]/reference[0]-reference_2[1]/reference[0])
    # axs.axvline(reference_2[2], ls='--', c='k')
    axs.axvline(x_std_ref[0], ls='--', c='gainsboro'), axs.axvline(x_std_ref[1], ls='--', c='gainsboro')
    
    # axs.hlines(reference_2[0]/reference[0], x_std_ref[0], x_std_ref[1], ls='--', colors='k')
    axs.axhline(y_std_ref[0], ls='--', c='gainsboro'), axs.axhline(y_std_ref[1], ls='--', c='gainsboro')
    
    plt.fill_between(np.linspace(x_std_ref[0],x_std_ref[1],100), y1=y_std_ref[0], y2=y_std_ref[1], color='antiquewhite')
    plt.fill_betweenx(np.linspace(y_std_ref[0],y_std_ref[1],100), x1=x_std_ref[0], x2=x_std_ref[1], color='antiquewhite')
    print(x_std_ref[0],x_std_ref[1])
    
    x_std = ((reference[2]+reference[3]), (reference[2]-reference[3]))
    y_std = ((reference[0]/reference[0]+reference[1]/reference[0]), reference[0]/reference[0]-reference[1]/reference[0])
    # axs.axvline(reference[2], ls='--', c='k')
    axs.axvline(reference[2]+reference[3], ls='--', c='gainsboro'), axs.axvline(reference[2]-reference[3], ls='--', c='gainsboro')
    # axs.axhline(1, ls='--', c='k')
    axs.axhline(y_std[0], ls='--', c='gainsboro'), axs.axhline(y_std[1], ls='--', c='gainsboro')
    plt.fill_between(np.linspace(x_std[0],x_std[1],100), y1=y_std[0], y2=y_std[1], color='lightgrey')
    plt.fill_betweenx(np.linspace(y_std[0],y_std[1],100), x1=x_std[0], x2=x_std[1], color='lightgrey')
    
    for i, unit in enumerate(dc_mu_data.keys()):
        if unit in [2, 3]:
            pass
        else:
            ls_muh = dc_mu_data[unit]['ls_muh']
            ls_cum_ccd = dc_mu_data[unit]['ls_cum_ccd']
            ls_cum_n_gen = dc_mu_data[unit]['ls_cum_n_gen']
            ls_batch_num = dc_mu_data[unit]['ls_batch_num']
            # Plot 1: Growth rate (By log) vs. cumulative CCD
            if unit == 7:
                x = [np.log10(x) for x in (ls_cum_ccd[:19] + ls_cum_ccd[20:22] + ls_cum_ccd[23:])]            
                y = [x/reference[0] for x in ls_muh][:19] + [x/reference[0] for x in ls_muh][20:22] +  [x/reference[0] for x in ls_muh][23:]
                axs.scatter(x, y, s=100, marker=markers[i], label=f'{labels[i]}', edgecolor='k', linewidth=0.25, c=colours[i])  # s=125
            else:
                axs.scatter([np.log10(x) for x in ls_cum_ccd], [x/reference[0] for x in ls_muh], label=f'{labels[i]}', s=100, marker=markers[i], edgecolor='k', linewidth=0.25, c=colours[i])  # s=125
            axs.set_ylabel('Relative specific growth rate, -', fontsize=label_fontsize) # , $h^{-1}$ # Relative specific growth rate $\mu$
            # axs.set_ylabel('Relative fitness', fontsize=label_fontsize) 
            axs.set_xlabel('$Log_{10}(CCD)$, -', fontsize=label_fontsize)
            axs.set_ylim(0, 1.3) 
            axs.tick_params(axis='both', labelsize=label_fontsize)

            """
            # Plot 2: Growth rate (By log) vs. batch number
            axs[1].scatter(ls_batch_num, ls_muh, label=f'Unit {unit}', s=125, marker=markers[i])
            axs[1].plot(ls_batch_num, ls_muh, lw=0.75)
            axs[1].set_ylabel('Specific growth rate $\mu$, $h^{-1}$', fontsize=label_fontsize), axs[0].set_xlabel('Batch number, -', fontsize=label_fontsize)
            axs[1].set_ylim(0, 1.5), axs[0].set_xlim(0, 25)  # 0.9
            axs[1].tick_params(axis='both', labelsize=label_fontsize)
            axs[1].grid(axis='both', which='major', color='lightgrey', lw=0.3)
            axs[1].set_title(f'Growth rate comparison between units ({lag_phase_cut_off_time}h cut-off)', fontsize=label_fontsize)
            axs[1].legend(fontsize=in_plot_fontsize)
            """

            # Plot 3: Growth rate (By log) vs. number of generations
            """
            axs[2].scatter(ls_cum_n_gen, ls_muh, label=f'Unit {unit}', s=125, marker=markers[i])
            axs[2].plot(ls_cum_n_gen, ls_muh, lw=0.75)
            axs[2].set_ylabel('Specific growth rate $\mu$, $h^{-1}$', fontsize=label_fontsize), axs[2].set_xlabel('Cumulative number of generations (CCD)', fontsize=label_fontsize)
            axs[2].set_ylim(0, 1.5) , axs[2].set_xlim(0, 120)  # 0.9
            axs[2].tick_params(axis='both', labelsize=label_fontsize)
            axs[2].grid(axis='both', which='major', color='lightgrey', lw=0.3)
            axs[2].set_title(f'Growth rate comparison between units ({lag_phase_cut_off_time}h cut-off)', fontsize=label_fontsize)
            axs[2].legend(fontsize=in_plot_fontsize)
        """    
    # axs.grid(axis='both', which='major', color='lightgrey', lw=0.3)
    axs.legend(fontsize=in_plot_fontsize)
    plt.tight_layout()
    plt.savefig(save_path, dpi=500, transparent=False)
    plt.show()
    plt.close()
