# Supplementary material for: Accelerated Adaptive Laboratory Evolution by Automated Repeated Batch Processes in Parallelized Bioreactors
Source: Microorganisms. 2023 Jan 20;11(2):275. doi: 10.3390/microorganisms11020275 (PMC9965177; doi:10.3390/microorganisms11020275)
Supplement: Supplementary file 1 [file microorganisms-11-00275-s001.zip › jupyter_supplement/analysis/ALE_lib/conv_functions.py]

import os
import pandas as pd
import numpy as np
from datetime import datetime
from typing import Union, Tuple, Dict
from matplotlib import pyplot as plt

def scan_directory_for_csv_files(directory: str = './') -> list:
    """ Check which datasets are in the folder and filter for csv files. Returns list of dataset files"""
    return [file for file in os.listdir(directory) if '.csv' in file] 


def extract_unit(parameter: str) -> int:
    """ Extracts the unit number from the parameter tag given to datapoints collected from the DASGIP system """
    unit = parameter.split('{\'UnitID\': ')[1][0]
    return int(unit) + 1


def timestring_to_datetime(timestring):
    """ Converts a time string into the RFC3339 coordinated universal time (UTC) timestamp format """
    return datetime.strptime(timestring, '%Y-%m-%dT%H:%M:%S.%fZ')

def datetime_to_processtime(datetime, origin) -> float:
    """ Convert the RFC3339 coordinated universal time (UTC) timestamp used in e.g. InfluxDB to process time in hours """
    return (datetime - origin).total_seconds()/3600

def convert_to_process_time(data_dict: dict, start_times: dict) -> dict:
    pd.options.mode.chained_assignment = None  # default='warn'
    for dataset in data_dict.keys():
        for experiment_id in data_dict[dataset].keys():
            start_time = timestring_to_datetime(start_times[experiment_id])
            data_dict[dataset][experiment_id] = data_dict[dataset][experiment_id].loc[data_dict[dataset][experiment_id].index >= np.datetime64(start_time)]
            data_dict[dataset][experiment_id]['process_time'] = data_dict[dataset][experiment_id]['process_time'].apply(datetime_to_processtime, args=({start_time}))
            data_dict[dataset][experiment_id].reset_index(inplace=True)
    pd.options.mode.chained_assignment = 'warn'  # default='warn'
    return data_dict

def load_influxdb_csv_datasets(directory: str, dataset_names: str, job_map: dict = {}) -> dict:
    """ Load csv files of InfluxDB exports. Process data includes tags like unit or job. Contextual data, such as job must be provided """
    dc_datasets = {}
    print(f'Loading data from directory {directory}.')
    for i, file_name in enumerate(dataset_names):
        try:
            print(f'Loading dataset {i+1}/{len(dataset_names)}: \t{file_name} \t\t\t\t\t', end='\r')
            tmp = pd.read_csv(directory + '/' + file_name)

            # Extract unit information and add in separate column
            if 'parameters' in tmp.keys():
                tmp['unit'] = tmp['parameters'].apply(extract_unit)
                tmp = tmp.drop(columns = 'parameters')
            elif 'job' in tmp.keys():
                tmp['unit'] = tmp['job'].apply(lambda job: job_map[job])
                tmp = tmp.drop(columns = 'job')
            tmp['time'] = tmp['time'].apply(timestring_to_datetime)

            tmp['process_time'] = tmp['time']  # .apply(datetime_to_processtime, args=({tmp['time'][0]}))

            # Extract parameter name
            parameter_name_full = [key for key in tmp.keys() if 'data_acquisition.' in key][0]
            parameter_name = parameter_name_full.removeprefix('data_acquisition.')
            if 'Current' in parameter_name:
                parameter_name = parameter_name.removeprefix('Current')

            # Rename parameter column
            tmp = tmp.rename(columns={parameter_name_full: parameter_name})

            # Replace timestamp index with numerical index
            tmp = tmp.set_index(['time'])

            # Store variable dynamically using the var() function
            vars()['df_' + file_name.split('.csv')[0]] = tmp
            dc_datasets['df_' + file_name.split('.csv')[0]] = tmp
        except Exception as e:
            print(f'ERROR Loading dataset {i+1}/{len(dataset_names)}: \t{file_name} \t\t\t\t\t', end='\n')
            print(e)
            break
            continue
    print('\nVariable names of imported datasets:\t\t\t\t\t\t')
    print(list(dc_datasets.keys()), '\n')
    return dc_datasets

def add_dicts_to_dict(target: Dict, ls_dict: list) -> Dict:
    """ Merges a list of dictionaries into an existing dict"""
    for dc in ls_dict:
        target = target | dc
    return target

def merge_datasets(ls_datasets: list) -> dict:
    """ Merge two dicts of dicts. Merges second dicts entries. """
    new_dict = {}
    for dataset_name in ls_datasets[0].keys():
        _tmp_ls_data = []
        print(dataset_name, ':')
        for dc_dataset in ls_datasets[1:]:
            if dataset_name in dc_dataset:
                print(f'- {dataset_name} added.')
                _tmp_ls_data.append(dc_dataset[dataset_name])
        new_dict[dataset_name]  = add_dicts_to_dict(target=ls_datasets[0][dataset_name], ls_dict=_tmp_ls_data)
    return new_dict


def separate_datasets_by_unit(dict_of_mixed_datasets: list, dc_reactor_id: dict) -> dict:
    """ Extract unit information and divide dataframe. Since data is acquired in parallel for up to 4 reactors, the datasets contain the infomation about all 4. Each dataset is split into {number_of_units} datasets and named accordingly: {dataset_name}_{unit}. All datasets of one kind, e.g. offgas_CO2 are then grouped together in a list """
    # Extract unit information and divide dataframe
    dc_cumulative_df_names = {}
    for name, dataset in dict_of_mixed_datasets.items():
        ls_df_tmp = {}
        for unit in list(dc_reactor_id.keys()):
            tmp = dataset[dataset['unit'] == unit].drop(columns = 'unit')
            ls_df_tmp[dc_reactor_id[unit]] = tmp
        dc_cumulative_df_names['dc_' + name] = ls_df_tmp
    print('Dict of dict of datasets ordered by units: ')
    print(list(dc_cumulative_df_names.keys()))
    return dc_cumulative_df_names

def print_data_import_details(dc_dc_datasets_ordered: Dict):
    """ Print the key facts of the importet data, like types of datasets and numbers of experiments per dataset """
    for dataset_type in dc_dc_datasets_ordered.keys():
        print(f'- {dataset_type} with the following experiments: {list(dc_dc_datasets_ordered[dataset_type].keys())} ')
        
def remove_duplicates(dc_dc_datasets, polling_interval):
    """ Sometimes datapoints are queried twice because data acquisition jobs overlap or were started multiple times. Multiplicates are identified by checking the time deltas between datapoints. If time deltas are smalller then half the polling time (50 %), they are discarded """
    pd.options.mode.chained_assignment = None  # default='warn'
    for param_key, dc_df_dataset in dc_dc_datasets.items():
        for unit_key, df_dataset in dc_df_dataset.items():
            print(f'Scanning {param_key}_{unit_key}')
            ls = []
            ls_delta_t = []
            len_df = len(df_dataset.index[:-1])
            ls_index = list(df_dataset.index.tolist())
            skip_next = False
            for i, ts_1 in enumerate(ls_index[:-1]):
                if i%1000 == 0:
                    print(f'Scanned {i+1}/{len_df}\r', end='', flush=True)
                if skip_next:
                    skip_next = False
                else:
                    ts_2 = ls_index[i+1]
                    delta_t = df_dataset.loc[ts_2]['process_time']-df_dataset.loc[ts_1]['process_time']
                    if delta_t <= (polling_interval - 7.5)/3600 or delta_t >= (polling_interval + 7.5)/3600:
                        ls_delta_t.append(delta_t)
                        ls.append(ts_2)
                        skip_next = True
            print(f'Scanned {i+1}/{len_df}: A total of {len(ls)} duplicates were found! Average polling interval: {np.average(delta_t)*3600}\n', end='', flush=True)
            print(f'Deleting duplicates...')
            df_dataset.drop(ls, inplace=True)
            # df_dataset.drop(df_dataset[df_dataset.index in ls].index, inplace=True)
    print('Finished!')
    pd.options.mode.chained_assignment = 'warn'  # default='warn'
    return dc_dc_datasets

def plot_batch_data(data: dict, dc_batch_times: dict, batch: Union[int, list], dataset: str, parameter: str, lw: float, c: str, ylim: Tuple = (0,100)) -> plt.Figure:
    batch_num = batch
    n_units = list(dc_batch_times['start'].keys())
    # n_units = list(data[list(data.keys())[0]].keys())

    dataset_var = data[f'dc_df_{dataset}_{parameter}']
    fig, axs = plt.subplots(len(n_units), 1, sharex='col', sharey='all', figsize=(20,len(n_units)*3))
    for unit in n_units:
        if isinstance(batch_num, int):
            ls_batch = [batch]
        else :
            ls_batch = list(dc_batch_times['start'][unit].index)
        for batch in ls_batch:
            try:
                dataset_var_sel = dataset_var[unit].loc[(dataset_var[unit]['process_time'] > dc_batch_times['start'][unit].iloc[batch]['process_time']) & (dataset_var[unit]['process_time'] < dc_batch_times['mid'][unit].iloc[batch]['process_time'])]
                axs[unit-1].plot(dataset_var_sel['process_time'], dataset_var_sel[parameter], label=f'ID {unit}', c=c, lw=lw)
                if len(ls_batch) == 1: axs[unit-1].set_title(f'Batch {batch} Unit {unit}', fontsize=18)
                axs[unit-1].set_ylabel(f'{parameter}', fontsize=18)  # 'Air flow PV, sL/min'
                axs[unit-1].yaxis.set_tick_params(labelsize= 18)
                axs[unit-1].axhline(0.04, c='k', ls='--')
                axs[unit-1].axhline(20.97, c='k', ls='--')
            except:
                print(f'Batch {batch} does not exist for unit {unit}')
        if len(ls_batch) > 1: 
            axs[unit-1].set_title(f'Batch {ls_batch[0]} to {ls_batch[-1]} Unit {unit}', fontsize=18)
    
    plt.xlim(0, 205)
    plt.ylim(ylim[0],ylim[1])
    plt.xlabel('Process time, h', fontsize=18), plt.xticks(fontsize=18)
    plt.tight_layout()
    return fig
