# Supplementary material for: Accelerated Adaptive Laboratory Evolution by Automated Repeated Batch Processes in Parallelized Bioreactors
Source: Microorganisms. 2023 Jan 20;11(2):275. doi: 10.3390/microorganisms11020275 (PMC9965177; doi:10.3390/microorganisms11020275)
Supplement: Supplementary file 1 [file microorganisms-11-00275-s001.zip › jupyter_supplement/analysis/raw_data/ALE_V_5/Temperature_PV.csv]

time	data_acquisition.CurrentPV	parameters
2022-07-05T10:57:32.828Z	29.396	{'UnitID': 2}
2022-07-05T10:57:32.849Z	36.314	{'UnitID': 1}
2022-07-05T10:57:33.046Z	36.885	{'UnitID': 0}
2022-07-05T10:57:47.117Z	36.295	{'UnitID': 1}
2022-07-05T10:57:47.135Z	29.373	{'UnitID': 2}
2022-07-05T10:57:47.202Z	36.846	{'UnitID': 0}
2022-07-05T10:58:02.152Z	36.275	{'UnitID': 1}
2022-07-05T10:58:02.179Z	36.829	{'UnitID': 0}
2022-07-05T10:58:02.204Z	29.311	{'UnitID': 2}
2022-07-05T10:58:17.105Z	29.321	{'UnitID': 2}
2022-07-05T10:58:17.183Z	36.259	{'UnitID': 1}
2022-07-05T10:58:17.219Z	36.801	{'UnitID': 0}
2022-07-05T10:58:32.215Z	29.281	{'UnitID': 2}
2022-07-05T10:58:32.231Z	36.779	{'UnitID': 0}
2022-07-05T10:58:32.253Z	36.235	{'UnitID': 1}
2022-07-05T10:58:47.115Z	29.262	{'UnitID': 2}
2022-07-05T10:58:47.162Z	36.221	{'UnitID': 1}
2022-07-05T10:58:47.214Z	36.75	{'UnitID': 0}
2022-07-05T10:59:02.106Z	36.205	{'UnitID': 1}
2022-07-05T10:59:02.174Z	36.738	{'UnitID': 0}
2022-07-05T10:59:02.240Z	29.273	{'UnitID': 2}
2022-07-05T10:59:17.010Z	29.29	{'UnitID': 2}
2022-07-05T10:59:17.081Z	36.182	{'UnitID': 1}
2022-07-05T10:59:17.092Z	36.717	{'UnitID': 0}
2022-07-05T10:59:32.148Z	36.163	{'UnitID': 1}
2022-07-05T10:59:32.236Z	36.69	{'UnitID': 0}
2022-07-05T10:59:32.263Z	29.264	{'UnitID': 2}
2022-07-05T10:59:48.015Z	36.672	{'UnitID': 0}
2022-07-05T10:59:48.030Z	29.232	{'UnitID': 2}
2022-07-05T10:59:48.033Z	36.137	{'UnitID': 1}
2022-07-05T11:00:02.269Z	29.22	{'UnitID': 2}
2022-07-05T11:00:02.277Z	36.131	{'UnitID': 1}
2022-07-05T11:00:02.298Z	36.649	{'UnitID': 0}
2022-07-05T11:00:17.145Z	29.229	{'UnitID': 2}
2022-07-05T11:00:17.167Z	36.109	{'UnitID': 1}
2022-07-05T11:00:17.228Z	36.638	{'UnitID': 0}
2022-07-05T11:00:32.163Z	36.1	{'UnitID': 1}
2022-07-05T11:00:32.175Z	29.214	{'UnitID': 2}
2022-07-05T11:00:32.269Z	36.618	{'UnitID': 0}
2022-07-05T11:00:47.090Z	29.193	{'UnitID': 2}
2022-07-05T11:00:47.138Z	36.081	{'UnitID': 1}
2022-07-05T11:00:47.216Z	36.597	{'UnitID': 0}
2022-07-05T11:01:02.076Z	36.067	{'UnitID': 1}
2022-07-05T11:01:02.106Z	29.194	{'UnitID': 2}
2022-07-05T11:01:02.132Z	36.575	{'UnitID': 0}
2022-07-05T11:01:17.044Z	36.55	{'UnitID': 0}
2022-07-05T11:01:17.047Z	29.173	{'UnitID': 2}
2022-07-05T11:01:17.072Z	36.051	{'UnitID': 1}
2022-07-05T11:01:32.519Z	29.188	{'UnitID': 2}
2022-07-05T11:01:32.581Z	36.542	{'UnitID': 0}
2022-07-05T11:01:32.612Z	36.033	{'UnitID': 1}
2022-07-05T11:01:47.026Z	36.017	{'UnitID': 1}
2022-07-05T11:01:47.093Z	29.229	{'UnitID': 2}
2022-07-05T11:01:47.105Z	36.526	{'UnitID': 0}
2022-07-05T11:02:01.995Z	36.011	{'UnitID': 1}
2022-07-05T11:02:02.009Z	36.495	{'UnitID': 0}
2022-07-05T11:02:02.042Z	29.266	{'UnitID': 2}
2022-07-05T11:02:17.057Z	36.482	{'UnitID': 0}
2022-07-05T11:02:17.061Z	35.988	{'UnitID': 1}
2022-07-05T11:02:17.073Z	29.277	{'UnitID': 2}
2022-07-05T11:02:31.979Z	36.47	{'UnitID': 0}
2022-07-05T11:02:32.000Z	29.293	{'UnitID': 2}
2022-07-05T11:02:32.029Z	35.972	{'UnitID': 1}
2022-07-05T11:02:47.005Z	29.306	{'UnitID': 2}
2022-07-05T11:02:47.042Z	36.449	{'UnitID': 0}
2022-07-05T11:02:47.048Z	35.957	{'UnitID': 1}
2022-07-05T11:03:02.065Z	35.935	{'UnitID': 1}
2022-07-05T11:03:02.086Z	36.438	{'UnitID': 0}
2022-07-05T11:03:02.108Z	29.305	{'UnitID': 2}
2022-07-05T11:03:17.121Z	29.282	{'UnitID': 2}
2022-07-05T11:03:17.128Z	35.929	{'UnitID': 1}
2022-07-05T11:03:17.145Z	36.426	{'UnitID': 0}
2022-07-05T13:02:41.907Z	36.811	{'UnitID': 0}
2022-07-05T13:02:42.060Z	37.137	{'UnitID': 1}
2022-07-05T13:02:51.706Z	37.072	{'UnitID': 2}
2022-07-05T13:02:56.382Z	36.811	{'UnitID': 0}
2022-07-05T13:02:56.596Z	37.139	{'UnitID': 1}
2022-07-05T13:03:06.398Z	37.072	{'UnitID': 2}
2022-07-05T13:03:11.545Z	36.832	{'UnitID': 0}
2022-07-05T13:03:11.713Z	37.119	{'UnitID': 1}
2022-07-05T13:03:21.427Z	37.069	{'UnitID': 2}
2022-07-05T13:03:26.522Z	36.838	{'UnitID': 0}
2022-07-05T13:03:26.667Z	37.065	{'UnitID': 1}
2022-07-05T13:03:36.415Z	37.071	{'UnitID': 2}
2022-07-05T13:03:41.401Z	36.834	{'UnitID': 0}
2022-07-05T13:03:41.554Z	36.991	{'UnitID': 1}
2022-07-05T13:03:51.408Z	37.076	{'UnitID': 2}
2022-07-05T13:03:56.424Z	36.837	{'UnitID': 0}
2022-07-05T13:03:56.603Z	36.956	{'UnitID': 1}
2022-07-05T13:04:06.433Z	37.075	{'UnitID': 2}
2022-07-05T13:04:11.404Z	36.838	{'UnitID': 0}
2022-07-05T13:04:11.573Z	36.935	{'UnitID': 1}
2022-07-05T13:04:21.443Z	37.071	{'UnitID': 2}
2022-07-05T13:04:26.451Z	36.832	{'UnitID': 0}
2022-07-05T13:04:26.651Z	36.911	{'UnitID': 1}
2022-07-05T13:04:36.410Z	37.065	{'UnitID': 2}
2022-07-05T13:04:41.387Z	36.834	{'UnitID': 0}
2022-07-05T13:04:41.547Z	36.896	{'UnitID': 1}
2022-07-05T13:04:51.427Z	37.058	{'UnitID': 2}
2022-07-05T13:04:56.509Z	36.831	{'UnitID': 0}
2022-07-05T13:04:56.612Z	36.863	{'UnitID': 1}
2022-07-05T13:05:06.444Z	37.054	{'UnitID': 2}
2022-07-05T13:05:11.422Z	36.824	{'UnitID': 0}
2022-07-05T13:05:11.576Z	36.842	{'UnitID': 1}
2022-07-05T13:05:21.420Z	37.041	{'UnitID': 2}
2022-07-05T13:05:26.587Z	36.834	{'UnitID': 0}
2022-07-05T13:05:26.758Z	36.822	{'UnitID': 1}
2022-07-05T13:05:36.414Z	37.041	{'UnitID': 2}
2022-07-05T13:05:41.421Z	36.826	{'UnitID': 0}
2022-07-05T13:05:41.555Z	36.805	{'UnitID': 1}
2022-07-05T13:05:51.414Z	37.047	{'UnitID': 2}
2022-07-05T13:05:56.482Z	36.824	{'UnitID': 0}
2022-07-05T13:05:56.650Z	36.784	{'UnitID': 1}
2022-07-05T13:06:06.437Z	37.036	{'UnitID': 2}
2022-07-05T13:06:11.477Z	36.819	{'UnitID': 0}
2022-07-05T13:06:11.595Z	36.769	{'UnitID': 1}
2022-07-05T13:06:21.384Z	37.03	{'UnitID': 2}
2022-07-05T13:06:26.658Z	36.822	{'UnitID': 0}
2022-07-05T13:06:26.763Z	36.743	{'UnitID': 1}
2022-07-05T13:06:36.441Z	37.023	{'UnitID': 2}
2022-07-05T13:06:41.449Z	36.822	{'UnitID': 0}
2022-07-05T13:06:41.602Z	36.739	{'UnitID': 1}
2022-07-05T13:06:51.438Z	37.024	{'UnitID': 2}
2022-07-05T13:06:56.509Z	36.823	{'UnitID': 0}
2022-07-05T13:06:56.712Z	36.717	{'UnitID': 1}
2022-07-05T13:07:06.450Z	37.011	{'UnitID': 2}
2022-07-05T13:07:11.440Z	36.818	{'UnitID': 0}
2022-07-05T13:07:11.560Z	36.702	{'UnitID': 1}
2022-07-05T13:07:21.416Z	37.01	{'UnitID': 2}
2022-07-05T13:07:26.391Z	36.809	{'UnitID': 0}
2022-07-05T13:07:26.671Z	36.682	{'UnitID': 1}
2022-07-05T13:07:36.398Z	36.999	{'UnitID': 2}
2022-07-05T13:07:41.456Z	36.803	{'UnitID': 0}
2022-07-05T13:07:41.603Z	36.675	{'UnitID': 1}
2022-07-05T13:07:51.402Z	36.977	{'UnitID': 2}
2022-07-05T13:07:56.388Z	36.805	{'UnitID': 0}
2022-07-05T13:07:56.557Z	36.657	{'UnitID': 1}
2022-07-05T13:08:06.391Z	36.971	{'UnitID': 2}
2022-07-05T13:08:11.384Z	36.808	{'UnitID': 0}
2022-07-05T13:08:11.601Z	36.647	{'UnitID': 1}
2022-07-05T13:08:21.397Z	36.965	{'UnitID': 2}
2022-07-05T13:08:26.369Z	36.797	{'UnitID': 0}
2022-07-05T13:08:26.576Z	36.643	{'UnitID': 1}
2022-07-05T13:08:36.409Z	36.957	{'UnitID': 2}
2022-07-05T13:08:41.388Z	36.796	{'UnitID': 0}
2022-07-05T13:08:41.551Z	36.617	{'UnitID': 1}
2022-07-05T13:08:51.413Z	36.946	{'UnitID': 2}
2022-07-05T13:08:56.388Z	36.61	{'UnitID': 0}
2022-07-05T13:08:56.563Z	36.619	{'UnitID': 1}
2022-07-05T13:09:06.410Z	36.93	{'UnitID': 2}
2022-07-05T13:09:11.391Z	36.46	{'UnitID': 0}
2022-07-05T13:09:11.621Z	36.6	{'UnitID': 1}
2022-07-05T13:09:21.404Z	36.922	{'UnitID': 2}
2022-07-05T13:09:26.357Z	36.452	{'UnitID': 0}
2022-07-05T13:09:26.561Z	36.329	{'UnitID': 1}
2022-07-05T13:09:36.404Z	36.898	{'UnitID': 2}
2022-07-05T13:09:41.429Z	36.461	{'UnitID': 0}
2022-07-05T13:09:41.546Z	36.256	{'UnitID': 1}
2022-07-05T13:09:51.389Z	36.704	{'UnitID': 2}
2022-07-05T13:09:56.378Z	36.459	{'UnitID': 0}
2022-07-05T13:09:56.543Z	36.238	{'UnitID': 1}
2022-07-05T13:10:06.400Z	36.555	{'UnitID': 2}
2022-07-05T13:10:11.418Z	36.469	{'UnitID': 0}
2022-07-05T13:10:11.542Z	36.244	{'UnitID': 1}
2022-07-05T13:10:21.418Z	36.537	{'UnitID': 2}
2022-07-05T13:10:26.536Z	36.487	{'UnitID': 0}
2022-07-05T13:10:26.755Z	36.244	{'UnitID': 1}
2022-07-05T13:10:36.442Z	36.546	{'UnitID': 2}
2022-07-05T13:10:41.430Z	36.483	{'UnitID': 0}
2022-07-05T13:10:41.584Z	36.246	{'UnitID': 1}
2022-07-05T13:10:51.444Z	36.537	{'UnitID': 2}
2022-07-05T13:10:56.435Z	36.492	{'UnitID': 0}
2022-07-05T13:10:56.585Z	36.262	{'UnitID': 1}
2022-07-05T13:11:06.400Z	36.545	{'UnitID': 2}
2022-07-05T13:11:11.395Z	36.505	{'UnitID': 0}
2022-07-05T13:11:11.611Z	36.262	{'UnitID': 1}
2022-07-05T13:11:21.429Z	36.539	{'UnitID': 2}
2022-07-05T13:11:26.435Z	36.5	{'UnitID': 0}
2022-07-05T13:11:26.627Z	36.265	{'UnitID': 1}
2022-07-05T13:11:36.390Z	36.546	{'UnitID': 2}
2022-07-05T13:11:41.372Z	36.518	{'UnitID': 0}
2022-07-05T13:11:41.569Z	36.268	{'UnitID': 1}
2022-07-05T13:11:51.397Z	36.541	{'UnitID': 2}
2022-07-05T13:11:56.389Z	36.523	{'UnitID': 0}
2022-07-05T13:11:56.558Z	36.273	{'UnitID': 1}
2022-07-05T13:12:06.404Z	36.543	{'UnitID': 2}
2022-07-05T13:12:11.416Z	36.532	{'UnitID': 0}
2022-07-05T13:12:11.606Z	36.284	{'UnitID': 1}
2022-07-05T13:12:21.414Z	36.537	{'UnitID': 2}
2022-07-05T13:12:26.429Z	36.536	{'UnitID': 0}
2022-07-05T13:12:26.551Z	36.295	{'UnitID': 1}
2022-07-05T13:12:36.431Z	36.534	{'UnitID': 2}
2022-07-05T13:12:41.518Z	36.551	{'UnitID': 0}
2022-07-05T13:12:41.683Z	36.287	{'UnitID': 1}
2022-07-05T13:12:51.454Z	36.551	{'UnitID': 2}
2022-07-05T13:12:56.481Z	36.557	{'UnitID': 0}
2022-07-05T13:12:56.569Z	36.314	{'UnitID': 1}
2022-07-05T13:13:06.393Z	36.544	{'UnitID': 2}
2022-07-05T13:13:11.403Z	36.565	{'UnitID': 0}
2022-07-05T13:13:11.568Z	36.314	{'UnitID': 1}
2022-07-05T13:13:21.400Z	36.545	{'UnitID': 2}
2022-07-05T13:13:26.368Z	36.579	{'UnitID': 0}
2022-07-05T13:13:26.524Z	36.331	{'UnitID': 1}
2022-07-05T13:13:36.416Z	36.546	{'UnitID': 2}
2022-07-05T13:13:41.378Z	36.576	{'UnitID': 0}
2022-07-05T13:13:41.548Z	36.343	{'UnitID': 1}
2022-07-05T13:13:51.348Z	36.55	{'UnitID': 2}
2022-07-05T13:13:57.224Z	36.592	{'UnitID': 0}
2022-07-05T13:13:57.279Z	36.346	{'UnitID': 1}
2022-07-05T13:14:06.407Z	36.547	{'UnitID': 2}
2022-07-05T13:14:11.438Z	36.595	{'UnitID': 0}
2022-07-05T13:14:11.555Z	36.353	{'UnitID': 1}
2022-07-05T13:14:21.432Z	36.553	{'UnitID': 2}
2022-07-05T13:14:26.454Z	36.607	{'UnitID': 0}
2022-07-05T13:14:26.598Z	36.364	{'UnitID': 1}
2022-07-05T13:14:36.430Z	36.553	{'UnitID': 2}
2022-07-05T13:14:41.516Z	36.616	{'UnitID': 0}
2022-07-05T13:14:41.620Z	36.367	{'UnitID': 1}
2022-07-05T13:14:51.456Z	36.553	{'UnitID': 2}
2022-07-05T13:14:56.395Z	36.615	{'UnitID': 0}
2022-07-05T13:14:56.538Z	36.392	{'UnitID': 1}
2022-07-05T13:15:06.413Z	36.556	{'UnitID': 2}
2022-07-05T13:15:11.488Z	36.629	{'UnitID': 0}
2022-07-05T13:15:11.671Z	36.399	{'UnitID': 1}
2022-07-05T13:15:21.444Z	36.563	{'UnitID': 2}
2022-07-05T13:15:26.447Z	36.636	{'UnitID': 0}
2022-07-05T13:15:26.623Z	36.402	{'UnitID': 1}
2022-07-05T13:15:36.417Z	36.562	{'UnitID': 2}
2022-07-05T13:15:41.380Z	36.642	{'UnitID': 0}
2022-07-05T13:15:41.537Z	36.413	{'UnitID': 1}
2022-07-05T13:15:51.413Z	36.56	{'UnitID': 2}
2022-07-05T13:15:56.464Z	36.655	{'UnitID': 0}
2022-07-05T13:15:56.617Z	36.43	{'UnitID': 1}
2022-07-05T13:16:06.412Z	36.565	{'UnitID': 2}
2022-07-05T13:16:11.477Z	36.655	{'UnitID': 0}
2022-07-05T13:16:11.621Z	36.438	{'UnitID': 1}
2022-07-05T13:16:21.467Z	36.561	{'UnitID': 2}
2022-07-05T13:16:26.443Z	36.668	{'UnitID': 0}
2022-07-05T13:16:26.678Z	36.454	{'UnitID': 1}
2022-07-05T13:16:36.442Z	36.569	{'UnitID': 2}
2022-07-05T13:16:41.461Z	36.68	{'UnitID': 0}
2022-07-05T13:16:41.634Z	36.478	{'UnitID': 1}
2022-07-05T13:16:51.435Z	36.573	{'UnitID': 2}
2022-07-05T13:16:56.345Z	36.68	{'UnitID': 0}
2022-07-05T13:16:56.546Z	36.481	{'UnitID': 1}
2022-07-05T13:17:06.401Z	36.579	{'UnitID': 2}
2022-07-05T13:17:11.380Z	36.682	{'UnitID': 0}
2022-07-05T13:17:11.549Z	36.488	{'UnitID': 1}
2022-07-05T13:17:21.398Z	36.576	{'UnitID': 2}
2022-07-05T13:17:26.392Z	36.696	{'UnitID': 0}
2022-07-05T13:17:26.579Z	36.507	{'UnitID': 1}
2022-07-05T13:17:36.424Z	36.569	{'UnitID': 2}
2022-07-05T13:17:41.440Z	36.691	{'UnitID': 0}
2022-07-05T13:17:41.629Z	36.515	{'UnitID': 1}
2022-07-05T13:17:51.423Z	36.577	{'UnitID': 2}
2022-07-05T13:17:56.370Z	36.705	{'UnitID': 0}
2022-07-05T13:17:56.578Z	36.522	{'UnitID': 1}
2022-07-05T13:18:06.392Z	36.583	{'UnitID': 2}
2022-07-05T13:18:11.329Z	36.703	{'UnitID': 0}
2022-07-05T13:18:11.519Z	36.538	{'UnitID': 1}
2022-07-05T13:18:21.402Z	36.578	{'UnitID': 2}
2022-07-05T13:18:26.386Z	36.707	{'UnitID': 0}
2022-07-05T13:18:26.550Z	36.551	{'UnitID': 1}
2022-07-05T13:18:36.400Z	36.587	{'UnitID': 2}
2022-07-05T13:18:41.395Z	36.722	{'UnitID': 0}
2022-07-05T13:18:41.544Z	36.565	{'UnitID': 1}
2022-07-05T13:18:51.413Z	36.586	{'UnitID': 2}
2022-07-05T13:18:56.396Z	36.721	{'UnitID': 0}
2022-07-05T13:18:56.563Z	36.571	{'UnitID': 1}
2022-07-05T13:19:06.403Z	36.587	{'UnitID': 2}
2022-07-05T13:19:11.375Z	36.732	{'UnitID': 0}
2022-07-05T13:19:11.600Z	36.589	{'UnitID': 1}
2022-07-05T13:19:21.418Z	36.59	{'UnitID': 2}
2022-07-05T13:19:26.396Z	36.733	{'UnitID': 0}
2022-07-05T13:19:26.566Z	36.606	{'UnitID': 1}
2022-07-05T13:19:36.397Z	36.602	{'UnitID': 2}
2022-07-05T13:19:41.363Z	36.743	{'UnitID': 0}
2022-07-05T13:19:41.562Z	36.608	{'UnitID': 1}
2022-07-05T13:19:51.409Z	36.603	{'UnitID': 2}
2022-07-05T13:19:56.368Z	36.747	{'UnitID': 0}
2022-07-05T13:19:56.559Z	36.619	{'UnitID': 1}
2022-07-05T13:20:06.429Z	36.598	{'UnitID': 2}
2022-07-05T13:20:11.385Z	36.744	{'UnitID': 0}
2022-07-05T13:20:11.534Z	36.63	{'UnitID': 1}
2022-07-05T13:20:21.414Z	36.606	{'UnitID': 2}
2022-07-05T13:20:26.424Z	36.75	{'UnitID': 0}
2022-07-05T13:20:26.595Z	36.644	{'UnitID': 1}
2022-07-05T13:20:36.458Z	36.603	{'UnitID': 2}
2022-07-05T13:20:41.482Z	36.751	{'UnitID': 0}
2022-07-05T13:20:41.672Z	36.651	{'UnitID': 1}
2022-07-05T13:20:51.437Z	36.607	{'UnitID': 2}
2022-07-05T13:20:56.440Z	36.757	{'UnitID': 0}
2022-07-05T13:20:56.596Z	36.662	{'UnitID': 1}
2022-07-05T13:21:06.408Z	36.608	{'UnitID': 2}
2022-07-05T13:21:11.408Z	36.761	{'UnitID': 0}
2022-07-05T13:21:11.575Z	36.673	{'UnitID': 1}
2022-07-05T13:21:21.442Z	36.609	{'UnitID': 2}
2022-07-05T13:21:26.433Z	36.766	{'UnitID': 0}
2022-07-05T13:21:26.602Z	36.679	{'UnitID': 1}
2022-07-05T13:21:36.399Z	36.614	{'UnitID': 2}
2022-07-05T13:21:41.538Z	36.776	{'UnitID': 0}
2022-07-05T13:21:41.699Z	36.697	{'UnitID': 1}
2022-07-05T13:21:52.356Z	36.614	{'UnitID': 2}
2022-07-05T13:21:56.403Z	36.772	{'UnitID': 0}
2022-07-05T13:21:56.581Z	36.702	{'UnitID': 1}
2022-07-05T13:22:06.391Z	36.608	{'UnitID': 2}
2022-07-05T13:22:11.391Z	36.777	{'UnitID': 0}
2022-07-05T13:22:11.537Z	36.708	{'UnitID': 1}
2022-07-05T13:22:21.421Z	36.61	{'UnitID': 2}
2022-07-05T13:22:26.381Z	36.788	{'UnitID': 0}
2022-07-05T13:22:26.547Z	36.714	{'UnitID': 1}
2022-07-05T13:22:36.477Z	36.626	{'UnitID': 2}
2022-07-05T13:22:41.442Z	36.779	{'UnitID': 0}
2022-07-05T13:22:41.608Z	36.731	{'UnitID': 1}
2022-07-05T13:22:51.480Z	36.626	{'UnitID': 2}
2022-07-05T13:22:56.490Z	36.785	{'UnitID': 0}
2022-07-05T13:22:56.667Z	36.734	{'UnitID': 1}
2022-07-05T13:23:06.464Z	36.628	{'UnitID': 2}
2022-07-05T13:23:11.445Z	36.787	{'UnitID': 0}
2022-07-05T13:23:11.575Z	36.735	{'UnitID': 1}
2022-07-05T13:23:21.439Z	36.634	{'UnitID': 2}
2022-07-05T13:23:26.389Z	36.787	{'UnitID': 0}
2022-07-05T13:23:26.574Z	36.741	{'UnitID': 1}
2022-07-05T13:23:36.406Z	36.639	{'UnitID': 2}
2022-07-05T13:23:41.488Z	36.794	{'UnitID': 0}
2022-07-05T13:23:41.578Z	36.763	{'UnitID': 1}
2022-07-05T13:23:51.410Z	36.637	{'UnitID': 2}
2022-07-05T13:23:56.369Z	36.788	{'UnitID': 0}
2022-07-05T13:23:56.529Z	36.765	{'UnitID': 1}
2022-07-05T13:24:06.457Z	36.631	{'UnitID': 2}
2022-07-05T13:24:11.420Z	36.79	{'UnitID': 0}
2022-07-05T13:24:11.610Z	36.772	{'UnitID': 1}
2022-07-05T13:24:21.443Z	36.64	{'UnitID': 2}
2022-07-05T13:24:26.493Z	36.793	{'UnitID': 0}
2022-07-05T13:24:26.613Z	36.775	{'UnitID': 1}
2022-07-05T13:24:36.437Z	36.644	{'UnitID': 2}
2022-07-05T13:24:41.491Z	36.792	{'UnitID': 0}
2022-07-05T13:24:41.586Z	36.786	{'UnitID': 1}
2022-07-05T13:24:51.412Z	36.644	{'UnitID': 2}
2022-07-05T13:24:56.447Z	36.796	{'UnitID': 0}
2022-07-05T13:24:56.658Z	36.793	{'UnitID': 1}
2022-07-05T13:25:06.491Z	36.65	{'UnitID': 2}
2022-07-05T13:25:11.449Z	36.791	{'UnitID': 0}
2022-07-05T13:25:11.644Z	36.802	{'UnitID': 1}
2022-07-05T13:25:21.410Z	36.644	{'UnitID': 2}
2022-07-05T13:25:26.443Z	36.796	{'UnitID': 0}
2022-07-05T13:25:26.609Z	36.805	{'UnitID': 1}
2022-07-05T13:25:36.426Z	36.645	{'UnitID': 2}
2022-07-05T13:25:41.478Z	36.798	{'UnitID': 0}
2022-07-05T13:25:41.609Z	36.815	{'UnitID': 1}
2022-07-05T13:25:51.455Z	36.652	{'UnitID': 2}
2022-07-05T13:25:56.462Z	36.793	{'UnitID': 0}
2022-07-05T13:25:56.557Z	36.815	{'UnitID': 1}
2022-07-05T13:26:06.420Z	36.648	{'UnitID': 2}
2022-07-05T13:26:11.392Z	36.8	{'UnitID': 0}
2022-07-05T13:26:11.570Z	36.824	{'UnitID': 1}
2022-07-05T13:26:21.410Z	36.646	{'UnitID': 2}
2022-07-05T13:26:27.333Z	36.797	{'UnitID': 0}
2022-07-05T13:26:27.506Z	36.835	{'UnitID': 1}
2022-07-05T13:26:36.397Z	36.661	{'UnitID': 2}
2022-07-05T13:26:41.398Z	36.794	{'UnitID': 0}
2022-07-05T13:26:41.565Z	36.827	{'UnitID': 1}
2022-07-05T13:26:51.419Z	36.653	{'UnitID': 2}
2022-07-05T13:26:56.461Z	36.797	{'UnitID': 0}
2022-07-05T13:26:56.570Z	36.839	{'UnitID': 1}
2022-07-05T13:27:06.441Z	36.654	{'UnitID': 2}
2022-07-05T13:27:11.560Z	36.797	{'UnitID': 0}
2022-07-05T13:27:11.743Z	36.843	{'UnitID': 1}
2022-07-05T13:27:21.404Z	36.655	{'UnitID': 2}
2022-07-05T13:27:26.397Z	36.795	{'UnitID': 0}
2022-07-05T13:27:26.557Z	36.848	{'UnitID': 1}
2022-07-05T13:27:36.400Z	36.655	{'UnitID': 2}
2022-07-05T13:27:41.398Z	36.8	{'UnitID': 0}
2022-07-05T13:27:41.551Z	36.859	{'UnitID': 1}
2022-07-05T13:27:51.429Z	36.662	{'UnitID': 2}
2022-07-05T13:27:56.396Z	36.798	{'UnitID': 0}
2022-07-05T13:27:56.547Z	36.862	{'UnitID': 1}
2022-07-05T13:28:06.446Z	36.659	{'UnitID': 2}
2022-07-05T13:28:11.479Z	36.792	{'UnitID': 0}
2022-07-05T13:28:11.650Z	36.858	{'UnitID': 1}
2022-07-05T13:28:21.405Z	36.664	{'UnitID': 2}
2022-07-05T13:28:26.559Z	36.797	{'UnitID': 0}
2022-07-05T13:28:26.716Z	36.863	{'UnitID': 1}
2022-07-05T13:28:36.464Z	36.661	{'UnitID': 2}
2022-07-05T13:28:41.331Z	36.796	{'UnitID': 0}
2022-07-05T13:28:41.543Z	36.872	{'UnitID': 1}
2022-07-05T13:28:51.464Z	36.666	{'UnitID': 2}
2022-07-05T13:28:56.345Z	36.801	{'UnitID': 0}
2022-07-05T13:28:56.516Z	36.871	{'UnitID': 1}
2022-07-05T13:29:06.443Z	36.664	{'UnitID': 2}
2022-07-05T13:29:11.401Z	36.798	{'UnitID': 0}
2022-07-05T13:29:11.571Z	36.87	{'UnitID': 1}
2022-07-05T13:29:21.425Z	36.671	{'UnitID': 2}
2022-07-05T13:29:26.507Z	36.796	{'UnitID': 0}
2022-07-05T13:29:26.631Z	36.871	{'UnitID': 1}
2022-07-05T13:29:36.410Z	36.663	{'UnitID': 2}
2022-07-05T13:29:41.710Z	36.798	{'UnitID': 0}
2022-07-05T13:29:41.792Z	36.878	{'UnitID': 1}
2022-07-05T13:29:51.436Z	36.668	{'UnitID': 2}
2022-07-05T13:29:56.630Z	36.792	{'UnitID': 0}
2022-07-05T13:29:56.650Z	36.883	{'UnitID': 1}
2022-07-05T13:30:06.474Z	36.668	{'UnitID': 2}
2022-07-05T13:30:11.498Z	36.789	{'UnitID': 0}
2022-07-05T13:30:11.636Z	36.884	{'UnitID': 1}
2022-07-05T13:30:21.404Z	36.664	{'UnitID': 2}
2022-07-05T13:30:26.392Z	36.793	{'UnitID': 0}
2022-07-05T13:30:26.587Z	36.88	{'UnitID': 1}
2022-07-05T13:30:36.347Z	36.673	{'UnitID': 2}
2022-07-05T13:30:41.399Z	36.792	{'UnitID': 0}
2022-07-05T13:30:41.565Z	36.882	{'UnitID': 1}
2022-07-05T13:30:51.436Z	36.665	{'UnitID': 2}
2022-07-05T13:30:56.381Z	36.794	{'UnitID': 0}
2022-07-05T13:30:56.531Z	36.883	{'UnitID': 1}
2022-07-05T13:31:06.398Z	36.666	{'UnitID': 2}
2022-07-05T13:31:11.420Z	36.796	{'UnitID': 0}
2022-07-05T13:31:11.612Z	36.889	{'UnitID': 1}
2022-07-05T13:31:21.396Z	36.677	{'UnitID': 2}
2022-07-05T13:31:26.365Z	36.791	{'UnitID': 0}
2022-07-05T13:31:26.500Z	36.889	{'UnitID': 1}
2022-07-05T13:31:36.375Z	36.669	{'UnitID': 2}
2022-07-05T13:31:41.391Z	36.791	{'UnitID': 0}
2022-07-05T13:31:41.555Z	36.887	{'UnitID': 1}
2022-07-05T13:31:51.403Z	36.664	{'UnitID': 2}
2022-07-05T13:31:56.418Z	36.793	{'UnitID': 0}
2022-07-05T13:31:56.545Z	36.884	{'UnitID': 1}
2022-07-05T13:32:06.404Z	36.672	{'UnitID': 2}
2022-07-05T13:32:11.359Z	36.785	{'UnitID': 0}
2022-07-05T13:32:11.511Z	36.887	{'UnitID': 1}
2022-07-05T13:32:21.364Z	36.674	{'UnitID': 2}
2022-07-05T13:32:27.189Z	36.786	{'UnitID': 0}
2022-07-05T13:32:27.282Z	36.895	{'UnitID': 1}
2022-07-05T13:32:36.398Z	36.676	{'UnitID': 2}
2022-07-05T13:32:41.375Z	36.793	{'UnitID': 0}
2022-07-05T13:32:41.521Z	36.898	{'UnitID': 1}
2022-07-05T13:32:51.397Z	36.675	{'UnitID': 2}
2022-07-05T13:32:56.370Z	36.792	{'UnitID': 0}
2022-07-05T13:32:56.521Z	36.897	{'UnitID': 1}
2022-07-05T13:33:06.447Z	36.672	{'UnitID': 2}
2022-07-05T13:33:11.354Z	36.781	{'UnitID': 0}
2022-07-05T13:33:11.534Z	36.889	{'UnitID': 1}
2022-07-05T13:33:21.411Z	36.675	{'UnitID': 2}
2022-07-05T13:33:26.355Z	36.784	{'UnitID': 0}
2022-07-05T13:33:26.512Z	36.883	{'UnitID': 1}
2022-07-05T13:33:36.436Z	36.668	{'UnitID': 2}
2022-07-05T13:33:41.980Z	36.789	{'UnitID': 0}
2022-07-05T13:33:42.181Z	36.893	{'UnitID': 1}
2022-07-05T13:33:51.413Z	36.671	{'UnitID': 2}
2022-07-05T13:33:57.205Z	36.784	{'UnitID': 0}
2022-07-05T13:33:57.415Z	36.893	{'UnitID': 1}
2022-07-05T13:34:07.351Z	36.667	{'UnitID': 2}
2022-07-05T13:34:12.337Z	36.782	{'UnitID': 0}
2022-07-05T13:34:12.510Z	36.889	{'UnitID': 1}
2022-07-05T13:34:21.402Z	36.674	{'UnitID': 2}
2022-07-05T13:34:27.514Z	36.783	{'UnitID': 0}
2022-07-05T13:34:27.612Z	36.893	{'UnitID': 1}
2022-07-05T13:34:36.477Z	36.673	{'UnitID': 2}
2022-07-05T13:34:41.448Z	36.784	{'UnitID': 0}
2022-07-05T13:34:41.654Z	36.892	{'UnitID': 1}
2022-07-05T13:34:51.447Z	36.68	{'UnitID': 2}
2022-07-05T13:34:56.508Z	36.785	{'UnitID': 0}
2022-07-05T13:34:56.598Z	36.886	{'UnitID': 1}
2022-07-05T13:35:06.419Z	36.67	{'UnitID': 2}
2022-07-05T13:35:11.435Z	36.786	{'UnitID': 0}
2022-07-05T13:35:11.619Z	36.888	{'UnitID': 1}
2022-07-05T13:35:21.972Z	36.664	{'UnitID': 2}
2022-07-05T13:35:26.452Z	36.779	{'UnitID': 0}
2022-07-05T13:35:26.586Z	36.892	{'UnitID': 1}
2022-07-05T13:35:36.411Z	36.677	{'UnitID': 2}
2022-07-05T13:35:41.374Z	36.78	{'UnitID': 0}
2022-07-05T13:35:41.520Z	36.887	{'UnitID': 1}
2022-07-05T13:35:51.400Z	36.674	{'UnitID': 2}
2022-07-05T13:35:56.393Z	36.779	{'UnitID': 0}
2022-07-05T13:35:56.525Z	36.885	{'UnitID': 1}
2022-07-05T13:36:06.467Z	36.679	{'UnitID': 2}
2022-07-05T13:36:11.355Z	36.777	{'UnitID': 0}
2022-07-05T13:36:11.513Z	36.89	{'UnitID': 1}
2022-07-05T13:36:21.418Z	36.667	{'UnitID': 2}
2022-07-05T13:36:26.431Z	36.769	{'UnitID': 0}
2022-07-05T13:36:26.582Z	36.887	{'UnitID': 1}
2022-07-05T13:36:36.406Z	36.678	{'UnitID': 2}
2022-07-05T13:36:41.405Z	36.772	{'UnitID': 0}
2022-07-05T13:36:41.562Z	36.883	{'UnitID': 1}
2022-07-05T13:36:51.419Z	36.675	{'UnitID': 2}
2022-07-05T13:36:57.165Z	36.775	{'UnitID': 0}
2022-07-05T13:36:57.188Z	36.886	{'UnitID': 1}
2022-07-05T13:37:06.412Z	36.679	{'UnitID': 2}
2022-07-05T13:37:11.642Z	36.776	{'UnitID': 0}
2022-07-05T13:37:11.699Z	36.886	{'UnitID': 1}
2022-07-05T13:37:21.421Z	36.672	{'UnitID': 2}
2022-07-05T13:37:26.401Z	36.768	{'UnitID': 0}
2022-07-05T13:37:26.553Z	36.884	{'UnitID': 1}
2022-07-05T13:37:36.451Z	36.677	{'UnitID': 2}
2022-07-05T13:37:41.441Z	36.782	{'UnitID': 0}
2022-07-05T13:37:41.607Z	36.88	{'UnitID': 1}
2022-07-05T13:37:51.427Z	36.674	{'UnitID': 2}
2022-07-05T13:37:56.506Z	36.775	{'UnitID': 0}
2022-07-05T13:37:56.597Z	36.879	{'UnitID': 1}
2022-07-05T13:38:06.437Z	36.666	{'UnitID': 2}
2022-07-05T13:38:11.453Z	36.778	{'UnitID': 0}
2022-07-05T13:38:11.620Z	36.872	{'UnitID': 1}
2022-07-05T13:38:21.413Z	36.669	{'UnitID': 2}
2022-07-05T13:38:26.482Z	36.771	{'UnitID': 0}
2022-07-05T13:38:26.592Z	36.884	{'UnitID': 1}
2022-07-05T13:38:36.427Z	36.668	{'UnitID': 2}
2022-07-05T13:38:41.428Z	36.778	{'UnitID': 0}
2022-07-05T13:38:41.607Z	36.877	{'UnitID': 1}
2022-07-05T13:38:51.417Z	36.673	{'UnitID': 2}
2022-07-05T13:38:56.399Z	36.767	{'UnitID': 0}
2022-07-05T13:38:56.577Z	36.879	{'UnitID': 1}
2022-07-05T13:39:06.438Z	36.675	{'UnitID': 2}
2022-07-05T13:39:11.424Z	36.771	{'UnitID': 0}
2022-07-05T13:39:11.586Z	36.877	{'UnitID': 1}
2022-07-05T13:39:21.448Z	36.671	{'UnitID': 2}
2022-07-05T13:39:26.432Z	36.758	{'UnitID': 0}
2022-07-05T13:39:26.598Z	36.866	{'UnitID': 1}
2022-07-05T13:39:36.454Z	36.676	{'UnitID': 2}
2022-07-05T13:39:42.057Z	36.769	{'UnitID': 0}
2022-07-05T13:39:42.225Z	36.868	{'UnitID': 1}
2022-07-05T13:39:51.372Z	36.669	{'UnitID': 2}
2022-07-05T13:39:56.438Z	36.762	{'UnitID': 0}
2022-07-05T13:39:56.606Z	36.867	{'UnitID': 1}
2022-07-05T13:40:06.430Z	36.676	{'UnitID': 2}
2022-07-05T13:40:11.437Z	36.771	{'UnitID': 0}
2022-07-05T13:40:11.593Z	36.861	{'UnitID': 1}
2022-07-05T13:40:21.448Z	36.673	{'UnitID': 2}
2022-07-05T13:40:26.460Z	36.764	{'UnitID': 0}
2022-07-05T13:40:26.622Z	36.875	{'UnitID': 1}
2022-07-05T13:40:36.460Z	36.668	{'UnitID': 2}
2022-07-05T13:40:41.441Z	36.763	{'UnitID': 0}
2022-07-05T13:40:41.583Z	36.868	{'UnitID': 1}
2022-07-05T13:40:51.433Z	36.677	{'UnitID': 2}
2022-07-05T13:40:56.379Z	36.765	{'UnitID': 0}
2022-07-05T13:40:56.540Z	36.863	{'UnitID': 1}
2022-07-05T13:41:06.399Z	36.669	{'UnitID': 2}
2022-07-05T13:41:11.432Z	36.76	{'UnitID': 0}
2022-07-05T13:41:11.613Z	36.864	{'UnitID': 1}
2022-07-05T13:41:21.422Z	36.665	{'UnitID': 2}
2022-07-05T13:41:26.426Z	36.761	{'UnitID': 0}
2022-07-05T13:41:26.585Z	36.861	{'UnitID': 1}
2022-07-05T13:41:36.404Z	36.675	{'UnitID': 2}
2022-07-05T13:41:41.387Z	36.766	{'UnitID': 0}
2022-07-05T13:41:41.582Z	36.858	{'UnitID': 1}
2022-07-05T13:41:51.420Z	36.669	{'UnitID': 2}
2022-07-05T13:41:56.400Z	36.765	{'UnitID': 0}
2022-07-05T13:41:56.621Z	36.862	{'UnitID': 1}
2022-07-05T13:42:06.393Z	36.671	{'UnitID': 2}
2022-07-05T13:42:11.403Z	36.759	{'UnitID': 0}
2022-07-05T13:42:11.586Z	36.848	{'UnitID': 1}
2022-07-05T13:42:21.980Z	36.678	{'UnitID': 2}
2022-07-05T13:42:26.404Z	36.771	{'UnitID': 0}
2022-07-05T13:42:26.593Z	36.854	{'UnitID': 1}
2022-07-05T13:42:36.390Z	36.673	{'UnitID': 2}
2022-07-05T13:42:41.412Z	36.761	{'UnitID': 0}
2022-07-05T13:42:41.601Z	36.856	{'UnitID': 1}
2022-07-05T13:42:51.415Z	36.672	{'UnitID': 2}
2022-07-05T13:42:56.375Z	36.764	{'UnitID': 0}
2022-07-05T13:42:56.573Z	36.851	{'UnitID': 1}
2022-07-05T13:43:06.437Z	36.663	{'UnitID': 2}
2022-07-05T13:43:11.451Z	36.766	{'UnitID': 0}
2022-07-05T13:43:11.564Z	36.855	{'UnitID': 1}
2022-07-05T13:43:21.419Z	36.667	{'UnitID': 2}
2022-07-05T13:43:26.746Z	36.765	{'UnitID': 0}
2022-07-05T13:43:26.796Z	36.848	{'UnitID': 1}
2022-07-05T13:43:36.410Z	36.671	{'UnitID': 2}
2022-07-05T13:43:41.371Z	36.768	{'UnitID': 0}
2022-07-05T13:43:41.526Z	36.845	{'UnitID': 1}
2022-07-05T13:43:51.404Z	36.668	{'UnitID': 2}
2022-07-05T13:43:56.368Z	36.765	{'UnitID': 0}
2022-07-05T13:43:56.520Z	36.837	{'UnitID': 1}
2022-07-05T13:44:06.401Z	36.659	{'UnitID': 2}
2022-07-05T13:44:11.363Z	36.758	{'UnitID': 0}
2022-07-05T13:44:11.516Z	36.838	{'UnitID': 1}
2022-07-05T13:44:21.425Z	36.662	{'UnitID': 2}
2022-07-05T13:44:26.365Z	36.762	{'UnitID': 0}
2022-07-05T13:44:26.522Z	36.836	{'UnitID': 1}
2022-07-05T13:44:36.409Z	36.671	{'UnitID': 2}
2022-07-05T13:44:41.417Z	36.768	{'UnitID': 0}
2022-07-05T13:44:41.533Z	36.841	{'UnitID': 1}
2022-07-05T13:44:51.400Z	36.673	{'UnitID': 2}
2022-07-05T13:44:56.369Z	36.758	{'UnitID': 0}
2022-07-05T13:44:56.580Z	36.842	{'UnitID': 1}
2022-07-05T13:45:06.405Z	36.67	{'UnitID': 2}
2022-07-05T13:45:11.377Z	36.757	{'UnitID': 0}
2022-07-05T13:45:11.576Z	36.839	{'UnitID': 1}
2022-07-05T13:45:21.414Z	36.666	{'UnitID': 2}
2022-07-05T13:45:26.369Z	36.763	{'UnitID': 0}
2022-07-05T13:45:26.535Z	36.834	{'UnitID': 1}
2022-07-05T13:45:36.404Z	36.67	{'UnitID': 2}
2022-07-05T13:45:41.390Z	36.765	{'UnitID': 0}
2022-07-05T13:45:41.556Z	36.837	{'UnitID': 1}
2022-07-05T13:45:51.402Z	36.661	{'UnitID': 2}
2022-07-05T13:45:56.398Z	36.757	{'UnitID': 0}
2022-07-05T13:45:56.537Z	36.832	{'UnitID': 1}
2022-07-05T13:46:06.407Z	36.674	{'UnitID': 2}
2022-07-05T13:46:11.506Z	36.759	{'UnitID': 0}
2022-07-05T13:46:11.760Z	36.826	{'UnitID': 1}
2022-07-05T13:46:21.427Z	36.665	{'UnitID': 2}
2022-07-05T13:46:26.392Z	36.76	{'UnitID': 0}
2022-07-05T13:46:26.565Z	36.837	{'UnitID': 1}
2022-07-05T13:46:36.407Z	36.676	{'UnitID': 2}
2022-07-05T13:46:41.354Z	36.759	{'UnitID': 0}
2022-07-05T13:46:41.519Z	36.828	{'UnitID': 1}
2022-07-05T13:46:51.393Z	36.67	{'UnitID': 2}
2022-07-05T13:46:56.398Z	36.766	{'UnitID': 0}
2022-07-05T13:46:56.554Z	36.827	{'UnitID': 1}
2022-07-05T13:47:06.445Z	36.668	{'UnitID': 2}
2022-07-05T13:47:11.493Z	36.762	{'UnitID': 0}
2022-07-05T13:47:11.679Z	36.83	{'UnitID': 1}
2022-07-05T13:47:21.443Z	36.669	{'UnitID': 2}
2022-07-05T13:47:26.436Z	36.765	{'UnitID': 0}
2022-07-05T13:47:26.625Z	36.829	{'UnitID': 1}
2022-07-05T13:47:36.426Z	36.667	{'UnitID': 2}
2022-07-05T13:47:41.488Z	36.763	{'UnitID': 0}
2022-07-05T13:47:41.651Z	36.824	{'UnitID': 1}
2022-07-05T13:47:51.432Z	36.669	{'UnitID': 2}
2022-07-05T13:47:56.432Z	36.77	{'UnitID': 0}
2022-07-05T13:47:56.591Z	36.823	{'UnitID': 1}
2022-07-05T13:48:06.425Z	36.661	{'UnitID': 2}
2022-07-05T13:48:11.473Z	36.764	{'UnitID': 0}
2022-07-05T13:48:11.665Z	36.831	{'UnitID': 1}
2022-07-05T13:48:22.359Z	36.669	{'UnitID': 2}
2022-07-05T13:48:26.387Z	36.762	{'UnitID': 0}
2022-07-05T13:48:26.563Z	36.823	{'UnitID': 1}
2022-07-05T13:48:36.408Z	36.674	{'UnitID': 2}
2022-07-05T13:48:41.458Z	36.763	{'UnitID': 0}
2022-07-05T13:48:41.642Z	36.824	{'UnitID': 1}
2022-07-05T13:48:51.421Z	36.685	{'UnitID': 2}
2022-07-05T13:48:56.436Z	36.764	{'UnitID': 0}
2022-07-05T13:48:56.632Z	36.82	{'UnitID': 1}
2022-07-05T13:49:06.415Z	36.674	{'UnitID': 2}
2022-07-05T13:49:11.428Z	36.763	{'UnitID': 0}
2022-07-05T13:49:11.612Z	36.824	{'UnitID': 1}
2022-07-05T13:49:21.407Z	36.668	{'UnitID': 2}
2022-07-05T13:49:26.397Z	36.76	{'UnitID': 0}
2022-07-05T13:49:26.604Z	36.823	{'UnitID': 1}
2022-07-05T13:49:36.400Z	36.677	{'UnitID': 2}
2022-07-05T13:49:41.456Z	36.761	{'UnitID': 0}
2022-07-05T13:49:41.622Z	36.825	{'UnitID': 1}
2022-07-05T13:49:51.401Z	36.664	{'UnitID': 2}
2022-07-05T13:49:56.366Z	36.764	{'UnitID': 0}
2022-07-05T13:49:56.519Z	36.819	{'UnitID': 1}
2022-07-05T13:50:06.409Z	36.669	{'UnitID': 2}
2022-07-05T13:50:11.396Z	36.761	{'UnitID': 0}
2022-07-05T13:50:11.565Z	36.818	{'UnitID': 1}
2022-07-05T13:50:21.398Z	36.674	{'UnitID': 2}
2022-07-05T13:50:26.431Z	36.761	{'UnitID': 0}
2022-07-05T13:50:26.605Z	36.827	{'UnitID': 1}
2022-07-05T13:50:36.409Z	36.664	{'UnitID': 2}
2022-07-05T13:50:41.369Z	36.763	{'UnitID': 0}
2022-07-05T13:50:41.547Z	36.815	{'UnitID': 1}
2022-07-05T13:50:51.494Z	36.67	{'UnitID': 2}
2022-07-05T13:50:56.443Z	36.747	{'UnitID': 0}
2022-07-05T13:50:56.574Z	36.821	{'UnitID': 1}
2022-07-05T13:51:06.430Z	36.663	{'UnitID': 2}
2022-07-05T13:51:11.433Z	36.754	{'UnitID': 0}
2022-07-05T13:51:11.605Z	36.817	{'UnitID': 1}
2022-07-05T13:51:22.370Z	36.673	{'UnitID': 2}
2022-07-05T13:51:26.501Z	36.75	{'UnitID': 0}
2022-07-05T13:51:26.664Z	36.821	{'UnitID': 1}
2022-07-05T13:51:36.422Z	36.674	{'UnitID': 2}
2022-07-05T13:51:41.408Z	36.757	{'UnitID': 0}
2022-07-05T13:51:41.619Z	36.817	{'UnitID': 1}
2022-07-05T13:51:51.471Z	36.664	{'UnitID': 2}
2022-07-05T13:51:56.425Z	36.755	{'UnitID': 0}
2022-07-05T13:51:56.573Z	36.812	{'UnitID': 1}
2022-07-05T13:52:06.424Z	36.672	{'UnitID': 2}
2022-07-05T13:52:11.420Z	36.757	{'UnitID': 0}
2022-07-05T13:52:11.618Z	36.819	{'UnitID': 1}
2022-07-05T13:52:21.439Z	36.669	{'UnitID': 2}
2022-07-05T13:52:26.387Z	36.751	{'UnitID': 0}
2022-07-05T13:52:26.627Z	36.812	{'UnitID': 1}
2022-07-05T13:52:36.404Z	36.668	{'UnitID': 2}
2022-07-05T13:52:41.404Z	36.75	{'UnitID': 0}
2022-07-05T13:52:41.557Z	36.817	{'UnitID': 1}
2022-07-05T13:52:51.410Z	36.673	{'UnitID': 2}
2022-07-05T13:52:56.393Z	36.746	{'UnitID': 0}
2022-07-05T13:52:56.553Z	36.819	{'UnitID': 1}
2022-07-05T13:53:06.430Z	36.674	{'UnitID': 2}
2022-07-05T13:53:11.422Z	36.748	{'UnitID': 0}
2022-07-05T13:53:11.544Z	36.813	{'UnitID': 1}
2022-07-05T13:53:21.416Z	36.674	{'UnitID': 2}
2022-07-05T13:53:26.447Z	36.74	{'UnitID': 0}
2022-07-05T13:53:26.634Z	36.808	{'UnitID': 1}
2022-07-05T13:53:36.399Z	36.673	{'UnitID': 2}
2022-07-05T13:53:41.414Z	36.747	{'UnitID': 0}
2022-07-05T13:53:41.573Z	36.812	{'UnitID': 1}
2022-07-05T13:53:51.407Z	36.666	{'UnitID': 2}
2022-07-05T13:53:56.361Z	36.746	{'UnitID': 0}
2022-07-05T13:53:56.511Z	36.815	{'UnitID': 1}
2022-07-05T13:54:06.383Z	36.668	{'UnitID': 2}
2022-07-05T13:54:11.455Z	36.743	{'UnitID': 0}
2022-07-05T13:54:11.638Z	36.81	{'UnitID': 1}
2022-07-05T13:54:21.403Z	36.67	{'UnitID': 2}
2022-07-05T13:54:26.401Z	36.737	{'UnitID': 0}
2022-07-05T13:54:26.534Z	36.817	{'UnitID': 1}
2022-07-05T13:54:36.419Z	36.674	{'UnitID': 2}
2022-07-05T13:54:41.394Z	36.738	{'UnitID': 0}
2022-07-05T13:54:41.584Z	36.816	{'UnitID': 1}
2022-07-05T13:54:51.414Z	36.676	{'UnitID': 2}
2022-07-05T13:54:56.395Z	36.74	{'UnitID': 0}
2022-07-05T13:54:56.550Z	36.819	{'UnitID': 1}
2022-07-05T13:55:06.397Z	36.676	{'UnitID': 2}
2022-07-05T13:55:11.380Z	36.738	{'UnitID': 0}
2022-07-05T13:55:11.560Z	36.812	{'UnitID': 1}
2022-07-05T13:55:21.413Z	36.669	{'UnitID': 2}
2022-07-05T13:55:26.374Z	36.735	{'UnitID': 0}
2022-07-05T13:55:26.546Z	36.816	{'UnitID': 1}
2022-07-05T13:55:36.414Z	36.671	{'UnitID': 2}
2022-07-05T13:55:41.386Z	36.74	{'UnitID': 0}
2022-07-05T13:55:41.541Z	36.806	{'UnitID': 1}
2022-07-05T13:55:51.423Z	36.673	{'UnitID': 2}
2022-07-05T13:55:56.425Z	36.74	{'UnitID': 0}
2022-07-05T13:55:56.544Z	36.808	{'UnitID': 1}
2022-07-05T13:56:06.414Z	36.66	{'UnitID': 2}
2022-07-05T13:56:11.393Z	36.731	{'UnitID': 0}
2022-07-05T13:56:11.585Z	36.811	{'UnitID': 1}
2022-07-05T13:56:21.432Z	36.671	{'UnitID': 2}
2022-07-05T13:56:26.394Z	36.732	{'UnitID': 0}
2022-07-05T13:56:26.552Z	36.815	{'UnitID': 1}
2022-07-05T13:56:36.354Z	36.667	{'UnitID': 2}
2022-07-05T13:56:41.417Z	36.729	{'UnitID': 0}
2022-07-05T13:56:41.554Z	36.806	{'UnitID': 1}
2022-07-05T13:56:51.472Z	36.676	{'UnitID': 2}
2022-07-05T13:56:56.420Z	36.736	{'UnitID': 0}
2022-07-05T13:56:56.641Z	36.81	{'UnitID': 1}
2022-07-05T13:57:06.449Z	36.678	{'UnitID': 2}
2022-07-05T13:57:11.457Z	36.726	{'UnitID': 0}
2022-07-05T13:57:11.623Z	36.808	{'UnitID': 1}
2022-07-05T13:57:21.424Z	36.68	{'UnitID': 2}
2022-07-05T13:57:26.467Z	36.725	{'UnitID': 0}
2022-07-05T13:57:26.595Z	36.803	{'UnitID': 1}
2022-07-05T13:57:36.434Z	36.672	{'UnitID': 2}
2022-07-05T13:57:41.471Z	36.719	{'UnitID': 0}
2022-07-05T13:57:41.653Z	36.807	{'UnitID': 1}
2022-07-05T13:57:51.433Z	36.672	{'UnitID': 2}
2022-07-05T13:57:56.358Z	36.73	{'UnitID': 0}
2022-07-05T13:57:56.507Z	36.814	{'UnitID': 1}
2022-07-05T13:58:06.406Z	36.672	{'UnitID': 2}
2022-07-05T13:58:11.380Z	36.722	{'UnitID': 0}
2022-07-05T13:58:11.534Z	36.813	{'UnitID': 1}
2022-07-05T13:58:21.354Z	36.672	{'UnitID': 2}
2022-07-05T13:58:26.354Z	36.729	{'UnitID': 0}
2022-07-05T13:58:26.500Z	36.809	{'UnitID': 1}
2022-07-05T13:58:36.405Z	36.669	{'UnitID': 2}
2022-07-05T13:58:41.387Z	36.719	{'UnitID': 0}
2022-07-05T13:58:41.538Z	36.807	{'UnitID': 1}
2022-07-05T13:58:51.380Z	36.673	{'UnitID': 2}
2022-07-05T13:58:56.377Z	36.724	{'UnitID': 0}
2022-07-05T13:58:56.560Z	36.811	{'UnitID': 1}
2022-07-05T13:59:06.416Z	36.668	{'UnitID': 2}
2022-07-05T13:59:11.424Z	36.726	{'UnitID': 0}
2022-07-05T13:59:11.610Z	36.808	{'UnitID': 1}
2022-07-05T13:59:21.410Z	36.682	{'UnitID': 2}
2022-07-05T13:59:26.369Z	36.72	{'UnitID': 0}
2022-07-05T13:59:26.514Z	36.806	{'UnitID': 1}
2022-07-05T13:59:36.398Z	36.672	{'UnitID': 2}
2022-07-05T13:59:41.314Z	36.723	{'UnitID': 0}
2022-07-05T13:59:41.455Z	36.812	{'UnitID': 1}
2022-07-05T13:59:51.510Z	36.672	{'UnitID': 2}
2022-07-05T13:59:56.443Z	36.724	{'UnitID': 0}
2022-07-05T13:59:56.580Z	36.804	{'UnitID': 1}
2022-07-05T14:00:07.010Z	36.678	{'UnitID': 2}
2022-07-05T14:00:11.477Z	36.718	{'UnitID': 0}
2022-07-05T14:00:11.612Z	36.808	{'UnitID': 1}
2022-07-05T14:00:21.455Z	36.684	{'UnitID': 2}
2022-07-05T14:00:26.459Z	36.716	{'UnitID': 0}
2022-07-05T14:00:26.595Z	36.811	{'UnitID': 1}
2022-07-05T14:00:36.420Z	36.685	{'UnitID': 2}
2022-07-05T14:00:41.456Z	36.723	{'UnitID': 0}
2022-07-05T14:00:41.636Z	36.812	{'UnitID': 1}
2022-07-05T14:00:51.448Z	36.678	{'UnitID': 2}
2022-07-05T14:00:56.477Z	36.713	{'UnitID': 0}
2022-07-05T14:00:56.598Z	36.808	{'UnitID': 1}
2022-07-05T14:01:06.446Z	36.678	{'UnitID': 2}
2022-07-05T14:01:11.436Z	36.723	{'UnitID': 0}
2022-07-05T14:01:11.619Z	36.817	{'UnitID': 1}
2022-07-05T14:01:21.435Z	36.677	{'UnitID': 2}
2022-07-05T14:01:26.509Z	36.728	{'UnitID': 0}
2022-07-05T14:01:26.673Z	36.812	{'UnitID': 1}
2022-07-05T14:01:36.446Z	36.679	{'UnitID': 2}
2022-07-05T14:01:41.446Z	36.711	{'UnitID': 0}
2022-07-05T14:01:41.634Z	36.809	{'UnitID': 1}
2022-07-05T14:01:51.494Z	36.682	{'UnitID': 2}
2022-07-05T14:01:56.412Z	36.716	{'UnitID': 0}
2022-07-05T14:01:56.625Z	36.806	{'UnitID': 1}
2022-07-05T14:02:06.429Z	36.681	{'UnitID': 2}
2022-07-05T14:02:11.501Z	36.719	{'UnitID': 0}
2022-07-05T14:02:11.689Z	36.81	{'UnitID': 1}
2022-07-05T14:02:21.464Z	36.683	{'UnitID': 2}
2022-07-05T14:02:26.443Z	36.725	{'UnitID': 0}
2022-07-05T14:02:26.607Z	36.813	{'UnitID': 1}
2022-07-05T14:02:36.420Z	36.681	{'UnitID': 2}
2022-07-05T14:02:41.413Z	36.718	{'UnitID': 0}
2022-07-05T14:02:41.578Z	36.816	{'UnitID': 1}
2022-07-05T14:02:51.389Z	36.677	{'UnitID': 2}
2022-07-05T14:02:56.472Z	36.72	{'UnitID': 0}
2022-07-05T14:02:56.658Z	36.818	{'UnitID': 1}
2022-07-05T14:03:06.443Z	36.678	{'UnitID': 2}
2022-07-05T14:03:11.457Z	36.722	{'UnitID': 0}
2022-07-05T14:03:11.624Z	36.806	{'UnitID': 1}
2022-07-05T14:03:21.458Z	36.683	{'UnitID': 2}
2022-07-05T14:03:26.452Z	36.724	{'UnitID': 0}
2022-07-05T14:03:26.694Z	36.811	{'UnitID': 1}
2022-07-05T14:03:36.409Z	36.683	{'UnitID': 2}
2022-07-05T14:03:41.432Z	36.729	{'UnitID': 0}
2022-07-05T14:03:41.568Z	36.809	{'UnitID': 1}
2022-07-05T14:03:51.418Z	36.686	{'UnitID': 2}
2022-07-05T14:03:56.427Z	36.721	{'UnitID': 0}
2022-07-05T14:03:56.588Z	36.817	{'UnitID': 1}
2022-07-05T14:04:06.459Z	36.682	{'UnitID': 2}
2022-07-05T14:04:11.509Z	36.727	{'UnitID': 0}
2022-07-05T14:04:11.651Z	36.809	{'UnitID': 1}
2022-07-05T14:04:21.494Z	36.677	{'UnitID': 2}
2022-07-05T14:04:26.440Z	36.725	{'UnitID': 0}
2022-07-05T14:04:26.629Z	36.814	{'UnitID': 1}
2022-07-05T14:04:36.416Z	36.689	{'UnitID': 2}
2022-07-05T14:04:41.388Z	36.725	{'UnitID': 0}
2022-07-05T14:04:41.531Z	36.805	{'UnitID': 1}
2022-07-05T14:04:51.396Z	36.689	{'UnitID': 2}
2022-07-05T14:04:56.354Z	36.729	{'UnitID': 0}
2022-07-05T14:04:56.519Z	36.812	{'UnitID': 1}
2022-07-05T14:05:06.423Z	36.69	{'UnitID': 2}
2022-07-05T14:05:11.397Z	36.724	{'UnitID': 0}
2022-07-05T14:05:11.531Z	36.811	{'UnitID': 1}
2022-07-05T14:05:21.424Z	36.699	{'UnitID': 2}
2022-07-05T14:05:26.430Z	36.728	{'UnitID': 0}
2022-07-05T14:05:26.593Z	36.809	{'UnitID': 1}
2022-07-05T14:05:36.415Z	36.685	{'UnitID': 2}
2022-07-05T14:05:41.405Z	36.723	{'UnitID': 0}
2022-07-05T14:05:41.568Z	36.811	{'UnitID': 1}
2022-07-05T14:05:51.356Z	36.694	{'UnitID': 2}
2022-07-05T14:05:56.390Z	36.725	{'UnitID': 0}
2022-07-05T14:05:56.551Z	36.811	{'UnitID': 1}
2022-07-05T14:06:06.404Z	36.693	{'UnitID': 2}
2022-07-05T14:06:11.390Z	36.729	{'UnitID': 0}
2022-07-05T14:06:11.555Z	36.81	{'UnitID': 1}
2022-07-05T14:06:21.409Z	36.686	{'UnitID': 2}
2022-07-05T14:06:27.208Z	36.724	{'UnitID': 0}
2022-07-05T14:06:27.378Z	36.811	{'UnitID': 1}
2022-07-05T14:06:36.438Z	36.693	{'UnitID': 2}
2022-07-05T14:06:41.508Z	36.726	{'UnitID': 0}
2022-07-05T14:06:41.664Z	36.812	{'UnitID': 1}
2022-07-05T14:06:51.428Z	36.692	{'UnitID': 2}
2022-07-05T14:06:57.169Z	36.731	{'UnitID': 0}
2022-07-05T14:06:57.193Z	36.817	{'UnitID': 1}
2022-07-05T14:07:06.498Z	36.694	{'UnitID': 2}
2022-07-05T14:07:11.498Z	36.736	{'UnitID': 0}
2022-07-05T14:07:11.706Z	36.811	{'UnitID': 1}
2022-07-05T14:07:21.475Z	36.699	{'UnitID': 2}
2022-07-05T14:07:26.483Z	36.728	{'UnitID': 0}
2022-07-05T14:07:26.613Z	36.803	{'UnitID': 1}
2022-07-05T14:07:36.477Z	36.694	{'UnitID': 2}
2022-07-05T14:07:41.437Z	36.73	{'UnitID': 0}
2022-07-05T14:07:41.632Z	36.812	{'UnitID': 1}
2022-07-05T14:07:51.475Z	36.695	{'UnitID': 2}
2022-07-05T14:07:56.421Z	36.735	{'UnitID': 0}
2022-07-05T14:07:56.556Z	36.804	{'UnitID': 1}
2022-07-05T14:08:06.441Z	36.691	{'UnitID': 2}
2022-07-05T14:08:11.457Z	36.729	{'UnitID': 0}
2022-07-05T14:08:11.614Z	36.814	{'UnitID': 1}
2022-07-05T14:08:21.418Z	36.692	{'UnitID': 2}
2022-07-05T14:08:26.370Z	36.727	{'UnitID': 0}
2022-07-05T14:08:26.593Z	36.813	{'UnitID': 1}
2022-07-05T14:08:36.408Z	36.683	{'UnitID': 2}
2022-07-05T14:08:41.455Z	36.732	{'UnitID': 0}
2022-07-05T14:08:41.587Z	36.811	{'UnitID': 1}
2022-07-05T14:08:51.403Z	36.694	{'UnitID': 2}
2022-07-05T14:08:56.320Z	36.731	{'UnitID': 0}
2022-07-05T14:08:56.486Z	36.812	{'UnitID': 1}
2022-07-05T14:09:06.427Z	36.698	{'UnitID': 2}
2022-07-05T14:09:11.390Z	36.739	{'UnitID': 0}
2022-07-05T14:09:11.607Z	36.811	{'UnitID': 1}
2022-07-05T14:09:21.398Z	36.691	{'UnitID': 2}
2022-07-05T14:09:26.373Z	36.737	{'UnitID': 0}
2022-07-05T14:09:26.529Z	36.807	{'UnitID': 1}
2022-07-05T14:09:36.402Z	36.697	{'UnitID': 2}
2022-07-05T14:09:41.376Z	36.74	{'UnitID': 0}
2022-07-05T14:09:41.572Z	36.812	{'UnitID': 1}
2022-07-05T14:09:51.412Z	36.696	{'UnitID': 2}
2022-07-05T14:09:56.394Z	36.736	{'UnitID': 0}
2022-07-05T14:09:56.587Z	36.812	{'UnitID': 1}
2022-07-05T14:10:06.405Z	36.702	{'UnitID': 2}
2022-07-05T14:10:11.378Z	36.745	{'UnitID': 0}
2022-07-05T14:10:11.562Z	36.81	{'UnitID': 1}
2022-07-05T14:10:21.373Z	36.692	{'UnitID': 2}
2022-07-05T14:10:26.399Z	36.74	{'UnitID': 0}
2022-07-05T14:10:26.526Z	36.81	{'UnitID': 1}
2022-07-05T14:10:36.391Z	36.696	{'UnitID': 2}
2022-07-05T14:10:41.420Z	36.738	{'UnitID': 0}
2022-07-05T14:10:41.534Z	36.809	{'UnitID': 1}
2022-07-05T14:10:51.397Z	36.706	{'UnitID': 2}
2022-07-05T14:10:56.401Z	36.741	{'UnitID': 0}
2022-07-05T14:10:56.556Z	36.819	{'UnitID': 1}
2022-07-05T14:11:06.381Z	36.703	{'UnitID': 2}
2022-07-05T14:11:11.385Z	36.743	{'UnitID': 0}
2022-07-05T14:11:11.511Z	36.815	{'UnitID': 1}
2022-07-05T14:11:21.391Z	36.698	{'UnitID': 2}
2022-07-05T14:11:26.394Z	36.741	{'UnitID': 0}
2022-07-05T14:11:26.570Z	36.811	{'UnitID': 1}
2022-07-05T14:11:36.392Z	36.696	{'UnitID': 2}
2022-07-05T14:11:41.370Z	36.742	{'UnitID': 0}
2022-07-05T14:11:41.529Z	36.809	{'UnitID': 1}
2022-07-05T14:11:51.394Z	36.701	{'UnitID': 2}
2022-07-05T14:11:56.500Z	36.74	{'UnitID': 0}
2022-07-05T14:11:56.680Z	36.813	{'UnitID': 1}
2022-07-05T14:12:06.385Z	36.703	{'UnitID': 2}
2022-07-05T14:12:11.361Z	36.741	{'UnitID': 0}
2022-07-05T14:12:11.529Z	36.811	{'UnitID': 1}
2022-07-05T14:12:21.390Z	36.7	{'UnitID': 2}
2022-07-05T14:12:26.324Z	36.741	{'UnitID': 0}
2022-07-05T14:12:26.474Z	36.813	{'UnitID': 1}
2022-07-05T14:12:36.405Z	36.701	{'UnitID': 2}
2022-07-05T14:12:41.381Z	36.745	{'UnitID': 0}
2022-07-05T14:12:41.499Z	36.813	{'UnitID': 1}
2022-07-05T14:12:51.428Z	36.712	{'UnitID': 2}
2022-07-05T14:12:56.412Z	36.748	{'UnitID': 0}
2022-07-05T14:12:56.571Z	36.807	{'UnitID': 1}
2022-07-05T14:13:06.411Z	36.701	{'UnitID': 2}
2022-07-05T14:13:11.407Z	36.751	{'UnitID': 0}
2022-07-05T14:13:11.564Z	36.824	{'UnitID': 1}
2022-07-05T14:13:21.460Z	36.695	{'UnitID': 2}
2022-07-05T14:13:26.360Z	36.747	{'UnitID': 0}
2022-07-05T14:13:26.524Z	36.814	{'UnitID': 1}
2022-07-05T14:13:36.452Z	36.706	{'UnitID': 2}
2022-07-05T14:13:41.427Z	36.749	{'UnitID': 0}
2022-07-05T14:13:41.621Z	36.816	{'UnitID': 1}
2022-07-05T14:13:51.420Z	36.705	{'UnitID': 2}
2022-07-05T14:13:56.489Z	36.746	{'UnitID': 0}
2022-07-05T14:13:56.651Z	36.823	{'UnitID': 1}
2022-07-05T14:14:06.413Z	36.711	{'UnitID': 2}
2022-07-05T14:14:11.421Z	36.745	{'UnitID': 0}
2022-07-05T14:14:11.618Z	36.812	{'UnitID': 1}
2022-07-05T14:14:21.399Z	36.715	{'UnitID': 2}
2022-07-05T14:14:26.378Z	36.749	{'UnitID': 0}
2022-07-05T14:14:26.543Z	36.824	{'UnitID': 1}
2022-07-05T14:14:36.420Z	36.714	{'UnitID': 2}
2022-07-05T14:14:41.395Z	36.749	{'UnitID': 0}
2022-07-05T14:14:41.561Z	36.822	{'UnitID': 1}
2022-07-05T14:14:51.406Z	36.709	{'UnitID': 2}
2022-07-05T14:14:56.423Z	36.747	{'UnitID': 0}
2022-07-05T14:14:56.595Z	36.822	{'UnitID': 1}
2022-07-05T14:15:06.357Z	36.704	{'UnitID': 2}
2022-07-05T14:15:11.400Z	36.749	{'UnitID': 0}
2022-07-05T14:15:11.587Z	36.817	{'UnitID': 1}
2022-07-05T14:15:21.406Z	36.711	{'UnitID': 2}
2022-07-05T14:15:26.407Z	36.759	{'UnitID': 0}
2022-07-05T14:15:26.551Z	36.816	{'UnitID': 1}
2022-07-05T14:15:36.438Z	36.709	{'UnitID': 2}
2022-07-05T14:15:41.498Z	36.747	{'UnitID': 0}
2022-07-05T14:15:41.631Z	36.824	{'UnitID': 1}
2022-07-05T14:15:51.432Z	36.703	{'UnitID': 2}
2022-07-05T14:15:56.367Z	36.751	{'UnitID': 0}
2022-07-05T14:15:56.532Z	36.822	{'UnitID': 1}
2022-07-05T14:16:06.390Z	36.702	{'UnitID': 2}
2022-07-05T14:16:11.354Z	36.755	{'UnitID': 0}
2022-07-05T14:16:11.499Z	36.818	{'UnitID': 1}
2022-07-05T14:16:21.403Z	36.71	{'UnitID': 2}
2022-07-05T14:16:26.386Z	36.752	{'UnitID': 0}
2022-07-05T14:16:26.627Z	36.824	{'UnitID': 1}
2022-07-05T14:16:36.416Z	36.706	{'UnitID': 2}
2022-07-05T14:16:41.399Z	36.751	{'UnitID': 0}
2022-07-05T14:16:41.524Z	36.822	{'UnitID': 1}
2022-07-05T14:16:51.492Z	36.706	{'UnitID': 2}
2022-07-05T14:16:56.380Z	36.757	{'UnitID': 0}
2022-07-05T14:16:56.555Z	36.823	{'UnitID': 1}
2022-07-05T14:17:06.417Z	36.712	{'UnitID': 2}
2022-07-05T14:17:11.374Z	36.753	{'UnitID': 0}
2022-07-05T14:17:11.533Z	36.831	{'UnitID': 1}
2022-07-05T14:17:21.412Z	36.709	{'UnitID': 2}
2022-07-05T14:17:26.417Z	36.762	{'UnitID': 0}
2022-07-05T14:17:26.584Z	36.831	{'UnitID': 1}
2022-07-05T14:17:36.411Z	36.708	{'UnitID': 2}
2022-07-05T14:17:41.338Z	36.754	{'UnitID': 0}
2022-07-05T14:17:41.485Z	36.827	{'UnitID': 1}
2022-07-05T14:17:51.433Z	36.72	{'UnitID': 2}
2022-07-05T14:17:56.399Z	36.754	{'UnitID': 0}
2022-07-05T14:17:56.595Z	36.824	{'UnitID': 1}
2022-07-05T14:18:06.416Z	36.708	{'UnitID': 2}
2022-07-05T14:18:11.392Z	36.758	{'UnitID': 0}
2022-07-05T14:18:11.613Z	36.82	{'UnitID': 1}
2022-07-05T14:18:21.471Z	36.711	{'UnitID': 2}
2022-07-05T14:18:26.428Z	36.755	{'UnitID': 0}
2022-07-05T14:18:26.604Z	36.831	{'UnitID': 1}
2022-07-05T14:18:36.417Z	36.71	{'UnitID': 2}
2022-07-05T14:18:41.379Z	36.76	{'UnitID': 0}
2022-07-05T14:18:41.539Z	36.833	{'UnitID': 1}
2022-07-05T14:18:51.472Z	36.715	{'UnitID': 2}
2022-07-05T14:18:56.388Z	36.76	{'UnitID': 0}
2022-07-05T14:18:56.560Z	36.834	{'UnitID': 1}
2022-07-05T14:19:06.420Z	36.716	{'UnitID': 2}
2022-07-05T14:19:11.409Z	36.759	{'UnitID': 0}
2022-07-05T14:19:11.626Z	36.831	{'UnitID': 1}
2022-07-05T14:19:21.403Z	36.707	{'UnitID': 2}
2022-07-05T14:19:26.368Z	36.756	{'UnitID': 0}
2022-07-05T14:19:26.520Z	36.822	{'UnitID': 1}
2022-07-05T14:19:36.428Z	36.716	{'UnitID': 2}
2022-07-05T14:19:41.724Z	36.763	{'UnitID': 0}
2022-07-05T14:19:41.735Z	36.829	{'UnitID': 1}
2022-07-05T14:19:51.404Z	36.717	{'UnitID': 2}
2022-07-05T14:19:56.361Z	36.76	{'UnitID': 0}
2022-07-05T14:19:56.514Z	36.826	{'UnitID': 1}
2022-07-05T14:20:06.464Z	36.711	{'UnitID': 2}
2022-07-05T14:20:11.436Z	36.766	{'UnitID': 0}
2022-07-05T14:20:11.630Z	36.829	{'UnitID': 1}
2022-07-05T14:20:21.436Z	36.718	{'UnitID': 2}
2022-07-05T14:20:26.433Z	36.753	{'UnitID': 0}
2022-07-05T14:20:26.607Z	36.83	{'UnitID': 1}
2022-07-05T14:20:36.422Z	36.711	{'UnitID': 2}
2022-07-05T14:20:41.402Z	36.764	{'UnitID': 0}
2022-07-05T14:20:41.558Z	36.825	{'UnitID': 1}
2022-07-05T14:20:51.411Z	36.704	{'UnitID': 2}
2022-07-05T14:20:56.439Z	36.765	{'UnitID': 0}
2022-07-05T14:20:56.526Z	36.831	{'UnitID': 1}
2022-07-05T14:21:06.432Z	36.712	{'UnitID': 2}
2022-07-05T14:21:11.475Z	36.766	{'UnitID': 0}
2022-07-05T14:21:11.631Z	36.837	{'UnitID': 1}
2022-07-05T14:21:21.462Z	36.718	{'UnitID': 2}
2022-07-05T14:21:26.459Z	36.758	{'UnitID': 0}
2022-07-05T14:21:26.606Z	36.828	{'UnitID': 1}
2022-07-05T14:21:36.563Z	36.718	{'UnitID': 2}
2022-07-05T14:21:41.448Z	36.763	{'UnitID': 0}
2022-07-05T14:21:41.587Z	36.834	{'UnitID': 1}
2022-07-05T14:21:51.414Z	36.721	{'UnitID': 2}
2022-07-05T14:21:56.424Z	36.763	{'UnitID': 0}
2022-07-05T14:21:56.622Z	36.832	{'UnitID': 1}
2022-07-05T14:22:06.458Z	36.716	{'UnitID': 2}
2022-07-05T14:22:11.476Z	36.763	{'UnitID': 0}
2022-07-05T14:22:11.644Z	36.838	{'UnitID': 1}
2022-07-05T14:22:21.444Z	36.71	{'UnitID': 2}
2022-07-05T14:22:26.452Z	36.769	{'UnitID': 0}
2022-07-05T14:22:26.607Z	36.834	{'UnitID': 1}
2022-07-05T14:22:36.416Z	36.721	{'UnitID': 2}
2022-07-05T14:22:41.458Z	36.762	{'UnitID': 0}
2022-07-05T14:22:41.589Z	36.843	{'UnitID': 1}
2022-07-05T14:22:51.445Z	36.723	{'UnitID': 2}
2022-07-05T14:22:56.424Z	36.767	{'UnitID': 0}
2022-07-05T14:22:56.580Z	36.839	{'UnitID': 1}
2022-07-05T14:23:06.442Z	36.723	{'UnitID': 2}
2022-07-05T14:23:11.467Z	36.768	{'UnitID': 0}
2022-07-05T14:23:11.631Z	36.835	{'UnitID': 1}
2022-07-05T14:23:21.447Z	36.714	{'UnitID': 2}
2022-07-05T14:23:26.396Z	36.771	{'UnitID': 0}
2022-07-05T14:23:26.579Z	36.838	{'UnitID': 1}
2022-07-05T14:23:36.444Z	36.717	{'UnitID': 2}
2022-07-05T14:23:41.402Z	36.769	{'UnitID': 0}
2022-07-05T14:23:41.571Z	36.839	{'UnitID': 1}
2022-07-05T14:23:51.448Z	36.716	{'UnitID': 2}
2022-07-05T14:23:56.398Z	36.763	{'UnitID': 0}
2022-07-05T14:23:56.602Z	36.837	{'UnitID': 1}
2022-07-05T14:24:06.449Z	36.72	{'UnitID': 2}
2022-07-05T14:24:11.432Z	36.762	{'UnitID': 0}
2022-07-05T14:24:11.664Z	36.846	{'UnitID': 1}
2022-07-05T14:24:21.403Z	36.723	{'UnitID': 2}
2022-07-05T14:24:26.458Z	36.768	{'UnitID': 0}
2022-07-05T14:24:26.622Z	36.848	{'UnitID': 1}
2022-07-05T14:24:36.415Z	36.72	{'UnitID': 2}
2022-07-05T14:24:41.402Z	36.774	{'UnitID': 0}
2022-07-05T14:24:41.599Z	36.838	{'UnitID': 1}
2022-07-05T14:24:51.477Z	36.716	{'UnitID': 2}
2022-07-05T14:24:56.367Z	36.764	{'UnitID': 0}
2022-07-05T14:24:56.548Z	36.842	{'UnitID': 1}
2022-07-05T14:25:06.410Z	36.726	{'UnitID': 2}
2022-07-05T14:25:11.384Z	36.772	{'UnitID': 0}
2022-07-05T14:25:11.611Z	36.842	{'UnitID': 1}
2022-07-05T14:25:21.434Z	36.721	{'UnitID': 2}
2022-07-05T14:25:26.386Z	36.771	{'UnitID': 0}
2022-07-05T14:25:26.571Z	36.836	{'UnitID': 1}
2022-07-05T14:25:36.435Z	36.722	{'UnitID': 2}
2022-07-05T14:25:41.366Z	36.778	{'UnitID': 0}
2022-07-05T14:25:41.571Z	36.839	{'UnitID': 1}
2022-07-05T14:25:51.440Z	36.724	{'UnitID': 2}
2022-07-05T14:25:56.484Z	36.78	{'UnitID': 0}
2022-07-05T14:25:56.597Z	36.842	{'UnitID': 1}
2022-07-05T14:26:06.443Z	36.717	{'UnitID': 2}
2022-07-05T14:26:11.473Z	36.773	{'UnitID': 0}
2022-07-05T14:26:11.648Z	36.844	{'UnitID': 1}
2022-07-05T14:26:21.443Z	36.722	{'UnitID': 2}
2022-07-05T14:26:26.462Z	36.777	{'UnitID': 0}
2022-07-05T14:26:26.615Z	36.847	{'UnitID': 1}
2022-07-05T14:26:36.469Z	36.73	{'UnitID': 2}
2022-07-05T14:26:41.432Z	36.776	{'UnitID': 0}
2022-07-05T14:26:41.599Z	36.841	{'UnitID': 1}
2022-07-05T14:26:51.424Z	36.728	{'UnitID': 2}
2022-07-05T14:26:56.406Z	36.775	{'UnitID': 0}
2022-07-05T14:26:56.582Z	36.847	{'UnitID': 1}
2022-07-05T14:27:06.397Z	36.726	{'UnitID': 2}
2022-07-05T14:27:11.522Z	36.771	{'UnitID': 0}
2022-07-05T14:27:11.643Z	36.848	{'UnitID': 1}
2022-07-05T14:27:21.416Z	36.717	{'UnitID': 2}
2022-07-05T14:27:26.424Z	36.783	{'UnitID': 0}
2022-07-05T14:27:26.624Z	36.842	{'UnitID': 1}
2022-07-05T14:27:36.451Z	36.735	{'UnitID': 2}
2022-07-05T14:27:41.473Z	36.783	{'UnitID': 0}
2022-07-05T14:27:41.630Z	36.845	{'UnitID': 1}
2022-07-05T14:27:51.432Z	36.726	{'UnitID': 2}
2022-07-05T14:27:56.459Z	36.777	{'UnitID': 0}
2022-07-05T14:27:56.604Z	36.84	{'UnitID': 1}
2022-07-05T14:28:06.433Z	36.734	{'UnitID': 2}
2022-07-05T14:28:11.428Z	36.782	{'UnitID': 0}
2022-07-05T14:28:11.627Z	36.848	{'UnitID': 1}
2022-07-05T14:28:21.432Z	36.727	{'UnitID': 2}
2022-07-05T14:28:27.393Z	36.784	{'UnitID': 0}
2022-07-05T14:28:27.560Z	36.845	{'UnitID': 1}
2022-07-05T14:28:36.458Z	36.725	{'UnitID': 2}
2022-07-05T14:28:41.446Z	36.782	{'UnitID': 0}
2022-07-05T14:28:41.614Z	36.849	{'UnitID': 1}
2022-07-05T14:28:51.429Z	36.726	{'UnitID': 2}
2022-07-05T14:28:56.412Z	36.779	{'UnitID': 0}
2022-07-05T14:28:56.624Z	36.844	{'UnitID': 1}
2022-07-05T14:29:06.432Z	36.727	{'UnitID': 2}
2022-07-05T14:29:11.439Z	36.776	{'UnitID': 0}
2022-07-05T14:29:11.601Z	36.852	{'UnitID': 1}
2022-07-05T14:29:21.444Z	36.732	{'UnitID': 2}
2022-07-05T14:29:26.589Z	36.781	{'UnitID': 0}
2022-07-05T14:29:26.765Z	36.843	{'UnitID': 1}
2022-07-05T14:29:36.459Z	36.741	{'UnitID': 2}
2022-07-05T14:29:41.387Z	36.784	{'UnitID': 0}
2022-07-05T14:29:41.557Z	36.845	{'UnitID': 1}
2022-07-05T14:29:51.406Z	36.73	{'UnitID': 2}
2022-07-05T14:29:56.740Z	36.783	{'UnitID': 0}
2022-07-05T14:29:57.041Z	36.848	{'UnitID': 1}
2022-07-05T14:30:06.395Z	36.726	{'UnitID': 2}
2022-07-05T14:30:11.371Z	36.781	{'UnitID': 0}
2022-07-05T14:30:11.531Z	36.854	{'UnitID': 1}
2022-07-05T14:30:21.404Z	36.739	{'UnitID': 2}
2022-07-05T14:30:26.412Z	36.788	{'UnitID': 0}
2022-07-05T14:30:26.581Z	36.854	{'UnitID': 1}
2022-07-05T14:30:36.416Z	36.735	{'UnitID': 2}
2022-07-05T14:30:41.377Z	36.785	{'UnitID': 0}
2022-07-05T14:30:41.534Z	36.85	{'UnitID': 1}
2022-07-05T14:30:51.398Z	36.739	{'UnitID': 2}
2022-07-05T14:30:56.416Z	36.782	{'UnitID': 0}
2022-07-05T14:30:56.536Z	36.852	{'UnitID': 1}
2022-07-05T14:31:06.458Z	36.733	{'UnitID': 2}
2022-07-05T14:31:11.561Z	36.791	{'UnitID': 0}
2022-07-05T14:31:11.722Z	36.856	{'UnitID': 1}
2022-07-05T14:31:21.498Z	36.735	{'UnitID': 2}
2022-07-05T14:31:26.556Z	36.785	{'UnitID': 0}
2022-07-05T14:31:26.644Z	36.847	{'UnitID': 1}
2022-07-05T14:31:36.349Z	36.74	{'UnitID': 2}
2022-07-05T14:31:41.750Z	36.786	{'UnitID': 0}
2022-07-05T14:31:41.863Z	36.857	{'UnitID': 1}
2022-07-05T14:31:51.409Z	36.74	{'UnitID': 2}
2022-07-05T14:31:56.480Z	36.791	{'UnitID': 0}
2022-07-05T14:31:56.670Z	36.846	{'UnitID': 1}
2022-07-05T14:32:06.398Z	36.741	{'UnitID': 2}
2022-07-05T14:32:11.368Z	36.789	{'UnitID': 0}
2022-07-05T14:32:11.525Z	36.851	{'UnitID': 1}
2022-07-05T14:32:21.410Z	36.732	{'UnitID': 2}
2022-07-05T14:32:26.420Z	36.791	{'UnitID': 0}
2022-07-05T14:32:26.558Z	36.848	{'UnitID': 1}
2022-07-05T14:32:36.450Z	36.74	{'UnitID': 2}
2022-07-05T14:32:41.401Z	36.793	{'UnitID': 0}
2022-07-05T14:32:41.605Z	36.849	{'UnitID': 1}
2022-07-05T14:32:51.415Z	36.743	{'UnitID': 2}
2022-07-05T14:32:56.421Z	36.785	{'UnitID': 0}
2022-07-05T14:32:56.633Z	36.846	{'UnitID': 1}
2022-07-05T14:33:07.076Z	36.731	{'UnitID': 2}
2022-07-05T14:33:11.391Z	36.794	{'UnitID': 0}
2022-07-05T14:33:11.540Z	36.852	{'UnitID': 1}
2022-07-05T14:33:21.373Z	36.739	{'UnitID': 2}
2022-07-05T14:33:26.366Z	36.792	{'UnitID': 0}
2022-07-05T14:33:26.571Z	36.853	{'UnitID': 1}
2022-07-05T14:33:36.408Z	36.738	{'UnitID': 2}
2022-07-05T14:33:41.370Z	36.79	{'UnitID': 0}
2022-07-05T14:33:41.535Z	36.855	{'UnitID': 1}
2022-07-05T14:33:51.406Z	36.74	{'UnitID': 2}
2022-07-05T14:33:56.426Z	36.78	{'UnitID': 0}
2022-07-05T14:33:56.577Z	36.853	{'UnitID': 1}
2022-07-05T14:34:06.424Z	36.737	{'UnitID': 2}
2022-07-05T14:34:11.385Z	36.789	{'UnitID': 0}
2022-07-05T14:34:11.547Z	36.853	{'UnitID': 1}
2022-07-05T14:34:21.413Z	36.741	{'UnitID': 2}
2022-07-05T14:34:26.426Z	36.788	{'UnitID': 0}
2022-07-05T14:34:26.573Z	36.85	{'UnitID': 1}
2022-07-05T14:34:36.408Z	36.744	{'UnitID': 2}
2022-07-05T14:34:41.392Z	36.799	{'UnitID': 0}
2022-07-05T14:34:41.548Z	36.849	{'UnitID': 1}
2022-07-05T14:34:51.436Z	36.735	{'UnitID': 2}
2022-07-05T14:34:57.385Z	36.786	{'UnitID': 0}
2022-07-05T14:34:57.532Z	36.848	{'UnitID': 1}
2022-07-05T14:35:06.373Z	36.745	{'UnitID': 2}
2022-07-05T14:35:12.396Z	36.789	{'UnitID': 0}
2022-07-05T14:35:12.553Z	36.847	{'UnitID': 1}
2022-07-05T14:35:21.423Z	36.749	{'UnitID': 2}
2022-07-05T14:35:26.389Z	36.79	{'UnitID': 0}
2022-07-05T14:35:26.553Z	36.852	{'UnitID': 1}
2022-07-05T14:35:36.399Z	36.739	{'UnitID': 2}
2022-07-05T14:35:41.386Z	36.791	{'UnitID': 0}
2022-07-05T14:35:41.562Z	36.854	{'UnitID': 1}
2022-07-05T14:35:51.413Z	36.744	{'UnitID': 2}
2022-07-05T14:35:56.408Z	36.785	{'UnitID': 0}
2022-07-05T14:35:56.512Z	36.856	{'UnitID': 1}
2022-07-05T14:36:06.411Z	36.74	{'UnitID': 2}
2022-07-05T14:36:11.946Z	36.794	{'UnitID': 0}
2022-07-05T14:36:12.112Z	36.853	{'UnitID': 1}
2022-07-05T14:36:21.424Z	36.749	{'UnitID': 2}
2022-07-05T14:36:26.431Z	36.794	{'UnitID': 0}
2022-07-05T14:36:26.599Z	36.848	{'UnitID': 1}
2022-07-05T14:36:36.420Z	36.738	{'UnitID': 2}
2022-07-05T14:36:41.453Z	36.789	{'UnitID': 0}
2022-07-05T14:36:41.600Z	36.853	{'UnitID': 1}
2022-07-05T14:36:51.430Z	36.743	{'UnitID': 2}
2022-07-05T14:36:56.494Z	36.791	{'UnitID': 0}
2022-07-05T14:36:56.668Z	36.851	{'UnitID': 1}
2022-07-05T14:37:06.422Z	36.749	{'UnitID': 2}
2022-07-05T14:37:11.722Z	36.791	{'UnitID': 0}
2022-07-05T14:37:11.811Z	36.85	{'UnitID': 1}
2022-07-05T14:37:21.424Z	36.746	{'UnitID': 2}
2022-07-05T14:37:26.377Z	36.793	{'UnitID': 0}
2022-07-05T14:37:26.539Z	36.848	{'UnitID': 1}
2022-07-05T14:37:36.415Z	36.748	{'UnitID': 2}
2022-07-05T14:37:41.373Z	36.79	{'UnitID': 0}
2022-07-05T14:37:41.513Z	36.859	{'UnitID': 1}
2022-07-05T14:37:51.440Z	36.744	{'UnitID': 2}
2022-07-05T14:37:56.465Z	36.796	{'UnitID': 0}
2022-07-05T14:37:56.597Z	36.856	{'UnitID': 1}
2022-07-05T14:38:06.408Z	36.744	{'UnitID': 2}
2022-07-05T14:38:11.371Z	36.791	{'UnitID': 0}
2022-07-05T14:38:11.559Z	36.855	{'UnitID': 1}
2022-07-05T14:38:21.410Z	36.741	{'UnitID': 2}
2022-07-05T14:38:26.364Z	36.791	{'UnitID': 0}
2022-07-05T14:38:26.526Z	36.854	{'UnitID': 1}
2022-07-05T14:38:36.427Z	36.744	{'UnitID': 2}
2022-07-05T14:38:41.406Z	36.791	{'UnitID': 0}
2022-07-05T14:38:41.573Z	36.847	{'UnitID': 1}
2022-07-05T14:38:51.436Z	36.755	{'UnitID': 2}
2022-07-05T14:38:56.508Z	36.798	{'UnitID': 0}
2022-07-05T14:38:56.689Z	36.851	{'UnitID': 1}
2022-07-05T14:39:06.362Z	36.749	{'UnitID': 2}
2022-07-05T14:39:11.350Z	36.796	{'UnitID': 0}
2022-07-05T14:39:11.490Z	36.864	{'UnitID': 1}
2022-07-05T14:39:21.405Z	36.75	{'UnitID': 2}
2022-07-05T14:39:26.402Z	36.795	{'UnitID': 0}
2022-07-05T14:39:26.548Z	36.857	{'UnitID': 1}
2022-07-05T14:39:36.396Z	36.751	{'UnitID': 2}
2022-07-05T14:39:41.363Z	36.802	{'UnitID': 0}
2022-07-05T14:39:41.545Z	36.858	{'UnitID': 1}
2022-07-05T14:39:51.393Z	36.753	{'UnitID': 2}
2022-07-05T14:39:56.384Z	36.8	{'UnitID': 0}
2022-07-05T14:39:56.547Z	36.862	{'UnitID': 1}
2022-07-05T14:40:06.410Z	36.748	{'UnitID': 2}
2022-07-05T14:40:11.404Z	36.797	{'UnitID': 0}
2022-07-05T14:40:11.543Z	36.847	{'UnitID': 1}
2022-07-05T14:40:21.383Z	36.744	{'UnitID': 2}
2022-07-05T14:40:26.355Z	36.8	{'UnitID': 0}
2022-07-05T14:40:26.536Z	36.854	{'UnitID': 1}
2022-07-05T14:40:36.392Z	36.755	{'UnitID': 2}
2022-07-05T14:40:41.366Z	36.799	{'UnitID': 0}
2022-07-05T14:40:41.554Z	36.859	{'UnitID': 1}
2022-07-05T14:40:51.389Z	36.75	{'UnitID': 2}
2022-07-05T14:40:56.502Z	36.799	{'UnitID': 0}
2022-07-05T14:40:56.688Z	36.856	{'UnitID': 1}
2022-07-05T14:41:06.412Z	36.755	{'UnitID': 2}
2022-07-05T14:41:11.361Z	36.798	{'UnitID': 0}
2022-07-05T14:41:11.548Z	36.862	{'UnitID': 1}
2022-07-05T14:41:21.405Z	36.752	{'UnitID': 2}
2022-07-05T14:41:26.431Z	36.802	{'UnitID': 0}
2022-07-05T14:41:26.554Z	36.863	{'UnitID': 1}
2022-07-05T14:41:36.409Z	36.757	{'UnitID': 2}
2022-07-05T14:41:41.347Z	36.798	{'UnitID': 0}
2022-07-05T14:41:41.499Z	36.856	{'UnitID': 1}
2022-07-05T14:41:51.397Z	36.754	{'UnitID': 2}
2022-07-05T14:41:56.377Z	36.796	{'UnitID': 0}
2022-07-05T14:41:56.529Z	36.858	{'UnitID': 1}
2022-07-05T14:42:06.422Z	36.752	{'UnitID': 2}
2022-07-05T14:42:11.330Z	36.797	{'UnitID': 0}
2022-07-05T14:42:11.494Z	36.858	{'UnitID': 1}
2022-07-05T14:42:21.427Z	36.75	{'UnitID': 2}
2022-07-05T14:42:26.445Z	36.799	{'UnitID': 0}
2022-07-05T14:42:26.656Z	36.865	{'UnitID': 1}
2022-07-05T14:42:36.406Z	36.766	{'UnitID': 2}
2022-07-05T14:42:41.454Z	36.798	{'UnitID': 0}
2022-07-05T14:42:41.585Z	36.857	{'UnitID': 1}
2022-07-05T14:42:51.437Z	36.763	{'UnitID': 2}
2022-07-05T14:42:56.386Z	36.797	{'UnitID': 0}
2022-07-05T14:42:56.652Z	36.863	{'UnitID': 1}
2022-07-05T14:43:06.439Z	36.756	{'UnitID': 2}
2022-07-05T14:43:11.409Z	36.802	{'UnitID': 0}
2022-07-05T14:43:11.575Z	36.862	{'UnitID': 1}
2022-07-05T14:43:21.459Z	36.754	{'UnitID': 2}
2022-07-05T14:43:26.557Z	36.797	{'UnitID': 0}
2022-07-05T14:43:26.753Z	36.863	{'UnitID': 1}
2022-07-05T14:43:36.461Z	36.755	{'UnitID': 2}
2022-07-05T14:43:41.403Z	36.799	{'UnitID': 0}
2022-07-05T14:43:41.614Z	36.864	{'UnitID': 1}
2022-07-05T14:43:51.415Z	36.767	{'UnitID': 2}
2022-07-05T14:43:57.010Z	36.863	{'UnitID': 1}
2022-07-05T14:43:57.053Z	36.804	{'UnitID': 0}
2022-07-05T14:43:57.391Z	36.863	{'UnitID': 1}
2022-07-05T14:44:06.412Z	36.76	{'UnitID': 2}
2022-07-05T14:44:11.599Z	36.858	{'UnitID': 1}
2022-07-05T14:44:11.789Z	36.802	{'UnitID': 0}
2022-07-05T14:44:11.891Z	36.858	{'UnitID': 1}
2022-07-05T14:44:21.429Z	36.761	{'UnitID': 2}
2022-07-05T14:44:26.714Z	36.855	{'UnitID': 1}
2022-07-05T14:44:26.735Z	36.806	{'UnitID': 0}
2022-07-05T14:44:26.915Z	36.855	{'UnitID': 1}
2022-07-05T14:44:36.432Z	36.765	{'UnitID': 2}
2022-07-05T14:44:41.584Z	36.863	{'UnitID': 1}
2022-07-05T14:44:41.653Z	36.797	{'UnitID': 0}
2022-07-05T14:44:41.901Z	36.863	{'UnitID': 1}
2022-07-05T14:44:51.525Z	36.754	{'UnitID': 2}
2022-07-05T14:44:56.500Z	36.86	{'UnitID': 1}
2022-07-05T14:44:56.565Z	36.794	{'UnitID': 0}
2022-07-05T14:44:56.716Z	36.854	{'UnitID': 1}
2022-07-05T14:45:06.581Z	36.759	{'UnitID': 2}
2022-07-05T14:45:11.504Z	36.862	{'UnitID': 1}
2022-07-05T14:45:11.612Z	36.803	{'UnitID': 0}
2022-07-05T14:45:11.706Z	36.862	{'UnitID': 1}
2022-07-05T14:45:21.456Z	36.761	{'UnitID': 2}
2022-07-05T14:45:26.523Z	36.803	{'UnitID': 0}
2022-07-05T14:45:26.552Z	36.866	{'UnitID': 1}
2022-07-05T14:45:26.762Z	36.866	{'UnitID': 1}
2022-07-05T14:45:36.486Z	36.751	{'UnitID': 2}
2022-07-05T14:45:41.521Z	36.866	{'UnitID': 1}
2022-07-05T14:45:41.543Z	36.809	{'UnitID': 0}
2022-07-05T14:45:41.738Z	36.866	{'UnitID': 1}
2022-07-05T14:45:51.507Z	36.766	{'UnitID': 2}
2022-07-05T14:45:56.865Z	36.864	{'UnitID': 1}
2022-07-05T14:45:56.874Z	36.802	{'UnitID': 0}
2022-07-05T14:45:57.127Z	36.864	{'UnitID': 1}
2022-07-05T14:46:11.198Z	36.865	{'UnitID': 1}
2022-07-05T14:46:26.206Z	36.859	{'UnitID': 1}
2022-07-05T14:46:41.286Z	36.857	{'UnitID': 1}
2022-07-05T14:46:56.201Z	36.865	{'UnitID': 1}
2022-07-05T14:47:11.178Z	36.865	{'UnitID': 1}
2022-07-05T14:47:26.194Z	36.86	{'UnitID': 1}
2022-07-05T14:47:41.721Z	36.867	{'UnitID': 1}
2022-07-05T14:47:56.240Z	36.866	{'UnitID': 1}
2022-07-05T14:48:11.215Z	36.858	{'UnitID': 1}
2022-07-05T14:48:26.208Z	36.862	{'UnitID': 1}
2022-07-05T14:48:41.216Z	36.866	{'UnitID': 1}
2022-07-05T14:48:56.222Z	36.863	{'UnitID': 1}
2022-07-05T14:49:11.215Z	36.868	{'UnitID': 1}
2022-07-05T14:49:26.222Z	36.872	{'UnitID': 1}
2022-07-05T14:49:41.220Z	36.861	{'UnitID': 1}
2022-07-05T14:49:56.298Z	36.866	{'UnitID': 1}
2022-07-05T14:50:11.241Z	36.869	{'UnitID': 1}
2022-07-05T14:50:26.208Z	36.865	{'UnitID': 1}
2022-07-05T14:50:41.206Z	36.869	{'UnitID': 1}
2022-07-05T14:50:56.251Z	36.864	{'UnitID': 1}
2022-07-05T14:51:11.248Z	36.871	{'UnitID': 1}
2022-07-05T14:51:26.205Z	36.868	{'UnitID': 1}
2022-07-05T14:51:41.204Z	36.864	{'UnitID': 1}
2022-07-05T14:51:56.321Z	36.872	{'UnitID': 1}
2022-07-05T14:52:11.222Z	36.868	{'UnitID': 1}
2022-07-05T14:52:26.244Z	36.868	{'UnitID': 1}
2022-07-05T14:52:41.243Z	36.865	{'UnitID': 1}
2022-07-05T14:52:57.202Z	36.872	{'UnitID': 1}
2022-07-05T14:52:57.662Z	36.872	{'UnitID': 1}
2022-07-05T14:53:11.486Z	36.871	{'UnitID': 1}
2022-07-05T14:53:11.724Z	36.871	{'UnitID': 1}
2022-07-05T14:53:26.488Z	36.866	{'UnitID': 1}
2022-07-05T14:53:26.719Z	36.866	{'UnitID': 1}
2022-07-05T14:53:41.282Z	36.866	{'UnitID': 1}
2022-07-05T14:53:41.619Z	36.866	{'UnitID': 1}
2022-07-05T14:53:56.506Z	36.873	{'UnitID': 1}
2022-07-05T14:53:56.783Z	36.873	{'UnitID': 1}
2022-07-05T14:54:11.416Z	36.876	{'UnitID': 1}
2022-07-05T14:54:11.732Z	36.876	{'UnitID': 1}
2022-07-05T14:54:26.334Z	36.871	{'UnitID': 1}
2022-07-05T14:54:26.664Z	36.871	{'UnitID': 1}
2022-07-05T14:54:41.412Z	36.875	{'UnitID': 1}
2022-07-05T14:54:41.687Z	36.875	{'UnitID': 1}
2022-07-05T14:54:56.277Z	36.867	{'UnitID': 1}
2022-07-05T14:54:56.572Z	36.871	{'UnitID': 1}
2022-07-05T14:55:11.309Z	36.869	{'UnitID': 1}
2022-07-05T14:55:11.592Z	36.869	{'UnitID': 1}
2022-07-05T14:55:26.434Z	36.867	{'UnitID': 1}
2022-07-05T14:55:26.711Z	36.867	{'UnitID': 1}
2022-07-05T14:55:41.401Z	36.871	{'UnitID': 1}
2022-07-05T14:55:41.674Z	36.871	{'UnitID': 1}
2022-07-05T14:55:56.421Z	36.873	{'UnitID': 1}
2022-07-05T14:55:56.693Z	36.873	{'UnitID': 1}
2022-07-05T14:56:11.492Z	36.87	{'UnitID': 1}
2022-07-05T14:56:11.720Z	36.874	{'UnitID': 1}
2022-07-05T14:56:26.657Z	36.875	{'UnitID': 1}
2022-07-05T14:56:26.970Z	36.875	{'UnitID': 1}
2022-07-05T14:56:41.435Z	36.878	{'UnitID': 1}
2022-07-05T14:56:41.792Z	36.878	{'UnitID': 1}
2022-07-05T14:56:57.168Z	36.872	{'UnitID': 1}
2022-07-05T14:56:57.308Z	36.872	{'UnitID': 1}
2022-07-05T14:57:11.519Z	36.872	{'UnitID': 1}
2022-07-05T14:57:11.835Z	36.872	{'UnitID': 1}
2022-07-05T14:57:26.547Z	36.87	{'UnitID': 1}
2022-07-05T14:57:26.793Z	36.87	{'UnitID': 1}
2022-07-05T14:57:41.449Z	36.869	{'UnitID': 1}
2022-07-05T14:57:41.795Z	36.869	{'UnitID': 1}
2022-07-05T14:57:56.546Z	36.866	{'UnitID': 1}
2022-07-05T14:57:56.872Z	36.866	{'UnitID': 1}
2022-07-05T14:58:11.514Z	36.876	{'UnitID': 1}
2022-07-05T14:58:11.812Z	36.876	{'UnitID': 1}
2022-07-05T14:58:26.764Z	36.872	{'UnitID': 1}
2022-07-05T14:58:27.081Z	36.882	{'UnitID': 1}
2022-07-05T14:58:41.577Z	36.872	{'UnitID': 1}
2022-07-05T14:58:41.913Z	36.872	{'UnitID': 1}
2022-07-05T14:58:56.520Z	36.884	{'UnitID': 1}
2022-07-05T14:58:56.745Z	36.884	{'UnitID': 1}
2022-07-05T14:59:11.571Z	36.879	{'UnitID': 1}
2022-07-05T14:59:11.891Z	36.879	{'UnitID': 1}
2022-07-05T14:59:26.409Z	36.877	{'UnitID': 1}
2022-07-05T14:59:26.701Z	36.877	{'UnitID': 1}
2022-07-05T14:59:41.509Z	36.875	{'UnitID': 1}
2022-07-05T14:59:41.874Z	36.875	{'UnitID': 1}
2022-07-05T14:59:56.465Z	36.758	{'UnitID': 3}
2022-07-05T14:59:57.248Z	36.882	{'UnitID': 1}
2022-07-05T14:59:57.689Z	36.877	{'UnitID': 1}
2022-07-05T15:00:11.160Z	36.76	{'UnitID': 3}
2022-07-05T15:00:11.776Z	36.878	{'UnitID': 1}
2022-07-05T15:00:12.367Z	36.878	{'UnitID': 1}
2022-07-05T15:00:26.236Z	36.767	{'UnitID': 3}
2022-07-05T15:00:26.862Z	36.877	{'UnitID': 1}
2022-07-05T15:00:27.298Z	36.877	{'UnitID': 1}
2022-07-05T15:00:41.189Z	36.758	{'UnitID': 3}
2022-07-05T15:00:41.628Z	36.873	{'UnitID': 1}
2022-07-05T15:00:42.181Z	36.873	{'UnitID': 1}
2022-07-05T15:00:56.295Z	36.762	{'UnitID': 3}
2022-07-05T15:00:56.912Z	36.873	{'UnitID': 1}
2022-07-05T15:00:57.282Z	36.873	{'UnitID': 1}
2022-07-05T15:01:11.252Z	36.762	{'UnitID': 3}
2022-07-05T15:01:12.084Z	36.871	{'UnitID': 1}
2022-07-05T15:01:12.388Z	36.871	{'UnitID': 1}
2022-07-05T15:01:26.274Z	36.757	{'UnitID': 3}
2022-07-05T15:01:26.950Z	36.875	{'UnitID': 1}
2022-07-05T15:01:27.318Z	36.875	{'UnitID': 1}
2022-07-05T15:01:41.251Z	36.76	{'UnitID': 3}
2022-07-05T15:01:41.751Z	36.882	{'UnitID': 1}
2022-07-05T15:01:42.367Z	36.879	{'UnitID': 1}
2022-07-05T15:01:56.271Z	36.763	{'UnitID': 3}
2022-07-05T15:01:57.006Z	36.884	{'UnitID': 1}
2022-07-05T15:01:57.373Z	36.884	{'UnitID': 1}
2022-07-05T15:02:11.297Z	36.768	{'UnitID': 3}
2022-07-05T15:02:11.987Z	36.88	{'UnitID': 1}
2022-07-05T15:02:12.588Z	36.88	{'UnitID': 1}
2022-07-05T15:02:26.198Z	36.763	{'UnitID': 3}
2022-07-05T15:02:26.687Z	36.884	{'UnitID': 1}
2022-07-05T15:02:27.065Z	36.884	{'UnitID': 1}
2022-07-05T15:02:41.250Z	36.761	{'UnitID': 3}
2022-07-05T15:02:41.677Z	36.879	{'UnitID': 1}
2022-07-05T15:02:42.357Z	36.879	{'UnitID': 1}
2022-07-05T15:02:56.188Z	36.763	{'UnitID': 3}
2022-07-05T15:02:56.792Z	36.875	{'UnitID': 1}
2022-07-05T15:02:57.349Z	36.875	{'UnitID': 1}
2022-07-05T15:03:11.179Z	36.768	{'UnitID': 3}
2022-07-05T15:03:11.920Z	36.88	{'UnitID': 1}
2022-07-05T15:03:12.497Z	36.88	{'UnitID': 1}
2022-07-05T15:03:26.248Z	36.766	{'UnitID': 3}
2022-07-05T15:03:26.802Z	36.888	{'UnitID': 1}
2022-07-05T15:03:27.151Z	36.888	{'UnitID': 1}
2022-07-05T15:03:41.135Z	36.762	{'UnitID': 3}
2022-07-05T15:03:41.611Z	36.883	{'UnitID': 1}
2022-07-05T15:03:42.134Z	36.883	{'UnitID': 1}
2022-07-05T15:03:56.136Z	36.77	{'UnitID': 3}
2022-07-05T15:03:56.612Z	36.881	{'UnitID': 1}
2022-07-05T15:03:57.106Z	36.881	{'UnitID': 1}
2022-07-05T15:04:11.302Z	36.774	{'UnitID': 3}
2022-07-05T15:04:11.779Z	36.883	{'UnitID': 1}
2022-07-05T15:04:12.431Z	36.883	{'UnitID': 1}
2022-07-05T15:04:26.192Z	36.768	{'UnitID': 3}
2022-07-05T15:04:26.707Z	36.882	{'UnitID': 1}
2022-07-05T15:04:27.272Z	36.882	{'UnitID': 1}
2022-07-05T15:04:41.355Z	36.77	{'UnitID': 3}
2022-07-05T15:04:41.851Z	36.891	{'UnitID': 1}
2022-07-05T15:04:42.274Z	36.891	{'UnitID': 1}
2022-07-05T15:04:56.181Z	36.775	{'UnitID': 3}
2022-07-05T15:04:56.954Z	36.883	{'UnitID': 1}
2022-07-05T15:04:57.399Z	36.883	{'UnitID': 1}
2022-07-05T15:05:11.133Z	36.767	{'UnitID': 3}
2022-07-05T15:05:11.580Z	36.878	{'UnitID': 1}
2022-07-05T15:05:11.942Z	36.878	{'UnitID': 1}
2022-07-05T15:05:26.215Z	36.775	{'UnitID': 3}
2022-07-05T15:05:26.737Z	36.882	{'UnitID': 1}
2022-07-05T15:05:27.162Z	36.882	{'UnitID': 1}
2022-07-05T15:05:41.232Z	36.776	{'UnitID': 3}
2022-07-05T15:05:41.725Z	36.882	{'UnitID': 1}
2022-07-05T15:05:42.096Z	36.879	{'UnitID': 1}
2022-07-05T15:05:56.196Z	36.776	{'UnitID': 3}
2022-07-05T15:05:56.873Z	36.887	{'UnitID': 1}
2022-07-05T15:05:57.224Z	36.887	{'UnitID': 1}
2022-07-05T15:06:11.265Z	36.776	{'UnitID': 3}
2022-07-05T15:06:11.800Z	36.878	{'UnitID': 1}
2022-07-05T15:06:12.349Z	36.878	{'UnitID': 1}
2022-07-05T15:06:26.252Z	36.773	{'UnitID': 3}
2022-07-05T15:06:26.694Z	36.888	{'UnitID': 1}
2022-07-05T15:06:27.094Z	36.888	{'UnitID': 1}
2022-07-05T15:06:41.265Z	36.781	{'UnitID': 3}
2022-07-05T15:06:41.889Z	36.881	{'UnitID': 1}
2022-07-05T15:06:42.297Z	36.881	{'UnitID': 1}
2022-07-05T15:06:56.137Z	36.777	{'UnitID': 3}
2022-07-05T15:06:56.555Z	36.878	{'UnitID': 1}
2022-07-05T15:06:57.098Z	36.878	{'UnitID': 1}
2022-07-05T15:07:11.167Z	36.772	{'UnitID': 3}
2022-07-05T15:07:11.633Z	36.887	{'UnitID': 1}
2022-07-05T15:07:11.947Z	36.887	{'UnitID': 1}
2022-07-05T15:07:26.299Z	36.777	{'UnitID': 3}
2022-07-05T15:07:26.907Z	36.879	{'UnitID': 1}
2022-07-05T15:07:27.309Z	36.879	{'UnitID': 1}
2022-07-05T15:07:41.195Z	36.781	{'UnitID': 3}
2022-07-05T15:07:41.550Z	36.879	{'UnitID': 1}
2022-07-05T15:07:42.024Z	36.879	{'UnitID': 1}
2022-07-05T15:07:56.170Z	36.78	{'UnitID': 3}
2022-07-05T15:07:56.596Z	36.887	{'UnitID': 1}
2022-07-05T15:07:56.918Z	36.887	{'UnitID': 1}
2022-07-05T15:08:11.161Z	36.777	{'UnitID': 3}
2022-07-05T15:08:11.518Z	36.884	{'UnitID': 1}
2022-07-05T15:08:11.907Z	36.884	{'UnitID': 1}
2022-07-05T15:08:26.175Z	36.784	{'UnitID': 3}
2022-07-05T15:08:26.522Z	36.877	{'UnitID': 1}
2022-07-05T15:08:26.928Z	36.877	{'UnitID': 1}
2022-07-05T15:11:15.828Z	36.783	{'UnitID': 3}
2022-07-05T15:11:30.800Z	36.788	{'UnitID': 3}
2022-07-05T15:11:45.797Z	36.772	{'UnitID': 3}
2022-07-05T15:12:00.820Z	36.784	{'UnitID': 3}
2022-07-05T15:12:15.795Z	36.778	{'UnitID': 3}
2022-07-05T15:12:30.806Z	36.787	{'UnitID': 3}
2022-07-05T15:12:31.155Z	36.842	{'UnitID': 0}
2022-07-05T15:12:45.798Z	36.784	{'UnitID': 3}
2022-07-05T15:12:46.076Z	36.833	{'UnitID': 0}
2022-07-05T15:13:00.795Z	36.79	{'UnitID': 3}
2022-07-05T15:13:01.065Z	36.843	{'UnitID': 0}
2022-07-05T15:13:15.804Z	36.783	{'UnitID': 3}
2022-07-05T15:13:16.049Z	36.839	{'UnitID': 0}
2022-07-05T15:13:30.801Z	36.784	{'UnitID': 3}
2022-07-05T15:13:31.095Z	36.84	{'UnitID': 0}
2022-07-05T15:13:45.798Z	36.786	{'UnitID': 3}
2022-07-05T15:13:46.053Z	36.846	{'UnitID': 0}
2022-07-05T15:14:00.806Z	36.781	{'UnitID': 3}
2022-07-05T15:14:01.055Z	36.833	{'UnitID': 0}
2022-07-05T15:14:15.797Z	36.785	{'UnitID': 3}
2022-07-05T15:14:16.089Z	36.845	{'UnitID': 0}
2022-07-05T15:14:30.796Z	36.787	{'UnitID': 3}
2022-07-05T15:14:31.059Z	36.843	{'UnitID': 0}
2022-07-05T15:14:45.795Z	36.788	{'UnitID': 3}
2022-07-05T15:14:46.032Z	36.844	{'UnitID': 0}
2022-07-05T15:15:00.801Z	36.787	{'UnitID': 3}
2022-07-05T15:15:01.030Z	36.839	{'UnitID': 0}
2022-07-05T15:15:15.796Z	36.784	{'UnitID': 3}
2022-07-05T15:15:16.083Z	36.845	{'UnitID': 0}
2022-07-05T15:15:30.801Z	36.787	{'UnitID': 3}
2022-07-05T15:15:31.965Z	36.843	{'UnitID': 0}
2022-07-05T15:15:45.793Z	36.783	{'UnitID': 3}
2022-07-05T15:15:46.059Z	36.847	{'UnitID': 0}
2022-07-05T15:16:00.799Z	36.78	{'UnitID': 3}
2022-07-05T15:16:01.075Z	36.842	{'UnitID': 0}
2022-07-05T15:16:15.798Z	36.791	{'UnitID': 3}
2022-07-05T15:16:16.022Z	36.842	{'UnitID': 0}
2022-07-05T15:16:30.795Z	36.789	{'UnitID': 3}
2022-07-05T15:16:31.037Z	36.846	{'UnitID': 0}
2022-07-05T15:16:45.792Z	36.785	{'UnitID': 3}
2022-07-05T15:16:46.025Z	36.844	{'UnitID': 0}
2022-07-05T15:17:00.793Z	36.783	{'UnitID': 3}
2022-07-05T15:17:01.037Z	36.853	{'UnitID': 0}
2022-07-05T15:17:15.792Z	36.79	{'UnitID': 3}
2022-07-05T15:17:16.075Z	36.838	{'UnitID': 0}
2022-07-05T15:17:30.797Z	36.78	{'UnitID': 3}
2022-07-05T15:17:31.081Z	36.846	{'UnitID': 0}
2022-07-05T15:17:45.789Z	36.796	{'UnitID': 3}
2022-07-05T15:17:46.049Z	36.846	{'UnitID': 0}
2022-07-05T15:17:56.162Z	36.895	{'UnitID': 1}
2022-07-05T15:18:00.805Z	36.788	{'UnitID': 3}
2022-07-05T15:18:01.031Z	36.844	{'UnitID': 0}
2022-07-05T15:18:11.069Z	36.898	{'UnitID': 1}
2022-07-05T15:18:15.792Z	36.789	{'UnitID': 3}
2022-07-05T15:18:16.048Z	36.846	{'UnitID': 0}
2022-07-05T15:18:26.103Z	36.898	{'UnitID': 1}
2022-07-05T15:18:30.798Z	36.789	{'UnitID': 3}
2022-07-05T15:18:31.046Z	36.847	{'UnitID': 0}
2022-07-05T15:18:41.088Z	36.898	{'UnitID': 1}
2022-07-05T15:18:45.799Z	36.79	{'UnitID': 3}
2022-07-05T15:18:46.053Z	36.851	{'UnitID': 0}
2022-07-05T15:18:56.101Z	36.888	{'UnitID': 1}
2022-07-05T15:19:00.798Z	36.792	{'UnitID': 3}
2022-07-05T15:19:01.054Z	36.849	{'UnitID': 0}
2022-07-05T15:19:11.071Z	36.9	{'UnitID': 1}
2022-07-05T15:19:15.790Z	36.786	{'UnitID': 3}
2022-07-05T15:19:16.032Z	36.846	{'UnitID': 0}
2022-07-05T15:19:26.096Z	36.896	{'UnitID': 1}
2022-07-05T15:19:30.799Z	36.792	{'UnitID': 3}
2022-07-05T15:19:31.068Z	36.84	{'UnitID': 0}
2022-07-05T15:19:41.082Z	36.895	{'UnitID': 1}
2022-07-05T15:19:45.789Z	36.786	{'UnitID': 3}
2022-07-05T15:19:46.046Z	36.85	{'UnitID': 0}
2022-07-05T15:19:56.068Z	36.894	{'UnitID': 1}
2022-07-05T15:20:00.797Z	36.792	{'UnitID': 3}
2022-07-05T15:20:01.032Z	36.845	{'UnitID': 0}
2022-07-05T15:20:11.068Z	36.888	{'UnitID': 1}
2022-07-05T15:20:15.792Z	36.795	{'UnitID': 3}
2022-07-05T15:20:16.045Z	36.848	{'UnitID': 0}
2022-07-05T15:20:26.098Z	36.897	{'UnitID': 1}
2022-07-05T15:20:30.801Z	36.788	{'UnitID': 3}
2022-07-05T15:20:31.093Z	36.85	{'UnitID': 0}
2022-07-05T15:20:41.098Z	36.895	{'UnitID': 1}
2022-07-05T15:20:45.796Z	36.79	{'UnitID': 3}
2022-07-05T15:20:46.029Z	36.85	{'UnitID': 0}
2022-07-05T15:20:56.071Z	36.903	{'UnitID': 1}
2022-07-05T15:21:00.795Z	36.794	{'UnitID': 3}
2022-07-05T15:21:01.054Z	36.849	{'UnitID': 0}
2022-07-05T15:21:11.075Z	36.901	{'UnitID': 1}
2022-07-05T15:21:15.794Z	36.794	{'UnitID': 3}
2022-07-05T15:21:16.103Z	36.851	{'UnitID': 0}
2022-07-05T15:21:26.095Z	36.9	{'UnitID': 1}
2022-07-05T15:21:30.799Z	36.793	{'UnitID': 3}
2022-07-05T15:21:31.046Z	36.852	{'UnitID': 0}
2022-07-05T15:21:41.082Z	36.899	{'UnitID': 1}
2022-07-05T15:21:45.793Z	36.797	{'UnitID': 3}
2022-07-05T15:21:46.042Z	36.848	{'UnitID': 0}
2022-07-05T15:21:56.086Z	36.896	{'UnitID': 1}
2022-07-05T15:22:00.795Z	36.799	{'UnitID': 3}
2022-07-05T15:22:01.062Z	36.848	{'UnitID': 0}
2022-07-05T15:22:11.112Z	36.887	{'UnitID': 1}
2022-07-05T15:22:15.794Z	36.793	{'UnitID': 3}
2022-07-05T15:22:16.026Z	36.851	{'UnitID': 0}
2022-07-05T15:22:26.095Z	36.902	{'UnitID': 1}
2022-07-05T15:22:30.800Z	36.793	{'UnitID': 3}
2022-07-05T15:22:31.061Z	36.856	{'UnitID': 0}
2022-07-05T15:22:41.098Z	36.892	{'UnitID': 1}
2022-07-05T15:22:45.798Z	36.795	{'UnitID': 3}
2022-07-05T15:22:46.065Z	36.848	{'UnitID': 0}
2022-07-05T15:22:56.104Z	36.891	{'UnitID': 1}
2022-07-05T15:23:00.810Z	36.792	{'UnitID': 3}
2022-07-05T15:23:01.080Z	36.852	{'UnitID': 0}
2022-07-05T15:23:11.076Z	36.9	{'UnitID': 1}
2022-07-05T15:23:15.795Z	36.793	{'UnitID': 3}
2022-07-05T15:23:16.064Z	36.852	{'UnitID': 0}
2022-07-05T15:23:26.073Z	36.891	{'UnitID': 1}
2022-07-05T15:23:30.805Z	36.796	{'UnitID': 3}
2022-07-05T15:23:31.061Z	36.852	{'UnitID': 0}
2022-07-05T15:23:41.087Z	36.895	{'UnitID': 1}
2022-07-05T15:23:45.800Z	36.796	{'UnitID': 3}
2022-07-05T15:23:46.036Z	36.85	{'UnitID': 0}
2022-07-05T15:23:56.100Z	36.898	{'UnitID': 1}
2022-07-05T15:24:00.796Z	36.794	{'UnitID': 3}
2022-07-05T15:24:01.075Z	36.851	{'UnitID': 0}
2022-07-05T15:24:11.078Z	36.815	{'UnitID': 2}
2022-07-05T15:24:11.220Z	36.892	{'UnitID': 1}
2022-07-05T15:24:15.803Z	36.794	{'UnitID': 3}
2022-07-05T15:24:16.083Z	36.851	{'UnitID': 0}
2022-07-05T15:24:25.993Z	36.81	{'UnitID': 2}
2022-07-05T15:24:26.141Z	36.897	{'UnitID': 1}
2022-07-05T15:24:30.800Z	36.79	{'UnitID': 3}
2022-07-05T15:24:31.027Z	36.856	{'UnitID': 0}
2022-07-05T15:24:40.974Z	36.811	{'UnitID': 2}
2022-07-05T15:24:41.116Z	36.894	{'UnitID': 1}
2022-07-05T15:24:45.818Z	36.796	{'UnitID': 3}
2022-07-05T15:24:46.062Z	36.854	{'UnitID': 0}
2022-07-05T15:24:56.023Z	36.822	{'UnitID': 2}
2022-07-05T15:24:56.141Z	36.898	{'UnitID': 1}
2022-07-05T15:25:00.803Z	36.799	{'UnitID': 3}
2022-07-05T15:25:01.050Z	36.853	{'UnitID': 0}
2022-07-05T15:25:10.987Z	36.814	{'UnitID': 2}
2022-07-05T15:25:11.149Z	36.89	{'UnitID': 1}
2022-07-05T15:25:15.800Z	36.796	{'UnitID': 3}
2022-07-05T15:25:16.087Z	36.851	{'UnitID': 0}
2022-07-05T15:25:25.973Z	36.81	{'UnitID': 2}
2022-07-05T15:25:26.117Z	36.892	{'UnitID': 1}
2022-07-05T15:25:30.809Z	36.795	{'UnitID': 3}
2022-07-05T15:25:31.032Z	36.851	{'UnitID': 0}
2022-07-05T15:25:40.977Z	36.809	{'UnitID': 2}
2022-07-05T15:25:41.109Z	36.895	{'UnitID': 1}
2022-07-05T15:25:45.798Z	36.798	{'UnitID': 3}
2022-07-05T15:25:46.023Z	36.85	{'UnitID': 0}
2022-07-05T15:25:55.978Z	36.816	{'UnitID': 2}
2022-07-05T15:25:56.114Z	36.901	{'UnitID': 1}
2022-07-05T15:26:00.793Z	36.798	{'UnitID': 3}
2022-07-05T15:26:01.071Z	36.852	{'UnitID': 0}
2022-07-05T15:26:10.994Z	36.819	{'UnitID': 2}
2022-07-05T15:26:11.140Z	36.901	{'UnitID': 1}
2022-07-05T15:26:15.792Z	36.801	{'UnitID': 3}
2022-07-05T15:26:16.100Z	36.862	{'UnitID': 0}
2022-07-05T15:26:26.018Z	36.812	{'UnitID': 2}
2022-07-05T15:26:26.140Z	36.899	{'UnitID': 1}
2022-07-05T15:26:30.798Z	36.796	{'UnitID': 3}
2022-07-05T15:26:31.078Z	36.852	{'UnitID': 0}
2022-07-05T15:26:40.989Z	36.809	{'UnitID': 2}
2022-07-05T15:26:41.131Z	36.898	{'UnitID': 1}
2022-07-05T15:26:45.791Z	36.799	{'UnitID': 3}
2022-07-05T15:26:46.081Z	36.859	{'UnitID': 0}
2022-07-05T15:26:55.977Z	36.819	{'UnitID': 2}
2022-07-05T15:26:56.117Z	36.896	{'UnitID': 1}
2022-07-05T15:27:00.794Z	36.799	{'UnitID': 3}
2022-07-05T15:27:01.089Z	36.858	{'UnitID': 0}
2022-07-05T15:27:10.980Z	36.812	{'UnitID': 2}
2022-07-05T15:27:11.126Z	36.905	{'UnitID': 1}
2022-07-05T15:27:15.794Z	36.8	{'UnitID': 3}
2022-07-05T15:27:16.084Z	36.851	{'UnitID': 0}
2022-07-05T15:27:25.993Z	36.823	{'UnitID': 2}
2022-07-05T15:27:26.124Z	36.9	{'UnitID': 1}
2022-07-05T15:27:30.796Z	36.799	{'UnitID': 3}
2022-07-05T15:27:31.065Z	36.856	{'UnitID': 0}
2022-07-05T15:27:41.015Z	36.814	{'UnitID': 2}
2022-07-05T15:27:41.123Z	36.901	{'UnitID': 1}
2022-07-05T15:27:45.790Z	36.8	{'UnitID': 3}
2022-07-05T15:27:46.041Z	36.854	{'UnitID': 0}
2022-07-05T15:27:55.974Z	36.814	{'UnitID': 2}
2022-07-05T15:27:56.126Z	36.901	{'UnitID': 1}
2022-07-05T15:28:00.794Z	36.799	{'UnitID': 3}
2022-07-05T15:28:01.053Z	36.852	{'UnitID': 0}
2022-07-05T15:28:10.981Z	36.826	{'UnitID': 2}
2022-07-05T15:28:11.109Z	36.901	{'UnitID': 1}
2022-07-05T15:28:15.792Z	36.802	{'UnitID': 3}
2022-07-05T15:28:16.044Z	36.851	{'UnitID': 0}
2022-07-05T15:28:25.972Z	36.824	{'UnitID': 2}
2022-07-05T15:28:26.116Z	36.904	{'UnitID': 1}
2022-07-05T15:28:30.797Z	36.8	{'UnitID': 3}
2022-07-05T15:28:31.028Z	36.859	{'UnitID': 0}
2022-07-05T15:28:40.967Z	36.824	{'UnitID': 2}
2022-07-05T15:28:41.086Z	36.899	{'UnitID': 1}
2022-07-05T15:28:45.790Z	36.8	{'UnitID': 3}
2022-07-05T15:28:46.028Z	36.846	{'UnitID': 0}
2022-07-05T15:28:56.628Z	36.898	{'UnitID': 1}
2022-07-05T15:28:56.683Z	36.826	{'UnitID': 2}
2022-07-05T15:29:00.793Z	36.793	{'UnitID': 3}
2022-07-05T15:29:01.057Z	36.854	{'UnitID': 0}
2022-07-05T15:29:10.975Z	36.82	{'UnitID': 2}
2022-07-05T15:29:11.115Z	36.899	{'UnitID': 1}
2022-07-05T15:29:15.790Z	36.797	{'UnitID': 3}
2022-07-05T15:29:16.017Z	36.849	{'UnitID': 0}
2022-07-05T15:29:25.975Z	36.815	{'UnitID': 2}
2022-07-05T15:29:26.105Z	36.899	{'UnitID': 1}
2022-07-05T15:29:30.799Z	36.792	{'UnitID': 3}
2022-07-05T15:29:31.019Z	36.852	{'UnitID': 0}
2022-07-05T15:29:40.980Z	36.817	{'UnitID': 2}
2022-07-05T15:29:41.123Z	36.903	{'UnitID': 1}
2022-07-05T15:29:45.794Z	36.796	{'UnitID': 3}
2022-07-05T15:29:46.049Z	36.849	{'UnitID': 0}
2022-07-05T15:29:55.985Z	36.823	{'UnitID': 2}
2022-07-05T15:29:56.123Z	36.904	{'UnitID': 1}
2022-07-05T15:30:00.799Z	36.789	{'UnitID': 3}
2022-07-05T15:30:01.027Z	36.848	{'UnitID': 0}
2022-07-05T15:30:10.986Z	36.825	{'UnitID': 2}
2022-07-05T15:30:11.119Z	36.908	{'UnitID': 1}
2022-07-05T15:30:15.790Z	36.798	{'UnitID': 3}
2022-07-05T15:30:16.024Z	36.85	{'UnitID': 0}
2022-07-05T15:30:25.972Z	36.821	{'UnitID': 2}
2022-07-05T15:30:26.128Z	36.908	{'UnitID': 1}
2022-07-05T15:30:30.791Z	36.797	{'UnitID': 3}
2022-07-05T15:30:31.031Z	36.854	{'UnitID': 0}
2022-07-05T15:30:40.971Z	36.821	{'UnitID': 2}
2022-07-05T15:30:41.118Z	36.901	{'UnitID': 1}
2022-07-05T15:30:45.791Z	36.792	{'UnitID': 3}
2022-07-05T15:30:46.032Z	36.846	{'UnitID': 0}
2022-07-05T15:30:55.974Z	36.819	{'UnitID': 2}
2022-07-05T15:30:56.087Z	36.905	{'UnitID': 1}
2022-07-05T15:31:00.793Z	36.795	{'UnitID': 3}
2022-07-05T15:31:01.048Z	36.854	{'UnitID': 0}
2022-07-05T15:31:10.973Z	36.823	{'UnitID': 2}
2022-07-05T15:31:11.108Z	36.909	{'UnitID': 1}
2022-07-05T15:31:15.794Z	36.791	{'UnitID': 3}
2022-07-05T15:31:16.028Z	36.846	{'UnitID': 0}
2022-07-05T15:31:25.993Z	36.826	{'UnitID': 2}
2022-07-05T15:31:26.134Z	36.904	{'UnitID': 1}
2022-07-05T15:31:30.797Z	36.796	{'UnitID': 3}
2022-07-05T15:31:31.033Z	36.851	{'UnitID': 0}
2022-07-05T15:31:40.984Z	36.823	{'UnitID': 2}
2022-07-05T15:31:41.105Z	36.9	{'UnitID': 1}
2022-07-05T15:31:45.792Z	36.795	{'UnitID': 3}
2022-07-05T15:31:46.035Z	36.851	{'UnitID': 0}
2022-07-05T15:31:55.973Z	36.832	{'UnitID': 2}
2022-07-05T15:31:56.132Z	36.899	{'UnitID': 1}
2022-07-05T15:32:00.793Z	36.795	{'UnitID': 3}
2022-07-05T15:32:01.029Z	36.848	{'UnitID': 0}
2022-07-05T15:32:10.982Z	36.827	{'UnitID': 2}
2022-07-05T15:32:11.096Z	36.91	{'UnitID': 1}
2022-07-05T15:32:15.790Z	36.797	{'UnitID': 3}
2022-07-05T15:32:16.023Z	36.855	{'UnitID': 0}
2022-07-05T15:32:25.969Z	36.827	{'UnitID': 2}
2022-07-05T15:32:26.106Z	36.906	{'UnitID': 1}
2022-07-05T15:32:30.794Z	36.791	{'UnitID': 3}
2022-07-05T15:32:31.027Z	36.844	{'UnitID': 0}
2022-07-05T15:32:40.971Z	36.823	{'UnitID': 2}
2022-07-05T15:32:41.100Z	36.905	{'UnitID': 1}
2022-07-05T15:32:45.791Z	36.797	{'UnitID': 3}
2022-07-05T15:32:46.027Z	36.847	{'UnitID': 0}
2022-07-05T15:32:55.974Z	36.826	{'UnitID': 2}
2022-07-05T15:32:56.097Z	36.907	{'UnitID': 1}
2022-07-05T15:33:00.791Z	36.793	{'UnitID': 3}
2022-07-05T15:33:01.096Z	36.848	{'UnitID': 0}
2022-07-05T15:33:10.975Z	36.823	{'UnitID': 2}
2022-07-05T15:33:11.106Z	36.901	{'UnitID': 1}
2022-07-05T15:33:15.792Z	36.795	{'UnitID': 3}
2022-07-05T15:33:16.033Z	36.848	{'UnitID': 0}
2022-07-05T15:33:25.974Z	36.829	{'UnitID': 2}
2022-07-05T15:33:26.119Z	36.907	{'UnitID': 1}
2022-07-05T15:33:30.792Z	36.797	{'UnitID': 3}
2022-07-05T15:33:31.019Z	36.841	{'UnitID': 0}
2022-07-05T15:33:40.989Z	36.824	{'UnitID': 2}
2022-07-05T15:33:41.125Z	36.908	{'UnitID': 1}
2022-07-05T15:33:46.462Z	36.795	{'UnitID': 3}
2022-07-05T15:33:46.598Z	36.844	{'UnitID': 0}
2022-07-05T15:33:55.983Z	36.824	{'UnitID': 2}
2022-07-05T15:33:56.132Z	36.902	{'UnitID': 1}
2022-07-05T15:34:00.796Z	36.8	{'UnitID': 3}
2022-07-05T15:34:01.016Z	36.845	{'UnitID': 0}
2022-07-05T15:34:10.975Z	36.818	{'UnitID': 2}
2022-07-05T15:34:11.129Z	36.912	{'UnitID': 1}
2022-07-05T15:34:16.472Z	36.799	{'UnitID': 3}
2022-07-05T15:34:16.604Z	36.846	{'UnitID': 0}
2022-07-05T15:34:25.962Z	36.823	{'UnitID': 2}
2022-07-05T15:34:26.147Z	36.912	{'UnitID': 1}
2022-07-05T15:34:30.786Z	36.805	{'UnitID': 3}
2022-07-05T15:34:31.026Z	36.845	{'UnitID': 0}
2022-07-05T15:34:40.984Z	36.826	{'UnitID': 2}
2022-07-05T15:34:41.118Z	36.906	{'UnitID': 1}
2022-07-05T15:34:45.791Z	36.799	{'UnitID': 3}
2022-07-05T15:34:46.049Z	36.845	{'UnitID': 0}
2022-07-05T15:34:55.970Z	36.823	{'UnitID': 2}
2022-07-05T15:34:56.148Z	36.899	{'UnitID': 1}
2022-07-05T15:35:00.795Z	36.801	{'UnitID': 3}
2022-07-05T15:35:01.052Z	36.845	{'UnitID': 0}
2022-07-05T15:35:11.165Z	36.907	{'UnitID': 1}
2022-07-05T15:35:11.215Z	36.817	{'UnitID': 2}
2022-07-05T15:35:15.793Z	36.799	{'UnitID': 3}
2022-07-05T15:35:16.029Z	36.843	{'UnitID': 0}
2022-07-05T15:35:25.996Z	36.823	{'UnitID': 2}
2022-07-05T15:35:26.132Z	36.907	{'UnitID': 1}
2022-07-05T15:35:30.794Z	36.798	{'UnitID': 3}
2022-07-05T15:35:31.029Z	36.844	{'UnitID': 0}
2022-07-05T15:35:41.922Z	36.824	{'UnitID': 2}
2022-07-05T15:35:42.071Z	36.903	{'UnitID': 1}
2022-07-05T15:35:45.794Z	36.806	{'UnitID': 3}
2022-07-05T15:35:46.032Z	36.846	{'UnitID': 0}
2022-07-05T15:35:55.974Z	36.827	{'UnitID': 2}
2022-07-05T15:35:56.097Z	36.911	{'UnitID': 1}
2022-07-05T15:36:00.789Z	36.799	{'UnitID': 3}
2022-07-05T15:36:01.036Z	36.842	{'UnitID': 0}
2022-07-05T15:36:10.975Z	36.819	{'UnitID': 2}
2022-07-05T15:36:11.096Z	36.918	{'UnitID': 1}
2022-07-05T15:36:15.789Z	36.804	{'UnitID': 3}
2022-07-05T15:36:16.027Z	36.849	{'UnitID': 0}
2022-07-05T15:36:25.965Z	36.823	{'UnitID': 2}
2022-07-05T15:36:26.111Z	36.911	{'UnitID': 1}
2022-07-05T15:36:30.791Z	36.807	{'UnitID': 3}
2022-07-05T15:36:31.028Z	36.844	{'UnitID': 0}
2022-07-05T15:36:40.971Z	36.828	{'UnitID': 2}
2022-07-05T15:36:41.106Z	36.904	{'UnitID': 1}
2022-07-05T15:36:45.790Z	36.812	{'UnitID': 3}
2022-07-05T15:36:46.030Z	36.849	{'UnitID': 0}
2022-07-05T15:36:55.996Z	36.82	{'UnitID': 2}
2022-07-05T15:36:56.132Z	36.909	{'UnitID': 1}
2022-07-05T15:37:00.799Z	36.802	{'UnitID': 3}
2022-07-05T15:37:01.065Z	36.85	{'UnitID': 0}
2022-07-05T15:37:10.990Z	36.823	{'UnitID': 2}
2022-07-05T15:37:11.130Z	36.907	{'UnitID': 1}
2022-07-05T15:37:15.795Z	36.806	{'UnitID': 3}
2022-07-05T15:37:16.040Z	36.846	{'UnitID': 0}
2022-07-05T15:37:25.970Z	36.827	{'UnitID': 2}
2022-07-05T15:37:26.085Z	36.903	{'UnitID': 1}
2022-07-05T15:37:30.796Z	36.8	{'UnitID': 3}
2022-07-05T15:37:31.052Z	36.846	{'UnitID': 0}
2022-07-05T15:37:40.997Z	36.833	{'UnitID': 2}
2022-07-05T15:37:41.123Z	36.913	{'UnitID': 1}
2022-07-05T15:37:45.796Z	36.807	{'UnitID': 3}
2022-07-05T15:37:46.031Z	36.841	{'UnitID': 0}
2022-07-05T15:37:55.969Z	36.826	{'UnitID': 2}
2022-07-05T15:37:56.110Z	36.911	{'UnitID': 1}
2022-07-05T15:38:00.796Z	36.808	{'UnitID': 3}
2022-07-05T15:38:01.039Z	36.842	{'UnitID': 0}
2022-07-05T15:38:10.977Z	36.819	{'UnitID': 2}
2022-07-05T15:38:11.109Z	36.913	{'UnitID': 1}
2022-07-05T15:38:15.789Z	36.808	{'UnitID': 3}
2022-07-05T15:38:16.031Z	36.842	{'UnitID': 0}
2022-07-05T15:38:25.970Z	36.823	{'UnitID': 2}
2022-07-05T15:38:26.107Z	36.913	{'UnitID': 1}
2022-07-05T15:38:30.797Z	36.812	{'UnitID': 3}
2022-07-05T15:38:31.022Z	36.844	{'UnitID': 0}
2022-07-05T15:38:40.976Z	36.82	{'UnitID': 2}
2022-07-05T15:38:41.134Z	36.909	{'UnitID': 1}
2022-07-05T15:38:45.793Z	36.809	{'UnitID': 3}
2022-07-05T15:38:46.033Z	36.849	{'UnitID': 0}
2022-07-05T15:38:55.960Z	36.818	{'UnitID': 2}
2022-07-05T15:38:56.115Z	36.906	{'UnitID': 1}
2022-07-05T15:39:00.790Z	36.806	{'UnitID': 3}
2022-07-05T15:39:01.027Z	36.849	{'UnitID': 0}
2022-07-05T15:39:10.968Z	36.828	{'UnitID': 2}
2022-07-05T15:39:11.099Z	36.905	{'UnitID': 1}
2022-07-05T15:39:15.792Z	36.811	{'UnitID': 3}
2022-07-05T15:39:16.035Z	36.847	{'UnitID': 0}
2022-07-05T15:39:25.970Z	36.822	{'UnitID': 2}
2022-07-05T15:39:26.124Z	36.915	{'UnitID': 1}
2022-07-05T15:39:30.799Z	36.811	{'UnitID': 3}
2022-07-05T15:39:31.039Z	36.848	{'UnitID': 0}
2022-07-05T15:39:40.980Z	36.817	{'UnitID': 2}
2022-07-05T15:39:41.128Z	36.914	{'UnitID': 1}
2022-07-05T15:39:45.789Z	36.812	{'UnitID': 3}
2022-07-05T15:39:46.052Z	36.844	{'UnitID': 0}
2022-07-05T15:39:55.976Z	36.825	{'UnitID': 2}
2022-07-05T15:39:56.123Z	36.903	{'UnitID': 1}
2022-07-05T15:40:00.803Z	36.806	{'UnitID': 3}
2022-07-05T15:40:01.039Z	36.84	{'UnitID': 0}
2022-07-05T15:40:10.979Z	36.829	{'UnitID': 2}
2022-07-05T15:40:11.116Z	36.909	{'UnitID': 1}
2022-07-05T15:40:15.801Z	36.805	{'UnitID': 3}
2022-07-05T15:40:16.038Z	36.846	{'UnitID': 0}
2022-07-05T15:40:25.996Z	36.829	{'UnitID': 2}
2022-07-05T15:40:26.258Z	36.908	{'UnitID': 1}
2022-07-05T15:40:30.794Z	36.807	{'UnitID': 3}
2022-07-05T15:40:31.004Z	36.844	{'UnitID': 0}
2022-07-05T15:40:40.967Z	36.821	{'UnitID': 2}
2022-07-05T15:40:41.082Z	36.911	{'UnitID': 1}
2022-07-05T15:40:45.792Z	36.808	{'UnitID': 3}
2022-07-05T15:40:46.022Z	36.846	{'UnitID': 0}
2022-07-05T15:40:55.983Z	36.821	{'UnitID': 2}
2022-07-05T15:40:56.138Z	36.899	{'UnitID': 1}
2022-07-05T15:41:00.797Z	36.809	{'UnitID': 3}
2022-07-05T15:41:01.036Z	36.846	{'UnitID': 0}
2022-07-05T15:41:10.981Z	36.82	{'UnitID': 2}
2022-07-05T15:41:11.154Z	36.909	{'UnitID': 1}
2022-07-05T15:41:15.798Z	36.807	{'UnitID': 3}
2022-07-05T15:41:16.043Z	36.847	{'UnitID': 0}
2022-07-05T15:41:26.001Z	36.819	{'UnitID': 2}
2022-07-05T15:41:26.156Z	36.915	{'UnitID': 1}
2022-07-05T15:41:30.795Z	36.814	{'UnitID': 3}
2022-07-05T15:41:31.022Z	36.848	{'UnitID': 0}
2022-07-05T15:41:40.992Z	36.828	{'UnitID': 2}
2022-07-05T15:41:41.117Z	36.91	{'UnitID': 1}
2022-07-05T15:41:45.797Z	36.809	{'UnitID': 3}
2022-07-05T15:41:46.050Z	36.845	{'UnitID': 0}
2022-07-05T15:41:56.017Z	36.821	{'UnitID': 2}
2022-07-05T15:41:56.123Z	36.902	{'UnitID': 1}
2022-07-05T15:42:00.798Z	36.811	{'UnitID': 3}
2022-07-05T15:42:01.232Z	36.851	{'UnitID': 0}
2022-07-05T15:42:10.990Z	36.818	{'UnitID': 2}
2022-07-05T15:42:11.155Z	36.913	{'UnitID': 1}
2022-07-05T15:42:15.798Z	36.815	{'UnitID': 3}
2022-07-05T15:42:16.091Z	36.846	{'UnitID': 0}
2022-07-05T15:42:25.983Z	36.815	{'UnitID': 2}
2022-07-05T15:42:26.148Z	36.904	{'UnitID': 1}
2022-07-05T15:42:30.797Z	36.817	{'UnitID': 3}
2022-07-05T15:42:31.050Z	36.849	{'UnitID': 0}
2022-07-05T15:42:40.978Z	36.813	{'UnitID': 2}
2022-07-05T15:42:41.132Z	36.905	{'UnitID': 1}
2022-07-05T15:42:45.801Z	36.812	{'UnitID': 3}
2022-07-05T15:42:46.056Z	36.847	{'UnitID': 0}
2022-07-05T15:42:55.971Z	36.825	{'UnitID': 2}
2022-07-05T15:42:56.112Z	36.899	{'UnitID': 1}
2022-07-05T15:43:00.789Z	36.812	{'UnitID': 3}
2022-07-05T15:43:01.026Z	36.845	{'UnitID': 0}
2022-07-05T15:43:10.971Z	36.821	{'UnitID': 2}
2022-07-05T15:43:11.116Z	36.901	{'UnitID': 1}
2022-07-05T15:43:15.796Z	36.811	{'UnitID': 3}
2022-07-05T15:43:16.048Z	36.844	{'UnitID': 0}
2022-07-05T15:43:25.970Z	36.823	{'UnitID': 2}
2022-07-05T15:43:26.121Z	36.903	{'UnitID': 1}
2022-07-05T15:43:30.801Z	36.813	{'UnitID': 3}
2022-07-05T15:43:31.026Z	36.85	{'UnitID': 0}
2022-07-05T15:43:40.974Z	36.825	{'UnitID': 2}
2022-07-05T15:43:41.108Z	36.913	{'UnitID': 1}
2022-07-05T15:43:45.802Z	36.812	{'UnitID': 3}
2022-07-05T15:43:46.050Z	36.847	{'UnitID': 0}
2022-07-05T15:43:55.972Z	36.817	{'UnitID': 2}
2022-07-05T15:43:56.097Z	36.911	{'UnitID': 1}
2022-07-05T15:44:00.797Z	36.813	{'UnitID': 3}
2022-07-05T15:44:01.027Z	36.844	{'UnitID': 0}
2022-07-05T15:44:10.979Z	36.82	{'UnitID': 2}
2022-07-05T15:44:11.098Z	36.91	{'UnitID': 1}
2022-07-05T15:44:15.796Z	36.806	{'UnitID': 3}
2022-07-05T15:44:16.038Z	36.848	{'UnitID': 0}
2022-07-05T15:44:25.968Z	36.819	{'UnitID': 2}
2022-07-05T15:44:26.096Z	36.913	{'UnitID': 1}
2022-07-05T15:44:30.798Z	36.805	{'UnitID': 3}
2022-07-05T15:44:31.033Z	36.849	{'UnitID': 0}
2022-07-05T15:44:40.985Z	36.822	{'UnitID': 2}
2022-07-05T15:44:41.125Z	36.914	{'UnitID': 1}
2022-07-05T15:44:45.797Z	36.804	{'UnitID': 3}
2022-07-05T15:44:46.021Z	36.845	{'UnitID': 0}
2022-07-05T15:44:55.986Z	36.821	{'UnitID': 2}
2022-07-05T15:44:56.149Z	36.899	{'UnitID': 1}
2022-07-05T15:45:00.798Z	36.814	{'UnitID': 3}
2022-07-05T15:45:01.044Z	36.841	{'UnitID': 0}
2022-07-05T15:45:10.987Z	36.823	{'UnitID': 2}
2022-07-05T15:45:11.126Z	36.919	{'UnitID': 1}
2022-07-05T15:45:15.789Z	36.808	{'UnitID': 3}
2022-07-05T15:45:16.029Z	36.848	{'UnitID': 0}
2022-07-05T15:45:25.966Z	36.819	{'UnitID': 2}
2022-07-05T15:45:26.094Z	36.915	{'UnitID': 1}
2022-07-05T15:45:30.794Z	36.81	{'UnitID': 3}
2022-07-05T15:45:31.074Z	36.843	{'UnitID': 0}
2022-07-05T15:45:40.965Z	36.824	{'UnitID': 2}
2022-07-05T15:45:41.102Z	36.907	{'UnitID': 1}
2022-07-05T15:45:45.799Z	36.816	{'UnitID': 3}
2022-07-05T15:45:46.029Z	36.847	{'UnitID': 0}
2022-07-05T15:45:55.972Z	36.822	{'UnitID': 2}
2022-07-05T15:45:56.106Z	36.917	{'UnitID': 1}
2022-07-05T15:46:00.798Z	36.815	{'UnitID': 3}
2022-07-05T15:46:01.046Z	36.839	{'UnitID': 0}
2022-07-05T15:46:10.972Z	36.829	{'UnitID': 2}
2022-07-05T15:46:11.105Z	36.905	{'UnitID': 1}
2022-07-05T15:46:15.790Z	36.812	{'UnitID': 3}
2022-07-05T15:46:16.033Z	36.843	{'UnitID': 0}
2022-07-05T15:46:25.974Z	36.82	{'UnitID': 2}
2022-07-05T15:46:26.120Z	36.91	{'UnitID': 1}
2022-07-05T15:46:30.796Z	36.81	{'UnitID': 3}
2022-07-05T15:46:31.042Z	36.846	{'UnitID': 0}
2022-07-05T15:46:40.995Z	36.82	{'UnitID': 2}
2022-07-05T15:46:41.137Z	36.909	{'UnitID': 1}
2022-07-05T15:46:45.795Z	36.821	{'UnitID': 3}
2022-07-05T15:46:46.058Z	36.844	{'UnitID': 0}
2022-07-05T15:46:55.980Z	36.824	{'UnitID': 2}
[truncated: 180,478 more rows]
