# Supplementary material for: Accelerated Adaptive Laboratory Evolution by Automated Repeated Batch Processes in Parallelized Bioreactors
Source: Microorganisms. 2023 Jan 20;11(2):275. doi: 10.3390/microorganisms11020275 (PMC9965177; doi:10.3390/microorganisms11020275)
Supplement: Supplementary file 1 [file microorganisms-11-00275-s001.zip › jupyter_supplement/analysis/raw_data/ALE_V_5/DO_PV.csv]

time	data_acquisition.CurrentPV	parameters
2022-07-05T10:57:31.552Z	143.475	{'UnitID': 2}
2022-07-05T10:57:31.676Z	82.997	{'UnitID': 1}
2022-07-05T10:57:32.614Z	95.039	{'UnitID': 0}
2022-07-05T10:57:46.246Z	83.51	{'UnitID': 1}
2022-07-05T10:57:46.271Z	143.778	{'UnitID': 2}
2022-07-05T10:57:46.864Z	94.782	{'UnitID': 0}
2022-07-05T10:58:01.243Z	84.676	{'UnitID': 1}
2022-07-05T10:58:01.260Z	142.682	{'UnitID': 2}
2022-07-05T10:58:01.856Z	91.386	{'UnitID': 0}
2022-07-05T10:58:16.296Z	141.811	{'UnitID': 2}
2022-07-05T10:58:16.332Z	85.421	{'UnitID': 1}
2022-07-05T10:58:16.952Z	91.672	{'UnitID': 0}
2022-07-05T10:58:31.347Z	141.745	{'UnitID': 2}
2022-07-05T10:58:31.409Z	86.438	{'UnitID': 1}
2022-07-05T10:58:31.923Z	91.959	{'UnitID': 0}
2022-07-05T10:58:46.258Z	138.739	{'UnitID': 2}
2022-07-05T10:58:46.272Z	87.951	{'UnitID': 1}
2022-07-05T10:58:46.940Z	93.12	{'UnitID': 0}
2022-07-05T10:59:01.255Z	88.144	{'UnitID': 1}
2022-07-05T10:59:01.290Z	137.528	{'UnitID': 2}
2022-07-05T10:59:01.835Z	96.239	{'UnitID': 0}
2022-07-05T10:59:16.260Z	137.19	{'UnitID': 2}
2022-07-05T10:59:16.330Z	88.921	{'UnitID': 1}
2022-07-05T10:59:16.828Z	95.796	{'UnitID': 0}
2022-07-05T10:59:31.331Z	135.157	{'UnitID': 2}
2022-07-05T10:59:31.342Z	91.219	{'UnitID': 1}
2022-07-05T10:59:31.926Z	99.601	{'UnitID': 0}
2022-07-05T10:59:46.288Z	90.265	{'UnitID': 1}
2022-07-05T10:59:46.318Z	136.721	{'UnitID': 2}
2022-07-05T10:59:46.849Z	99.625	{'UnitID': 0}
2022-07-05T11:00:01.346Z	135.11	{'UnitID': 2}
2022-07-05T11:00:01.350Z	90.583	{'UnitID': 1}
2022-07-05T11:00:01.975Z	100.794	{'UnitID': 0}
2022-07-05T11:00:16.296Z	132.36	{'UnitID': 2}
2022-07-05T11:00:16.318Z	90.878	{'UnitID': 1}
2022-07-05T11:00:16.936Z	97.866	{'UnitID': 0}
2022-07-05T11:00:31.298Z	90.446	{'UnitID': 1}
2022-07-05T11:00:31.323Z	133.633	{'UnitID': 2}
2022-07-05T11:00:31.919Z	100.747	{'UnitID': 0}
2022-07-05T11:00:46.249Z	89.994	{'UnitID': 1}
2022-07-05T11:00:46.266Z	132.487	{'UnitID': 2}
2022-07-05T11:00:46.927Z	101.136	{'UnitID': 0}
2022-07-05T11:01:01.264Z	129.652	{'UnitID': 2}
2022-07-05T11:01:01.271Z	91.123	{'UnitID': 1}
2022-07-05T11:01:01.806Z	97.61	{'UnitID': 0}
2022-07-05T11:01:16.263Z	128.98	{'UnitID': 2}
2022-07-05T11:01:16.281Z	90.832	{'UnitID': 1}
2022-07-05T11:01:16.751Z	102.017	{'UnitID': 0}
2022-07-05T11:01:31.240Z	129.381	{'UnitID': 2}
2022-07-05T11:01:31.297Z	89.967	{'UnitID': 1}
2022-07-05T11:01:31.730Z	98.39	{'UnitID': 0}
2022-07-05T11:01:46.251Z	90.312	{'UnitID': 1}
2022-07-05T11:01:46.264Z	129.831	{'UnitID': 2}
2022-07-05T11:01:46.826Z	102.947	{'UnitID': 0}
2022-07-05T11:02:01.237Z	91.879	{'UnitID': 1}
2022-07-05T11:02:01.287Z	129.674	{'UnitID': 2}
2022-07-05T11:02:01.770Z	103.317	{'UnitID': 0}
2022-07-05T11:02:16.257Z	92.959	{'UnitID': 1}
2022-07-05T11:02:16.323Z	129.569	{'UnitID': 2}
2022-07-05T11:02:16.797Z	99.265	{'UnitID': 0}
2022-07-05T11:02:31.241Z	93.391	{'UnitID': 1}
2022-07-05T11:02:31.261Z	129.71	{'UnitID': 2}
2022-07-05T11:02:31.732Z	99.911	{'UnitID': 0}
2022-07-05T11:02:46.257Z	94.968	{'UnitID': 1}
2022-07-05T11:02:46.261Z	126.646	{'UnitID': 2}
2022-07-05T11:02:46.795Z	104.358	{'UnitID': 0}
2022-07-05T11:03:01.253Z	95.755	{'UnitID': 1}
2022-07-05T11:03:01.285Z	126.273	{'UnitID': 2}
2022-07-05T11:03:01.809Z	104.747	{'UnitID': 0}
2022-07-05T11:03:16.275Z	95.87	{'UnitID': 1}
2022-07-05T11:03:16.284Z	125.934	{'UnitID': 2}
2022-07-05T11:03:16.868Z	105.601	{'UnitID': 0}
2022-07-05T13:02:41.178Z	100.678	{'UnitID': 1}
2022-07-05T13:02:41.582Z	96.668	{'UnitID': 0}
2022-07-05T13:02:51.035Z	88.233	{'UnitID': 2}
2022-07-05T13:02:55.939Z	100.818	{'UnitID': 1}
2022-07-05T13:02:56.162Z	93.089	{'UnitID': 0}
2022-07-05T13:03:05.915Z	85.511	{'UnitID': 2}
2022-07-05T13:03:11.106Z	100.743	{'UnitID': 1}
2022-07-05T13:03:11.331Z	96.233	{'UnitID': 0}
2022-07-05T13:03:20.926Z	83.105	{'UnitID': 2}
2022-07-05T13:03:25.977Z	101.516	{'UnitID': 1}
2022-07-05T13:03:26.234Z	96.98	{'UnitID': 0}
2022-07-05T13:03:35.924Z	83.472	{'UnitID': 2}
2022-07-05T13:03:40.943Z	102.2	{'UnitID': 1}
2022-07-05T13:03:41.200Z	94.954	{'UnitID': 0}
2022-07-05T13:03:50.922Z	85.994	{'UnitID': 2}
2022-07-05T13:03:55.956Z	100.426	{'UnitID': 1}
2022-07-05T13:03:56.210Z	93.039	{'UnitID': 0}
2022-07-05T13:04:05.919Z	87.466	{'UnitID': 2}
2022-07-05T13:04:10.934Z	100.653	{'UnitID': 1}
2022-07-05T13:04:11.159Z	94.93	{'UnitID': 0}
2022-07-05T13:04:20.937Z	88.088	{'UnitID': 2}
2022-07-05T13:04:25.936Z	100.618	{'UnitID': 1}
2022-07-05T13:04:26.178Z	92.24	{'UnitID': 0}
2022-07-05T13:04:35.920Z	90.999	{'UnitID': 2}
2022-07-05T13:04:40.949Z	100.828	{'UnitID': 1}
2022-07-05T13:04:41.183Z	92.31	{'UnitID': 0}
2022-07-05T13:04:50.921Z	90.044	{'UnitID': 2}
2022-07-05T13:04:56.009Z	100.856	{'UnitID': 1}
2022-07-05T13:04:56.298Z	96.789	{'UnitID': 0}
2022-07-05T13:05:05.928Z	91.692	{'UnitID': 2}
2022-07-05T13:05:10.939Z	99.55	{'UnitID': 1}
2022-07-05T13:05:11.195Z	91.949	{'UnitID': 0}
2022-07-05T13:05:20.922Z	91.389	{'UnitID': 2}
2022-07-05T13:05:25.999Z	99.115	{'UnitID': 1}
2022-07-05T13:05:26.288Z	92.446	{'UnitID': 0}
2022-07-05T13:05:35.918Z	91.88	{'UnitID': 2}
2022-07-05T13:05:40.935Z	99.161	{'UnitID': 1}
2022-07-05T13:05:41.198Z	96.744	{'UnitID': 0}
2022-07-05T13:05:50.914Z	92.689	{'UnitID': 2}
2022-07-05T13:05:55.933Z	98.1	{'UnitID': 1}
2022-07-05T13:05:56.236Z	95.407	{'UnitID': 0}
2022-07-05T13:06:05.926Z	93.264	{'UnitID': 2}
2022-07-05T13:06:10.932Z	97.393	{'UnitID': 1}
2022-07-05T13:06:11.212Z	95.103	{'UnitID': 0}
2022-07-05T13:06:20.925Z	93.705	{'UnitID': 2}
2022-07-05T13:06:25.991Z	97.496	{'UnitID': 1}
2022-07-05T13:06:26.344Z	94.19	{'UnitID': 0}
2022-07-05T13:06:35.916Z	94.106	{'UnitID': 2}
2022-07-05T13:06:40.952Z	97.476	{'UnitID': 1}
2022-07-05T13:06:41.224Z	93.688	{'UnitID': 0}
2022-07-05T13:06:50.919Z	93.389	{'UnitID': 2}
2022-07-05T13:06:55.968Z	99.114	{'UnitID': 1}
2022-07-05T13:06:56.211Z	93.047	{'UnitID': 0}
2022-07-05T13:07:05.914Z	97.454	{'UnitID': 2}
2022-07-05T13:07:10.939Z	99.525	{'UnitID': 1}
2022-07-05T13:07:11.216Z	92.622	{'UnitID': 0}
2022-07-05T13:07:20.918Z	97.538	{'UnitID': 2}
2022-07-05T13:07:25.931Z	100.196	{'UnitID': 1}
2022-07-05T13:07:26.159Z	93.447	{'UnitID': 0}
2022-07-05T13:07:35.920Z	98.068	{'UnitID': 2}
2022-07-05T13:07:40.929Z	99.174	{'UnitID': 1}
2022-07-05T13:07:41.202Z	92.027	{'UnitID': 0}
2022-07-05T13:07:50.914Z	98.565	{'UnitID': 2}
2022-07-05T13:07:55.940Z	99.747	{'UnitID': 1}
2022-07-05T13:07:56.165Z	91.877	{'UnitID': 0}
2022-07-05T13:08:05.918Z	97.53	{'UnitID': 2}
2022-07-05T13:08:10.939Z	100.745	{'UnitID': 1}
2022-07-05T13:08:11.165Z	91.979	{'UnitID': 0}
2022-07-05T13:08:20.915Z	98.318	{'UnitID': 2}
2022-07-05T13:08:25.922Z	99.72	{'UnitID': 1}
2022-07-05T13:08:26.145Z	94.717	{'UnitID': 0}
2022-07-05T13:08:35.920Z	97.087	{'UnitID': 2}
2022-07-05T13:08:40.930Z	98.774	{'UnitID': 1}
2022-07-05T13:08:41.173Z	97.358	{'UnitID': 0}
2022-07-05T13:08:50.917Z	97.216	{'UnitID': 2}
2022-07-05T13:08:55.931Z	98.816	{'UnitID': 1}
2022-07-05T13:08:56.173Z	93.891	{'UnitID': 0}
2022-07-05T13:09:05.912Z	97.488	{'UnitID': 2}
2022-07-05T13:09:10.964Z	99.086	{'UnitID': 1}
2022-07-05T13:09:11.163Z	95.369	{'UnitID': 0}
2022-07-05T13:09:20.913Z	96.356	{'UnitID': 2}
2022-07-05T13:09:25.940Z	98.661	{'UnitID': 1}
2022-07-05T13:09:26.147Z	93.81	{'UnitID': 0}
2022-07-05T13:09:35.917Z	96.096	{'UnitID': 2}
2022-07-05T13:09:40.943Z	98.22	{'UnitID': 1}
2022-07-05T13:09:41.216Z	93.805	{'UnitID': 0}
2022-07-05T13:09:50.916Z	95.671	{'UnitID': 2}
2022-07-05T13:09:55.944Z	98.532	{'UnitID': 1}
2022-07-05T13:09:56.176Z	97.522	{'UnitID': 0}
2022-07-05T13:10:05.918Z	95.552	{'UnitID': 2}
2022-07-05T13:10:10.960Z	97.643	{'UnitID': 1}
2022-07-05T13:10:11.222Z	95.902	{'UnitID': 0}
2022-07-05T13:10:20.919Z	95.751	{'UnitID': 2}
2022-07-05T13:10:25.964Z	98.253	{'UnitID': 1}
2022-07-05T13:10:26.293Z	93.889	{'UnitID': 0}
2022-07-05T13:10:35.918Z	96.405	{'UnitID': 2}
2022-07-05T13:10:40.941Z	96.828	{'UnitID': 1}
2022-07-05T13:10:41.191Z	93.143	{'UnitID': 0}
2022-07-05T13:10:50.922Z	95.31	{'UnitID': 2}
2022-07-05T13:10:55.929Z	95.516	{'UnitID': 1}
2022-07-05T13:10:56.168Z	94.338	{'UnitID': 0}
2022-07-05T13:11:05.915Z	95.926	{'UnitID': 2}
2022-07-05T13:11:10.925Z	94.103	{'UnitID': 1}
2022-07-05T13:11:11.159Z	92.043	{'UnitID': 0}
2022-07-05T13:11:20.920Z	94.375	{'UnitID': 2}
2022-07-05T13:11:25.947Z	92.637	{'UnitID': 1}
2022-07-05T13:11:26.226Z	93.412	{'UnitID': 0}
2022-07-05T13:11:35.917Z	96.093	{'UnitID': 2}
2022-07-05T13:11:40.940Z	93.789	{'UnitID': 1}
2022-07-05T13:11:41.160Z	94.274	{'UnitID': 0}
2022-07-05T13:11:50.913Z	95.472	{'UnitID': 2}
2022-07-05T13:11:55.949Z	93.039	{'UnitID': 1}
2022-07-05T13:11:56.184Z	97.096	{'UnitID': 0}
2022-07-05T13:12:05.913Z	93.817	{'UnitID': 2}
2022-07-05T13:12:10.973Z	94.543	{'UnitID': 1}
2022-07-05T13:12:11.177Z	92.668	{'UnitID': 0}
2022-07-05T13:12:20.918Z	95.805	{'UnitID': 2}
2022-07-05T13:12:25.945Z	93.709	{'UnitID': 1}
2022-07-05T13:12:26.207Z	95.279	{'UnitID': 0}
2022-07-05T13:12:35.916Z	95.943	{'UnitID': 2}
2022-07-05T13:12:40.997Z	93.958	{'UnitID': 1}
2022-07-05T13:12:41.280Z	92.293	{'UnitID': 0}
2022-07-05T13:12:50.922Z	95.233	{'UnitID': 2}
2022-07-05T13:12:55.931Z	94.228	{'UnitID': 1}
2022-07-05T13:12:56.221Z	93.208	{'UnitID': 0}
2022-07-05T13:13:05.909Z	95.755	{'UnitID': 2}
2022-07-05T13:13:10.950Z	93.096	{'UnitID': 1}
2022-07-05T13:13:11.199Z	91.995	{'UnitID': 0}
2022-07-05T13:13:20.912Z	94.782	{'UnitID': 2}
2022-07-05T13:13:25.932Z	93.222	{'UnitID': 1}
2022-07-05T13:13:26.154Z	94.102	{'UnitID': 0}
2022-07-05T13:13:35.923Z	94.699	{'UnitID': 2}
2022-07-05T13:13:40.936Z	91.334	{'UnitID': 1}
2022-07-05T13:13:41.176Z	92.719	{'UnitID': 0}
2022-07-05T13:13:50.916Z	94.991	{'UnitID': 2}
2022-07-05T13:13:56.605Z	92.566	{'UnitID': 1}
2022-07-05T13:13:57.015Z	95.557	{'UnitID': 0}
2022-07-05T13:14:05.912Z	94.183	{'UnitID': 2}
2022-07-05T13:14:10.930Z	92.677	{'UnitID': 1}
2022-07-05T13:14:11.216Z	93.313	{'UnitID': 0}
2022-07-05T13:14:20.938Z	95.687	{'UnitID': 2}
2022-07-05T13:14:25.994Z	91.222	{'UnitID': 1}
2022-07-05T13:14:26.243Z	92.121	{'UnitID': 0}
2022-07-05T13:14:35.923Z	93.67	{'UnitID': 2}
2022-07-05T13:14:40.989Z	91.867	{'UnitID': 1}
2022-07-05T13:14:41.311Z	91.862	{'UnitID': 0}
2022-07-05T13:14:50.916Z	94.345	{'UnitID': 2}
2022-07-05T13:14:55.946Z	91.975	{'UnitID': 1}
2022-07-05T13:14:56.175Z	94.833	{'UnitID': 0}
2022-07-05T13:15:05.915Z	93.852	{'UnitID': 2}
2022-07-05T13:15:10.964Z	92.534	{'UnitID': 1}
2022-07-05T13:15:11.216Z	92.173	{'UnitID': 0}
2022-07-05T13:15:20.914Z	94.609	{'UnitID': 2}
2022-07-05T13:15:25.919Z	94.089	{'UnitID': 1}
2022-07-05T13:15:26.202Z	95.679	{'UnitID': 0}
2022-07-05T13:15:35.919Z	95.164	{'UnitID': 2}
2022-07-05T13:15:40.938Z	93.138	{'UnitID': 1}
2022-07-05T13:15:41.169Z	92.521	{'UnitID': 0}
2022-07-05T13:15:50.922Z	94.887	{'UnitID': 2}
2022-07-05T13:15:55.968Z	93.018	{'UnitID': 1}
2022-07-05T13:15:56.240Z	96.796	{'UnitID': 0}
2022-07-05T13:16:05.917Z	95.091	{'UnitID': 2}
2022-07-05T13:16:10.996Z	93.002	{'UnitID': 1}
2022-07-05T13:16:11.263Z	92.712	{'UnitID': 0}
2022-07-05T13:16:20.920Z	94.513	{'UnitID': 2}
2022-07-05T13:16:25.951Z	92.672	{'UnitID': 1}
2022-07-05T13:16:26.235Z	94.623	{'UnitID': 0}
2022-07-05T13:16:35.916Z	94.675	{'UnitID': 2}
2022-07-05T13:16:40.943Z	93.755	{'UnitID': 1}
2022-07-05T13:16:41.211Z	92.714	{'UnitID': 0}
2022-07-05T13:16:50.918Z	94.556	{'UnitID': 2}
2022-07-05T13:16:55.923Z	94.018	{'UnitID': 1}
2022-07-05T13:16:56.129Z	96.951	{'UnitID': 0}
2022-07-05T13:17:05.917Z	95.598	{'UnitID': 2}
2022-07-05T13:17:10.950Z	93.521	{'UnitID': 1}
2022-07-05T13:17:11.185Z	97.446	{'UnitID': 0}
2022-07-05T13:17:20.919Z	94.413	{'UnitID': 2}
2022-07-05T13:17:25.941Z	94.248	{'UnitID': 1}
2022-07-05T13:17:26.184Z	93.415	{'UnitID': 0}
2022-07-05T13:17:35.932Z	95.536	{'UnitID': 2}
2022-07-05T13:17:40.971Z	93.985	{'UnitID': 1}
2022-07-05T13:17:41.227Z	92.264	{'UnitID': 0}
2022-07-05T13:17:50.926Z	94.929	{'UnitID': 2}
2022-07-05T13:17:55.960Z	94.276	{'UnitID': 1}
2022-07-05T13:17:56.157Z	93.205	{'UnitID': 0}
2022-07-05T13:18:05.913Z	95.47	{'UnitID': 2}
2022-07-05T13:18:10.918Z	92.92	{'UnitID': 1}
2022-07-05T13:18:11.147Z	97.23	{'UnitID': 0}
2022-07-05T13:18:20.915Z	94.146	{'UnitID': 2}
2022-07-05T13:18:25.935Z	92.82	{'UnitID': 1}
2022-07-05T13:18:26.172Z	92.66	{'UnitID': 0}
2022-07-05T13:18:35.913Z	94.807	{'UnitID': 2}
2022-07-05T13:18:40.944Z	93.474	{'UnitID': 1}
2022-07-05T13:18:41.170Z	96.795	{'UnitID': 0}
2022-07-05T13:18:50.917Z	93.946	{'UnitID': 2}
2022-07-05T13:18:55.939Z	94.577	{'UnitID': 1}
2022-07-05T13:18:56.173Z	94.458	{'UnitID': 0}
2022-07-05T13:19:05.909Z	94.138	{'UnitID': 2}
2022-07-05T13:19:10.945Z	93.721	{'UnitID': 1}
2022-07-05T13:19:11.140Z	95.853	{'UnitID': 0}
2022-07-05T13:19:20.915Z	93.099	{'UnitID': 2}
2022-07-05T13:19:25.935Z	94.415	{'UnitID': 1}
2022-07-05T13:19:26.170Z	93.816	{'UnitID': 0}
2022-07-05T13:19:35.917Z	92.986	{'UnitID': 2}
2022-07-05T13:19:40.937Z	93.818	{'UnitID': 1}
2022-07-05T13:19:41.147Z	93.029	{'UnitID': 0}
2022-07-05T13:19:50.915Z	92.942	{'UnitID': 2}
2022-07-05T13:19:55.932Z	93.268	{'UnitID': 1}
2022-07-05T13:19:56.152Z	93.519	{'UnitID': 0}
2022-07-05T13:20:05.928Z	94.689	{'UnitID': 2}
2022-07-05T13:20:10.937Z	93.079	{'UnitID': 1}
2022-07-05T13:20:11.178Z	92.33	{'UnitID': 0}
2022-07-05T13:20:20.916Z	94.676	{'UnitID': 2}
2022-07-05T13:20:25.936Z	91.916	{'UnitID': 1}
2022-07-05T13:20:26.199Z	91.915	{'UnitID': 0}
2022-07-05T13:20:35.919Z	94.911	{'UnitID': 2}
2022-07-05T13:20:40.960Z	91.752	{'UnitID': 1}
2022-07-05T13:20:41.241Z	93.382	{'UnitID': 0}
2022-07-05T13:20:50.916Z	94.212	{'UnitID': 2}
2022-07-05T13:20:55.941Z	93.434	{'UnitID': 1}
2022-07-05T13:20:56.215Z	95.142	{'UnitID': 0}
2022-07-05T13:21:05.916Z	95.707	{'UnitID': 2}
2022-07-05T13:21:10.925Z	92.685	{'UnitID': 1}
2022-07-05T13:21:11.159Z	97.1	{'UnitID': 0}
2022-07-05T13:21:20.920Z	94.962	{'UnitID': 2}
2022-07-05T13:21:25.946Z	93.42	{'UnitID': 1}
2022-07-05T13:21:26.208Z	94.582	{'UnitID': 0}
2022-07-05T13:21:35.910Z	95.304	{'UnitID': 2}
2022-07-05T13:21:41.028Z	92.669	{'UnitID': 1}
2022-07-05T13:21:41.322Z	92.06	{'UnitID': 0}
2022-07-05T13:21:50.918Z	96.25	{'UnitID': 2}
2022-07-05T13:21:55.944Z	92.529	{'UnitID': 1}
2022-07-05T13:21:56.181Z	96.982	{'UnitID': 0}
2022-07-05T13:22:05.907Z	96.282	{'UnitID': 2}
2022-07-05T13:22:10.922Z	91.027	{'UnitID': 1}
2022-07-05T13:22:11.187Z	94.541	{'UnitID': 0}
2022-07-05T13:22:20.916Z	94.483	{'UnitID': 2}
2022-07-05T13:22:25.933Z	90.834	{'UnitID': 1}
2022-07-05T13:22:26.167Z	96.309	{'UnitID': 0}
2022-07-05T13:22:35.925Z	94.731	{'UnitID': 2}
2022-07-05T13:22:40.971Z	91.782	{'UnitID': 1}
2022-07-05T13:22:41.226Z	91.964	{'UnitID': 0}
2022-07-05T13:22:50.922Z	96.073	{'UnitID': 2}
2022-07-05T13:22:56.018Z	91.841	{'UnitID': 1}
2022-07-05T13:22:56.251Z	96.725	{'UnitID': 0}
2022-07-05T13:23:05.913Z	95.262	{'UnitID': 2}
2022-07-05T13:23:10.932Z	91.409	{'UnitID': 1}
2022-07-05T13:23:11.207Z	92.515	{'UnitID': 0}
2022-07-05T13:23:20.921Z	94.754	{'UnitID': 2}
2022-07-05T13:23:25.964Z	92.252	{'UnitID': 1}
2022-07-05T13:23:26.183Z	96.564	{'UnitID': 0}
2022-07-05T13:23:35.921Z	95.544	{'UnitID': 2}
2022-07-05T13:23:40.939Z	93.292	{'UnitID': 1}
2022-07-05T13:23:41.233Z	92.172	{'UnitID': 0}
2022-07-05T13:23:50.920Z	95.309	{'UnitID': 2}
2022-07-05T13:23:55.964Z	92.774	{'UnitID': 1}
2022-07-05T13:23:56.160Z	94.407	{'UnitID': 0}
2022-07-05T13:24:05.921Z	95.195	{'UnitID': 2}
2022-07-05T13:24:10.935Z	91.919	{'UnitID': 1}
2022-07-05T13:24:11.186Z	96.173	{'UnitID': 0}
2022-07-05T13:24:20.923Z	95.468	{'UnitID': 2}
2022-07-05T13:24:25.958Z	91.037	{'UnitID': 1}
2022-07-05T13:24:26.274Z	93.39	{'UnitID': 0}
2022-07-05T13:24:35.922Z	94.828	{'UnitID': 2}
2022-07-05T13:24:40.961Z	91.551	{'UnitID': 1}
2022-07-05T13:24:41.236Z	96.133	{'UnitID': 0}
2022-07-05T13:24:50.933Z	94.802	{'UnitID': 2}
2022-07-05T13:24:55.953Z	92.335	{'UnitID': 1}
2022-07-05T13:24:56.208Z	94.751	{'UnitID': 0}
2022-07-05T13:25:05.918Z	96.211	{'UnitID': 2}
2022-07-05T13:25:10.934Z	90.954	{'UnitID': 1}
2022-07-05T13:25:11.187Z	95.475	{'UnitID': 0}
2022-07-05T13:25:20.914Z	94.502	{'UnitID': 2}
2022-07-05T13:25:25.926Z	91.557	{'UnitID': 1}
2022-07-05T13:25:26.186Z	94.975	{'UnitID': 0}
2022-07-05T13:25:35.921Z	95.084	{'UnitID': 2}
2022-07-05T13:25:40.979Z	91.569	{'UnitID': 1}
2022-07-05T13:25:41.243Z	95.187	{'UnitID': 0}
2022-07-05T13:25:50.943Z	94.848	{'UnitID': 2}
2022-07-05T13:25:55.940Z	91.673	{'UnitID': 1}
2022-07-05T13:25:56.222Z	97.584	{'UnitID': 0}
2022-07-05T13:26:05.920Z	94.889	{'UnitID': 2}
2022-07-05T13:26:10.925Z	91.609	{'UnitID': 1}
2022-07-05T13:26:11.150Z	97.024	{'UnitID': 0}
2022-07-05T13:26:20.919Z	95.192	{'UnitID': 2}
2022-07-05T13:26:25.945Z	90.74	{'UnitID': 1}
2022-07-05T13:26:27.101Z	97.149	{'UnitID': 0}
2022-07-05T13:26:35.919Z	95.123	{'UnitID': 2}
2022-07-05T13:26:40.963Z	91.035	{'UnitID': 1}
2022-07-05T13:26:41.187Z	95.814	{'UnitID': 0}
2022-07-05T13:26:50.917Z	95.922	{'UnitID': 2}
2022-07-05T13:26:55.964Z	90.702	{'UnitID': 1}
2022-07-05T13:26:56.223Z	94.312	{'UnitID': 0}
2022-07-05T13:27:05.937Z	95.119	{'UnitID': 2}
2022-07-05T13:27:11.081Z	92.163	{'UnitID': 1}
2022-07-05T13:27:11.350Z	96.225	{'UnitID': 0}
2022-07-05T13:27:20.917Z	96.546	{'UnitID': 2}
2022-07-05T13:27:25.941Z	91.961	{'UnitID': 1}
2022-07-05T13:27:26.192Z	95.207	{'UnitID': 0}
2022-07-05T13:27:35.919Z	95.824	{'UnitID': 2}
2022-07-05T13:27:40.949Z	93.618	{'UnitID': 1}
2022-07-05T13:27:41.188Z	94.543	{'UnitID': 0}
2022-07-05T13:27:50.926Z	96.676	{'UnitID': 2}
2022-07-05T13:27:55.959Z	92.42	{'UnitID': 1}
2022-07-05T13:27:56.196Z	97.349	{'UnitID': 0}
2022-07-05T13:28:05.921Z	95.59	{'UnitID': 2}
2022-07-05T13:28:10.989Z	92.913	{'UnitID': 1}
2022-07-05T13:28:11.206Z	94.656	{'UnitID': 0}
2022-07-05T13:28:20.915Z	96.864	{'UnitID': 2}
2022-07-05T13:28:26.031Z	92.418	{'UnitID': 1}
2022-07-05T13:28:26.329Z	96.752	{'UnitID': 0}
2022-07-05T13:28:35.916Z	94.867	{'UnitID': 2}
2022-07-05T13:28:40.933Z	91.34	{'UnitID': 1}
2022-07-05T13:28:41.122Z	92.064	{'UnitID': 0}
2022-07-05T13:28:50.928Z	95.696	{'UnitID': 2}
2022-07-05T13:28:55.924Z	91.072	{'UnitID': 1}
2022-07-05T13:28:56.139Z	91.989	{'UnitID': 0}
2022-07-05T13:29:05.923Z	95.267	{'UnitID': 2}
2022-07-05T13:29:10.981Z	91.178	{'UnitID': 1}
2022-07-05T13:29:11.204Z	96.476	{'UnitID': 0}
2022-07-05T13:29:20.934Z	95.9	{'UnitID': 2}
2022-07-05T13:29:26.008Z	91.637	{'UnitID': 1}
2022-07-05T13:29:26.255Z	93.519	{'UnitID': 0}
2022-07-05T13:29:35.935Z	95.085	{'UnitID': 2}
2022-07-05T13:29:41.175Z	91.838	{'UnitID': 1}
2022-07-05T13:29:41.495Z	96.544	{'UnitID': 0}
2022-07-05T13:29:50.925Z	95.962	{'UnitID': 2}
2022-07-05T13:29:56.095Z	90.552	{'UnitID': 1}
2022-07-05T13:29:56.439Z	94.458	{'UnitID': 0}
2022-07-05T13:30:05.927Z	95.036	{'UnitID': 2}
2022-07-05T13:30:10.956Z	90.96	{'UnitID': 1}
2022-07-05T13:30:11.255Z	95.527	{'UnitID': 0}
2022-07-05T13:30:20.916Z	94.863	{'UnitID': 2}
2022-07-05T13:30:25.943Z	92.086	{'UnitID': 1}
2022-07-05T13:30:26.166Z	92.294	{'UnitID': 0}
2022-07-05T13:30:35.907Z	96.294	{'UnitID': 2}
2022-07-05T13:30:40.933Z	92.274	{'UnitID': 1}
2022-07-05T13:30:41.181Z	93.066	{'UnitID': 0}
2022-07-05T13:30:50.921Z	96.05	{'UnitID': 2}
2022-07-05T13:30:55.950Z	92.442	{'UnitID': 1}
2022-07-05T13:30:56.173Z	92.465	{'UnitID': 0}
2022-07-05T13:31:05.911Z	94.767	{'UnitID': 2}
2022-07-05T13:31:10.945Z	92.514	{'UnitID': 1}
2022-07-05T13:31:11.191Z	95.509	{'UnitID': 0}
2022-07-05T13:31:20.917Z	95.321	{'UnitID': 2}
2022-07-05T13:31:25.941Z	92.234	{'UnitID': 1}
2022-07-05T13:31:26.172Z	95.569	{'UnitID': 0}
2022-07-05T13:31:35.913Z	95.037	{'UnitID': 2}
2022-07-05T13:31:40.944Z	91.985	{'UnitID': 1}
2022-07-05T13:31:41.176Z	94.655	{'UnitID': 0}
2022-07-05T13:31:50.918Z	95.764	{'UnitID': 2}
2022-07-05T13:31:55.927Z	91.729	{'UnitID': 1}
2022-07-05T13:31:56.193Z	94.202	{'UnitID': 0}
2022-07-05T13:32:05.911Z	95.142	{'UnitID': 2}
2022-07-05T13:32:10.914Z	91.012	{'UnitID': 1}
2022-07-05T13:32:11.152Z	91.8	{'UnitID': 0}
2022-07-05T13:32:20.918Z	94.842	{'UnitID': 2}
2022-07-05T13:32:26.605Z	90.302	{'UnitID': 1}
2022-07-05T13:32:26.966Z	95.24	{'UnitID': 0}
2022-07-05T13:32:35.919Z	95.747	{'UnitID': 2}
2022-07-05T13:32:40.928Z	89.916	{'UnitID': 1}
2022-07-05T13:32:41.168Z	94.086	{'UnitID': 0}
2022-07-05T13:32:50.916Z	95.155	{'UnitID': 2}
2022-07-05T13:32:55.935Z	89.845	{'UnitID': 1}
2022-07-05T13:32:56.159Z	94.03	{'UnitID': 0}
2022-07-05T13:33:05.939Z	96.165	{'UnitID': 2}
2022-07-05T13:33:10.945Z	90.098	{'UnitID': 1}
2022-07-05T13:33:11.167Z	92.275	{'UnitID': 0}
2022-07-05T13:33:20.922Z	96.989	{'UnitID': 2}
2022-07-05T13:33:25.937Z	89.486	{'UnitID': 1}
2022-07-05T13:33:26.156Z	92.461	{'UnitID': 0}
2022-07-05T13:33:35.913Z	94.877	{'UnitID': 2}
2022-07-05T13:33:41.533Z	90.318	{'UnitID': 1}
2022-07-05T13:33:41.739Z	92.573	{'UnitID': 0}
2022-07-05T13:33:50.911Z	95.243	{'UnitID': 2}
2022-07-05T13:33:55.997Z	91.125	{'UnitID': 1}
2022-07-05T13:33:56.997Z	96.245	{'UnitID': 0}
2022-07-05T13:34:06.849Z	95.626	{'UnitID': 2}
2022-07-05T13:34:11.861Z	92.792	{'UnitID': 1}
2022-07-05T13:34:12.119Z	94.257	{'UnitID': 0}
2022-07-05T13:34:20.910Z	96.859	{'UnitID': 2}
2022-07-05T13:34:26.919Z	91.462	{'UnitID': 1}
2022-07-05T13:34:27.266Z	92.57	{'UnitID': 0}
2022-07-05T13:34:35.937Z	94.904	{'UnitID': 2}
2022-07-05T13:34:41.011Z	91.865	{'UnitID': 1}
2022-07-05T13:34:41.234Z	92.005	{'UnitID': 0}
2022-07-05T13:34:50.919Z	95.393	{'UnitID': 2}
2022-07-05T13:34:55.945Z	92.742	{'UnitID': 1}
2022-07-05T13:34:56.242Z	92.457	{'UnitID': 0}
2022-07-05T13:35:05.918Z	95.172	{'UnitID': 2}
2022-07-05T13:35:10.929Z	91.07	{'UnitID': 1}
2022-07-05T13:35:11.152Z	91.739	{'UnitID': 0}
2022-07-05T13:35:21.511Z	95.23	{'UnitID': 2}
2022-07-05T13:35:25.928Z	90.144	{'UnitID': 1}
2022-07-05T13:35:26.213Z	92.484	{'UnitID': 0}
2022-07-05T13:35:35.916Z	96.876	{'UnitID': 2}
2022-07-05T13:35:40.928Z	89.666	{'UnitID': 1}
2022-07-05T13:35:41.165Z	91.505	{'UnitID': 0}
2022-07-05T13:35:50.915Z	95.453	{'UnitID': 2}
2022-07-05T13:35:55.929Z	90.107	{'UnitID': 1}
2022-07-05T13:35:56.164Z	93.441	{'UnitID': 0}
2022-07-05T13:36:05.959Z	95.581	{'UnitID': 2}
2022-07-05T13:36:10.937Z	89.598	{'UnitID': 1}
2022-07-05T13:36:11.167Z	93.257	{'UnitID': 0}
2022-07-05T13:36:20.924Z	95.8	{'UnitID': 2}
2022-07-05T13:36:25.979Z	90.9	{'UnitID': 1}
2022-07-05T13:36:26.199Z	92.348	{'UnitID': 0}
2022-07-05T13:36:35.918Z	95.451	{'UnitID': 2}
2022-07-05T13:36:40.938Z	89.773	{'UnitID': 1}
2022-07-05T13:36:41.210Z	91.508	{'UnitID': 0}
2022-07-05T13:36:50.924Z	95.145	{'UnitID': 2}
2022-07-05T13:36:56.603Z	90.351	{'UnitID': 1}
2022-07-05T13:36:56.962Z	96.742	{'UnitID': 0}
2022-07-05T13:37:05.915Z	95.042	{'UnitID': 2}
2022-07-05T13:37:11.120Z	90.628	{'UnitID': 1}
2022-07-05T13:37:11.436Z	95.012	{'UnitID': 0}
2022-07-05T13:37:20.916Z	95.794	{'UnitID': 2}
2022-07-05T13:37:25.957Z	90.887	{'UnitID': 1}
2022-07-05T13:37:26.191Z	93.782	{'UnitID': 0}
2022-07-05T13:37:35.919Z	95.385	{'UnitID': 2}
2022-07-05T13:37:40.944Z	90.968	{'UnitID': 1}
2022-07-05T13:37:41.222Z	93.844	{'UnitID': 0}
2022-07-05T13:37:50.911Z	95.081	{'UnitID': 2}
2022-07-05T13:37:55.944Z	92.485	{'UnitID': 1}
2022-07-05T13:37:56.266Z	96.853	{'UnitID': 0}
2022-07-05T13:38:05.918Z	97.045	{'UnitID': 2}
2022-07-05T13:38:10.946Z	91.801	{'UnitID': 1}
2022-07-05T13:38:11.231Z	97.17	{'UnitID': 0}
2022-07-05T13:38:20.911Z	94.912	{'UnitID': 2}
2022-07-05T13:38:25.946Z	91.462	{'UnitID': 1}
2022-07-05T13:38:26.258Z	92.104	{'UnitID': 0}
2022-07-05T13:38:35.917Z	94.962	{'UnitID': 2}
2022-07-05T13:38:40.956Z	91.654	{'UnitID': 1}
2022-07-05T13:38:41.211Z	91.657	{'UnitID': 0}
2022-07-05T13:38:50.919Z	96.687	{'UnitID': 2}
2022-07-05T13:38:55.964Z	90.482	{'UnitID': 1}
2022-07-05T13:38:56.174Z	91.78	{'UnitID': 0}
2022-07-05T13:39:05.916Z	96.956	{'UnitID': 2}
2022-07-05T13:39:10.955Z	89.483	{'UnitID': 1}
2022-07-05T13:39:11.186Z	92.469	{'UnitID': 0}
2022-07-05T13:39:20.917Z	96.795	{'UnitID': 2}
2022-07-05T13:39:25.949Z	89.678	{'UnitID': 1}
2022-07-05T13:39:26.194Z	97.255	{'UnitID': 0}
2022-07-05T13:39:35.928Z	94.827	{'UnitID': 2}
2022-07-05T13:39:40.943Z	90.751	{'UnitID': 1}
2022-07-05T13:39:41.193Z	92.23	{'UnitID': 0}
2022-07-05T13:39:50.913Z	95.624	{'UnitID': 2}
2022-07-05T13:39:55.939Z	90.757	{'UnitID': 1}
2022-07-05T13:39:56.176Z	92.136	{'UnitID': 0}
2022-07-05T13:40:05.915Z	94.881	{'UnitID': 2}
2022-07-05T13:40:10.928Z	89.886	{'UnitID': 1}
2022-07-05T13:40:11.184Z	91.974	{'UnitID': 0}
2022-07-05T13:40:20.911Z	96.338	{'UnitID': 2}
2022-07-05T13:40:25.938Z	90.253	{'UnitID': 1}
2022-07-05T13:40:26.223Z	92.121	{'UnitID': 0}
2022-07-05T13:40:35.913Z	96.119	{'UnitID': 2}
2022-07-05T13:40:40.923Z	89.574	{'UnitID': 1}
2022-07-05T13:40:41.194Z	91.756	{'UnitID': 0}
2022-07-05T13:40:50.911Z	96.678	{'UnitID': 2}
2022-07-05T13:40:55.916Z	90.427	{'UnitID': 1}
2022-07-05T13:40:56.143Z	91.366	{'UnitID': 0}
2022-07-05T13:41:05.906Z	96.498	{'UnitID': 2}
2022-07-05T13:41:10.929Z	88.879	{'UnitID': 1}
2022-07-05T13:41:11.195Z	91.312	{'UnitID': 0}
2022-07-05T13:41:20.912Z	96.413	{'UnitID': 2}
2022-07-05T13:41:25.940Z	88.934	{'UnitID': 1}
2022-07-05T13:41:26.187Z	91.69	{'UnitID': 0}
2022-07-05T13:41:35.911Z	95.191	{'UnitID': 2}
2022-07-05T13:41:40.946Z	90.307	{'UnitID': 1}
2022-07-05T13:41:41.177Z	92.756	{'UnitID': 0}
2022-07-05T13:41:50.915Z	95.733	{'UnitID': 2}
2022-07-05T13:41:55.925Z	90.693	{'UnitID': 1}
2022-07-05T13:41:56.161Z	94.23	{'UnitID': 0}
2022-07-05T13:42:05.907Z	95.832	{'UnitID': 2}
2022-07-05T13:42:10.940Z	89.302	{'UnitID': 1}
2022-07-05T13:42:11.178Z	91.792	{'UnitID': 0}
2022-07-05T13:42:21.488Z	94.656	{'UnitID': 2}
2022-07-05T13:42:25.943Z	89.793	{'UnitID': 1}
2022-07-05T13:42:26.181Z	91.966	{'UnitID': 0}
2022-07-05T13:42:35.905Z	94.768	{'UnitID': 2}
2022-07-05T13:42:40.928Z	90.649	{'UnitID': 1}
2022-07-05T13:42:41.186Z	91.287	{'UnitID': 0}
2022-07-05T13:42:50.912Z	95.633	{'UnitID': 2}
2022-07-05T13:42:55.930Z	90.537	{'UnitID': 1}
2022-07-05T13:42:56.161Z	95.209	{'UnitID': 0}
2022-07-05T13:43:05.920Z	95.148	{'UnitID': 2}
2022-07-05T13:43:10.940Z	91.968	{'UnitID': 1}
2022-07-05T13:43:11.240Z	91.792	{'UnitID': 0}
2022-07-05T13:43:20.928Z	97.412	{'UnitID': 2}
2022-07-05T13:43:26.166Z	91.165	{'UnitID': 1}
2022-07-05T13:43:26.509Z	95.963	{'UnitID': 0}
2022-07-05T13:43:35.916Z	95.985	{'UnitID': 2}
2022-07-05T13:43:40.926Z	91.906	{'UnitID': 1}
2022-07-05T13:43:41.151Z	92.415	{'UnitID': 0}
2022-07-05T13:43:50.918Z	95.789	{'UnitID': 2}
2022-07-05T13:43:55.936Z	91.364	{'UnitID': 1}
2022-07-05T13:43:56.162Z	94.765	{'UnitID': 0}
2022-07-05T13:44:05.907Z	95.078	{'UnitID': 2}
2022-07-05T13:44:10.927Z	91.522	{'UnitID': 1}
2022-07-05T13:44:11.160Z	94.168	{'UnitID': 0}
2022-07-05T13:44:20.922Z	97.138	{'UnitID': 2}
2022-07-05T13:44:25.922Z	90.984	{'UnitID': 1}
2022-07-05T13:44:26.153Z	96.135	{'UnitID': 0}
2022-07-05T13:44:35.921Z	96.924	{'UnitID': 2}
2022-07-05T13:44:40.923Z	90.362	{'UnitID': 1}
2022-07-05T13:44:41.193Z	95.082	{'UnitID': 0}
2022-07-05T13:44:50.915Z	96.763	{'UnitID': 2}
2022-07-05T13:44:55.936Z	89.699	{'UnitID': 1}
2022-07-05T13:44:56.155Z	91.217	{'UnitID': 0}
2022-07-05T13:45:05.936Z	96.309	{'UnitID': 2}
2022-07-05T13:45:10.918Z	89.348	{'UnitID': 1}
2022-07-05T13:45:11.156Z	92.007	{'UnitID': 0}
2022-07-05T13:45:20.918Z	96.994	{'UnitID': 2}
2022-07-05T13:45:25.935Z	89.465	{'UnitID': 1}
2022-07-05T13:45:26.156Z	91.614	{'UnitID': 0}
2022-07-05T13:45:35.922Z	96.034	{'UnitID': 2}
2022-07-05T13:45:40.928Z	89.878	{'UnitID': 1}
2022-07-05T13:45:41.169Z	93.806	{'UnitID': 0}
2022-07-05T13:45:50.918Z	94.911	{'UnitID': 2}
2022-07-05T13:45:55.926Z	88.995	{'UnitID': 1}
2022-07-05T13:45:56.161Z	96.623	{'UnitID': 0}
2022-07-05T13:46:05.917Z	96.481	{'UnitID': 2}
2022-07-05T13:46:10.930Z	89.767	{'UnitID': 1}
2022-07-05T13:46:11.272Z	94.45	{'UnitID': 0}
2022-07-05T13:46:20.921Z	96.021	{'UnitID': 2}
2022-07-05T13:46:25.933Z	89.652	{'UnitID': 1}
2022-07-05T13:46:26.174Z	92.065	{'UnitID': 0}
2022-07-05T13:46:35.919Z	96.06	{'UnitID': 2}
2022-07-05T13:46:40.923Z	89.462	{'UnitID': 1}
2022-07-05T13:46:41.143Z	94.271	{'UnitID': 0}
2022-07-05T13:46:50.912Z	97.079	{'UnitID': 2}
2022-07-05T13:46:55.935Z	88.512	{'UnitID': 1}
2022-07-05T13:46:56.195Z	96.574	{'UnitID': 0}
2022-07-05T13:47:05.918Z	96.666	{'UnitID': 2}
2022-07-05T13:47:10.948Z	88.545	{'UnitID': 1}
2022-07-05T13:47:11.283Z	92.276	{'UnitID': 0}
2022-07-05T13:47:20.917Z	95.373	{'UnitID': 2}
2022-07-05T13:47:25.966Z	88.755	{'UnitID': 1}
2022-07-05T13:47:26.189Z	92.76	{'UnitID': 0}
2022-07-05T13:47:35.910Z	96.274	{'UnitID': 2}
2022-07-05T13:47:40.988Z	87.386	{'UnitID': 1}
2022-07-05T13:47:41.248Z	91.775	{'UnitID': 0}
2022-07-05T13:47:50.917Z	95.263	{'UnitID': 2}
2022-07-05T13:47:55.921Z	87.109	{'UnitID': 1}
2022-07-05T13:47:56.186Z	91.492	{'UnitID': 0}
2022-07-05T13:48:05.920Z	94.938	{'UnitID': 2}
2022-07-05T13:48:10.988Z	87.593	{'UnitID': 1}
2022-07-05T13:48:11.231Z	92.244	{'UnitID': 0}
2022-07-05T13:48:20.919Z	95.667	{'UnitID': 2}
2022-07-05T13:48:25.925Z	89.08	{'UnitID': 1}
2022-07-05T13:48:26.161Z	94.021	{'UnitID': 0}
2022-07-05T13:48:35.916Z	96.134	{'UnitID': 2}
2022-07-05T13:48:40.934Z	89.371	{'UnitID': 1}
2022-07-05T13:48:41.244Z	92.717	{'UnitID': 0}
2022-07-05T13:48:50.914Z	94.955	{'UnitID': 2}
2022-07-05T13:48:55.932Z	89.216	{'UnitID': 1}
2022-07-05T13:48:56.186Z	93.904	{'UnitID': 0}
2022-07-05T13:49:05.918Z	96.734	{'UnitID': 2}
2022-07-05T13:49:10.921Z	87.775	{'UnitID': 1}
2022-07-05T13:49:11.166Z	91.897	{'UnitID': 0}
2022-07-05T13:49:20.918Z	95.916	{'UnitID': 2}
2022-07-05T13:49:25.934Z	87.672	{'UnitID': 1}
2022-07-05T13:49:26.166Z	92.637	{'UnitID': 0}
2022-07-05T13:49:35.920Z	95.332	{'UnitID': 2}
2022-07-05T13:49:40.925Z	88.863	{'UnitID': 1}
2022-07-05T13:49:41.210Z	93.511	{'UnitID': 0}
2022-07-05T13:49:50.918Z	94.931	{'UnitID': 2}
2022-07-05T13:49:55.925Z	88.588	{'UnitID': 1}
2022-07-05T13:49:56.148Z	95.727	{'UnitID': 0}
2022-07-05T13:50:05.915Z	96.1	{'UnitID': 2}
2022-07-05T13:50:10.909Z	88.125	{'UnitID': 1}
2022-07-05T13:50:11.175Z	91.378	{'UnitID': 0}
2022-07-05T13:50:20.914Z	95.391	{'UnitID': 2}
2022-07-05T13:50:25.964Z	88.686	{'UnitID': 1}
2022-07-05T13:50:26.182Z	91.824	{'UnitID': 0}
2022-07-05T13:50:35.917Z	96.285	{'UnitID': 2}
2022-07-05T13:50:40.928Z	87.73	{'UnitID': 1}
2022-07-05T13:50:41.160Z	93.025	{'UnitID': 0}
2022-07-05T13:50:50.923Z	95.717	{'UnitID': 2}
2022-07-05T13:50:55.942Z	88.941	{'UnitID': 1}
2022-07-05T13:50:56.228Z	90.452	{'UnitID': 0}
2022-07-05T13:51:05.931Z	94.7	{'UnitID': 2}
2022-07-05T13:51:10.962Z	88.071	{'UnitID': 1}
2022-07-05T13:51:11.226Z	90.655	{'UnitID': 0}
2022-07-05T13:51:20.930Z	96.4	{'UnitID': 2}
2022-07-05T13:51:25.975Z	87.456	{'UnitID': 1}
2022-07-05T13:51:26.283Z	92.3	{'UnitID': 0}
2022-07-05T13:51:35.924Z	95.228	{'UnitID': 2}
2022-07-05T13:51:40.994Z	87.255	{'UnitID': 1}
2022-07-05T13:51:41.189Z	91.651	{'UnitID': 0}
2022-07-05T13:51:50.926Z	95.643	{'UnitID': 2}
2022-07-05T13:51:55.943Z	89.005	{'UnitID': 1}
2022-07-05T13:51:56.198Z	91.083	{'UnitID': 0}
2022-07-05T13:52:05.919Z	94.732	{'UnitID': 2}
2022-07-05T13:52:10.940Z	88.624	{'UnitID': 1}
2022-07-05T13:52:11.180Z	91.876	{'UnitID': 0}
2022-07-05T13:52:20.919Z	94.786	{'UnitID': 2}
2022-07-05T13:52:25.933Z	86.869	{'UnitID': 1}
2022-07-05T13:52:26.172Z	89.757	{'UnitID': 0}
2022-07-05T13:52:35.922Z	94.681	{'UnitID': 2}
2022-07-05T13:52:40.943Z	86.857	{'UnitID': 1}
2022-07-05T13:52:41.182Z	91.927	{'UnitID': 0}
2022-07-05T13:52:50.918Z	94.733	{'UnitID': 2}
2022-07-05T13:52:55.953Z	87.185	{'UnitID': 1}
2022-07-05T13:52:56.179Z	94.55	{'UnitID': 0}
2022-07-05T13:53:05.931Z	95.404	{'UnitID': 2}
2022-07-05T13:53:10.946Z	86.581	{'UnitID': 1}
2022-07-05T13:53:11.223Z	91.044	{'UnitID': 0}
2022-07-05T13:53:20.927Z	94.782	{'UnitID': 2}
2022-07-05T13:53:25.928Z	87.229	{'UnitID': 1}
2022-07-05T13:53:26.260Z	94.556	{'UnitID': 0}
2022-07-05T13:53:35.917Z	96.307	{'UnitID': 2}
2022-07-05T13:53:40.955Z	85.97	{'UnitID': 1}
2022-07-05T13:53:41.186Z	91.757	{'UnitID': 0}
2022-07-05T13:53:50.928Z	94.8	{'UnitID': 2}
2022-07-05T13:53:55.939Z	86.578	{'UnitID': 1}
2022-07-05T13:53:56.162Z	95.054	{'UnitID': 0}
2022-07-05T13:54:05.909Z	94.614	{'UnitID': 2}
2022-07-05T13:54:10.928Z	86.178	{'UnitID': 1}
2022-07-05T13:54:11.216Z	94.425	{'UnitID': 0}
2022-07-05T13:54:20.916Z	96.872	{'UnitID': 2}
2022-07-05T13:54:25.923Z	85.844	{'UnitID': 1}
2022-07-05T13:54:26.184Z	93.296	{'UnitID': 0}
2022-07-05T13:54:35.927Z	94.56	{'UnitID': 2}
2022-07-05T13:54:40.962Z	86.838	{'UnitID': 1}
2022-07-05T13:54:41.164Z	94.16	{'UnitID': 0}
2022-07-05T13:54:50.920Z	96.027	{'UnitID': 2}
2022-07-05T13:54:55.930Z	86.966	{'UnitID': 1}
2022-07-05T13:54:56.169Z	92.716	{'UnitID': 0}
2022-07-05T13:55:05.917Z	96.192	{'UnitID': 2}
2022-07-05T13:55:10.938Z	87.794	{'UnitID': 1}
2022-07-05T13:55:11.162Z	93.999	{'UnitID': 0}
2022-07-05T13:55:20.916Z	96.563	{'UnitID': 2}
2022-07-05T13:55:25.927Z	87.876	{'UnitID': 1}
2022-07-05T13:55:26.155Z	94.299	{'UnitID': 0}
2022-07-05T13:55:35.919Z	95.985	{'UnitID': 2}
2022-07-05T13:55:40.970Z	87.92	{'UnitID': 1}
2022-07-05T13:55:41.202Z	89.975	{'UnitID': 0}
2022-07-05T13:55:50.920Z	96.348	{'UnitID': 2}
2022-07-05T13:55:55.963Z	87.978	{'UnitID': 1}
2022-07-05T13:55:56.229Z	94.399	{'UnitID': 0}
2022-07-05T13:56:05.918Z	95.931	{'UnitID': 2}
2022-07-05T13:56:10.953Z	87.868	{'UnitID': 1}
2022-07-05T13:56:11.197Z	90.138	{'UnitID': 0}
2022-07-05T13:56:20.916Z	94.52	{'UnitID': 2}
2022-07-05T13:56:25.973Z	87.219	{'UnitID': 1}
2022-07-05T13:56:26.195Z	89.147	{'UnitID': 0}
2022-07-05T13:56:35.914Z	96.077	{'UnitID': 2}
2022-07-05T13:56:40.928Z	85.646	{'UnitID': 1}
2022-07-05T13:56:41.213Z	91.301	{'UnitID': 0}
2022-07-05T13:56:50.916Z	94.52	{'UnitID': 2}
2022-07-05T13:56:55.970Z	85.949	{'UnitID': 1}
2022-07-05T13:56:56.227Z	89.372	{'UnitID': 0}
2022-07-05T13:57:05.919Z	94.365	{'UnitID': 2}
2022-07-05T13:57:10.957Z	85.953	{'UnitID': 1}
2022-07-05T13:57:11.239Z	93.558	{'UnitID': 0}
2022-07-05T13:57:20.912Z	94.684	{'UnitID': 2}
2022-07-05T13:57:25.946Z	85.67	{'UnitID': 1}
2022-07-05T13:57:26.255Z	91.39	{'UnitID': 0}
2022-07-05T13:57:35.932Z	94.7	{'UnitID': 2}
2022-07-05T13:57:40.944Z	85.538	{'UnitID': 1}
2022-07-05T13:57:41.216Z	93.674	{'UnitID': 0}
2022-07-05T13:57:50.931Z	95.458	{'UnitID': 2}
2022-07-05T13:57:55.925Z	85.9	{'UnitID': 1}
2022-07-05T13:57:56.155Z	92.364	{'UnitID': 0}
2022-07-05T13:58:05.919Z	95.26	{'UnitID': 2}
2022-07-05T13:58:10.931Z	86.247	{'UnitID': 1}
2022-07-05T13:58:11.156Z	88.947	{'UnitID': 0}
2022-07-05T13:58:20.913Z	94.709	{'UnitID': 2}
2022-07-05T13:58:25.923Z	86.747	{'UnitID': 1}
2022-07-05T13:58:26.143Z	94.121	{'UnitID': 0}
2022-07-05T13:58:35.916Z	94.496	{'UnitID': 2}
2022-07-05T13:58:40.929Z	86.085	{'UnitID': 1}
2022-07-05T13:58:41.177Z	92.263	{'UnitID': 0}
2022-07-05T13:58:50.909Z	95.103	{'UnitID': 2}
2022-07-05T13:58:55.937Z	85.682	{'UnitID': 1}
2022-07-05T13:58:56.165Z	91.144	{'UnitID': 0}
2022-07-05T13:59:05.924Z	94.399	{'UnitID': 2}
2022-07-05T13:59:10.935Z	86.046	{'UnitID': 1}
2022-07-05T13:59:11.195Z	89.283	{'UnitID': 0}
2022-07-05T13:59:20.918Z	94.656	{'UnitID': 2}
2022-07-05T13:59:25.925Z	85.514	{'UnitID': 1}
2022-07-05T13:59:26.167Z	91.421	{'UnitID': 0}
2022-07-05T13:59:35.916Z	94.393	{'UnitID': 2}
2022-07-05T13:59:40.906Z	86.649	{'UnitID': 1}
2022-07-05T13:59:41.128Z	93.23	{'UnitID': 0}
2022-07-05T13:59:51.020Z	95.666	{'UnitID': 2}
2022-07-05T13:59:55.952Z	86.221	{'UnitID': 1}
2022-07-05T13:59:56.238Z	92.545	{'UnitID': 0}
2022-07-05T14:00:05.916Z	94.234	{'UnitID': 2}
2022-07-05T14:00:10.944Z	87.069	{'UnitID': 1}
2022-07-05T14:00:11.248Z	89.865	{'UnitID': 0}
2022-07-05T14:00:20.917Z	94.384	{'UnitID': 2}
2022-07-05T14:00:25.945Z	87.002	{'UnitID': 1}
2022-07-05T14:00:26.210Z	92.796	{'UnitID': 0}
2022-07-05T14:00:35.918Z	95.628	{'UnitID': 2}
2022-07-05T14:00:40.945Z	86.759	{'UnitID': 1}
2022-07-05T14:00:41.189Z	92.278	{'UnitID': 0}
2022-07-05T14:00:50.919Z	95.189	{'UnitID': 2}
2022-07-05T14:00:55.929Z	86.614	{'UnitID': 1}
2022-07-05T14:00:56.237Z	91.501	{'UnitID': 0}
2022-07-05T14:01:05.920Z	95.664	{'UnitID': 2}
2022-07-05T14:01:10.960Z	86.941	{'UnitID': 1}
2022-07-05T14:01:11.199Z	89.955	{'UnitID': 0}
2022-07-05T14:01:20.919Z	96.302	{'UnitID': 2}
2022-07-05T14:01:25.940Z	84.807	{'UnitID': 1}
2022-07-05T14:01:26.208Z	93.911	{'UnitID': 0}
2022-07-05T14:01:35.919Z	94.503	{'UnitID': 2}
2022-07-05T14:01:40.929Z	85.06	{'UnitID': 1}
2022-07-05T14:01:41.209Z	88.844	{'UnitID': 0}
2022-07-05T14:01:50.922Z	94.47	{'UnitID': 2}
2022-07-05T14:01:55.933Z	83.829	{'UnitID': 1}
2022-07-05T14:01:56.174Z	89.453	{'UnitID': 0}
2022-07-05T14:02:05.923Z	94.681	{'UnitID': 2}
2022-07-05T14:02:10.962Z	83.967	{'UnitID': 1}
2022-07-05T14:02:11.253Z	88.903	{'UnitID': 0}
2022-07-05T14:02:20.924Z	94.447	{'UnitID': 2}
2022-07-05T14:02:25.957Z	84.303	{'UnitID': 1}
2022-07-05T14:02:26.223Z	88.993	{'UnitID': 0}
2022-07-05T14:02:35.914Z	94.772	{'UnitID': 2}
2022-07-05T14:02:40.950Z	84.768	{'UnitID': 1}
2022-07-05T14:02:41.199Z	88.999	{'UnitID': 0}
2022-07-05T14:02:50.911Z	94.782	{'UnitID': 2}
2022-07-05T14:02:55.993Z	84.983	{'UnitID': 1}
2022-07-05T14:02:56.249Z	89.706	{'UnitID': 0}
2022-07-05T14:03:05.932Z	94.231	{'UnitID': 2}
2022-07-05T14:03:11.012Z	84.867	{'UnitID': 1}
2022-07-05T14:03:11.246Z	89.343	{'UnitID': 0}
2022-07-05T14:03:20.953Z	94.592	{'UnitID': 2}
2022-07-05T14:03:25.998Z	84.893	{'UnitID': 1}
2022-07-05T14:03:26.238Z	92.265	{'UnitID': 0}
2022-07-05T14:03:35.924Z	96.208	{'UnitID': 2}
2022-07-05T14:03:40.933Z	85.804	{'UnitID': 1}
2022-07-05T14:03:41.223Z	90.56	{'UnitID': 0}
2022-07-05T14:03:50.926Z	95.739	{'UnitID': 2}
2022-07-05T14:03:55.950Z	84.253	{'UnitID': 1}
2022-07-05T14:03:56.201Z	88.881	{'UnitID': 0}
2022-07-05T14:04:05.931Z	94.478	{'UnitID': 2}
2022-07-05T14:04:10.945Z	84.41	{'UnitID': 1}
2022-07-05T14:04:11.298Z	89.19	{'UnitID': 0}
2022-07-05T14:04:20.946Z	94.252	{'UnitID': 2}
2022-07-05T14:04:25.930Z	84.966	{'UnitID': 1}
2022-07-05T14:04:26.161Z	88.949	{'UnitID': 0}
2022-07-05T14:04:35.931Z	95.256	{'UnitID': 2}
2022-07-05T14:04:40.928Z	86.326	{'UnitID': 1}
2022-07-05T14:04:41.169Z	89.761	{'UnitID': 0}
2022-07-05T14:04:50.915Z	94.599	{'UnitID': 2}
2022-07-05T14:04:55.930Z	85.542	{'UnitID': 1}
2022-07-05T14:04:56.151Z	88.675	{'UnitID': 0}
2022-07-05T14:05:05.928Z	94.78	{'UnitID': 2}
2022-07-05T14:05:10.930Z	85.046	{'UnitID': 1}
2022-07-05T14:05:11.181Z	90.033	{'UnitID': 0}
2022-07-05T14:05:20.930Z	94.417	{'UnitID': 2}
2022-07-05T14:05:25.955Z	84.598	{'UnitID': 1}
2022-07-05T14:05:26.198Z	88.303	{'UnitID': 0}
2022-07-05T14:05:35.912Z	94.619	{'UnitID': 2}
2022-07-05T14:05:40.928Z	84.305	{'UnitID': 1}
2022-07-05T14:05:41.155Z	91.904	{'UnitID': 0}
2022-07-05T14:05:50.915Z	94.33	{'UnitID': 2}
2022-07-05T14:05:55.929Z	84.124	{'UnitID': 1}
2022-07-05T14:05:56.177Z	89.819	{'UnitID': 0}
2022-07-05T14:06:05.918Z	95.166	{'UnitID': 2}
2022-07-05T14:06:10.910Z	83.701	{'UnitID': 1}
2022-07-05T14:06:11.168Z	90.966	{'UnitID': 0}
2022-07-05T14:06:20.914Z	94.632	{'UnitID': 2}
2022-07-05T14:06:25.932Z	85.199	{'UnitID': 1}
2022-07-05T14:06:26.939Z	91.641	{'UnitID': 0}
2022-07-05T14:06:35.913Z	94.287	{'UnitID': 2}
2022-07-05T14:06:41.051Z	84.621	{'UnitID': 1}
2022-07-05T14:06:41.301Z	89.367	{'UnitID': 0}
2022-07-05T14:06:50.925Z	94.255	{'UnitID': 2}
2022-07-05T14:06:56.591Z	86.048	{'UnitID': 1}
2022-07-05T14:06:56.971Z	91.059	{'UnitID': 0}
2022-07-05T14:07:05.925Z	96.292	{'UnitID': 2}
2022-07-05T14:07:10.946Z	86.362	{'UnitID': 1}
2022-07-05T14:07:11.269Z	89.38	{'UnitID': 0}
2022-07-05T14:07:20.923Z	94.282	{'UnitID': 2}
2022-07-05T14:07:25.935Z	86.118	{'UnitID': 1}
2022-07-05T14:07:26.251Z	88.772	{'UnitID': 0}
2022-07-05T14:07:35.921Z	94.284	{'UnitID': 2}
2022-07-05T14:07:40.992Z	85.1	{'UnitID': 1}
2022-07-05T14:07:41.219Z	88.635	{'UnitID': 0}
2022-07-05T14:07:50.924Z	94.336	{'UnitID': 2}
2022-07-05T14:07:55.937Z	85.122	{'UnitID': 1}
2022-07-05T14:07:56.171Z	91.595	{'UnitID': 0}
2022-07-05T14:08:05.923Z	94.734	{'UnitID': 2}
2022-07-05T14:08:10.913Z	85.221	{'UnitID': 1}
2022-07-05T14:08:11.169Z	92.583	{'UnitID': 0}
2022-07-05T14:08:20.911Z	95.441	{'UnitID': 2}
2022-07-05T14:08:25.958Z	85.326	{'UnitID': 1}
2022-07-05T14:08:26.155Z	91.786	{'UnitID': 0}
2022-07-05T14:08:35.905Z	95.851	{'UnitID': 2}
2022-07-05T14:08:40.940Z	86.25	{'UnitID': 1}
2022-07-05T14:08:41.218Z	93.009	{'UnitID': 0}
2022-07-05T14:08:50.908Z	94.312	{'UnitID': 2}
2022-07-05T14:08:55.910Z	85.533	{'UnitID': 1}
2022-07-05T14:08:56.117Z	88.036	{'UnitID': 0}
2022-07-05T14:09:05.913Z	94.727	{'UnitID': 2}
2022-07-05T14:09:10.929Z	86.888	{'UnitID': 1}
2022-07-05T14:09:11.177Z	91.074	{'UnitID': 0}
2022-07-05T14:09:20.912Z	96.314	{'UnitID': 2}
2022-07-05T14:09:25.931Z	86.57	{'UnitID': 1}
2022-07-05T14:09:26.172Z	88.439	{'UnitID': 0}
2022-07-05T14:09:35.910Z	95.708	{'UnitID': 2}
2022-07-05T14:09:40.932Z	86.967	{'UnitID': 1}
2022-07-05T14:09:41.158Z	90.961	{'UnitID': 0}
2022-07-05T14:09:50.916Z	94.507	{'UnitID': 2}
2022-07-05T14:09:55.939Z	87.036	{'UnitID': 1}
2022-07-05T14:09:56.170Z	90.799	{'UnitID': 0}
2022-07-05T14:10:05.914Z	96.214	{'UnitID': 2}
2022-07-05T14:10:10.937Z	86.752	{'UnitID': 1}
2022-07-05T14:10:11.174Z	88.806	{'UnitID': 0}
2022-07-05T14:10:20.909Z	95.268	{'UnitID': 2}
2022-07-05T14:10:25.936Z	86.392	{'UnitID': 1}
2022-07-05T14:10:26.199Z	88.619	{'UnitID': 0}
2022-07-05T14:10:35.916Z	94.58	{'UnitID': 2}
2022-07-05T14:10:40.944Z	87.523	{'UnitID': 1}
2022-07-05T14:10:41.203Z	89.694	{'UnitID': 0}
2022-07-05T14:10:50.914Z	95.414	{'UnitID': 2}
2022-07-05T14:10:55.941Z	85.346	{'UnitID': 1}
2022-07-05T14:10:56.197Z	90.057	{'UnitID': 0}
2022-07-05T14:11:05.913Z	94.338	{'UnitID': 2}
2022-07-05T14:11:10.926Z	85.966	{'UnitID': 1}
2022-07-05T14:11:11.179Z	93.069	{'UnitID': 0}
2022-07-05T14:11:20.920Z	94.277	{'UnitID': 2}
2022-07-05T14:11:25.929Z	85.791	{'UnitID': 1}
2022-07-05T14:11:26.175Z	88.246	{'UnitID': 0}
2022-07-05T14:11:35.909Z	94.453	{'UnitID': 2}
2022-07-05T14:11:40.949Z	86.358	{'UnitID': 1}
2022-07-05T14:11:41.171Z	92.476	{'UnitID': 0}
2022-07-05T14:11:50.917Z	95.079	{'UnitID': 2}
2022-07-05T14:11:55.936Z	85.525	{'UnitID': 1}
2022-07-05T14:11:56.306Z	91.046	{'UnitID': 0}
2022-07-05T14:12:05.913Z	96.33	{'UnitID': 2}
2022-07-05T14:12:10.919Z	85.535	{'UnitID': 1}
2022-07-05T14:12:11.151Z	93.257	{'UnitID': 0}
2022-07-05T14:12:20.909Z	96.204	{'UnitID': 2}
2022-07-05T14:12:25.923Z	85.847	{'UnitID': 1}
2022-07-05T14:12:26.140Z	88.971	{'UnitID': 0}
2022-07-05T14:12:35.915Z	95.545	{'UnitID': 2}
2022-07-05T14:12:40.916Z	85.99	{'UnitID': 1}
2022-07-05T14:12:41.178Z	89.605	{'UnitID': 0}
2022-07-05T14:12:50.920Z	96.115	{'UnitID': 2}
2022-07-05T14:12:55.946Z	85.641	{'UnitID': 1}
2022-07-05T14:12:56.190Z	88.892	{'UnitID': 0}
2022-07-05T14:13:05.915Z	95.765	{'UnitID': 2}
2022-07-05T14:13:10.938Z	86.287	{'UnitID': 1}
2022-07-05T14:13:11.196Z	89.535	{'UnitID': 0}
2022-07-05T14:13:20.920Z	96.18	{'UnitID': 2}
2022-07-05T14:13:25.925Z	85.871	{'UnitID': 1}
2022-07-05T14:13:26.158Z	92.682	{'UnitID': 0}
2022-07-05T14:13:35.925Z	96.053	{'UnitID': 2}
2022-07-05T14:13:40.971Z	86.236	{'UnitID': 1}
2022-07-05T14:13:41.213Z	89.304	{'UnitID': 0}
2022-07-05T14:13:50.919Z	94.28	{'UnitID': 2}
2022-07-05T14:13:55.986Z	86.225	{'UnitID': 1}
2022-07-05T14:13:56.272Z	89.541	{'UnitID': 0}
2022-07-05T14:14:05.920Z	94.731	{'UnitID': 2}
2022-07-05T14:14:10.945Z	85.265	{'UnitID': 1}
2022-07-05T14:14:11.200Z	91.104	{'UnitID': 0}
2022-07-05T14:14:20.916Z	95.381	{'UnitID': 2}
2022-07-05T14:14:25.942Z	85.339	{'UnitID': 1}
2022-07-05T14:14:26.165Z	91.231	{'UnitID': 0}
2022-07-05T14:14:35.922Z	95.515	{'UnitID': 2}
2022-07-05T14:14:40.936Z	85.351	{'UnitID': 1}
2022-07-05T14:14:41.172Z	90.102	{'UnitID': 0}
2022-07-05T14:14:50.918Z	94.861	{'UnitID': 2}
2022-07-05T14:14:55.942Z	85.046	{'UnitID': 1}
2022-07-05T14:14:56.189Z	89.78	{'UnitID': 0}
2022-07-05T14:15:05.919Z	96.163	{'UnitID': 2}
2022-07-05T14:15:10.930Z	85.324	{'UnitID': 1}
2022-07-05T14:15:11.192Z	90.31	{'UnitID': 0}
2022-07-05T14:15:20.911Z	95.812	{'UnitID': 2}
2022-07-05T14:15:25.939Z	85.313	{'UnitID': 1}
2022-07-05T14:15:26.188Z	90.624	{'UnitID': 0}
2022-07-05T14:15:35.935Z	95.682	{'UnitID': 2}
2022-07-05T14:15:40.934Z	85.12	{'UnitID': 1}
2022-07-05T14:15:41.276Z	89.293	{'UnitID': 0}
2022-07-05T14:15:50.926Z	94.19	{'UnitID': 2}
2022-07-05T14:15:55.935Z	84.993	{'UnitID': 1}
2022-07-05T14:15:56.167Z	88.826	{'UnitID': 0}
2022-07-05T14:16:05.907Z	94.201	{'UnitID': 2}
2022-07-05T14:16:10.927Z	84.04	{'UnitID': 1}
2022-07-05T14:16:11.153Z	88.573	{'UnitID': 0}
2022-07-05T14:16:20.913Z	94.456	{'UnitID': 2}
2022-07-05T14:16:25.966Z	84.011	{'UnitID': 1}
2022-07-05T14:16:26.168Z	88.511	{'UnitID': 0}
2022-07-05T14:16:35.925Z	94.153	{'UnitID': 2}
2022-07-05T14:16:40.925Z	85.411	{'UnitID': 1}
2022-07-05T14:16:41.167Z	88.601	{'UnitID': 0}
2022-07-05T14:16:50.914Z	94.844	{'UnitID': 2}
2022-07-05T14:16:55.929Z	85.642	{'UnitID': 1}
2022-07-05T14:16:56.162Z	90.976	{'UnitID': 0}
2022-07-05T14:17:05.916Z	94.314	{'UnitID': 2}
2022-07-05T14:17:10.915Z	85.719	{'UnitID': 1}
2022-07-05T14:17:11.160Z	93.02	{'UnitID': 0}
2022-07-05T14:17:20.914Z	95.657	{'UnitID': 2}
2022-07-05T14:17:25.943Z	85.807	{'UnitID': 1}
2022-07-05T14:17:26.208Z	90.528	{'UnitID': 0}
2022-07-05T14:17:35.923Z	94.556	{'UnitID': 2}
2022-07-05T14:17:40.922Z	85.212	{'UnitID': 1}
2022-07-05T14:17:41.135Z	88.097	{'UnitID': 0}
2022-07-05T14:17:50.918Z	96.087	{'UnitID': 2}
2022-07-05T14:17:55.938Z	85.497	{'UnitID': 1}
2022-07-05T14:17:56.169Z	92.847	{'UnitID': 0}
2022-07-05T14:18:05.918Z	95.638	{'UnitID': 2}
2022-07-05T14:18:10.932Z	85.33	{'UnitID': 1}
2022-07-05T14:18:11.177Z	91.225	{'UnitID': 0}
2022-07-05T14:18:20.921Z	95.898	{'UnitID': 2}
2022-07-05T14:18:25.933Z	84.069	{'UnitID': 1}
2022-07-05T14:18:26.205Z	89.822	{'UnitID': 0}
2022-07-05T14:18:35.917Z	93.9	{'UnitID': 2}
2022-07-05T14:18:40.936Z	84.182	{'UnitID': 1}
2022-07-05T14:18:41.168Z	92.701	{'UnitID': 0}
2022-07-05T14:18:50.920Z	93.812	{'UnitID': 2}
2022-07-05T14:18:55.925Z	84.591	{'UnitID': 1}
2022-07-05T14:18:56.156Z	92.766	{'UnitID': 0}
2022-07-05T14:19:05.913Z	94.684	{'UnitID': 2}
2022-07-05T14:19:10.930Z	84.034	{'UnitID': 1}
2022-07-05T14:19:11.197Z	92.877	{'UnitID': 0}
2022-07-05T14:19:20.916Z	94.76	{'UnitID': 2}
2022-07-05T14:19:25.923Z	83.411	{'UnitID': 1}
2022-07-05T14:19:26.163Z	91.447	{'UnitID': 0}
2022-07-05T14:19:35.915Z	93.835	{'UnitID': 2}
2022-07-05T14:19:41.118Z	85.232	{'UnitID': 1}
2022-07-05T14:19:41.496Z	89.447	{'UnitID': 0}
2022-07-05T14:19:50.915Z	95.639	{'UnitID': 2}
2022-07-05T14:19:55.935Z	83.619	{'UnitID': 1}
2022-07-05T14:19:56.166Z	89.89	{'UnitID': 0}
2022-07-05T14:20:05.915Z	95.804	{'UnitID': 2}
2022-07-05T14:20:10.939Z	83.788	{'UnitID': 1}
2022-07-05T14:20:11.177Z	91.227	{'UnitID': 0}
2022-07-05T14:20:20.920Z	93.988	{'UnitID': 2}
2022-07-05T14:20:25.953Z	84.905	{'UnitID': 1}
2022-07-05T14:20:26.205Z	92.051	{'UnitID': 0}
2022-07-05T14:20:35.923Z	94.62	{'UnitID': 2}
2022-07-05T14:20:40.977Z	84.672	{'UnitID': 1}
2022-07-05T14:20:41.203Z	92.942	{'UnitID': 0}
2022-07-05T14:20:50.925Z	95.609	{'UnitID': 2}
2022-07-05T14:20:55.929Z	83.947	{'UnitID': 1}
2022-07-05T14:20:56.226Z	87.355	{'UnitID': 0}
2022-07-05T14:21:05.929Z	95.381	{'UnitID': 2}
2022-07-05T14:21:11.023Z	84.227	{'UnitID': 1}
2022-07-05T14:21:11.260Z	92.297	{'UnitID': 0}
2022-07-05T14:21:20.942Z	94.459	{'UnitID': 2}
2022-07-05T14:21:25.989Z	84.264	{'UnitID': 1}
2022-07-05T14:21:26.238Z	88.103	{'UnitID': 0}
2022-07-05T14:21:35.918Z	94.275	{'UnitID': 2}
2022-07-05T14:21:40.962Z	83.695	{'UnitID': 1}
2022-07-05T14:21:41.241Z	90.385	{'UnitID': 0}
2022-07-05T14:21:50.926Z	93.561	{'UnitID': 2}
2022-07-05T14:21:55.949Z	84.393	{'UnitID': 1}
2022-07-05T14:21:56.210Z	92.376	{'UnitID': 0}
2022-07-05T14:22:05.925Z	94.758	{'UnitID': 2}
2022-07-05T14:22:10.963Z	83.349	{'UnitID': 1}
2022-07-05T14:22:11.242Z	89.871	{'UnitID': 0}
2022-07-05T14:22:20.922Z	93.435	{'UnitID': 2}
2022-07-05T14:22:25.947Z	83.502	{'UnitID': 1}
2022-07-05T14:22:26.237Z	92.565	{'UnitID': 0}
2022-07-05T14:22:35.918Z	95.328	{'UnitID': 2}
2022-07-05T14:22:40.951Z	83.247	{'UnitID': 1}
2022-07-05T14:22:41.215Z	92.377	{'UnitID': 0}
2022-07-05T14:22:50.937Z	95.471	{'UnitID': 2}
2022-07-05T14:22:55.933Z	83.312	{'UnitID': 1}
2022-07-05T14:22:56.170Z	88.669	{'UnitID': 0}
2022-07-05T14:23:05.917Z	93.692	{'UnitID': 2}
2022-07-05T14:23:10.943Z	83.171	{'UnitID': 1}
2022-07-05T14:23:11.202Z	87.743	{'UnitID': 0}
2022-07-05T14:23:20.920Z	95.726	{'UnitID': 2}
2022-07-05T14:23:25.977Z	83.026	{'UnitID': 1}
2022-07-05T14:23:26.173Z	90.597	{'UnitID': 0}
2022-07-05T14:23:35.925Z	93.599	{'UnitID': 2}
2022-07-05T14:23:40.928Z	83.843	{'UnitID': 1}
2022-07-05T14:23:41.174Z	92.418	{'UnitID': 0}
2022-07-05T14:23:50.917Z	95.512	{'UnitID': 2}
2022-07-05T14:23:55.930Z	84.469	{'UnitID': 1}
2022-07-05T14:23:56.158Z	87.886	{'UnitID': 0}
2022-07-05T14:24:05.922Z	93.53	{'UnitID': 2}
2022-07-05T14:24:10.969Z	83.428	{'UnitID': 1}
2022-07-05T14:24:11.172Z	92.509	{'UnitID': 0}
2022-07-05T14:24:20.920Z	93.657	{'UnitID': 2}
2022-07-05T14:24:25.930Z	82.726	{'UnitID': 1}
2022-07-05T14:24:26.179Z	90.617	{'UnitID': 0}
2022-07-05T14:24:35.916Z	93.4	{'UnitID': 2}
2022-07-05T14:24:40.928Z	82.766	{'UnitID': 1}
2022-07-05T14:24:41.174Z	91.246	{'UnitID': 0}
2022-07-05T14:24:50.915Z	94.835	{'UnitID': 2}
2022-07-05T14:24:55.912Z	82.628	{'UnitID': 1}
2022-07-05T14:24:56.153Z	90.086	{'UnitID': 0}
2022-07-05T14:25:05.919Z	95.198	{'UnitID': 2}
2022-07-05T14:25:10.946Z	82.323	{'UnitID': 1}
2022-07-05T14:25:11.181Z	90.881	{'UnitID': 0}
2022-07-05T14:25:20.922Z	93.743	{'UnitID': 2}
2022-07-05T14:25:25.922Z	82.633	{'UnitID': 1}
2022-07-05T14:25:26.159Z	87.728	{'UnitID': 0}
2022-07-05T14:25:35.920Z	93.922	{'UnitID': 2}
2022-07-05T14:25:40.919Z	82.561	{'UnitID': 1}
2022-07-05T14:25:41.144Z	89.744	{'UnitID': 0}
2022-07-05T14:25:50.921Z	95.288	{'UnitID': 2}
2022-07-05T14:25:55.936Z	83.05	{'UnitID': 1}
2022-07-05T14:25:56.191Z	88.753	{'UnitID': 0}
2022-07-05T14:26:05.915Z	95.42	{'UnitID': 2}
2022-07-05T14:26:10.931Z	83.929	{'UnitID': 1}
2022-07-05T14:26:11.197Z	92.311	{'UnitID': 0}
2022-07-05T14:26:20.915Z	94.422	{'UnitID': 2}
2022-07-05T14:26:25.938Z	84.103	{'UnitID': 1}
2022-07-05T14:26:26.177Z	91.79	{'UnitID': 0}
2022-07-05T14:26:35.919Z	95.059	{'UnitID': 2}
2022-07-05T14:26:40.943Z	83.942	{'UnitID': 1}
2022-07-05T14:26:41.192Z	88.478	{'UnitID': 0}
2022-07-05T14:26:50.916Z	94.595	{'UnitID': 2}
2022-07-05T14:26:55.934Z	82.958	{'UnitID': 1}
2022-07-05T14:26:56.175Z	87.519	{'UnitID': 0}
2022-07-05T14:27:05.913Z	93.821	{'UnitID': 2}
2022-07-05T14:27:10.990Z	82.49	{'UnitID': 1}
2022-07-05T14:27:11.310Z	87.611	{'UnitID': 0}
2022-07-05T14:27:20.920Z	93.2	{'UnitID': 2}
2022-07-05T14:27:26.014Z	82.188	{'UnitID': 1}
2022-07-05T14:27:26.219Z	92.831	{'UnitID': 0}
2022-07-05T14:27:35.922Z	94.059	{'UnitID': 2}
2022-07-05T14:27:40.939Z	82.355	{'UnitID': 1}
2022-07-05T14:27:41.218Z	88.378	{'UnitID': 0}
2022-07-05T14:27:50.931Z	94.263	{'UnitID': 2}
2022-07-05T14:27:55.949Z	81.682	{'UnitID': 1}
2022-07-05T14:27:56.219Z	92.519	{'UnitID': 0}
2022-07-05T14:28:05.918Z	93.446	{'UnitID': 2}
2022-07-05T14:28:10.934Z	81.667	{'UnitID': 1}
2022-07-05T14:28:11.187Z	91.731	{'UnitID': 0}
2022-07-05T14:28:20.915Z	94.274	{'UnitID': 2}
2022-07-05T14:28:25.946Z	81.861	{'UnitID': 1}
2022-07-05T14:28:26.190Z	92.154	{'UnitID': 0}
2022-07-05T14:28:35.919Z	94.152	{'UnitID': 2}
2022-07-05T14:28:40.924Z	81.276	{'UnitID': 1}
2022-07-05T14:28:41.186Z	87.387	{'UnitID': 0}
2022-07-05T14:28:50.913Z	94.738	{'UnitID': 2}
2022-07-05T14:28:55.936Z	81.28	{'UnitID': 1}
2022-07-05T14:28:56.150Z	89.783	{'UnitID': 0}
2022-07-05T14:29:05.913Z	93.605	{'UnitID': 2}
2022-07-05T14:29:10.956Z	81.157	{'UnitID': 1}
2022-07-05T14:29:11.206Z	89.043	{'UnitID': 0}
2022-07-05T14:29:20.920Z	93.524	{'UnitID': 2}
2022-07-05T14:29:26.044Z	81.46	{'UnitID': 1}
2022-07-05T14:29:26.349Z	87.046	{'UnitID': 0}
2022-07-05T14:29:35.918Z	93.375	{'UnitID': 2}
2022-07-05T14:29:40.947Z	81.643	{'UnitID': 1}
2022-07-05T14:29:41.171Z	91.897	{'UnitID': 0}
2022-07-05T14:29:50.918Z	93.39	{'UnitID': 2}
2022-07-05T14:29:56.017Z	82.203	{'UnitID': 1}
2022-07-05T14:29:56.397Z	87.497	{'UnitID': 0}
2022-07-05T14:30:05.917Z	93.938	{'UnitID': 2}
2022-07-05T14:30:10.925Z	81.23	{'UnitID': 1}
2022-07-05T14:30:11.155Z	87.696	{'UnitID': 0}
2022-07-05T14:30:20.923Z	93.564	{'UnitID': 2}
2022-07-05T14:30:25.967Z	80.842	{'UnitID': 1}
2022-07-05T14:30:26.196Z	88.268	{'UnitID': 0}
2022-07-05T14:30:35.921Z	93.409	{'UnitID': 2}
2022-07-05T14:30:40.938Z	81.377	{'UnitID': 1}
2022-07-05T14:30:41.176Z	87.89	{'UnitID': 0}
2022-07-05T14:30:50.915Z	93.649	{'UnitID': 2}
2022-07-05T14:30:55.953Z	81.158	{'UnitID': 1}
2022-07-05T14:30:56.201Z	89.784	{'UnitID': 0}
2022-07-05T14:31:05.945Z	93.524	{'UnitID': 2}
2022-07-05T14:31:10.977Z	81.094	{'UnitID': 1}
2022-07-05T14:31:11.340Z	91.371	{'UnitID': 0}
2022-07-05T14:31:20.968Z	93.346	{'UnitID': 2}
2022-07-05T14:31:25.989Z	81.127	{'UnitID': 1}
2022-07-05T14:31:26.294Z	91.521	{'UnitID': 0}
2022-07-05T14:31:35.912Z	93.859	{'UnitID': 2}
2022-07-05T14:31:41.129Z	81.411	{'UnitID': 1}
2022-07-05T14:31:41.476Z	91.537	{'UnitID': 0}
2022-07-05T14:31:50.907Z	93.004	{'UnitID': 2}
2022-07-05T14:31:56.014Z	81.937	{'UnitID': 1}
2022-07-05T14:31:56.243Z	91.696	{'UnitID': 0}
2022-07-05T14:32:05.913Z	93.615	{'UnitID': 2}
2022-07-05T14:32:10.923Z	80.597	{'UnitID': 1}
2022-07-05T14:32:11.145Z	87.087	{'UnitID': 0}
2022-07-05T14:32:20.917Z	92.924	{'UnitID': 2}
2022-07-05T14:32:25.925Z	80.717	{'UnitID': 1}
2022-07-05T14:32:26.220Z	89.103	{'UnitID': 0}
2022-07-05T14:32:35.923Z	92.776	{'UnitID': 2}
2022-07-05T14:32:40.933Z	80.533	{'UnitID': 1}
2022-07-05T14:32:41.158Z	88.769	{'UnitID': 0}
2022-07-05T14:32:50.916Z	93.242	{'UnitID': 2}
2022-07-05T14:32:55.923Z	82.359	{'UnitID': 1}
2022-07-05T14:32:56.162Z	87.37	{'UnitID': 0}
2022-07-05T14:33:06.511Z	92.907	{'UnitID': 2}
2022-07-05T14:33:10.940Z	79.971	{'UnitID': 1}
2022-07-05T14:33:11.171Z	87.345	{'UnitID': 0}
2022-07-05T14:33:20.920Z	93.813	{'UnitID': 2}
2022-07-05T14:33:25.936Z	79.973	{'UnitID': 1}
2022-07-05T14:33:26.165Z	86.917	{'UnitID': 0}
2022-07-05T14:33:35.918Z	93.827	{'UnitID': 2}
2022-07-05T14:33:40.937Z	80.435	{'UnitID': 1}
2022-07-05T14:33:41.170Z	86.836	{'UnitID': 0}
2022-07-05T14:33:50.916Z	93.15	{'UnitID': 2}
2022-07-05T14:33:55.971Z	79.997	{'UnitID': 1}
2022-07-05T14:33:56.209Z	86.848	{'UnitID': 0}
2022-07-05T14:34:05.923Z	92.682	{'UnitID': 2}
2022-07-05T14:34:10.960Z	79.703	{'UnitID': 1}
2022-07-05T14:34:11.190Z	88.329	{'UnitID': 0}
2022-07-05T14:34:20.920Z	93.1	{'UnitID': 2}
2022-07-05T14:34:25.963Z	79.83	{'UnitID': 1}
2022-07-05T14:34:26.215Z	91.001	{'UnitID': 0}
2022-07-05T14:34:35.920Z	94.718	{'UnitID': 2}
2022-07-05T14:34:40.950Z	80.496	{'UnitID': 1}
2022-07-05T14:34:41.185Z	87.923	{'UnitID': 0}
2022-07-05T14:34:50.927Z	92.96	{'UnitID': 2}
2022-07-05T14:34:55.994Z	80.302	{'UnitID': 1}
2022-07-05T14:34:57.165Z	90.111	{'UnitID': 0}
2022-07-05T14:35:05.919Z	93.81	{'UnitID': 2}
2022-07-05T14:35:10.936Z	79.462	{'UnitID': 1}
2022-07-05T14:35:11.192Z	88.444	{'UnitID': 0}
2022-07-05T14:35:20.917Z	93.012	{'UnitID': 2}
2022-07-05T14:35:25.941Z	79.647	{'UnitID': 1}
2022-07-05T14:35:26.170Z	86.921	{'UnitID': 0}
2022-07-05T14:35:35.912Z	93.521	{'UnitID': 2}
2022-07-05T14:35:40.943Z	79.462	{'UnitID': 1}
2022-07-05T14:35:41.172Z	88.96	{'UnitID': 0}
2022-07-05T14:35:50.915Z	93.332	{'UnitID': 2}
2022-07-05T14:35:55.938Z	81.161	{'UnitID': 1}
2022-07-05T14:35:56.217Z	87.126	{'UnitID': 0}
2022-07-05T14:36:05.928Z	93.422	{'UnitID': 2}
2022-07-05T14:36:11.500Z	80.696	{'UnitID': 1}
2022-07-05T14:36:11.730Z	87.636	{'UnitID': 0}
2022-07-05T14:36:20.924Z	92.982	{'UnitID': 2}
2022-07-05T14:36:25.984Z	81.088	{'UnitID': 1}
2022-07-05T14:36:26.231Z	91.06	{'UnitID': 0}
2022-07-05T14:36:35.922Z	93.661	{'UnitID': 2}
2022-07-05T14:36:40.970Z	80.27	{'UnitID': 1}
2022-07-05T14:36:41.193Z	86.679	{'UnitID': 0}
2022-07-05T14:36:50.928Z	94.401	{'UnitID': 2}
2022-07-05T14:36:55.936Z	80.076	{'UnitID': 1}
2022-07-05T14:36:56.248Z	90.127	{'UnitID': 0}
2022-07-05T14:37:05.916Z	94.853	{'UnitID': 2}
2022-07-05T14:37:11.116Z	81.035	{'UnitID': 1}
2022-07-05T14:37:11.459Z	91.354	{'UnitID': 0}
2022-07-05T14:37:20.918Z	93.142	{'UnitID': 2}
2022-07-05T14:37:25.933Z	79.307	{'UnitID': 1}
2022-07-05T14:37:26.179Z	87.125	{'UnitID': 0}
2022-07-05T14:37:35.917Z	93.049	{'UnitID': 2}
2022-07-05T14:37:40.938Z	79.04	{'UnitID': 1}
2022-07-05T14:37:41.174Z	86.193	{'UnitID': 0}
2022-07-05T14:37:50.936Z	93.433	{'UnitID': 2}
2022-07-05T14:37:55.960Z	80.233	{'UnitID': 1}
2022-07-05T14:37:56.248Z	88.033	{'UnitID': 0}
2022-07-05T14:38:05.920Z	93.047	{'UnitID': 2}
2022-07-05T14:38:10.936Z	78.935	{'UnitID': 1}
2022-07-05T14:38:11.155Z	88.012	{'UnitID': 0}
2022-07-05T14:38:20.916Z	94.023	{'UnitID': 2}
2022-07-05T14:38:25.936Z	79.908	{'UnitID': 1}
2022-07-05T14:38:26.167Z	87.184	{'UnitID': 0}
2022-07-05T14:38:35.916Z	93.32	{'UnitID': 2}
2022-07-05T14:38:40.971Z	77.764	{'UnitID': 1}
2022-07-05T14:38:41.190Z	89.177	{'UnitID': 0}
2022-07-05T14:38:50.932Z	92.777	{'UnitID': 2}
2022-07-05T14:38:55.995Z	78.086	{'UnitID': 1}
2022-07-05T14:38:56.276Z	86.859	{'UnitID': 0}
2022-07-05T14:39:05.921Z	93.794	{'UnitID': 2}
2022-07-05T14:39:10.923Z	77.684	{'UnitID': 1}
2022-07-05T14:39:11.145Z	88.598	{'UnitID': 0}
2022-07-05T14:39:20.921Z	94.729	{'UnitID': 2}
2022-07-05T14:39:25.960Z	79.383	{'UnitID': 1}
2022-07-05T14:39:26.191Z	89.129	{'UnitID': 0}
2022-07-05T14:39:35.912Z	94.798	{'UnitID': 2}
2022-07-05T14:39:40.943Z	78.613	{'UnitID': 1}
2022-07-05T14:39:41.168Z	86.757	{'UnitID': 0}
2022-07-05T14:39:50.921Z	92.872	{'UnitID': 2}
2022-07-05T14:39:55.942Z	79.097	{'UnitID': 1}
2022-07-05T14:39:56.175Z	87.455	{'UnitID': 0}
2022-07-05T14:40:05.923Z	94.611	{'UnitID': 2}
2022-07-05T14:40:10.939Z	77.879	{'UnitID': 1}
2022-07-05T14:40:11.173Z	89.572	{'UnitID': 0}
2022-07-05T14:40:20.913Z	94.369	{'UnitID': 2}
2022-07-05T14:40:25.921Z	79.211	{'UnitID': 1}
2022-07-05T14:40:26.156Z	86.853	{'UnitID': 0}
2022-07-05T14:40:35.909Z	94.658	{'UnitID': 2}
2022-07-05T14:40:40.936Z	79.155	{'UnitID': 1}
2022-07-05T14:40:41.159Z	86.359	{'UnitID': 0}
2022-07-05T14:40:50.917Z	94.563	{'UnitID': 2}
2022-07-05T14:40:55.930Z	78.662	{'UnitID': 1}
2022-07-05T14:40:56.163Z	86.502	{'UnitID': 0}
2022-07-05T14:41:05.927Z	94.532	{'UnitID': 2}
2022-07-05T14:41:10.922Z	78.538	{'UnitID': 1}
2022-07-05T14:41:11.147Z	86.445	{'UnitID': 0}
2022-07-05T14:41:20.918Z	93.577	{'UnitID': 2}
2022-07-05T14:41:25.932Z	78.565	{'UnitID': 1}
2022-07-05T14:41:26.183Z	86.403	{'UnitID': 0}
2022-07-05T14:41:35.913Z	92.565	{'UnitID': 2}
2022-07-05T14:41:40.926Z	78.6	{'UnitID': 1}
2022-07-05T14:41:41.158Z	86.468	{'UnitID': 0}
2022-07-05T14:41:50.912Z	92.27	{'UnitID': 2}
2022-07-05T14:41:55.903Z	78.47	{'UnitID': 1}
2022-07-05T14:41:56.161Z	88.17	{'UnitID': 0}
2022-07-05T14:42:05.916Z	92.606	{'UnitID': 2}
2022-07-05T14:42:10.930Z	78.117	{'UnitID': 1}
2022-07-05T14:42:11.138Z	87.094	{'UnitID': 0}
2022-07-05T14:42:20.917Z	94.135	{'UnitID': 2}
2022-07-05T14:42:25.947Z	78.51	{'UnitID': 1}
2022-07-05T14:42:26.207Z	88.437	{'UnitID': 0}
2022-07-05T14:42:35.910Z	94.221	{'UnitID': 2}
2022-07-05T14:42:40.942Z	78.379	{'UnitID': 1}
2022-07-05T14:42:41.208Z	91.105	{'UnitID': 0}
2022-07-05T14:42:50.924Z	93.802	{'UnitID': 2}
2022-07-05T14:42:55.953Z	78.885	{'UnitID': 1}
2022-07-05T14:42:56.150Z	87.141	{'UnitID': 0}
2022-07-05T14:43:05.920Z	94.366	{'UnitID': 2}
2022-07-05T14:43:10.944Z	79.002	{'UnitID': 1}
2022-07-05T14:43:11.194Z	88.066	{'UnitID': 0}
2022-07-05T14:43:20.927Z	94.109	{'UnitID': 2}
2022-07-05T14:43:26.029Z	78.416	{'UnitID': 1}
2022-07-05T14:43:26.320Z	86.997	{'UnitID': 0}
2022-07-05T14:43:35.909Z	93.452	{'UnitID': 2}
2022-07-05T14:43:40.934Z	78.083	{'UnitID': 1}
2022-07-05T14:43:41.182Z	90.542	{'UnitID': 0}
2022-07-05T14:43:50.918Z	94.569	{'UnitID': 2}
2022-07-05T14:43:55.873Z	78.91	{'UnitID': 1}
2022-07-05T14:43:56.139Z	78.91	{'UnitID': 1}
2022-07-05T14:43:56.562Z	87.058	{'UnitID': 0}
2022-07-05T14:44:05.918Z	94.061	{'UnitID': 2}
2022-07-05T14:44:10.745Z	77.374	{'UnitID': 1}
2022-07-05T14:44:11.077Z	77.059	{'UnitID': 1}
2022-07-05T14:44:11.496Z	90.888	{'UnitID': 0}
2022-07-05T14:44:20.923Z	94.25	{'UnitID': 2}
2022-07-05T14:44:25.850Z	77.461	{'UnitID': 1}
2022-07-05T14:44:26.121Z	77.454	{'UnitID': 1}
2022-07-05T14:44:26.447Z	86.22	{'UnitID': 0}
2022-07-05T14:44:35.927Z	94.222	{'UnitID': 2}
2022-07-05T14:44:40.758Z	76.803	{'UnitID': 1}
2022-07-05T14:44:41.086Z	76.803	{'UnitID': 1}
2022-07-05T14:44:41.370Z	86.004	{'UnitID': 0}
2022-07-05T14:44:50.988Z	94.126	{'UnitID': 2}
2022-07-05T14:44:55.739Z	78.404	{'UnitID': 1}
2022-07-05T14:44:55.991Z	78.404	{'UnitID': 1}
2022-07-05T14:44:56.307Z	88.762	{'UnitID': 0}
2022-07-05T14:45:05.984Z	92.606	{'UnitID': 2}
2022-07-05T14:45:10.739Z	76.703	{'UnitID': 1}
2022-07-05T14:45:10.975Z	78.08	{'UnitID': 1}
2022-07-05T14:45:11.361Z	86.909	{'UnitID': 0}
2022-07-05T14:45:20.945Z	94.414	{'UnitID': 2}
2022-07-05T14:45:25.737Z	78.294	{'UnitID': 1}
2022-07-05T14:45:26.032Z	78.294	{'UnitID': 1}
2022-07-05T14:45:26.275Z	87.326	{'UnitID': 0}
2022-07-05T14:45:35.932Z	94.263	{'UnitID': 2}
2022-07-05T14:45:40.736Z	77.362	{'UnitID': 1}
2022-07-05T14:45:40.992Z	77.362	{'UnitID': 1}
2022-07-05T14:45:41.267Z	86.66	{'UnitID': 0}
2022-07-05T14:45:50.964Z	94.592	{'UnitID': 2}
2022-07-05T14:45:55.789Z	77.12	{'UnitID': 1}
2022-07-05T14:45:56.203Z	77.12	{'UnitID': 1}
2022-07-05T14:45:56.561Z	89.776	{'UnitID': 0}
2022-07-05T14:46:10.694Z	77.941	{'UnitID': 1}
2022-07-05T14:46:25.694Z	77.613	{'UnitID': 1}
2022-07-05T14:46:40.728Z	77.031	{'UnitID': 1}
2022-07-05T14:46:55.707Z	77.59	{'UnitID': 1}
2022-07-05T14:47:10.692Z	76.276	{'UnitID': 1}
2022-07-05T14:47:25.696Z	77.073	{'UnitID': 1}
2022-07-05T14:47:40.770Z	78.176	{'UnitID': 1}
2022-07-05T14:47:55.723Z	76.207	{'UnitID': 1}
2022-07-05T14:48:10.694Z	76.454	{'UnitID': 1}
2022-07-05T14:48:25.704Z	76.521	{'UnitID': 1}
2022-07-05T14:48:40.711Z	76.836	{'UnitID': 1}
2022-07-05T14:48:55.703Z	76.659	{'UnitID': 1}
2022-07-05T14:49:10.697Z	76.653	{'UnitID': 1}
2022-07-05T14:49:25.690Z	76.044	{'UnitID': 1}
2022-07-05T14:49:40.705Z	77.216	{'UnitID': 1}
2022-07-05T14:49:55.696Z	77.164	{'UnitID': 1}
2022-07-05T14:50:10.707Z	76.302	{'UnitID': 1}
2022-07-05T14:50:25.698Z	76.644	{'UnitID': 1}
2022-07-05T14:50:40.696Z	76.157	{'UnitID': 1}
2022-07-05T14:50:55.711Z	76.236	{'UnitID': 1}
2022-07-05T14:51:10.702Z	76.75	{'UnitID': 1}
2022-07-05T14:51:25.690Z	77.812	{'UnitID': 1}
2022-07-05T14:51:40.702Z	77.406	{'UnitID': 1}
2022-07-05T14:51:55.769Z	77.24	{'UnitID': 1}
2022-07-05T14:52:10.720Z	76.033	{'UnitID': 1}
2022-07-05T14:52:25.724Z	77.501	{'UnitID': 1}
2022-07-05T14:52:40.717Z	75.563	{'UnitID': 1}
2022-07-05T14:52:55.846Z	76.179	{'UnitID': 1}
2022-07-05T14:52:56.288Z	76.179	{'UnitID': 1}
2022-07-05T14:53:10.742Z	75.622	{'UnitID': 1}
2022-07-05T14:53:11.038Z	75.622	{'UnitID': 1}
2022-07-05T14:53:25.728Z	75.642	{'UnitID': 1}
2022-07-05T14:53:26.026Z	76.5	{'UnitID': 1}
2022-07-05T14:53:40.693Z	74.624	{'UnitID': 1}
2022-07-05T14:53:40.984Z	74.624	{'UnitID': 1}
2022-07-05T14:53:55.722Z	74.6	{'UnitID': 1}
2022-07-05T14:53:56.011Z	74.6	{'UnitID': 1}
2022-07-05T14:54:10.693Z	75.965	{'UnitID': 1}
2022-07-05T14:54:10.979Z	74.264	{'UnitID': 1}
2022-07-05T14:54:25.695Z	74.289	{'UnitID': 1}
2022-07-05T14:54:25.996Z	74.289	{'UnitID': 1}
2022-07-05T14:54:40.717Z	74.473	{'UnitID': 1}
2022-07-05T14:54:41.024Z	74.473	{'UnitID': 1}
2022-07-05T14:54:55.692Z	74.595	{'UnitID': 1}
2022-07-05T14:54:55.982Z	74.595	{'UnitID': 1}
2022-07-05T14:55:10.693Z	76.307	{'UnitID': 1}
2022-07-05T14:55:10.999Z	74.806	{'UnitID': 1}
2022-07-05T14:55:25.701Z	74.948	{'UnitID': 1}
2022-07-05T14:55:26.019Z	75.56	{'UnitID': 1}
2022-07-05T14:55:40.703Z	74.542	{'UnitID': 1}
2022-07-05T14:55:41.053Z	74.542	{'UnitID': 1}
2022-07-05T14:55:55.701Z	74.575	{'UnitID': 1}
2022-07-05T14:55:56.009Z	74.575	{'UnitID': 1}
2022-07-05T14:56:10.751Z	74.419	{'UnitID': 1}
2022-07-05T14:56:11.056Z	74.419	{'UnitID': 1}
2022-07-05T14:56:25.720Z	74.455	{'UnitID': 1}
2022-07-05T14:56:26.124Z	74.455	{'UnitID': 1}
2022-07-05T14:56:40.699Z	73.491	{'UnitID': 1}
2022-07-05T14:56:41.049Z	73.491	{'UnitID': 1}
2022-07-05T14:56:56.017Z	73.739	{'UnitID': 1}
2022-07-05T14:56:56.266Z	73.739	{'UnitID': 1}
2022-07-05T14:57:10.708Z	74.853	{'UnitID': 1}
2022-07-05T14:57:11.131Z	74.868	{'UnitID': 1}
2022-07-05T14:57:25.724Z	74.46	{'UnitID': 1}
2022-07-05T14:57:26.144Z	74.057	{'UnitID': 1}
2022-07-05T14:57:40.692Z	73.35	{'UnitID': 1}
2022-07-05T14:57:41.101Z	73.35	{'UnitID': 1}
2022-07-05T14:57:55.689Z	73.71	{'UnitID': 1}
2022-07-05T14:57:56.132Z	73.71	{'UnitID': 1}
2022-07-05T14:58:10.708Z	74.198	{'UnitID': 1}
2022-07-05T14:58:11.104Z	74.198	{'UnitID': 1}
2022-07-05T14:58:25.712Z	75.366	{'UnitID': 1}
2022-07-05T14:58:26.314Z	74.381	{'UnitID': 1}
2022-07-05T14:58:40.709Z	74.507	{'UnitID': 1}
2022-07-05T14:58:41.126Z	74.507	{'UnitID': 1}
2022-07-05T14:58:55.741Z	74.727	{'UnitID': 1}
2022-07-05T14:58:56.103Z	74.727	{'UnitID': 1}
2022-07-05T14:59:10.716Z	75.93	{'UnitID': 1}
2022-07-05T14:59:11.115Z	75.93	{'UnitID': 1}
2022-07-05T14:59:25.710Z	75.993	{'UnitID': 1}
2022-07-05T14:59:26.074Z	74.928	{'UnitID': 1}
2022-07-05T14:59:40.691Z	74.443	{'UnitID': 1}
2022-07-05T14:59:41.052Z	74.443	{'UnitID': 1}
2022-07-05T14:59:55.762Z	75.264	{'UnitID': 1}
2022-07-05T14:59:56.445Z	75.264	{'UnitID': 1}
2022-07-05T14:59:56.592Z	90.447	{'UnitID': 3}
2022-07-05T15:00:10.700Z	74.911	{'UnitID': 1}
2022-07-05T15:00:11.193Z	74.911	{'UnitID': 1}
2022-07-05T15:00:11.275Z	87.471	{'UnitID': 3}
2022-07-05T15:00:25.697Z	75.792	{'UnitID': 1}
2022-07-05T15:00:26.230Z	74.158	{'UnitID': 1}
2022-07-05T15:00:26.334Z	88.818	{'UnitID': 3}
2022-07-05T15:00:40.700Z	73.753	{'UnitID': 1}
2022-07-05T15:00:41.126Z	73.753	{'UnitID': 1}
2022-07-05T15:00:41.289Z	90.331	{'UnitID': 3}
2022-07-05T15:00:55.716Z	73.477	{'UnitID': 1}
2022-07-05T15:00:56.325Z	73.477	{'UnitID': 1}
2022-07-05T15:00:56.405Z	90.607	{'UnitID': 3}
2022-07-05T15:01:10.714Z	73.51	{'UnitID': 1}
2022-07-05T15:01:11.269Z	73.51	{'UnitID': 1}
2022-07-05T15:01:11.393Z	87.464	{'UnitID': 3}
2022-07-05T15:01:25.720Z	72.357	{'UnitID': 1}
2022-07-05T15:01:26.264Z	72.64	{'UnitID': 1}
2022-07-05T15:01:26.410Z	87.513	{'UnitID': 3}
2022-07-05T15:01:40.695Z	72.937	{'UnitID': 1}
2022-07-05T15:01:41.247Z	73.911	{'UnitID': 1}
2022-07-05T15:01:41.362Z	87.351	{'UnitID': 3}
2022-07-05T15:01:55.707Z	73.753	{'UnitID': 1}
2022-07-05T15:01:56.251Z	73.753	{'UnitID': 1}
2022-07-05T15:01:56.393Z	90.105	{'UnitID': 3}
2022-07-05T15:02:10.695Z	73.861	{'UnitID': 1}
2022-07-05T15:02:11.401Z	73.861	{'UnitID': 1}
2022-07-05T15:02:11.445Z	90.708	{'UnitID': 3}
2022-07-05T15:02:25.696Z	73.357	{'UnitID': 1}
2022-07-05T15:02:26.173Z	73.248	{'UnitID': 1}
2022-07-05T15:02:26.297Z	88.825	{'UnitID': 3}
2022-07-05T15:02:40.699Z	74.283	{'UnitID': 1}
2022-07-05T15:02:41.275Z	75.156	{'UnitID': 1}
2022-07-05T15:02:41.351Z	89.85	{'UnitID': 3}
2022-07-05T15:02:55.720Z	75.14	{'UnitID': 1}
2022-07-05T15:02:56.219Z	75.14	{'UnitID': 1}
2022-07-05T15:02:56.286Z	87.407	{'UnitID': 3}
2022-07-05T15:03:10.703Z	74.147	{'UnitID': 1}
2022-07-05T15:03:11.149Z	74.147	{'UnitID': 1}
2022-07-05T15:03:11.328Z	87.883	{'UnitID': 3}
2022-07-05T15:03:25.715Z	74.296	{'UnitID': 1}
2022-07-05T15:03:26.223Z	72.797	{'UnitID': 1}
2022-07-05T15:03:26.351Z	87.998	{'UnitID': 3}
2022-07-05T15:03:40.706Z	74.139	{'UnitID': 1}
2022-07-05T15:03:41.116Z	74.139	{'UnitID': 1}
2022-07-05T15:03:41.238Z	87.711	{'UnitID': 3}
2022-07-05T15:03:55.707Z	73.651	{'UnitID': 1}
2022-07-05T15:03:56.170Z	73.651	{'UnitID': 1}
2022-07-05T15:03:56.239Z	87.419	{'UnitID': 3}
2022-07-05T15:04:10.703Z	74.769	{'UnitID': 1}
2022-07-05T15:04:11.247Z	74.769	{'UnitID': 1}
2022-07-05T15:04:11.428Z	87.368	{'UnitID': 3}
2022-07-05T15:04:25.698Z	74.21	{'UnitID': 1}
2022-07-05T15:04:26.175Z	72.916	{'UnitID': 1}
2022-07-05T15:04:26.308Z	87.702	{'UnitID': 3}
2022-07-05T15:04:40.725Z	73.047	{'UnitID': 1}
2022-07-05T15:04:41.312Z	73.263	{'UnitID': 1}
2022-07-05T15:04:41.476Z	87.383	{'UnitID': 3}
2022-07-05T15:04:55.705Z	73.901	{'UnitID': 1}
2022-07-05T15:04:56.207Z	73.901	{'UnitID': 1}
2022-07-05T15:04:56.316Z	87.75	{'UnitID': 3}
2022-07-05T15:05:10.696Z	72.677	{'UnitID': 1}
2022-07-05T15:05:11.095Z	72.677	{'UnitID': 1}
2022-07-05T15:05:11.229Z	88.165	{'UnitID': 3}
2022-07-05T15:05:25.692Z	74.344	{'UnitID': 1}
2022-07-05T15:05:26.172Z	74.344	{'UnitID': 1}
2022-07-05T15:05:26.370Z	87.635	{'UnitID': 3}
2022-07-05T15:05:40.720Z	73.022	{'UnitID': 1}
2022-07-05T15:05:41.220Z	74.333	{'UnitID': 1}
2022-07-05T15:05:41.365Z	88.559	{'UnitID': 3}
2022-07-05T15:05:55.744Z	74.516	{'UnitID': 1}
2022-07-05T15:05:56.283Z	74.516	{'UnitID': 1}
2022-07-05T15:05:56.346Z	88.332	{'UnitID': 3}
2022-07-05T15:06:10.709Z	73.773	{'UnitID': 1}
2022-07-05T15:06:11.246Z	73.773	{'UnitID': 1}
2022-07-05T15:06:11.402Z	87.271	{'UnitID': 3}
2022-07-05T15:06:25.700Z	73.179	{'UnitID': 1}
2022-07-05T15:06:26.269Z	73.179	{'UnitID': 1}
2022-07-05T15:06:26.350Z	87.618	{'UnitID': 3}
2022-07-05T15:06:40.714Z	73.576	{'UnitID': 1}
2022-07-05T15:06:41.335Z	73.576	{'UnitID': 1}
2022-07-05T15:06:41.389Z	87.154	{'UnitID': 3}
2022-07-05T15:06:55.699Z	73.176	{'UnitID': 1}
2022-07-05T15:06:56.157Z	73.176	{'UnitID': 1}
2022-07-05T15:06:56.233Z	87.506	{'UnitID': 3}
2022-07-05T15:07:10.725Z	72.464	{'UnitID': 1}
2022-07-05T15:07:11.152Z	72.464	{'UnitID': 1}
2022-07-05T15:07:11.263Z	87.997	{'UnitID': 3}
2022-07-05T15:07:25.728Z	72.31	{'UnitID': 1}
2022-07-05T15:07:26.326Z	72.31	{'UnitID': 1}
2022-07-05T15:07:26.426Z	89.332	{'UnitID': 3}
2022-07-05T15:07:40.688Z	72.873	{'UnitID': 1}
2022-07-05T15:07:41.149Z	72.97	{'UnitID': 1}
2022-07-05T15:07:41.298Z	90.391	{'UnitID': 3}
2022-07-05T15:07:55.699Z	72.14	{'UnitID': 1}
2022-07-05T15:07:56.184Z	72.825	{'UnitID': 1}
2022-07-05T15:07:56.260Z	90.251	{'UnitID': 3}
2022-07-05T15:08:10.699Z	73.584	{'UnitID': 1}
2022-07-05T15:08:11.154Z	73.584	{'UnitID': 1}
2022-07-05T15:08:11.258Z	87.916	{'UnitID': 3}
2022-07-05T15:08:25.700Z	73.029	{'UnitID': 1}
2022-07-05T15:08:26.158Z	73.029	{'UnitID': 1}
2022-07-05T15:08:26.290Z	90.491	{'UnitID': 3}
2022-07-05T15:11:16.051Z	89.8	{'UnitID': 3}
2022-07-05T15:11:30.967Z	88.796	{'UnitID': 3}
2022-07-05T15:11:45.990Z	89.721	{'UnitID': 3}
2022-07-05T15:12:00.993Z	90.226	{'UnitID': 3}
2022-07-05T15:12:15.979Z	89.023	{'UnitID': 3}
2022-07-05T15:12:31.159Z	87.916	{'UnitID': 3}
2022-07-05T15:12:32.185Z	87.903	{'UnitID': 0}
2022-07-05T15:12:46.027Z	87.348	{'UnitID': 3}
2022-07-05T15:12:46.657Z	89.134	{'UnitID': 0}
2022-07-05T15:13:01.024Z	87.434	{'UnitID': 3}
2022-07-05T15:13:01.929Z	88.998	{'UnitID': 0}
2022-07-05T15:13:16.037Z	89.587	{'UnitID': 3}
2022-07-05T15:13:16.717Z	89.034	{'UnitID': 0}
2022-07-05T15:13:31.009Z	89.437	{'UnitID': 3}
2022-07-05T15:13:31.791Z	86.313	{'UnitID': 0}
2022-07-05T15:13:46.031Z	89.559	{'UnitID': 3}
2022-07-05T15:13:46.618Z	87.761	{'UnitID': 0}
2022-07-05T15:14:01.026Z	87.177	{'UnitID': 3}
2022-07-05T15:14:01.730Z	90.594	{'UnitID': 0}
2022-07-05T15:14:16.051Z	89.315	{'UnitID': 3}
2022-07-05T15:14:16.794Z	89.086	{'UnitID': 0}
2022-07-05T15:14:31.003Z	89.418	{'UnitID': 3}
2022-07-05T15:14:31.803Z	87.691	{'UnitID': 0}
2022-07-05T15:14:46.008Z	89.988	{'UnitID': 3}
2022-07-05T15:14:46.598Z	90.139	{'UnitID': 0}
2022-07-05T15:15:01.010Z	87.359	{'UnitID': 3}
2022-07-05T15:15:01.641Z	89.201	{'UnitID': 0}
2022-07-05T15:15:16.039Z	90.007	{'UnitID': 3}
2022-07-05T15:15:16.662Z	89.846	{'UnitID': 0}
2022-07-05T15:15:31.981Z	87.227	{'UnitID': 3}
2022-07-05T15:15:32.598Z	85.307	{'UnitID': 0}
2022-07-05T15:15:46.010Z	88.433	{'UnitID': 3}
2022-07-05T15:15:46.770Z	87.374	{'UnitID': 0}
2022-07-05T15:16:01.034Z	88.449	{'UnitID': 3}
2022-07-05T15:16:01.692Z	87.709	{'UnitID': 0}
2022-07-05T15:16:15.998Z	87.158	{'UnitID': 3}
2022-07-05T15:16:16.595Z	89.956	{'UnitID': 0}
2022-07-05T15:16:30.982Z	87.094	{'UnitID': 3}
2022-07-05T15:16:31.768Z	85.03	{'UnitID': 0}
2022-07-05T15:16:45.977Z	87.35	{'UnitID': 3}
2022-07-05T15:16:46.644Z	85.198	{'UnitID': 0}
2022-07-05T15:17:00.989Z	89.244	{'UnitID': 3}
2022-07-05T15:17:01.642Z	88.169	{'UnitID': 0}
2022-07-05T15:17:16.030Z	88.894	{'UnitID': 3}
2022-07-05T15:17:16.658Z	85.922	{'UnitID': 0}
2022-07-05T15:17:31.058Z	89.448	{'UnitID': 3}
2022-07-05T15:17:31.766Z	85.38	{'UnitID': 0}
2022-07-05T15:17:45.987Z	87.689	{'UnitID': 3}
2022-07-05T15:17:46.689Z	85.606	{'UnitID': 0}
2022-07-05T15:17:55.970Z	71.29	{'UnitID': 1}
2022-07-05T15:18:01.018Z	89.421	{'UnitID': 3}
2022-07-05T15:18:01.735Z	89.118	{'UnitID': 0}
2022-07-05T15:18:10.956Z	71.253	{'UnitID': 1}
2022-07-05T15:18:16.008Z	89.872	{'UnitID': 3}
2022-07-05T15:18:16.669Z	89.202	{'UnitID': 0}
2022-07-05T15:18:25.966Z	70.312	{'UnitID': 1}
2022-07-05T15:18:31.022Z	88.296	{'UnitID': 3}
2022-07-05T15:18:31.807Z	86.713	{'UnitID': 0}
2022-07-05T15:18:40.961Z	71.004	{'UnitID': 1}
2022-07-05T15:18:46.028Z	87.614	{'UnitID': 3}
2022-07-05T15:18:46.748Z	89.963	{'UnitID': 0}
2022-07-05T15:18:55.962Z	70.883	{'UnitID': 1}
2022-07-05T15:19:01.038Z	87.668	{'UnitID': 3}
2022-07-05T15:19:01.747Z	89.897	{'UnitID': 0}
2022-07-05T15:19:10.963Z	70.495	{'UnitID': 1}
2022-07-05T15:19:15.983Z	87.273	{'UnitID': 3}
2022-07-05T15:19:16.622Z	89.153	{'UnitID': 0}
2022-07-05T15:19:25.968Z	70.426	{'UnitID': 1}
2022-07-05T15:19:31.022Z	87.675	{'UnitID': 3}
2022-07-05T15:19:31.825Z	85.357	{'UnitID': 0}
2022-07-05T15:19:40.955Z	69.72	{'UnitID': 1}
2022-07-05T15:19:45.988Z	87.576	{'UnitID': 3}
2022-07-05T15:19:46.694Z	87.337	{'UnitID': 0}
2022-07-05T15:19:55.959Z	70.537	{'UnitID': 1}
2022-07-05T15:20:00.999Z	87.232	{'UnitID': 3}
2022-07-05T15:20:01.628Z	88.185	{'UnitID': 0}
2022-07-05T15:20:10.953Z	70.594	{'UnitID': 1}
2022-07-05T15:20:15.986Z	90.259	{'UnitID': 3}
2022-07-05T15:20:16.646Z	89.713	{'UnitID': 0}
2022-07-05T15:20:25.971Z	70.313	{'UnitID': 1}
2022-07-05T15:20:31.066Z	88.757	{'UnitID': 3}
2022-07-05T15:20:31.713Z	87.339	{'UnitID': 0}
2022-07-05T15:20:40.966Z	70.917	{'UnitID': 1}
2022-07-05T15:20:45.987Z	89.843	{'UnitID': 3}
2022-07-05T15:20:46.742Z	88.981	{'UnitID': 0}
2022-07-05T15:20:55.960Z	70.764	{'UnitID': 1}
2022-07-05T15:21:01.001Z	89.564	{'UnitID': 3}
2022-07-05T15:21:01.602Z	89.386	{'UnitID': 0}
2022-07-05T15:21:10.955Z	68.85	{'UnitID': 1}
2022-07-05T15:21:16.041Z	87.972	{'UnitID': 3}
2022-07-05T15:21:16.757Z	87.872	{'UnitID': 0}
2022-07-05T15:21:25.969Z	69.503	{'UnitID': 1}
2022-07-05T15:21:31.025Z	86.952	{'UnitID': 3}
2022-07-05T15:21:31.732Z	88.72	{'UnitID': 0}
2022-07-05T15:21:40.955Z	69.093	{'UnitID': 1}
2022-07-05T15:21:45.996Z	86.965	{'UnitID': 3}
2022-07-05T15:21:46.584Z	84.263	{'UnitID': 0}
2022-07-05T15:21:55.967Z	69.041	{'UnitID': 1}
2022-07-05T15:22:01.041Z	86.745	{'UnitID': 3}
2022-07-05T15:22:01.735Z	84.218	{'UnitID': 0}
2022-07-05T15:22:10.963Z	68.812	{'UnitID': 1}
2022-07-05T15:22:16.004Z	87.063	{'UnitID': 3}
2022-07-05T15:22:16.613Z	84.671	{'UnitID': 0}
2022-07-05T15:22:25.965Z	68.758	{'UnitID': 1}
2022-07-05T15:22:31.006Z	87.232	{'UnitID': 3}
2022-07-05T15:22:31.650Z	84.99	{'UnitID': 0}
2022-07-05T15:22:40.964Z	69.502	{'UnitID': 1}
2022-07-05T15:22:46.009Z	89.013	{'UnitID': 3}
2022-07-05T15:22:46.706Z	84.655	{'UnitID': 0}
2022-07-05T15:22:55.960Z	69.045	{'UnitID': 1}
2022-07-05T15:23:01.068Z	87.196	{'UnitID': 3}
2022-07-05T15:23:01.859Z	84.902	{'UnitID': 0}
2022-07-05T15:23:10.958Z	69.106	{'UnitID': 1}
2022-07-05T15:23:16.014Z	87.389	{'UnitID': 3}
2022-07-05T15:23:16.728Z	86.706	{'UnitID': 0}
2022-07-05T15:23:25.953Z	69.579	{'UnitID': 1}
2022-07-05T15:23:31.010Z	87.132	{'UnitID': 3}
2022-07-05T15:23:31.680Z	87.876	{'UnitID': 0}
2022-07-05T15:23:40.959Z	68.316	{'UnitID': 1}
2022-07-05T15:23:46.020Z	86.799	{'UnitID': 3}
2022-07-05T15:23:47.565Z	84.365	{'UnitID': 0}
2022-07-05T15:23:55.972Z	68.214	{'UnitID': 1}
2022-07-05T15:24:01.025Z	86.923	{'UnitID': 3}
2022-07-05T15:24:01.719Z	84.85	{'UnitID': 0}
2022-07-05T15:24:11.005Z	68.094	{'UnitID': 1}
2022-07-05T15:24:11.437Z	90.978	{'UnitID': 2}
2022-07-05T15:24:16.062Z	87.117	{'UnitID': 3}
2022-07-05T15:24:16.741Z	88.838	{'UnitID': 0}
2022-07-05T15:24:25.971Z	68.014	{'UnitID': 1}
2022-07-05T15:24:26.261Z	91.926	{'UnitID': 2}
2022-07-05T15:24:31.004Z	86.705	{'UnitID': 3}
2022-07-05T15:24:31.589Z	89.026	{'UnitID': 0}
2022-07-05T15:24:40.969Z	68.546	{'UnitID': 1}
2022-07-05T15:24:41.209Z	91.481	{'UnitID': 2}
2022-07-05T15:24:46.077Z	86.751	{'UnitID': 3}
2022-07-05T15:24:46.651Z	84.343	{'UnitID': 0}
2022-07-05T15:24:55.972Z	69.233	{'UnitID': 1}
2022-07-05T15:24:56.287Z	92.61	{'UnitID': 2}
2022-07-05T15:25:01.032Z	88.93	{'UnitID': 3}
2022-07-05T15:25:01.718Z	84.017	{'UnitID': 0}
2022-07-05T15:25:10.967Z	69.536	{'UnitID': 1}
2022-07-05T15:25:11.258Z	91.578	{'UnitID': 2}
2022-07-05T15:25:16.021Z	87.562	{'UnitID': 3}
2022-07-05T15:25:16.748Z	87.835	{'UnitID': 0}
2022-07-05T15:25:25.957Z	69.759	{'UnitID': 1}
2022-07-05T15:25:26.210Z	91.416	{'UnitID': 2}
2022-07-05T15:25:31.021Z	86.779	{'UnitID': 3}
2022-07-05T15:25:31.681Z	88.965	{'UnitID': 0}
2022-07-05T15:25:40.964Z	69.804	{'UnitID': 1}
2022-07-05T15:25:41.219Z	91.448	{'UnitID': 2}
2022-07-05T15:25:46.011Z	90.018	{'UnitID': 3}
2022-07-05T15:25:46.728Z	84.563	{'UnitID': 0}
2022-07-05T15:25:55.963Z	69.135	{'UnitID': 1}
2022-07-05T15:25:56.204Z	90.936	{'UnitID': 2}
2022-07-05T15:26:01.040Z	89.832	{'UnitID': 3}
2022-07-05T15:26:01.666Z	88.766	{'UnitID': 0}
2022-07-05T15:26:10.977Z	68.604	{'UnitID': 1}
2022-07-05T15:26:11.225Z	91.648	{'UnitID': 2}
2022-07-05T15:26:16.053Z	89.743	{'UnitID': 3}
2022-07-05T15:26:16.716Z	88.715	{'UnitID': 0}
2022-07-05T15:26:25.955Z	68.562	{'UnitID': 1}
2022-07-05T15:26:26.266Z	92.414	{'UnitID': 2}
2022-07-05T15:26:31.032Z	86.958	{'UnitID': 3}
2022-07-05T15:26:31.803Z	88.653	{'UnitID': 0}
2022-07-05T15:26:40.969Z	68.196	{'UnitID': 1}
2022-07-05T15:26:41.240Z	92.53	{'UnitID': 2}
2022-07-05T15:26:46.030Z	87.305	{'UnitID': 3}
2022-07-05T15:26:47.517Z	88.578	{'UnitID': 0}
2022-07-05T15:26:55.963Z	67.431	{'UnitID': 1}
2022-07-05T15:26:56.229Z	91.663	{'UnitID': 2}
2022-07-05T15:27:01.046Z	86.762	{'UnitID': 3}
2022-07-05T15:27:01.723Z	89.314	{'UnitID': 0}
2022-07-05T15:27:10.961Z	67.723	{'UnitID': 1}
2022-07-05T15:27:11.235Z	90.97	{'UnitID': 2}
2022-07-05T15:27:16.032Z	87.198	{'UnitID': 3}
2022-07-05T15:27:16.733Z	84.822	{'UnitID': 0}
2022-07-05T15:27:25.968Z	68.713	{'UnitID': 1}
2022-07-05T15:27:26.227Z	91.471	{'UnitID': 2}
2022-07-05T15:27:31.041Z	88.291	{'UnitID': 3}
2022-07-05T15:27:31.705Z	87.847	{'UnitID': 0}
2022-07-05T15:27:40.974Z	66.675	{'UnitID': 1}
2022-07-05T15:27:41.257Z	90.954	{'UnitID': 2}
2022-07-05T15:27:45.986Z	89.314	{'UnitID': 3}
2022-07-05T15:27:46.650Z	84.477	{'UnitID': 0}
2022-07-05T15:27:55.963Z	66.953	{'UnitID': 1}
2022-07-05T15:27:56.234Z	91.623	{'UnitID': 2}
2022-07-05T15:28:00.978Z	87.805	{'UnitID': 3}
2022-07-05T15:28:01.705Z	86.218	{'UnitID': 0}
2022-07-05T15:28:10.955Z	68.577	{'UnitID': 1}
2022-07-05T15:28:11.201Z	91.503	{'UnitID': 2}
2022-07-05T15:28:15.989Z	86.923	{'UnitID': 3}
2022-07-05T15:28:16.636Z	84.79	{'UnitID': 0}
2022-07-05T15:28:25.969Z	67.553	{'UnitID': 1}
2022-07-05T15:28:26.205Z	92.251	{'UnitID': 2}
2022-07-05T15:28:31.005Z	86.745	{'UnitID': 3}
2022-07-05T15:28:31.635Z	86.354	{'UnitID': 0}
2022-07-05T15:28:40.954Z	67.018	{'UnitID': 1}
2022-07-05T15:28:41.188Z	91.203	{'UnitID': 2}
2022-07-05T15:28:45.982Z	87.091	{'UnitID': 3}
2022-07-05T15:28:46.651Z	85.645	{'UnitID': 0}
2022-07-05T15:28:56.471Z	67.315	{'UnitID': 1}
2022-07-05T15:28:56.941Z	90.383	{'UnitID': 2}
2022-07-05T15:29:01.009Z	86.48	{'UnitID': 3}
2022-07-05T15:29:01.695Z	87.414	{'UnitID': 0}
2022-07-05T15:29:10.965Z	67.364	{'UnitID': 1}
2022-07-05T15:29:11.204Z	90.653	{'UnitID': 2}
2022-07-05T15:29:15.972Z	88.338	{'UnitID': 3}
2022-07-05T15:29:16.592Z	84.499	{'UnitID': 0}
2022-07-05T15:29:25.963Z	67.331	{'UnitID': 1}
2022-07-05T15:29:26.197Z	90.601	{'UnitID': 2}
2022-07-05T15:29:30.995Z	86.647	{'UnitID': 3}
2022-07-05T15:29:31.623Z	84.605	{'UnitID': 0}
2022-07-05T15:29:40.963Z	67.813	{'UnitID': 1}
2022-07-05T15:29:41.217Z	90.91	{'UnitID': 2}
2022-07-05T15:29:46.021Z	88.614	{'UnitID': 3}
2022-07-05T15:29:46.726Z	84.616	{'UnitID': 0}
2022-07-05T15:29:55.960Z	67.193	{'UnitID': 1}
2022-07-05T15:29:56.217Z	91.015	{'UnitID': 2}
2022-07-05T15:30:01.003Z	86.951	{'UnitID': 3}
2022-07-05T15:30:01.705Z	84.824	{'UnitID': 0}
2022-07-05T15:30:10.964Z	67.077	{'UnitID': 1}
2022-07-05T15:30:11.226Z	91.053	{'UnitID': 2}
2022-07-05T15:30:15.973Z	86.931	{'UnitID': 3}
2022-07-05T15:30:16.773Z	84.789	{'UnitID': 0}
2022-07-05T15:30:25.970Z	67.128	{'UnitID': 1}
2022-07-05T15:30:26.193Z	90.416	{'UnitID': 2}
2022-07-05T15:30:30.967Z	86.978	{'UnitID': 3}
2022-07-05T15:30:31.702Z	84.589	{'UnitID': 0}
2022-07-05T15:30:40.961Z	68.504	{'UnitID': 1}
2022-07-05T15:30:41.205Z	90.666	{'UnitID': 2}
2022-07-05T15:30:45.990Z	88.383	{'UnitID': 3}
2022-07-05T15:30:46.749Z	86.88	{'UnitID': 0}
2022-07-05T15:30:55.956Z	67.244	{'UnitID': 1}
2022-07-05T15:30:56.201Z	90.434	{'UnitID': 2}
2022-07-05T15:31:00.997Z	86.681	{'UnitID': 3}
2022-07-05T15:31:01.649Z	86.37	{'UnitID': 0}
2022-07-05T15:31:10.961Z	68.097	{'UnitID': 1}
2022-07-05T15:31:11.197Z	90.7	{'UnitID': 2}
2022-07-05T15:31:15.986Z	86.719	{'UnitID': 3}
2022-07-05T15:31:16.676Z	86.253	{'UnitID': 0}
2022-07-05T15:31:25.960Z	66.99	{'UnitID': 1}
2022-07-05T15:31:26.244Z	92.31	{'UnitID': 2}
2022-07-05T15:31:31.012Z	86.928	{'UnitID': 3}
2022-07-05T15:31:31.637Z	86.368	{'UnitID': 0}
2022-07-05T15:31:40.963Z	66.457	{'UnitID': 1}
2022-07-05T15:31:41.221Z	91.398	{'UnitID': 2}
2022-07-05T15:31:45.985Z	87.005	{'UnitID': 3}
2022-07-05T15:31:46.629Z	85.03	{'UnitID': 0}
2022-07-05T15:31:55.975Z	67.534	{'UnitID': 1}
2022-07-05T15:31:56.186Z	92.35	{'UnitID': 2}
2022-07-05T15:32:01.012Z	88.969	{'UnitID': 3}
2022-07-05T15:32:01.618Z	84.096	{'UnitID': 0}
2022-07-05T15:32:10.959Z	67.445	{'UnitID': 1}
2022-07-05T15:32:11.217Z	92.437	{'UnitID': 2}
2022-07-05T15:32:15.976Z	89.642	{'UnitID': 3}
2022-07-05T15:32:16.657Z	88.12	{'UnitID': 0}
2022-07-05T15:32:25.959Z	68.257	{'UnitID': 1}
2022-07-05T15:32:26.193Z	90.908	{'UnitID': 2}
2022-07-05T15:32:30.980Z	89.843	{'UnitID': 3}
2022-07-05T15:32:31.677Z	85.059	{'UnitID': 0}
2022-07-05T15:32:40.960Z	66.058	{'UnitID': 1}
2022-07-05T15:32:41.200Z	91.194	{'UnitID': 2}
2022-07-05T15:32:45.972Z	89.438	{'UnitID': 3}
2022-07-05T15:32:46.613Z	84.924	{'UnitID': 0}
2022-07-05T15:32:55.955Z	66.468	{'UnitID': 1}
2022-07-05T15:32:56.194Z	92.438	{'UnitID': 2}
2022-07-05T15:33:00.982Z	88.126	{'UnitID': 3}
2022-07-05T15:33:01.865Z	86.043	{'UnitID': 0}
2022-07-05T15:33:10.963Z	68.412	{'UnitID': 1}
2022-07-05T15:33:11.193Z	91.816	{'UnitID': 2}
2022-07-05T15:33:15.974Z	87.658	{'UnitID': 3}
2022-07-05T15:33:16.675Z	84.702	{'UnitID': 0}
2022-07-05T15:33:25.965Z	69.223	{'UnitID': 1}
2022-07-05T15:33:26.215Z	90.665	{'UnitID': 2}
2022-07-05T15:33:30.974Z	88.066	{'UnitID': 3}
2022-07-05T15:33:31.604Z	84.043	{'UnitID': 0}
2022-07-05T15:33:40.965Z	70.17	{'UnitID': 1}
2022-07-05T15:33:41.230Z	92.098	{'UnitID': 2}
2022-07-05T15:33:46.733Z	86.787	{'UnitID': 3}
2022-07-05T15:33:47.158Z	86.434	{'UnitID': 0}
2022-07-05T15:33:55.956Z	68.508	{'UnitID': 1}
2022-07-05T15:33:56.227Z	92.809	{'UnitID': 2}
2022-07-05T15:34:00.970Z	89.197	{'UnitID': 3}
2022-07-05T15:34:01.630Z	87.978	{'UnitID': 0}
2022-07-05T15:34:10.963Z	69.33	{'UnitID': 1}
2022-07-05T15:34:11.223Z	92.234	{'UnitID': 2}
2022-07-05T15:34:16.757Z	89.216	{'UnitID': 3}
2022-07-05T15:34:17.305Z	84.538	{'UnitID': 0}
2022-07-05T15:34:25.972Z	69.918	{'UnitID': 1}
2022-07-05T15:34:26.185Z	90.709	{'UnitID': 2}
2022-07-05T15:34:30.967Z	89.561	{'UnitID': 3}
2022-07-05T15:34:31.657Z	83.662	{'UnitID': 0}
2022-07-05T15:34:40.961Z	68.466	{'UnitID': 1}
2022-07-05T15:34:41.237Z	90.647	{'UnitID': 2}
2022-07-05T15:34:45.982Z	89.767	{'UnitID': 3}
2022-07-05T15:34:46.756Z	89.068	{'UnitID': 0}
2022-07-05T15:34:55.958Z	68.282	{'UnitID': 1}
2022-07-05T15:34:56.233Z	91.408	{'UnitID': 2}
2022-07-05T15:35:01.025Z	88.175	{'UnitID': 3}
2022-07-05T15:35:01.739Z	85.29	{'UnitID': 0}
2022-07-05T15:35:10.977Z	67.269	{'UnitID': 1}
2022-07-05T15:35:11.461Z	92.236	{'UnitID': 2}
2022-07-05T15:35:15.986Z	87.276	{'UnitID': 3}
2022-07-05T15:35:16.630Z	85.148	{'UnitID': 0}
2022-07-05T15:35:25.970Z	66.651	{'UnitID': 1}
2022-07-05T15:35:26.228Z	92.485	{'UnitID': 2}
2022-07-05T15:35:30.979Z	87.258	{'UnitID': 3}
2022-07-05T15:35:31.665Z	84.498	{'UnitID': 0}
2022-07-05T15:35:41.914Z	65.917	{'UnitID': 1}
2022-07-05T15:35:42.147Z	92.454	{'UnitID': 2}
2022-07-05T15:35:45.981Z	87.211	{'UnitID': 3}
2022-07-05T15:35:46.633Z	84.902	{'UnitID': 0}
2022-07-05T15:35:55.961Z	66.065	{'UnitID': 1}
2022-07-05T15:35:56.185Z	92.568	{'UnitID': 2}
2022-07-05T15:36:00.999Z	86.543	{'UnitID': 3}
2022-07-05T15:36:01.599Z	83.989	{'UnitID': 0}
2022-07-05T15:36:10.955Z	66.48	{'UnitID': 1}
2022-07-05T15:36:11.177Z	92.337	{'UnitID': 2}
2022-07-05T15:36:15.985Z	87.111	{'UnitID': 3}
2022-07-05T15:36:16.593Z	85.05	{'UnitID': 0}
2022-07-05T15:36:25.977Z	66.807	{'UnitID': 1}
2022-07-05T15:36:26.179Z	92.382	{'UnitID': 2}
2022-07-05T15:36:30.972Z	87.136	{'UnitID': 3}
2022-07-05T15:36:31.590Z	85.105	{'UnitID': 0}
2022-07-05T15:36:40.959Z	66.521	{'UnitID': 1}
2022-07-05T15:36:41.203Z	91.83	{'UnitID': 2}
2022-07-05T15:36:45.991Z	87.558	{'UnitID': 3}
2022-07-05T15:36:46.632Z	87.325	{'UnitID': 0}
2022-07-05T15:36:55.974Z	65.519	{'UnitID': 1}
2022-07-05T15:36:56.228Z	92.541	{'UnitID': 2}
2022-07-05T15:37:01.013Z	89.516	{'UnitID': 3}
2022-07-05T15:37:01.687Z	89.17	{'UnitID': 0}
2022-07-05T15:37:10.962Z	66.096	{'UnitID': 1}
2022-07-05T15:37:11.227Z	91.953	{'UnitID': 2}
2022-07-05T15:37:16.019Z	88.297	{'UnitID': 3}
2022-07-05T15:37:16.663Z	84.234	{'UnitID': 0}
2022-07-05T15:37:25.952Z	66.225	{'UnitID': 1}
2022-07-05T15:37:26.192Z	91.525	{'UnitID': 2}
2022-07-05T15:37:31.008Z	87.91	{'UnitID': 3}
2022-07-05T15:37:31.642Z	86.955	{'UnitID': 0}
2022-07-05T15:37:40.967Z	66.495	{'UnitID': 1}
2022-07-05T15:37:41.274Z	91.948	{'UnitID': 2}
2022-07-05T15:37:45.998Z	87.689	{'UnitID': 3}
2022-07-05T15:37:46.637Z	85.272	{'UnitID': 0}
2022-07-05T15:37:55.956Z	66.386	{'UnitID': 1}
2022-07-05T15:37:56.207Z	90.957	{'UnitID': 2}
2022-07-05T15:38:00.993Z	88.789	{'UnitID': 3}
2022-07-05T15:38:01.651Z	84.168	{'UnitID': 0}
2022-07-05T15:38:10.957Z	65.725	{'UnitID': 1}
2022-07-05T15:38:11.197Z	90.642	{'UnitID': 2}
2022-07-05T15:38:15.985Z	88.799	{'UnitID': 3}
2022-07-05T15:38:16.612Z	84.045	{'UnitID': 0}
2022-07-05T15:38:25.958Z	65.197	{'UnitID': 1}
2022-07-05T15:38:26.197Z	90.617	{'UnitID': 2}
2022-07-05T15:38:30.986Z	89.466	{'UnitID': 3}
2022-07-05T15:38:31.649Z	88.814	{'UnitID': 0}
2022-07-05T15:38:40.962Z	65.277	{'UnitID': 1}
2022-07-05T15:38:41.197Z	91.696	{'UnitID': 2}
2022-07-05T15:38:45.979Z	86.796	{'UnitID': 3}
2022-07-05T15:38:46.624Z	84.343	{'UnitID': 0}
2022-07-05T15:38:55.952Z	65.521	{'UnitID': 1}
2022-07-05T15:38:56.198Z	91.082	{'UnitID': 2}
2022-07-05T15:39:00.977Z	87.973	{'UnitID': 3}
2022-07-05T15:39:01.641Z	84.831	{'UnitID': 0}
2022-07-05T15:39:10.957Z	65.601	{'UnitID': 1}
2022-07-05T15:39:11.199Z	92.604	{'UnitID': 2}
2022-07-05T15:39:15.986Z	86.718	{'UnitID': 3}
2022-07-05T15:39:16.665Z	84.396	{'UnitID': 0}
2022-07-05T15:39:25.959Z	65.917	{'UnitID': 1}
2022-07-05T15:39:26.214Z	90.881	{'UnitID': 2}
2022-07-05T15:39:30.994Z	86.247	{'UnitID': 3}
2022-07-05T15:39:31.617Z	84.454	{'UnitID': 0}
2022-07-05T15:39:40.960Z	66.362	{'UnitID': 1}
2022-07-05T15:39:41.211Z	91.031	{'UnitID': 2}
2022-07-05T15:39:45.993Z	88.919	{'UnitID': 3}
2022-07-05T15:39:46.666Z	84.041	{'UnitID': 0}
2022-07-05T15:39:55.973Z	65.063	{'UnitID': 1}
2022-07-05T15:39:56.212Z	91.706	{'UnitID': 2}
2022-07-05T15:40:00.994Z	87.865	{'UnitID': 3}
2022-07-05T15:40:01.662Z	84.833	{'UnitID': 0}
2022-07-05T15:40:10.967Z	66.654	{'UnitID': 1}
2022-07-05T15:40:11.244Z	91.433	{'UnitID': 2}
2022-07-05T15:40:16.013Z	89.114	{'UnitID': 3}
2022-07-05T15:40:16.668Z	86.505	{'UnitID': 0}
2022-07-05T15:40:25.960Z	65.124	{'UnitID': 1}
2022-07-05T15:40:26.384Z	90.878	{'UnitID': 2}
2022-07-05T15:40:30.969Z	86.102	{'UnitID': 3}
2022-07-05T15:40:31.629Z	83.962	{'UnitID': 0}
2022-07-05T15:40:40.956Z	66.059	{'UnitID': 1}
2022-07-05T15:40:41.176Z	92.227	{'UnitID': 2}
2022-07-05T15:40:45.975Z	89.235	{'UnitID': 3}
2022-07-05T15:40:46.577Z	88.969	{'UnitID': 0}
2022-07-05T15:40:55.955Z	64.846	{'UnitID': 1}
2022-07-05T15:40:56.228Z	90.264	{'UnitID': 2}
2022-07-05T15:41:01.010Z	88.358	{'UnitID': 3}
2022-07-05T15:41:01.651Z	84.82	{'UnitID': 0}
2022-07-05T15:41:10.960Z	64.848	{'UnitID': 1}
2022-07-05T15:41:11.248Z	92.119	{'UnitID': 2}
2022-07-05T15:41:15.992Z	87.82	{'UnitID': 3}
2022-07-05T15:41:16.702Z	86.808	{'UnitID': 0}
2022-07-05T15:41:25.967Z	65.246	{'UnitID': 1}
2022-07-05T15:41:26.249Z	90.041	{'UnitID': 2}
2022-07-05T15:41:31.001Z	87.56	{'UnitID': 3}
2022-07-05T15:41:31.589Z	86.437	{'UnitID': 0}
2022-07-05T15:41:40.960Z	64.76	{'UnitID': 1}
2022-07-05T15:41:41.222Z	91.537	{'UnitID': 2}
2022-07-05T15:41:46.015Z	87.676	{'UnitID': 3}
2022-07-05T15:41:46.660Z	84.936	{'UnitID': 0}
2022-07-05T15:41:55.956Z	64.647	{'UnitID': 1}
2022-07-05T15:41:56.257Z	91.298	{'UnitID': 2}
2022-07-05T15:42:01.133Z	87.713	{'UnitID': 3}
2022-07-05T15:42:01.862Z	86.41	{'UnitID': 0}
2022-07-05T15:42:10.960Z	65.131	{'UnitID': 1}
2022-07-05T15:42:11.253Z	91.375	{'UnitID': 2}
2022-07-05T15:42:16.073Z	87.847	{'UnitID': 3}
2022-07-05T15:42:16.742Z	86.347	{'UnitID': 0}
2022-07-05T15:42:25.960Z	63.74	{'UnitID': 1}
2022-07-05T15:42:26.302Z	90.303	{'UnitID': 2}
2022-07-05T15:42:31.001Z	89.282	{'UnitID': 3}
2022-07-05T15:42:31.675Z	88.286	{'UnitID': 0}
2022-07-05T15:42:40.966Z	64.113	{'UnitID': 1}
2022-07-05T15:42:41.387Z	91.186	{'UnitID': 2}
2022-07-05T15:42:45.990Z	88.263	{'UnitID': 3}
2022-07-05T15:42:46.694Z	85.999	{'UnitID': 0}
2022-07-05T15:42:55.956Z	64.121	{'UnitID': 1}
2022-07-05T15:42:56.210Z	90.242	{'UnitID': 2}
2022-07-05T15:43:00.972Z	88.83	{'UnitID': 3}
2022-07-05T15:43:01.714Z	83.75	{'UnitID': 0}
2022-07-05T15:43:10.962Z	65.865	{'UnitID': 1}
2022-07-05T15:43:11.219Z	89.954	{'UnitID': 2}
2022-07-05T15:43:16.000Z	87.345	{'UnitID': 3}
2022-07-05T15:43:16.649Z	83.639	{'UnitID': 0}
2022-07-05T15:43:25.963Z	63.39	{'UnitID': 1}
2022-07-05T15:43:26.205Z	91.501	{'UnitID': 2}
2022-07-05T15:43:31.008Z	89.515	{'UnitID': 3}
2022-07-05T15:43:31.638Z	83.095	{'UnitID': 0}
2022-07-05T15:43:40.963Z	64.356	{'UnitID': 1}
2022-07-05T15:43:41.182Z	90.064	{'UnitID': 2}
2022-07-05T15:43:46.010Z	88.041	{'UnitID': 3}
2022-07-05T15:43:46.598Z	83.923	{'UnitID': 0}
2022-07-05T15:43:55.963Z	63.119	{'UnitID': 1}
2022-07-05T15:43:56.188Z	89.902	{'UnitID': 2}
2022-07-05T15:44:00.981Z	90.424	{'UnitID': 3}
2022-07-05T15:44:01.659Z	87.747	{'UnitID': 0}
2022-07-05T15:44:10.957Z	63.83	{'UnitID': 1}
2022-07-05T15:44:11.195Z	89.862	{'UnitID': 2}
2022-07-05T15:44:15.986Z	91.017	{'UnitID': 3}
2022-07-05T15:44:16.634Z	88.762	{'UnitID': 0}
2022-07-05T15:44:25.957Z	63.81	{'UnitID': 1}
2022-07-05T15:44:26.184Z	89.793	{'UnitID': 2}
2022-07-05T15:44:31.016Z	87.725	{'UnitID': 3}
2022-07-05T15:44:31.620Z	88.484	{'UnitID': 0}
2022-07-05T15:44:40.964Z	62.044	{'UnitID': 1}
2022-07-05T15:44:41.235Z	89.87	{'UnitID': 2}
2022-07-05T15:44:46.001Z	89.263	{'UnitID': 3}
2022-07-05T15:44:46.673Z	86.084	{'UnitID': 0}
2022-07-05T15:44:55.969Z	62.26	{'UnitID': 1}
2022-07-05T15:44:56.245Z	91.649	{'UnitID': 2}
2022-07-05T15:45:01.025Z	89.099	{'UnitID': 3}
2022-07-05T15:45:01.669Z	85.776	{'UnitID': 0}
2022-07-05T15:45:10.957Z	63.666	{'UnitID': 1}
2022-07-05T15:45:11.227Z	90.486	{'UnitID': 2}
2022-07-05T15:45:15.979Z	89.01	{'UnitID': 3}
2022-07-05T15:45:16.682Z	88.608	{'UnitID': 0}
2022-07-05T15:45:25.953Z	63.88	{'UnitID': 1}
2022-07-05T15:45:26.219Z	89.882	{'UnitID': 2}
2022-07-05T15:45:31.121Z	90.053	{'UnitID': 3}
2022-07-05T15:45:31.740Z	84.041	{'UnitID': 0}
2022-07-05T15:45:40.955Z	63.597	{'UnitID': 1}
2022-07-05T15:45:41.187Z	89.595	{'UnitID': 2}
2022-07-05T15:45:45.982Z	87.934	{'UnitID': 3}
2022-07-05T15:45:46.642Z	88.37	{'UnitID': 0}
2022-07-05T15:45:55.966Z	62.314	{'UnitID': 1}
2022-07-05T15:45:56.205Z	90.417	{'UnitID': 2}
2022-07-05T15:46:00.998Z	88.368	{'UnitID': 3}
2022-07-05T15:46:01.785Z	84.307	{'UnitID': 0}
2022-07-05T15:46:10.961Z	63.461	{'UnitID': 1}
2022-07-05T15:46:11.202Z	89.808	{'UnitID': 2}
2022-07-05T15:46:15.977Z	90.432	{'UnitID': 3}
2022-07-05T15:46:16.650Z	87.409	{'UnitID': 0}
2022-07-05T15:46:25.965Z	63.133	{'UnitID': 1}
2022-07-05T15:46:26.208Z	90.449	{'UnitID': 2}
2022-07-05T15:46:30.988Z	88.419	{'UnitID': 3}
2022-07-05T15:46:31.622Z	88.462	{'UnitID': 0}
2022-07-05T15:46:40.969Z	61.842	{'UnitID': 1}
2022-07-05T15:46:41.263Z	90.089	{'UnitID': 2}
2022-07-05T15:46:45.999Z	89.501	{'UnitID': 3}
2022-07-05T15:46:46.669Z	86.453	{'UnitID': 0}
2022-07-05T15:46:55.968Z	63.088	{'UnitID': 1}
[truncated: 180,478 more rows]
