# Supplementary material for: Accelerated Adaptive Laboratory Evolution by Automated Repeated Batch Processes in Parallelized Bioreactors
Source: Microorganisms. 2023 Jan 20;11(2):275. doi: 10.3390/microorganisms11020275 (PMC9965177; doi:10.3390/microorganisms11020275)
Supplement: Supplementary file 1 [file microorganisms-11-00275-s001.zip › jupyter_supplement/analysis/raw_data/ALE_V_5/Agitation_ActuatorPwrPV.csv]

time	data_acquisition.CurrentActuatorPwrPV	parameters
2022-07-05T10:57:31.381Z	0	{'UnitID': 2}
2022-07-05T10:57:31.533Z	0.561	{'UnitID': 1}
2022-07-05T10:57:33.398Z	0.337	{'UnitID': 0}
2022-07-05T10:57:46.156Z	0.758	{'UnitID': 1}
2022-07-05T10:57:46.177Z	0	{'UnitID': 2}
2022-07-05T10:57:47.415Z	0.533	{'UnitID': 0}
2022-07-05T10:58:01.149Z	0.561	{'UnitID': 1}
2022-07-05T10:58:01.173Z	0	{'UnitID': 2}
2022-07-05T10:58:02.433Z	0.337	{'UnitID': 0}
2022-07-05T10:58:16.174Z	0	{'UnitID': 2}
2022-07-05T10:58:16.217Z	0.744	{'UnitID': 1}
2022-07-05T10:58:17.421Z	0.547	{'UnitID': 0}
2022-07-05T10:58:31.235Z	0	{'UnitID': 2}
2022-07-05T10:58:31.282Z	0.575	{'UnitID': 1}
2022-07-05T10:58:32.484Z	0.337	{'UnitID': 0}
2022-07-05T10:58:46.161Z	0	{'UnitID': 2}
2022-07-05T10:58:46.180Z	0.561	{'UnitID': 1}
2022-07-05T10:58:47.445Z	0.337	{'UnitID': 0}
2022-07-05T10:59:01.171Z	0.561	{'UnitID': 1}
2022-07-05T10:59:01.197Z	0	{'UnitID': 2}
2022-07-05T10:59:02.401Z	0.337	{'UnitID': 0}
2022-07-05T10:59:16.168Z	0	{'UnitID': 2}
2022-07-05T10:59:16.233Z	0.575	{'UnitID': 1}
2022-07-05T10:59:17.304Z	0.533	{'UnitID': 0}
2022-07-05T10:59:31.223Z	0	{'UnitID': 2}
2022-07-05T10:59:31.227Z	0.561	{'UnitID': 1}
2022-07-05T10:59:32.435Z	0.491	{'UnitID': 0}
2022-07-05T10:59:46.187Z	0.73	{'UnitID': 1}
2022-07-05T10:59:46.213Z	0	{'UnitID': 2}
2022-07-05T10:59:48.238Z	0.505	{'UnitID': 0}
2022-07-05T11:00:01.230Z	0	{'UnitID': 2}
2022-07-05T11:00:01.248Z	0.547	{'UnitID': 1}
2022-07-05T11:00:02.509Z	0.519	{'UnitID': 0}
2022-07-05T11:00:16.204Z	0	{'UnitID': 2}
2022-07-05T11:00:16.224Z	0.561	{'UnitID': 1}
2022-07-05T11:00:17.417Z	0.519	{'UnitID': 0}
2022-07-05T11:00:31.171Z	0.561	{'UnitID': 1}
2022-07-05T11:00:31.207Z	0	{'UnitID': 2}
2022-07-05T11:00:32.476Z	0.505	{'UnitID': 0}
2022-07-05T11:00:46.144Z	0.561	{'UnitID': 1}
2022-07-05T11:00:46.168Z	0	{'UnitID': 2}
2022-07-05T11:00:47.415Z	0.491	{'UnitID': 0}
2022-07-05T11:01:01.179Z	0	{'UnitID': 2}
2022-07-05T11:01:01.189Z	0.575	{'UnitID': 1}
2022-07-05T11:01:02.340Z	1.165	{'UnitID': 0}
2022-07-05T11:01:16.178Z	0	{'UnitID': 2}
2022-07-05T11:01:16.192Z	0.561	{'UnitID': 1}
2022-07-05T11:01:17.273Z	0.505	{'UnitID': 0}
2022-07-05T11:01:31.157Z	0	{'UnitID': 2}
2022-07-05T11:01:31.189Z	0.547	{'UnitID': 1}
2022-07-05T11:01:32.799Z	0.323	{'UnitID': 0}
2022-07-05T11:01:46.141Z	0.73	{'UnitID': 1}
2022-07-05T11:01:46.185Z	0	{'UnitID': 2}
2022-07-05T11:01:47.326Z	0.533	{'UnitID': 0}
2022-07-05T11:02:01.153Z	0.561	{'UnitID': 1}
2022-07-05T11:02:01.184Z	0	{'UnitID': 2}
2022-07-05T11:02:02.208Z	0.814	{'UnitID': 0}
2022-07-05T11:02:16.165Z	0.547	{'UnitID': 1}
2022-07-05T11:02:16.212Z	0	{'UnitID': 2}
2022-07-05T11:02:17.268Z	0.491	{'UnitID': 0}
2022-07-05T11:02:31.161Z	0.772	{'UnitID': 1}
2022-07-05T11:02:31.175Z	0	{'UnitID': 2}
2022-07-05T11:02:32.191Z	0.589	{'UnitID': 0}
2022-07-05T11:02:46.162Z	0.772	{'UnitID': 1}
2022-07-05T11:02:46.170Z	0	{'UnitID': 2}
2022-07-05T11:02:47.270Z	0.519	{'UnitID': 0}
2022-07-05T11:03:01.164Z	0.561	{'UnitID': 1}
2022-07-05T11:03:01.186Z	0	{'UnitID': 2}
2022-07-05T11:03:02.291Z	0.589	{'UnitID': 0}
2022-07-05T11:03:16.181Z	0.744	{'UnitID': 1}
2022-07-05T11:03:16.194Z	0	{'UnitID': 2}
2022-07-05T11:03:17.365Z	0.519	{'UnitID': 0}
2022-07-05T13:02:41.075Z	0	{'UnitID': 1}
2022-07-05T13:02:42.152Z	0	{'UnitID': 0}
2022-07-05T13:02:50.976Z	0	{'UnitID': 2}
2022-07-05T13:02:55.863Z	0	{'UnitID': 1}
2022-07-05T13:02:56.598Z	0	{'UnitID': 0}
2022-07-05T13:03:05.858Z	0	{'UnitID': 2}
2022-07-05T13:03:11.036Z	0	{'UnitID': 1}
2022-07-05T13:03:11.724Z	0	{'UnitID': 0}
2022-07-05T13:03:20.868Z	1.937	{'UnitID': 2}
2022-07-05T13:03:25.875Z	2.751	{'UnitID': 1}
2022-07-05T13:03:26.721Z	2.456	{'UnitID': 0}
2022-07-05T13:03:35.864Z	2.737	{'UnitID': 2}
2022-07-05T13:03:40.863Z	2.961	{'UnitID': 1}
2022-07-05T13:03:41.561Z	2.47	{'UnitID': 0}
2022-07-05T13:03:50.857Z	2.484	{'UnitID': 2}
2022-07-05T13:03:55.870Z	3.228	{'UnitID': 1}
2022-07-05T13:03:56.609Z	2.428	{'UnitID': 0}
2022-07-05T13:04:05.862Z	2.723	{'UnitID': 2}
2022-07-05T13:04:10.841Z	2.947	{'UnitID': 1}
2022-07-05T13:04:11.592Z	2.456	{'UnitID': 0}
2022-07-05T13:04:20.870Z	2.681	{'UnitID': 2}
2022-07-05T13:04:25.860Z	3.214	{'UnitID': 1}
2022-07-05T13:04:26.678Z	2.428	{'UnitID': 0}
2022-07-05T13:04:35.855Z	2.47	{'UnitID': 2}
2022-07-05T13:04:40.865Z	2.933	{'UnitID': 1}
2022-07-05T13:04:41.556Z	2.4	{'UnitID': 0}
2022-07-05T13:04:50.865Z	2.526	{'UnitID': 2}
2022-07-05T13:04:55.931Z	2.919	{'UnitID': 1}
2022-07-05T13:04:56.696Z	2.428	{'UnitID': 0}
2022-07-05T13:05:05.865Z	2.737	{'UnitID': 2}
2022-07-05T13:05:10.864Z	2.947	{'UnitID': 1}
2022-07-05T13:05:11.602Z	2.386	{'UnitID': 0}
2022-07-05T13:05:20.861Z	2.681	{'UnitID': 2}
2022-07-05T13:05:25.890Z	2.891	{'UnitID': 1}
2022-07-05T13:05:26.779Z	2.456	{'UnitID': 0}
2022-07-05T13:05:35.863Z	2.428	{'UnitID': 2}
2022-07-05T13:05:40.856Z	2.863	{'UnitID': 1}
2022-07-05T13:05:41.635Z	2.414	{'UnitID': 0}
2022-07-05T13:05:50.857Z	2.667	{'UnitID': 2}
2022-07-05T13:05:55.852Z	3.116	{'UnitID': 1}
2022-07-05T13:05:56.667Z	2.442	{'UnitID': 0}
2022-07-05T13:06:05.870Z	2.667	{'UnitID': 2}
2022-07-05T13:06:10.853Z	3.144	{'UnitID': 1}
2022-07-05T13:06:11.650Z	2.484	{'UnitID': 0}
2022-07-05T13:06:20.865Z	2.681	{'UnitID': 2}
2022-07-05T13:06:25.918Z	2.863	{'UnitID': 1}
2022-07-05T13:06:26.878Z	2.358	{'UnitID': 0}
2022-07-05T13:06:35.862Z	2.667	{'UnitID': 2}
2022-07-05T13:06:40.875Z	2.891	{'UnitID': 1}
2022-07-05T13:06:41.660Z	2.386	{'UnitID': 0}
2022-07-05T13:06:50.861Z	2.681	{'UnitID': 2}
2022-07-05T13:06:55.878Z	3.13	{'UnitID': 1}
2022-07-05T13:06:56.776Z	2.386	{'UnitID': 0}
2022-07-05T13:07:05.859Z	2.667	{'UnitID': 2}
2022-07-05T13:07:10.860Z	2.863	{'UnitID': 1}
2022-07-05T13:07:11.619Z	2.372	{'UnitID': 0}
2022-07-05T13:07:20.863Z	2.709	{'UnitID': 2}
2022-07-05T13:07:25.852Z	3.13	{'UnitID': 1}
2022-07-05T13:07:26.678Z	2.372	{'UnitID': 0}
2022-07-05T13:07:35.863Z	2.428	{'UnitID': 2}
2022-07-05T13:07:40.852Z	3.158	{'UnitID': 1}
2022-07-05T13:07:41.652Z	2.358	{'UnitID': 0}
2022-07-05T13:07:50.857Z	2.709	{'UnitID': 2}
2022-07-05T13:07:55.852Z	3.13	{'UnitID': 1}
2022-07-05T13:07:56.578Z	2.344	{'UnitID': 0}
2022-07-05T13:08:05.862Z	2.47	{'UnitID': 2}
2022-07-05T13:08:10.858Z	3.172	{'UnitID': 1}
2022-07-05T13:08:11.608Z	2.372	{'UnitID': 0}
2022-07-05T13:08:20.860Z	2.344	{'UnitID': 2}
2022-07-05T13:08:25.847Z	3.186	{'UnitID': 1}
2022-07-05T13:08:26.573Z	2.302	{'UnitID': 0}
2022-07-05T13:08:35.862Z	2.709	{'UnitID': 2}
2022-07-05T13:08:40.847Z	3.214	{'UnitID': 1}
2022-07-05T13:08:41.568Z	2.386	{'UnitID': 0}
2022-07-05T13:08:50.861Z	2.765	{'UnitID': 2}
2022-07-05T13:08:55.851Z	2.919	{'UnitID': 1}
2022-07-05T13:08:56.575Z	2.4	{'UnitID': 0}
2022-07-05T13:09:05.856Z	2.667	{'UnitID': 2}
2022-07-05T13:09:10.874Z	2.905	{'UnitID': 1}
2022-07-05T13:09:11.603Z	2.456	{'UnitID': 0}
2022-07-05T13:09:20.858Z	2.709	{'UnitID': 2}
2022-07-05T13:09:25.853Z	3.186	{'UnitID': 1}
2022-07-05T13:09:26.607Z	2.639	{'UnitID': 0}
2022-07-05T13:09:35.858Z	2.667	{'UnitID': 2}
2022-07-05T13:09:40.859Z	3.214	{'UnitID': 1}
2022-07-05T13:09:41.597Z	2.639	{'UnitID': 0}
2022-07-05T13:09:50.859Z	2.681	{'UnitID': 2}
2022-07-05T13:09:55.862Z	3.186	{'UnitID': 1}
2022-07-05T13:09:56.554Z	2.428	{'UnitID': 0}
2022-07-05T13:10:05.861Z	2.681	{'UnitID': 2}
2022-07-05T13:10:10.859Z	3.186	{'UnitID': 1}
2022-07-05T13:10:11.588Z	2.653	{'UnitID': 0}
2022-07-05T13:10:20.861Z	2.667	{'UnitID': 2}
2022-07-05T13:10:25.879Z	3.214	{'UnitID': 1}
2022-07-05T13:10:26.744Z	2.386	{'UnitID': 0}
2022-07-05T13:10:35.862Z	2.709	{'UnitID': 2}
2022-07-05T13:10:40.853Z	2.919	{'UnitID': 1}
2022-07-05T13:10:41.627Z	2.639	{'UnitID': 0}
2022-07-05T13:10:50.862Z	2.723	{'UnitID': 2}
2022-07-05T13:10:55.848Z	3.186	{'UnitID': 1}
2022-07-05T13:10:56.627Z	2.372	{'UnitID': 0}
2022-07-05T13:11:05.860Z	2.681	{'UnitID': 2}
2022-07-05T13:11:10.850Z	3.214	{'UnitID': 1}
2022-07-05T13:11:11.633Z	2.639	{'UnitID': 0}
2022-07-05T13:11:20.863Z	2.639	{'UnitID': 2}
2022-07-05T13:11:25.855Z	3.186	{'UnitID': 1}
2022-07-05T13:11:26.675Z	2.639	{'UnitID': 0}
2022-07-05T13:11:35.861Z	2.723	{'UnitID': 2}
2022-07-05T13:11:40.861Z	3.158	{'UnitID': 1}
2022-07-05T13:11:41.553Z	2.611	{'UnitID': 0}
2022-07-05T13:11:50.856Z	2.681	{'UnitID': 2}
2022-07-05T13:11:55.869Z	3.228	{'UnitID': 1}
2022-07-05T13:11:56.577Z	2.372	{'UnitID': 0}
2022-07-05T13:12:05.857Z	2.695	{'UnitID': 2}
2022-07-05T13:12:10.863Z	2.919	{'UnitID': 1}
2022-07-05T13:12:11.623Z	2.4	{'UnitID': 0}
2022-07-05T13:12:20.860Z	2.681	{'UnitID': 2}
2022-07-05T13:12:25.863Z	2.947	{'UnitID': 1}
2022-07-05T13:12:26.600Z	2.358	{'UnitID': 0}
2022-07-05T13:12:35.857Z	2.625	{'UnitID': 2}
2022-07-05T13:12:40.890Z	3.172	{'UnitID': 1}
2022-07-05T13:12:41.696Z	2.4	{'UnitID': 0}
2022-07-05T13:12:50.864Z	2.639	{'UnitID': 2}
2022-07-05T13:12:55.856Z	2.919	{'UnitID': 1}
2022-07-05T13:12:56.668Z	2.653	{'UnitID': 0}
2022-07-05T13:13:05.856Z	2.639	{'UnitID': 2}
2022-07-05T13:13:10.852Z	3.116	{'UnitID': 1}
2022-07-05T13:13:11.575Z	2.4	{'UnitID': 0}
2022-07-05T13:13:20.856Z	2.653	{'UnitID': 2}
2022-07-05T13:13:25.850Z	3.102	{'UnitID': 1}
2022-07-05T13:13:26.535Z	2.625	{'UnitID': 0}
2022-07-05T13:13:35.860Z	2.611	{'UnitID': 2}
2022-07-05T13:13:40.857Z	3.116	{'UnitID': 1}
2022-07-05T13:13:41.584Z	2.4	{'UnitID': 0}
2022-07-05T13:13:50.864Z	2.639	{'UnitID': 2}
2022-07-05T13:13:56.515Z	2.877	{'UnitID': 1}
2022-07-05T13:13:57.396Z	2.625	{'UnitID': 0}
2022-07-05T13:14:05.855Z	2.653	{'UnitID': 2}
2022-07-05T13:14:10.863Z	3.102	{'UnitID': 1}
2022-07-05T13:14:11.612Z	2.428	{'UnitID': 0}
2022-07-05T13:14:20.872Z	2.414	{'UnitID': 2}
2022-07-05T13:14:25.912Z	3.116	{'UnitID': 1}
2022-07-05T13:14:26.623Z	2.386	{'UnitID': 0}
2022-07-05T13:14:35.863Z	2.653	{'UnitID': 2}
2022-07-05T13:14:40.870Z	2.849	{'UnitID': 1}
2022-07-05T13:14:41.681Z	2.47	{'UnitID': 0}
2022-07-05T13:14:50.861Z	2.625	{'UnitID': 2}
2022-07-05T13:14:55.861Z	3.074	{'UnitID': 1}
2022-07-05T13:14:56.579Z	2.456	{'UnitID': 0}
2022-07-05T13:15:05.856Z	2.653	{'UnitID': 2}
2022-07-05T13:15:10.876Z	3.158	{'UnitID': 1}
2022-07-05T13:15:11.663Z	2.428	{'UnitID': 0}
2022-07-05T13:15:20.861Z	2.667	{'UnitID': 2}
2022-07-05T13:15:25.842Z	2.947	{'UnitID': 1}
2022-07-05T13:15:26.641Z	2.723	{'UnitID': 0}
2022-07-05T13:15:35.863Z	2.639	{'UnitID': 2}
2022-07-05T13:15:40.858Z	2.905	{'UnitID': 1}
2022-07-05T13:15:41.556Z	2.709	{'UnitID': 0}
2022-07-05T13:15:50.861Z	2.597	{'UnitID': 2}
2022-07-05T13:15:55.865Z	2.961	{'UnitID': 1}
2022-07-05T13:15:56.642Z	2.611	{'UnitID': 0}
2022-07-05T13:16:05.859Z	2.653	{'UnitID': 2}
2022-07-05T13:16:10.882Z	2.919	{'UnitID': 1}
2022-07-05T13:16:11.647Z	2.639	{'UnitID': 0}
2022-07-05T13:16:20.862Z	2.667	{'UnitID': 2}
2022-07-05T13:16:25.867Z	2.947	{'UnitID': 1}
2022-07-05T13:16:26.691Z	2.625	{'UnitID': 0}
2022-07-05T13:16:35.861Z	2.695	{'UnitID': 2}
2022-07-05T13:16:40.864Z	2.975	{'UnitID': 1}
2022-07-05T13:16:41.666Z	2.597	{'UnitID': 0}
2022-07-05T13:16:50.861Z	2.723	{'UnitID': 2}
2022-07-05T13:16:55.856Z	3.186	{'UnitID': 1}
2022-07-05T13:16:56.566Z	2.386	{'UnitID': 0}
2022-07-05T13:17:05.859Z	2.414	{'UnitID': 2}
2022-07-05T13:17:10.865Z	3.172	{'UnitID': 1}
2022-07-05T13:17:11.567Z	2.372	{'UnitID': 0}
2022-07-05T13:17:20.861Z	2.667	{'UnitID': 2}
2022-07-05T13:17:25.856Z	3.186	{'UnitID': 1}
2022-07-05T13:17:26.572Z	2.554	{'UnitID': 0}
2022-07-05T13:17:35.871Z	2.667	{'UnitID': 2}
2022-07-05T13:17:40.889Z	2.891	{'UnitID': 1}
2022-07-05T13:17:41.633Z	2.597	{'UnitID': 0}
2022-07-05T13:17:50.864Z	2.709	{'UnitID': 2}
2022-07-05T13:17:55.883Z	3.116	{'UnitID': 1}
2022-07-05T13:17:56.570Z	2.597	{'UnitID': 0}
2022-07-05T13:18:05.859Z	2.653	{'UnitID': 2}
2022-07-05T13:18:10.845Z	2.863	{'UnitID': 1}
2022-07-05T13:18:11.498Z	2.625	{'UnitID': 0}
2022-07-05T13:18:20.857Z	2.681	{'UnitID': 2}
2022-07-05T13:18:25.856Z	3.102	{'UnitID': 1}
2022-07-05T13:18:26.572Z	2.667	{'UnitID': 0}
2022-07-05T13:18:35.858Z	2.442	{'UnitID': 2}
2022-07-05T13:18:40.870Z	3.214	{'UnitID': 1}
2022-07-05T13:18:41.575Z	2.653	{'UnitID': 0}
2022-07-05T13:18:50.860Z	2.751	{'UnitID': 2}
2022-07-05T13:18:55.859Z	3.13	{'UnitID': 1}
2022-07-05T13:18:56.592Z	2.47	{'UnitID': 0}
2022-07-05T13:19:05.855Z	2.667	{'UnitID': 2}
2022-07-05T13:19:10.868Z	2.849	{'UnitID': 1}
2022-07-05T13:19:11.571Z	2.667	{'UnitID': 0}
2022-07-05T13:19:20.857Z	2.681	{'UnitID': 2}
2022-07-05T13:19:25.856Z	3.172	{'UnitID': 1}
2022-07-05T13:19:26.585Z	2.639	{'UnitID': 0}
2022-07-05T13:19:35.859Z	2.681	{'UnitID': 2}
2022-07-05T13:19:40.845Z	2.849	{'UnitID': 1}
2022-07-05T13:19:41.537Z	2.625	{'UnitID': 0}
2022-07-05T13:19:50.858Z	2.695	{'UnitID': 2}
2022-07-05T13:19:55.856Z	2.877	{'UnitID': 1}
2022-07-05T13:19:56.540Z	2.625	{'UnitID': 0}
2022-07-05T13:20:05.865Z	2.653	{'UnitID': 2}
2022-07-05T13:20:10.857Z	3.116	{'UnitID': 1}
2022-07-05T13:20:11.559Z	2.625	{'UnitID': 0}
2022-07-05T13:20:20.859Z	2.695	{'UnitID': 2}
2022-07-05T13:20:25.855Z	3.116	{'UnitID': 1}
2022-07-05T13:20:26.615Z	2.47	{'UnitID': 0}
2022-07-05T13:20:35.860Z	2.667	{'UnitID': 2}
2022-07-05T13:20:40.863Z	3.088	{'UnitID': 1}
2022-07-05T13:20:41.665Z	2.695	{'UnitID': 0}
2022-07-05T13:20:50.860Z	2.456	{'UnitID': 2}
2022-07-05T13:20:55.856Z	2.835	{'UnitID': 1}
2022-07-05T13:20:56.671Z	2.428	{'UnitID': 0}
2022-07-05T13:21:05.861Z	2.709	{'UnitID': 2}
2022-07-05T13:21:10.847Z	2.779	{'UnitID': 1}
2022-07-05T13:21:11.627Z	2.4	{'UnitID': 0}
2022-07-05T13:21:20.862Z	2.667	{'UnitID': 2}
2022-07-05T13:21:25.861Z	2.835	{'UnitID': 1}
2022-07-05T13:21:26.616Z	2.639	{'UnitID': 0}
2022-07-05T13:21:35.854Z	2.667	{'UnitID': 2}
2022-07-05T13:21:40.926Z	2.877	{'UnitID': 1}
2022-07-05T13:21:41.722Z	2.386	{'UnitID': 0}
2022-07-05T13:21:50.862Z	2.709	{'UnitID': 2}
2022-07-05T13:21:55.866Z	2.835	{'UnitID': 1}
2022-07-05T13:21:56.592Z	2.414	{'UnitID': 0}
2022-07-05T13:22:05.853Z	2.695	{'UnitID': 2}
2022-07-05T13:22:10.849Z	2.835	{'UnitID': 1}
2022-07-05T13:22:11.558Z	2.639	{'UnitID': 0}
2022-07-05T13:22:20.859Z	2.653	{'UnitID': 2}
2022-07-05T13:22:25.857Z	3.116	{'UnitID': 1}
2022-07-05T13:22:26.595Z	2.639	{'UnitID': 0}
2022-07-05T13:22:35.865Z	2.681	{'UnitID': 2}
2022-07-05T13:22:40.879Z	3.116	{'UnitID': 1}
2022-07-05T13:22:41.618Z	2.414	{'UnitID': 0}
2022-07-05T13:22:50.864Z	2.414	{'UnitID': 2}
2022-07-05T13:22:55.934Z	2.849	{'UnitID': 1}
2022-07-05T13:22:56.689Z	2.4	{'UnitID': 0}
2022-07-05T13:23:05.858Z	2.667	{'UnitID': 2}
2022-07-05T13:23:10.855Z	2.905	{'UnitID': 1}
2022-07-05T13:23:11.659Z	2.33	{'UnitID': 0}
2022-07-05T13:23:20.859Z	2.428	{'UnitID': 2}
2022-07-05T13:23:25.877Z	2.933	{'UnitID': 1}
2022-07-05T13:23:26.564Z	2.611	{'UnitID': 0}
2022-07-05T13:23:35.865Z	2.625	{'UnitID': 2}
2022-07-05T13:23:40.859Z	2.877	{'UnitID': 1}
2022-07-05T13:23:41.682Z	2.54	{'UnitID': 0}
2022-07-05T13:23:50.863Z	2.723	{'UnitID': 2}
2022-07-05T13:23:55.862Z	2.891	{'UnitID': 1}
2022-07-05T13:23:56.523Z	2.582	{'UnitID': 0}
2022-07-05T13:24:05.857Z	2.653	{'UnitID': 2}
2022-07-05T13:24:10.850Z	2.905	{'UnitID': 1}
2022-07-05T13:24:11.624Z	2.611	{'UnitID': 0}
2022-07-05T13:24:20.863Z	2.47	{'UnitID': 2}
2022-07-05T13:24:25.870Z	3.172	{'UnitID': 1}
2022-07-05T13:24:26.659Z	2.33	{'UnitID': 0}
2022-07-05T13:24:35.863Z	2.723	{'UnitID': 2}
2022-07-05T13:24:40.878Z	2.905	{'UnitID': 1}
2022-07-05T13:24:41.679Z	2.4	{'UnitID': 0}
2022-07-05T13:24:50.866Z	2.625	{'UnitID': 2}
2022-07-05T13:24:55.858Z	2.891	{'UnitID': 1}
2022-07-05T13:24:56.682Z	2.4	{'UnitID': 0}
2022-07-05T13:25:05.862Z	2.653	{'UnitID': 2}
2022-07-05T13:25:10.854Z	2.905	{'UnitID': 1}
2022-07-05T13:25:11.667Z	2.611	{'UnitID': 0}
2022-07-05T13:25:20.858Z	2.709	{'UnitID': 2}
2022-07-05T13:25:25.853Z	2.919	{'UnitID': 1}
2022-07-05T13:25:26.661Z	2.582	{'UnitID': 0}
2022-07-05T13:25:35.862Z	2.695	{'UnitID': 2}
2022-07-05T13:25:40.875Z	2.849	{'UnitID': 1}
2022-07-05T13:25:41.644Z	2.582	{'UnitID': 0}
2022-07-05T13:25:50.868Z	2.737	{'UnitID': 2}
2022-07-05T13:25:55.861Z	2.891	{'UnitID': 1}
2022-07-05T13:25:56.649Z	2.625	{'UnitID': 0}
2022-07-05T13:26:05.862Z	2.737	{'UnitID': 2}
2022-07-05T13:26:10.846Z	2.863	{'UnitID': 1}
2022-07-05T13:26:11.583Z	2.625	{'UnitID': 0}
2022-07-05T13:26:20.858Z	2.695	{'UnitID': 2}
2022-07-05T13:26:25.856Z	3.144	{'UnitID': 1}
2022-07-05T13:26:27.555Z	2.597	{'UnitID': 0}
2022-07-05T13:26:35.862Z	2.751	{'UnitID': 2}
2022-07-05T13:26:40.883Z	2.849	{'UnitID': 1}
2022-07-05T13:26:41.586Z	2.639	{'UnitID': 0}
2022-07-05T13:26:50.860Z	2.709	{'UnitID': 2}
2022-07-05T13:26:55.882Z	3.13	{'UnitID': 1}
2022-07-05T13:26:56.653Z	2.414	{'UnitID': 0}
2022-07-05T13:27:05.862Z	2.456	{'UnitID': 2}
2022-07-05T13:27:10.955Z	2.835	{'UnitID': 1}
2022-07-05T13:27:11.754Z	2.681	{'UnitID': 0}
2022-07-05T13:27:20.855Z	2.695	{'UnitID': 2}
2022-07-05T13:27:25.860Z	2.891	{'UnitID': 1}
2022-07-05T13:27:26.574Z	2.695	{'UnitID': 0}
2022-07-05T13:27:35.859Z	2.653	{'UnitID': 2}
2022-07-05T13:27:40.868Z	3.074	{'UnitID': 1}
2022-07-05T13:27:41.562Z	2.414	{'UnitID': 0}
2022-07-05T13:27:50.867Z	2.653	{'UnitID': 2}
2022-07-05T13:27:55.880Z	3.102	{'UnitID': 1}
2022-07-05T13:27:56.568Z	2.639	{'UnitID': 0}
2022-07-05T13:28:05.864Z	2.667	{'UnitID': 2}
2022-07-05T13:28:10.896Z	2.849	{'UnitID': 1}
2022-07-05T13:28:11.665Z	2.667	{'UnitID': 0}
2022-07-05T13:28:20.857Z	2.625	{'UnitID': 2}
2022-07-05T13:28:25.948Z	2.877	{'UnitID': 1}
2022-07-05T13:28:26.777Z	2.414	{'UnitID': 0}
2022-07-05T13:28:35.861Z	2.695	{'UnitID': 2}
2022-07-05T13:28:40.858Z	2.891	{'UnitID': 1}
2022-07-05T13:28:41.511Z	2.639	{'UnitID': 0}
2022-07-05T13:28:50.863Z	2.611	{'UnitID': 2}
2022-07-05T13:28:55.846Z	3.172	{'UnitID': 1}
2022-07-05T13:28:56.528Z	2.695	{'UnitID': 0}
2022-07-05T13:29:05.860Z	2.653	{'UnitID': 2}
2022-07-05T13:29:10.899Z	2.905	{'UnitID': 1}
2022-07-05T13:29:11.583Z	2.611	{'UnitID': 0}
2022-07-05T13:29:20.872Z	2.625	{'UnitID': 2}
2022-07-05T13:29:25.891Z	3.158	{'UnitID': 1}
2022-07-05T13:29:26.727Z	2.4	{'UnitID': 0}
2022-07-05T13:29:35.871Z	2.639	{'UnitID': 2}
2022-07-05T13:29:41.053Z	3.158	{'UnitID': 1}
2022-07-05T13:29:41.877Z	2.639	{'UnitID': 0}
2022-07-05T13:29:50.866Z	2.611	{'UnitID': 2}
2022-07-05T13:29:56.029Z	2.891	{'UnitID': 1}
2022-07-05T13:29:56.792Z	2.456	{'UnitID': 0}
2022-07-05T13:30:05.867Z	2.709	{'UnitID': 2}
2022-07-05T13:30:10.872Z	2.891	{'UnitID': 1}
2022-07-05T13:30:11.687Z	2.414	{'UnitID': 0}
2022-07-05T13:30:20.859Z	2.456	{'UnitID': 2}
2022-07-05T13:30:25.861Z	2.891	{'UnitID': 1}
2022-07-05T13:30:26.609Z	2.358	{'UnitID': 0}
2022-07-05T13:30:35.859Z	2.667	{'UnitID': 2}
2022-07-05T13:30:40.850Z	2.905	{'UnitID': 1}
2022-07-05T13:30:41.591Z	2.653	{'UnitID': 0}
2022-07-05T13:30:50.862Z	2.709	{'UnitID': 2}
2022-07-05T13:30:55.862Z	3.116	{'UnitID': 1}
2022-07-05T13:30:56.551Z	2.653	{'UnitID': 0}
2022-07-05T13:31:05.857Z	2.695	{'UnitID': 2}
2022-07-05T13:31:10.885Z	2.849	{'UnitID': 1}
2022-07-05T13:31:11.623Z	2.386	{'UnitID': 0}
2022-07-05T13:31:20.862Z	2.695	{'UnitID': 2}
2022-07-05T13:31:25.865Z	3.144	{'UnitID': 1}
2022-07-05T13:31:26.519Z	2.681	{'UnitID': 0}
2022-07-05T13:31:35.854Z	2.737	{'UnitID': 2}
2022-07-05T13:31:40.864Z	3.13	{'UnitID': 1}
2022-07-05T13:31:41.568Z	2.4	{'UnitID': 0}
2022-07-05T13:31:50.862Z	2.751	{'UnitID': 2}
2022-07-05T13:31:55.853Z	2.863	{'UnitID': 1}
2022-07-05T13:31:56.604Z	2.653	{'UnitID': 0}
2022-07-05T13:32:05.854Z	2.765	{'UnitID': 2}
2022-07-05T13:32:10.846Z	3.116	{'UnitID': 1}
2022-07-05T13:32:11.530Z	2.316	{'UnitID': 0}
2022-07-05T13:32:20.863Z	2.737	{'UnitID': 2}
2022-07-05T13:32:26.529Z	2.821	{'UnitID': 1}
2022-07-05T13:32:27.388Z	2.582	{'UnitID': 0}
2022-07-05T13:32:35.860Z	2.737	{'UnitID': 2}
2022-07-05T13:32:40.849Z	3.158	{'UnitID': 1}
2022-07-05T13:32:41.541Z	2.33	{'UnitID': 0}
2022-07-05T13:32:50.858Z	2.653	{'UnitID': 2}
2022-07-05T13:32:55.856Z	2.891	{'UnitID': 1}
2022-07-05T13:32:56.565Z	2.582	{'UnitID': 0}
2022-07-05T13:33:05.861Z	2.456	{'UnitID': 2}
2022-07-05T13:33:10.858Z	2.863	{'UnitID': 1}
2022-07-05T13:33:11.528Z	2.582	{'UnitID': 0}
2022-07-05T13:33:20.858Z	2.442	{'UnitID': 2}
2022-07-05T13:33:25.858Z	3.116	{'UnitID': 1}
2022-07-05T13:33:26.521Z	2.667	{'UnitID': 0}
2022-07-05T13:33:35.855Z	2.695	{'UnitID': 2}
2022-07-05T13:33:41.458Z	3.088	{'UnitID': 1}
2022-07-05T13:33:42.200Z	2.372	{'UnitID': 0}
2022-07-05T13:33:50.852Z	2.723	{'UnitID': 2}
2022-07-05T13:33:55.910Z	3.032	{'UnitID': 1}
2022-07-05T13:33:57.386Z	2.582	{'UnitID': 0}
2022-07-05T13:34:05.864Z	2.653	{'UnitID': 2}
2022-07-05T13:34:10.853Z	2.779	{'UnitID': 1}
2022-07-05T13:34:12.532Z	2.372	{'UnitID': 0}
2022-07-05T13:34:20.852Z	2.723	{'UnitID': 2}
2022-07-05T13:34:25.852Z	2.835	{'UnitID': 1}
2022-07-05T13:34:27.698Z	2.372	{'UnitID': 0}
2022-07-05T13:34:35.875Z	2.751	{'UnitID': 2}
2022-07-05T13:34:40.916Z	2.835	{'UnitID': 1}
2022-07-05T13:34:41.635Z	2.428	{'UnitID': 0}
2022-07-05T13:34:50.861Z	2.737	{'UnitID': 2}
2022-07-05T13:34:55.854Z	2.863	{'UnitID': 1}
2022-07-05T13:34:56.699Z	2.639	{'UnitID': 0}
2022-07-05T13:35:05.861Z	2.709	{'UnitID': 2}
2022-07-05T13:35:10.847Z	2.821	{'UnitID': 1}
2022-07-05T13:35:11.640Z	2.597	{'UnitID': 0}
2022-07-05T13:35:21.422Z	2.484	{'UnitID': 2}
2022-07-05T13:35:25.858Z	2.807	{'UnitID': 1}
2022-07-05T13:35:26.675Z	2.611	{'UnitID': 0}
2022-07-05T13:35:35.860Z	2.709	{'UnitID': 2}
2022-07-05T13:35:40.851Z	2.849	{'UnitID': 1}
2022-07-05T13:35:41.567Z	2.358	{'UnitID': 0}
2022-07-05T13:35:50.859Z	2.723	{'UnitID': 2}
2022-07-05T13:35:55.845Z	2.821	{'UnitID': 1}
2022-07-05T13:35:56.573Z	2.611	{'UnitID': 0}
2022-07-05T13:36:05.881Z	2.498	{'UnitID': 2}
2022-07-05T13:36:10.848Z	3.046	{'UnitID': 1}
2022-07-05T13:36:11.534Z	2.582	{'UnitID': 0}
2022-07-05T13:36:20.862Z	2.723	{'UnitID': 2}
2022-07-05T13:36:25.885Z	2.863	{'UnitID': 1}
2022-07-05T13:36:26.589Z	2.554	{'UnitID': 0}
2022-07-05T13:36:35.861Z	2.737	{'UnitID': 2}
2022-07-05T13:36:40.857Z	2.891	{'UnitID': 1}
2022-07-05T13:36:41.610Z	2.414	{'UnitID': 0}
2022-07-05T13:36:50.860Z	2.765	{'UnitID': 2}
2022-07-05T13:36:56.526Z	2.863	{'UnitID': 1}
2022-07-05T13:36:57.353Z	2.597	{'UnitID': 0}
2022-07-05T13:37:05.856Z	2.751	{'UnitID': 2}
2022-07-05T13:37:11.046Z	2.877	{'UnitID': 1}
2022-07-05T13:37:11.807Z	2.611	{'UnitID': 0}
2022-07-05T13:37:20.858Z	2.751	{'UnitID': 2}
2022-07-05T13:37:25.862Z	2.891	{'UnitID': 1}
2022-07-05T13:37:26.598Z	2.709	{'UnitID': 0}
2022-07-05T13:37:35.857Z	2.751	{'UnitID': 2}
2022-07-05T13:37:40.855Z	2.863	{'UnitID': 1}
2022-07-05T13:37:41.625Z	2.442	{'UnitID': 0}
2022-07-05T13:37:50.853Z	2.695	{'UnitID': 2}
2022-07-05T13:37:55.861Z	2.877	{'UnitID': 1}
2022-07-05T13:37:56.683Z	2.709	{'UnitID': 0}
2022-07-05T13:38:05.856Z	2.751	{'UnitID': 2}
2022-07-05T13:38:10.855Z	2.807	{'UnitID': 1}
2022-07-05T13:38:11.647Z	2.779	{'UnitID': 0}
2022-07-05T13:38:20.854Z	2.709	{'UnitID': 2}
2022-07-05T13:38:25.862Z	2.821	{'UnitID': 1}
2022-07-05T13:38:26.656Z	2.414	{'UnitID': 0}
2022-07-05T13:38:35.857Z	2.737	{'UnitID': 2}
2022-07-05T13:38:40.869Z	3.032	{'UnitID': 1}
2022-07-05T13:38:41.597Z	2.386	{'UnitID': 0}
2022-07-05T13:38:50.859Z	2.681	{'UnitID': 2}
2022-07-05T13:38:55.891Z	3.102	{'UnitID': 1}
2022-07-05T13:38:56.554Z	2.639	{'UnitID': 0}
2022-07-05T13:39:05.859Z	2.723	{'UnitID': 2}
2022-07-05T13:39:10.847Z	2.821	{'UnitID': 1}
2022-07-05T13:39:11.613Z	2.414	{'UnitID': 0}
2022-07-05T13:39:20.857Z	2.961	{'UnitID': 2}
2022-07-05T13:39:25.854Z	2.821	{'UnitID': 1}
2022-07-05T13:39:26.610Z	2.639	{'UnitID': 0}
2022-07-05T13:39:35.853Z	2.695	{'UnitID': 2}
2022-07-05T13:39:40.865Z	3.046	{'UnitID': 1}
2022-07-05T13:39:42.237Z	2.667	{'UnitID': 0}
2022-07-05T13:39:50.854Z	2.709	{'UnitID': 2}
2022-07-05T13:39:55.850Z	3.06	{'UnitID': 1}
2022-07-05T13:39:56.628Z	2.681	{'UnitID': 0}
2022-07-05T13:40:05.857Z	2.695	{'UnitID': 2}
2022-07-05T13:40:10.848Z	3.032	{'UnitID': 1}
2022-07-05T13:40:11.622Z	2.653	{'UnitID': 0}
2022-07-05T13:40:20.854Z	3.018	{'UnitID': 2}
2022-07-05T13:40:25.861Z	3.06	{'UnitID': 1}
2022-07-05T13:40:26.636Z	2.428	{'UnitID': 0}
2022-07-05T13:40:35.854Z	2.737	{'UnitID': 2}
2022-07-05T13:40:40.844Z	2.821	{'UnitID': 1}
2022-07-05T13:40:41.639Z	2.639	{'UnitID': 0}
2022-07-05T13:40:50.856Z	2.709	{'UnitID': 2}
2022-07-05T13:40:55.848Z	2.849	{'UnitID': 1}
2022-07-05T13:40:56.592Z	2.456	{'UnitID': 0}
2022-07-05T13:41:05.849Z	2.723	{'UnitID': 2}
2022-07-05T13:41:10.860Z	2.863	{'UnitID': 1}
2022-07-05T13:41:11.637Z	2.414	{'UnitID': 0}
2022-07-05T13:41:20.855Z	2.709	{'UnitID': 2}
2022-07-05T13:41:25.858Z	2.891	{'UnitID': 1}
2022-07-05T13:41:26.599Z	2.442	{'UnitID': 0}
2022-07-05T13:41:35.857Z	2.737	{'UnitID': 2}
2022-07-05T13:41:40.858Z	3.144	{'UnitID': 1}
2022-07-05T13:41:41.605Z	2.442	{'UnitID': 0}
2022-07-05T13:41:50.858Z	2.709	{'UnitID': 2}
2022-07-05T13:41:55.844Z	2.835	{'UnitID': 1}
2022-07-05T13:41:56.624Z	2.428	{'UnitID': 0}
2022-07-05T13:42:05.852Z	2.765	{'UnitID': 2}
2022-07-05T13:42:10.866Z	3.116	{'UnitID': 1}
2022-07-05T13:42:11.610Z	2.428	{'UnitID': 0}
2022-07-05T13:42:21.428Z	2.821	{'UnitID': 2}
2022-07-05T13:42:25.860Z	2.849	{'UnitID': 1}
2022-07-05T13:42:26.607Z	2.667	{'UnitID': 0}
2022-07-05T13:42:35.851Z	2.723	{'UnitID': 2}
2022-07-05T13:42:40.854Z	3.102	{'UnitID': 1}
2022-07-05T13:42:41.623Z	2.4	{'UnitID': 0}
2022-07-05T13:42:50.854Z	2.751	{'UnitID': 2}
2022-07-05T13:42:55.844Z	2.877	{'UnitID': 1}
2022-07-05T13:42:56.592Z	2.639	{'UnitID': 0}
2022-07-05T13:43:05.863Z	2.765	{'UnitID': 2}
2022-07-05T13:43:10.847Z	2.849	{'UnitID': 1}
2022-07-05T13:43:11.645Z	2.667	{'UnitID': 0}
2022-07-05T13:43:20.861Z	2.751	{'UnitID': 2}
2022-07-05T13:43:26.088Z	2.849	{'UnitID': 1}
2022-07-05T13:43:26.943Z	2.667	{'UnitID': 0}
2022-07-05T13:43:35.852Z	2.709	{'UnitID': 2}
2022-07-05T13:43:40.851Z	2.835	{'UnitID': 1}
2022-07-05T13:43:41.549Z	2.653	{'UnitID': 0}
2022-07-05T13:43:50.857Z	2.751	{'UnitID': 2}
2022-07-05T13:43:55.863Z	3.116	{'UnitID': 1}
2022-07-05T13:43:56.541Z	2.386	{'UnitID': 0}
2022-07-05T13:44:05.851Z	2.737	{'UnitID': 2}
2022-07-05T13:44:10.850Z	2.863	{'UnitID': 1}
2022-07-05T13:44:11.551Z	2.456	{'UnitID': 0}
2022-07-05T13:44:20.864Z	2.765	{'UnitID': 2}
2022-07-05T13:44:25.849Z	2.863	{'UnitID': 1}
2022-07-05T13:44:26.539Z	2.639	{'UnitID': 0}
2022-07-05T13:44:35.864Z	2.751	{'UnitID': 2}
2022-07-05T13:44:40.846Z	2.891	{'UnitID': 1}
2022-07-05T13:44:41.599Z	2.667	{'UnitID': 0}
2022-07-05T13:44:50.860Z	2.765	{'UnitID': 2}
2022-07-05T13:44:55.850Z	3.088	{'UnitID': 1}
2022-07-05T13:44:56.600Z	2.4	{'UnitID': 0}
2022-07-05T13:45:05.876Z	2.709	{'UnitID': 2}
2022-07-05T13:45:10.842Z	2.863	{'UnitID': 1}
2022-07-05T13:45:11.558Z	2.442	{'UnitID': 0}
2022-07-05T13:45:20.863Z	2.751	{'UnitID': 2}
2022-07-05T13:45:25.856Z	2.849	{'UnitID': 1}
2022-07-05T13:45:26.552Z	2.372	{'UnitID': 0}
2022-07-05T13:45:35.862Z	2.709	{'UnitID': 2}
2022-07-05T13:45:40.850Z	2.807	{'UnitID': 1}
2022-07-05T13:45:41.570Z	2.681	{'UnitID': 0}
2022-07-05T13:45:50.862Z	2.793	{'UnitID': 2}
2022-07-05T13:45:55.847Z	2.863	{'UnitID': 1}
2022-07-05T13:45:56.609Z	2.54	{'UnitID': 0}
2022-07-05T13:46:05.860Z	2.737	{'UnitID': 2}
2022-07-05T13:46:10.843Z	3.088	{'UnitID': 1}
2022-07-05T13:46:11.723Z	2.568	{'UnitID': 0}
2022-07-05T13:46:20.862Z	2.737	{'UnitID': 2}
2022-07-05T13:46:25.858Z	2.877	{'UnitID': 1}
2022-07-05T13:46:26.598Z	2.372	{'UnitID': 0}
2022-07-05T13:46:35.862Z	2.653	{'UnitID': 2}
2022-07-05T13:46:40.843Z	3.102	{'UnitID': 1}
2022-07-05T13:46:41.567Z	2.386	{'UnitID': 0}
2022-07-05T13:46:50.857Z	2.737	{'UnitID': 2}
2022-07-05T13:46:55.853Z	3.018	{'UnitID': 1}
2022-07-05T13:46:56.575Z	2.344	{'UnitID': 0}
2022-07-05T13:47:05.859Z	2.695	{'UnitID': 2}
2022-07-05T13:47:10.861Z	2.737	{'UnitID': 1}
2022-07-05T13:47:11.693Z	2.723	{'UnitID': 0}
2022-07-05T13:47:20.862Z	2.737	{'UnitID': 2}
2022-07-05T13:47:25.877Z	2.821	{'UnitID': 1}
2022-07-05T13:47:26.616Z	2.625	{'UnitID': 0}
2022-07-05T13:47:35.855Z	2.695	{'UnitID': 2}
2022-07-05T13:47:40.900Z	3.088	{'UnitID': 1}
2022-07-05T13:47:41.672Z	2.414	{'UnitID': 0}
2022-07-05T13:47:50.860Z	2.667	{'UnitID': 2}
2022-07-05T13:47:55.845Z	2.793	{'UnitID': 1}
2022-07-05T13:47:56.610Z	2.428	{'UnitID': 0}
2022-07-05T13:48:05.863Z	2.765	{'UnitID': 2}
2022-07-05T13:48:10.862Z	3.144	{'UnitID': 1}
2022-07-05T13:48:11.662Z	2.4	{'UnitID': 0}
2022-07-05T13:48:20.863Z	2.723	{'UnitID': 2}
2022-07-05T13:48:25.845Z	3.102	{'UnitID': 1}
2022-07-05T13:48:26.575Z	2.625	{'UnitID': 0}
2022-07-05T13:48:35.861Z	2.737	{'UnitID': 2}
2022-07-05T13:48:40.855Z	3.06	{'UnitID': 1}
2022-07-05T13:48:41.665Z	2.667	{'UnitID': 0}
2022-07-05T13:48:50.857Z	2.709	{'UnitID': 2}
2022-07-05T13:48:55.851Z	2.821	{'UnitID': 1}
2022-07-05T13:48:56.654Z	2.414	{'UnitID': 0}
2022-07-05T13:49:05.863Z	2.723	{'UnitID': 2}
2022-07-05T13:49:10.841Z	3.13	{'UnitID': 1}
2022-07-05T13:49:11.648Z	2.639	{'UnitID': 0}
2022-07-05T13:49:20.861Z	2.737	{'UnitID': 2}
2022-07-05T13:49:25.853Z	2.863	{'UnitID': 1}
2022-07-05T13:49:26.565Z	2.414	{'UnitID': 0}
2022-07-05T13:49:35.861Z	2.919	{'UnitID': 2}
2022-07-05T13:49:40.851Z	2.877	{'UnitID': 1}
2022-07-05T13:49:41.732Z	2.597	{'UnitID': 0}
2022-07-05T13:49:50.858Z	2.989	{'UnitID': 2}
2022-07-05T13:49:55.845Z	2.863	{'UnitID': 1}
2022-07-05T13:49:56.541Z	2.428	{'UnitID': 0}
2022-07-05T13:50:05.858Z	2.723	{'UnitID': 2}
2022-07-05T13:50:10.840Z	2.821	{'UnitID': 1}
2022-07-05T13:50:11.577Z	2.358	{'UnitID': 0}
2022-07-05T13:50:20.859Z	2.695	{'UnitID': 2}
2022-07-05T13:50:25.890Z	3.06	{'UnitID': 1}
2022-07-05T13:50:26.628Z	2.344	{'UnitID': 0}
2022-07-05T13:50:35.861Z	2.751	{'UnitID': 2}
2022-07-05T13:50:40.851Z	2.849	{'UnitID': 1}
2022-07-05T13:50:41.555Z	2.358	{'UnitID': 0}
2022-07-05T13:50:50.864Z	2.723	{'UnitID': 2}
2022-07-05T13:50:55.854Z	2.835	{'UnitID': 1}
2022-07-05T13:50:56.621Z	2.358	{'UnitID': 0}
2022-07-05T13:51:05.868Z	2.737	{'UnitID': 2}
2022-07-05T13:51:10.872Z	2.807	{'UnitID': 1}
2022-07-05T13:51:11.617Z	2.386	{'UnitID': 0}
2022-07-05T13:51:20.866Z	2.723	{'UnitID': 2}
2022-07-05T13:51:25.886Z	2.807	{'UnitID': 1}
2022-07-05T13:51:26.672Z	2.597	{'UnitID': 0}
2022-07-05T13:51:35.866Z	2.765	{'UnitID': 2}
2022-07-05T13:51:40.886Z	2.821	{'UnitID': 1}
2022-07-05T13:51:41.599Z	2.597	{'UnitID': 0}
2022-07-05T13:51:50.864Z	2.793	{'UnitID': 2}
2022-07-05T13:51:55.858Z	2.793	{'UnitID': 1}
2022-07-05T13:51:56.595Z	2.414	{'UnitID': 0}
2022-07-05T13:52:05.861Z	2.821	{'UnitID': 2}
2022-07-05T13:52:10.856Z	2.765	{'UnitID': 1}
2022-07-05T13:52:11.607Z	2.386	{'UnitID': 0}
2022-07-05T13:52:20.863Z	2.765	{'UnitID': 2}
2022-07-05T13:52:25.856Z	2.821	{'UnitID': 1}
2022-07-05T13:52:26.605Z	2.428	{'UnitID': 0}
2022-07-05T13:52:35.863Z	2.779	{'UnitID': 2}
2022-07-05T13:52:40.863Z	2.779	{'UnitID': 1}
2022-07-05T13:52:41.578Z	2.582	{'UnitID': 0}
2022-07-05T13:52:50.858Z	2.695	{'UnitID': 2}
2022-07-05T13:52:55.856Z	2.751	{'UnitID': 1}
2022-07-05T13:52:56.565Z	2.372	{'UnitID': 0}
2022-07-05T13:53:05.860Z	2.512	{'UnitID': 2}
2022-07-05T13:53:10.855Z	3.018	{'UnitID': 1}
2022-07-05T13:53:11.592Z	2.611	{'UnitID': 0}
2022-07-05T13:53:20.868Z	2.667	{'UnitID': 2}
2022-07-05T13:53:25.849Z	2.793	{'UnitID': 1}
2022-07-05T13:53:26.610Z	2.4	{'UnitID': 0}
2022-07-05T13:53:35.862Z	2.765	{'UnitID': 2}
2022-07-05T13:53:40.874Z	2.765	{'UnitID': 1}
2022-07-05T13:53:41.593Z	2.386	{'UnitID': 0}
2022-07-05T13:53:50.865Z	2.765	{'UnitID': 2}
2022-07-05T13:53:55.860Z	2.793	{'UnitID': 1}
2022-07-05T13:53:56.531Z	2.414	{'UnitID': 0}
2022-07-05T13:54:05.853Z	2.737	{'UnitID': 2}
2022-07-05T13:54:10.853Z	2.835	{'UnitID': 1}
2022-07-05T13:54:11.650Z	2.4	{'UnitID': 0}
2022-07-05T13:54:20.860Z	2.765	{'UnitID': 2}
2022-07-05T13:54:25.845Z	3.116	{'UnitID': 1}
2022-07-05T13:54:26.581Z	2.611	{'UnitID': 0}
2022-07-05T13:54:35.865Z	2.751	{'UnitID': 2}
2022-07-05T13:54:40.893Z	2.849	{'UnitID': 1}
2022-07-05T13:54:41.580Z	2.372	{'UnitID': 0}
2022-07-05T13:54:50.862Z	2.751	{'UnitID': 2}
2022-07-05T13:54:55.852Z	2.807	{'UnitID': 1}
2022-07-05T13:54:56.564Z	2.414	{'UnitID': 0}
2022-07-05T13:55:05.859Z	2.751	{'UnitID': 2}
2022-07-05T13:55:10.857Z	2.821	{'UnitID': 1}
2022-07-05T13:55:11.581Z	2.681	{'UnitID': 0}
2022-07-05T13:55:20.859Z	2.751	{'UnitID': 2}
2022-07-05T13:55:25.850Z	2.807	{'UnitID': 1}
2022-07-05T13:55:26.553Z	2.653	{'UnitID': 0}
2022-07-05T13:55:35.861Z	2.737	{'UnitID': 2}
2022-07-05T13:55:40.879Z	2.891	{'UnitID': 1}
2022-07-05T13:55:41.534Z	2.639	{'UnitID': 0}
2022-07-05T13:55:50.861Z	2.681	{'UnitID': 2}
2022-07-05T13:55:55.878Z	3.102	{'UnitID': 1}
2022-07-05T13:55:56.596Z	2.386	{'UnitID': 0}
2022-07-05T13:56:05.861Z	2.484	{'UnitID': 2}
2022-07-05T13:56:10.861Z	2.821	{'UnitID': 1}
2022-07-05T13:56:11.565Z	2.625	{'UnitID': 0}
2022-07-05T13:56:20.858Z	2.681	{'UnitID': 2}
2022-07-05T13:56:25.879Z	2.891	{'UnitID': 1}
2022-07-05T13:56:26.568Z	2.442	{'UnitID': 0}
2022-07-05T13:56:35.862Z	2.695	{'UnitID': 2}
2022-07-05T13:56:40.849Z	2.849	{'UnitID': 1}
2022-07-05T13:56:41.599Z	2.386	{'UnitID': 0}
2022-07-05T13:56:50.859Z	2.751	{'UnitID': 2}
2022-07-05T13:56:55.869Z	2.751	{'UnitID': 1}
2022-07-05T13:56:56.586Z	2.597	{'UnitID': 0}
2022-07-05T13:57:05.861Z	2.765	{'UnitID': 2}
2022-07-05T13:57:10.859Z	2.807	{'UnitID': 1}
2022-07-05T13:57:11.641Z	2.4	{'UnitID': 0}
2022-07-05T13:57:20.854Z	2.737	{'UnitID': 2}
2022-07-05T13:57:25.864Z	2.849	{'UnitID': 1}
2022-07-05T13:57:26.638Z	2.372	{'UnitID': 0}
2022-07-05T13:57:35.872Z	2.695	{'UnitID': 2}
2022-07-05T13:57:40.859Z	3.088	{'UnitID': 1}
2022-07-05T13:57:41.668Z	2.597	{'UnitID': 0}
2022-07-05T13:57:50.867Z	2.723	{'UnitID': 2}
2022-07-05T13:57:55.851Z	2.835	{'UnitID': 1}
2022-07-05T13:57:56.525Z	2.386	{'UnitID': 0}
2022-07-05T13:58:05.863Z	2.695	{'UnitID': 2}
2022-07-05T13:58:10.849Z	2.863	{'UnitID': 1}
2022-07-05T13:58:11.561Z	2.344	{'UnitID': 0}
2022-07-05T13:58:20.856Z	3.032	{'UnitID': 2}
2022-07-05T13:58:25.842Z	2.807	{'UnitID': 1}
2022-07-05T13:58:26.549Z	2.653	{'UnitID': 0}
2022-07-05T13:58:35.857Z	2.723	{'UnitID': 2}
2022-07-05T13:58:40.852Z	2.807	{'UnitID': 1}
2022-07-05T13:58:41.557Z	2.625	{'UnitID': 0}
2022-07-05T13:58:50.852Z	2.737	{'UnitID': 2}
2022-07-05T13:58:55.855Z	2.807	{'UnitID': 1}
2022-07-05T13:58:56.572Z	2.414	{'UnitID': 0}
2022-07-05T13:59:05.864Z	2.709	{'UnitID': 2}
2022-07-05T13:59:10.859Z	2.793	{'UnitID': 1}
2022-07-05T13:59:11.613Z	2.568	{'UnitID': 0}
2022-07-05T13:59:20.860Z	2.568	{'UnitID': 2}
2022-07-05T13:59:25.846Z	2.821	{'UnitID': 1}
2022-07-05T13:59:26.554Z	2.344	{'UnitID': 0}
2022-07-05T13:59:35.862Z	2.709	{'UnitID': 2}
2022-07-05T13:59:40.833Z	2.849	{'UnitID': 1}
2022-07-05T13:59:41.477Z	2.358	{'UnitID': 0}
2022-07-05T13:59:50.963Z	2.765	{'UnitID': 2}
2022-07-05T13:59:55.874Z	2.807	{'UnitID': 1}
2022-07-05T13:59:56.601Z	2.611	{'UnitID': 0}
2022-07-05T14:00:05.859Z	2.807	{'UnitID': 2}
2022-07-05T14:00:10.848Z	2.821	{'UnitID': 1}
2022-07-05T14:00:11.668Z	2.653	{'UnitID': 0}
2022-07-05T14:00:20.861Z	2.737	{'UnitID': 2}
2022-07-05T14:00:25.858Z	2.849	{'UnitID': 1}
2022-07-05T14:00:26.655Z	2.358	{'UnitID': 0}
2022-07-05T14:00:35.858Z	2.751	{'UnitID': 2}
2022-07-05T14:00:40.859Z	2.891	{'UnitID': 1}
2022-07-05T14:00:41.646Z	2.611	{'UnitID': 0}
2022-07-05T14:00:50.859Z	2.695	{'UnitID': 2}
2022-07-05T14:00:55.847Z	2.835	{'UnitID': 1}
2022-07-05T14:00:56.653Z	2.582	{'UnitID': 0}
2022-07-05T14:01:05.859Z	2.695	{'UnitID': 2}
2022-07-05T14:01:10.861Z	3.116	{'UnitID': 1}
2022-07-05T14:01:11.609Z	2.639	{'UnitID': 0}
2022-07-05T14:01:20.859Z	2.709	{'UnitID': 2}
2022-07-05T14:01:25.853Z	2.877	{'UnitID': 1}
2022-07-05T14:01:26.687Z	2.625	{'UnitID': 0}
2022-07-05T14:01:35.860Z	2.765	{'UnitID': 2}
2022-07-05T14:01:40.849Z	2.821	{'UnitID': 1}
2022-07-05T14:01:41.631Z	2.625	{'UnitID': 0}
2022-07-05T14:01:50.864Z	2.681	{'UnitID': 2}
2022-07-05T14:01:55.855Z	2.793	{'UnitID': 1}
2022-07-05T14:01:56.604Z	2.428	{'UnitID': 0}
2022-07-05T14:02:05.859Z	2.737	{'UnitID': 2}
2022-07-05T14:02:10.876Z	2.849	{'UnitID': 1}
2022-07-05T14:02:11.681Z	2.4	{'UnitID': 0}
2022-07-05T14:02:20.864Z	2.765	{'UnitID': 2}
2022-07-05T14:02:25.882Z	3.102	{'UnitID': 1}
2022-07-05T14:02:26.626Z	2.372	{'UnitID': 0}
2022-07-05T14:02:35.857Z	2.667	{'UnitID': 2}
2022-07-05T14:02:40.865Z	2.821	{'UnitID': 1}
2022-07-05T14:02:41.588Z	2.625	{'UnitID': 0}
2022-07-05T14:02:50.857Z	2.653	{'UnitID': 2}
2022-07-05T14:02:55.910Z	3.074	{'UnitID': 1}
2022-07-05T14:02:56.671Z	2.4	{'UnitID': 0}
2022-07-05T14:03:05.873Z	2.779	{'UnitID': 2}
2022-07-05T14:03:10.923Z	3.046	{'UnitID': 1}
2022-07-05T14:03:11.632Z	2.4	{'UnitID': 0}
2022-07-05T14:03:20.867Z	2.709	{'UnitID': 2}
2022-07-05T14:03:25.893Z	2.835	{'UnitID': 1}
2022-07-05T14:03:26.662Z	2.653	{'UnitID': 0}
2022-07-05T14:03:35.861Z	2.765	{'UnitID': 2}
2022-07-05T14:03:40.850Z	2.863	{'UnitID': 1}
2022-07-05T14:03:41.616Z	2.554	{'UnitID': 0}
2022-07-05T14:03:50.865Z	2.498	{'UnitID': 2}
2022-07-05T14:03:55.861Z	2.821	{'UnitID': 1}
2022-07-05T14:03:56.635Z	2.386	{'UnitID': 0}
2022-07-05T14:04:05.873Z	2.484	{'UnitID': 2}
2022-07-05T14:04:10.856Z	2.821	{'UnitID': 1}
2022-07-05T14:04:11.707Z	2.625	{'UnitID': 0}
2022-07-05T14:04:20.869Z	2.498	{'UnitID': 2}
2022-07-05T14:04:25.849Z	2.835	{'UnitID': 1}
2022-07-05T14:04:26.621Z	2.372	{'UnitID': 0}
2022-07-05T14:04:35.873Z	2.667	{'UnitID': 2}
2022-07-05T14:04:40.843Z	2.779	{'UnitID': 1}
2022-07-05T14:04:41.559Z	2.358	{'UnitID': 0}
2022-07-05T14:04:50.857Z	2.709	{'UnitID': 2}
2022-07-05T14:04:55.847Z	2.835	{'UnitID': 1}
2022-07-05T14:04:56.511Z	2.597	{'UnitID': 0}
2022-07-05T14:05:05.858Z	2.653	{'UnitID': 2}
2022-07-05T14:05:10.855Z	2.863	{'UnitID': 1}
2022-07-05T14:05:11.585Z	2.386	{'UnitID': 0}
2022-07-05T14:05:20.858Z	2.47	{'UnitID': 2}
2022-07-05T14:05:25.857Z	2.793	{'UnitID': 1}
2022-07-05T14:05:26.619Z	2.611	{'UnitID': 0}
2022-07-05T14:05:35.856Z	2.681	{'UnitID': 2}
2022-07-05T14:05:40.851Z	2.835	{'UnitID': 1}
2022-07-05T14:05:41.602Z	2.372	{'UnitID': 0}
2022-07-05T14:05:50.866Z	2.695	{'UnitID': 2}
2022-07-05T14:05:55.853Z	2.891	{'UnitID': 1}
2022-07-05T14:05:56.580Z	2.611	{'UnitID': 0}
2022-07-05T14:06:05.861Z	2.681	{'UnitID': 2}
2022-07-05T14:06:10.844Z	2.793	{'UnitID': 1}
2022-07-05T14:06:11.565Z	2.358	{'UnitID': 0}
2022-07-05T14:06:20.859Z	2.414	{'UnitID': 2}
2022-07-05T14:06:25.855Z	2.835	{'UnitID': 1}
2022-07-05T14:06:27.387Z	2.344	{'UnitID': 0}
2022-07-05T14:06:35.855Z	2.428	{'UnitID': 2}
2022-07-05T14:06:40.849Z	2.849	{'UnitID': 1}
2022-07-05T14:06:41.696Z	2.442	{'UnitID': 0}
2022-07-05T14:06:50.859Z	2.709	{'UnitID': 2}
2022-07-05T14:06:56.520Z	2.821	{'UnitID': 1}
2022-07-05T14:06:57.336Z	2.625	{'UnitID': 0}
2022-07-05T14:07:05.862Z	2.639	{'UnitID': 2}
2022-07-05T14:07:10.859Z	2.835	{'UnitID': 1}
2022-07-05T14:07:11.793Z	2.611	{'UnitID': 0}
2022-07-05T14:07:20.864Z	2.723	{'UnitID': 2}
2022-07-05T14:07:25.857Z	2.863	{'UnitID': 1}
2022-07-05T14:07:26.687Z	2.4	{'UnitID': 0}
2022-07-05T14:07:35.859Z	2.709	{'UnitID': 2}
2022-07-05T14:07:40.893Z	2.891	{'UnitID': 1}
2022-07-05T14:07:41.623Z	2.4	{'UnitID': 0}
2022-07-05T14:07:50.865Z	2.723	{'UnitID': 2}
2022-07-05T14:07:55.854Z	3.172	{'UnitID': 1}
2022-07-05T14:07:56.600Z	2.653	{'UnitID': 0}
2022-07-05T14:08:05.863Z	2.653	{'UnitID': 2}
2022-07-05T14:08:10.847Z	2.891	{'UnitID': 1}
2022-07-05T14:08:11.636Z	2.372	{'UnitID': 0}
2022-07-05T14:08:20.852Z	2.681	{'UnitID': 2}
2022-07-05T14:08:25.880Z	2.863	{'UnitID': 1}
2022-07-05T14:08:26.611Z	2.316	{'UnitID': 0}
2022-07-05T14:08:35.850Z	2.653	{'UnitID': 2}
2022-07-05T14:08:40.849Z	2.849	{'UnitID': 1}
2022-07-05T14:08:41.645Z	2.597	{'UnitID': 0}
2022-07-05T14:08:50.852Z	2.428	{'UnitID': 2}
2022-07-05T14:08:55.840Z	2.891	{'UnitID': 1}
2022-07-05T14:08:56.497Z	2.597	{'UnitID': 0}
2022-07-05T14:09:05.853Z	2.667	{'UnitID': 2}
2022-07-05T14:09:10.843Z	2.821	{'UnitID': 1}
2022-07-05T14:09:11.619Z	2.568	{'UnitID': 0}
2022-07-05T14:09:20.854Z	2.695	{'UnitID': 2}
2022-07-05T14:09:25.844Z	2.751	{'UnitID': 1}
2022-07-05T14:09:26.567Z	2.54	{'UnitID': 0}
2022-07-05T14:09:35.851Z	2.737	{'UnitID': 2}
2022-07-05T14:09:40.848Z	2.779	{'UnitID': 1}
2022-07-05T14:09:41.607Z	2.372	{'UnitID': 0}
2022-07-05T14:09:50.858Z	2.709	{'UnitID': 2}
2022-07-05T14:09:55.859Z	2.807	{'UnitID': 1}
2022-07-05T14:09:56.595Z	2.386	{'UnitID': 0}
2022-07-05T14:10:05.855Z	2.709	{'UnitID': 2}
2022-07-05T14:10:10.855Z	2.821	{'UnitID': 1}
2022-07-05T14:10:11.611Z	2.597	{'UnitID': 0}
2022-07-05T14:10:20.852Z	2.695	{'UnitID': 2}
2022-07-05T14:10:25.853Z	3.116	{'UnitID': 1}
2022-07-05T14:10:26.576Z	2.582	{'UnitID': 0}
2022-07-05T14:10:35.859Z	2.723	{'UnitID': 2}
2022-07-05T14:10:40.857Z	2.849	{'UnitID': 1}
2022-07-05T14:10:41.592Z	2.316	{'UnitID': 0}
2022-07-05T14:10:50.856Z	2.709	{'UnitID': 2}
2022-07-05T14:10:55.857Z	2.779	{'UnitID': 1}
2022-07-05T14:10:56.579Z	2.667	{'UnitID': 0}
2022-07-05T14:11:05.855Z	2.751	{'UnitID': 2}
2022-07-05T14:11:10.846Z	3.046	{'UnitID': 1}
2022-07-05T14:11:11.555Z	2.639	{'UnitID': 0}
2022-07-05T14:11:20.856Z	2.709	{'UnitID': 2}
2022-07-05T14:11:25.850Z	2.821	{'UnitID': 1}
2022-07-05T14:11:26.583Z	2.372	{'UnitID': 0}
2022-07-05T14:11:35.853Z	2.695	{'UnitID': 2}
2022-07-05T14:11:40.852Z	2.765	{'UnitID': 1}
2022-07-05T14:11:41.548Z	2.611	{'UnitID': 0}
2022-07-05T14:11:50.862Z	2.681	{'UnitID': 2}
2022-07-05T14:11:55.859Z	2.849	{'UnitID': 1}
2022-07-05T14:11:56.661Z	2.625	{'UnitID': 0}
2022-07-05T14:12:05.854Z	2.737	{'UnitID': 2}
2022-07-05T14:12:10.843Z	2.835	{'UnitID': 1}
2022-07-05T14:12:11.543Z	2.372	{'UnitID': 0}
2022-07-05T14:12:20.854Z	2.681	{'UnitID': 2}
2022-07-05T14:12:25.852Z	3.088	{'UnitID': 1}
2022-07-05T14:12:26.492Z	2.414	{'UnitID': 0}
2022-07-05T14:12:35.860Z	2.512	{'UnitID': 2}
2022-07-05T14:12:40.846Z	2.835	{'UnitID': 1}
2022-07-05T14:12:41.557Z	2.358	{'UnitID': 0}
2022-07-05T14:12:50.861Z	2.723	{'UnitID': 2}
2022-07-05T14:12:55.862Z	2.863	{'UnitID': 1}
2022-07-05T14:12:56.585Z	2.358	{'UnitID': 0}
2022-07-05T14:13:05.856Z	2.484	{'UnitID': 2}
2022-07-05T14:13:10.855Z	2.821	{'UnitID': 1}
2022-07-05T14:13:11.621Z	2.414	{'UnitID': 0}
2022-07-05T14:13:20.863Z	2.47	{'UnitID': 2}
2022-07-05T14:13:25.852Z	3.074	{'UnitID': 1}
2022-07-05T14:13:26.535Z	2.611	{'UnitID': 0}
2022-07-05T14:13:35.864Z	2.428	{'UnitID': 2}
2022-07-05T14:13:40.886Z	3.06	{'UnitID': 1}
2022-07-05T14:13:41.607Z	2.4	{'UnitID': 0}
2022-07-05T14:13:50.860Z	2.723	{'UnitID': 2}
2022-07-05T14:13:55.900Z	2.835	{'UnitID': 1}
2022-07-05T14:13:56.704Z	2.639	{'UnitID': 0}
2022-07-05T14:14:05.862Z	2.4	{'UnitID': 2}
2022-07-05T14:14:10.858Z	2.849	{'UnitID': 1}
2022-07-05T14:14:11.610Z	2.653	{'UnitID': 0}
2022-07-05T14:14:20.858Z	2.723	{'UnitID': 2}
2022-07-05T14:14:25.851Z	3.06	{'UnitID': 1}
2022-07-05T14:14:26.557Z	2.372	{'UnitID': 0}
2022-07-05T14:14:35.860Z	2.47	{'UnitID': 2}
2022-07-05T14:14:40.854Z	2.821	{'UnitID': 1}
2022-07-05T14:14:41.573Z	2.344	{'UnitID': 0}
2022-07-05T14:14:50.860Z	2.653	{'UnitID': 2}
2022-07-05T14:14:55.873Z	3.06	{'UnitID': 1}
2022-07-05T14:14:56.639Z	2.386	{'UnitID': 0}
2022-07-05T14:15:05.856Z	2.653	{'UnitID': 2}
2022-07-05T14:15:10.848Z	2.807	{'UnitID': 1}
2022-07-05T14:15:11.607Z	2.625	{'UnitID': 0}
2022-07-05T14:15:20.856Z	2.695	{'UnitID': 2}
2022-07-05T14:15:25.856Z	3.074	{'UnitID': 1}
2022-07-05T14:15:26.567Z	2.597	{'UnitID': 0}
2022-07-05T14:15:35.862Z	2.737	{'UnitID': 2}
2022-07-05T14:15:40.855Z	2.905	{'UnitID': 1}
2022-07-05T14:15:41.678Z	2.358	{'UnitID': 0}
2022-07-05T14:15:50.867Z	2.47	{'UnitID': 2}
2022-07-05T14:15:55.853Z	2.765	{'UnitID': 1}
2022-07-05T14:15:56.544Z	2.358	{'UnitID': 0}
2022-07-05T14:16:05.852Z	2.709	{'UnitID': 2}
2022-07-05T14:16:10.841Z	2.779	{'UnitID': 1}
2022-07-05T14:16:11.521Z	2.344	{'UnitID': 0}
2022-07-05T14:16:20.856Z	2.681	{'UnitID': 2}
2022-07-05T14:16:25.889Z	3.074	{'UnitID': 1}
2022-07-05T14:16:26.590Z	2.582	{'UnitID': 0}
2022-07-05T14:16:35.863Z	2.723	{'UnitID': 2}
2022-07-05T14:16:40.845Z	2.737	{'UnitID': 1}
2022-07-05T14:16:41.579Z	2.611	{'UnitID': 0}
2022-07-05T14:16:50.857Z	2.681	{'UnitID': 2}
2022-07-05T14:16:55.849Z	3.06	{'UnitID': 1}
2022-07-05T14:16:56.568Z	2.653	{'UnitID': 0}
2022-07-05T14:17:05.861Z	2.428	{'UnitID': 2}
2022-07-05T14:17:10.847Z	3.088	{'UnitID': 1}
2022-07-05T14:17:11.558Z	2.653	{'UnitID': 0}
2022-07-05T14:17:20.860Z	2.737	{'UnitID': 2}
2022-07-05T14:17:25.857Z	3.074	{'UnitID': 1}
2022-07-05T14:17:26.613Z	2.372	{'UnitID': 0}
2022-07-05T14:17:35.863Z	2.498	{'UnitID': 2}
2022-07-05T14:17:40.848Z	2.807	{'UnitID': 1}
2022-07-05T14:17:41.494Z	2.4	{'UnitID': 0}
2022-07-05T14:17:50.859Z	2.681	{'UnitID': 2}
2022-07-05T14:17:55.851Z	3.116	{'UnitID': 1}
2022-07-05T14:17:56.650Z	2.681	{'UnitID': 0}
2022-07-05T14:18:05.862Z	2.611	{'UnitID': 2}
2022-07-05T14:18:10.850Z	3.018	{'UnitID': 1}
2022-07-05T14:18:11.625Z	2.639	{'UnitID': 0}
2022-07-05T14:18:20.863Z	2.695	{'UnitID': 2}
2022-07-05T14:18:25.850Z	2.793	{'UnitID': 1}
2022-07-05T14:18:26.620Z	2.653	{'UnitID': 0}
2022-07-05T14:18:35.860Z	2.681	{'UnitID': 2}
2022-07-05T14:18:40.853Z	2.779	{'UnitID': 1}
2022-07-05T14:18:41.569Z	2.386	{'UnitID': 0}
2022-07-05T14:18:50.865Z	2.681	{'UnitID': 2}
2022-07-05T14:18:55.852Z	2.779	{'UnitID': 1}
2022-07-05T14:18:56.584Z	2.428	{'UnitID': 0}
2022-07-05T14:19:05.857Z	2.414	{'UnitID': 2}
2022-07-05T14:19:10.850Z	2.751	{'UnitID': 1}
2022-07-05T14:19:11.657Z	2.653	{'UnitID': 0}
2022-07-05T14:19:20.858Z	2.723	{'UnitID': 2}
2022-07-05T14:19:25.847Z	2.765	{'UnitID': 1}
2022-07-05T14:19:26.549Z	2.597	{'UnitID': 0}
2022-07-05T14:19:35.858Z	2.751	{'UnitID': 2}
2022-07-05T14:19:41.039Z	2.793	{'UnitID': 1}
2022-07-05T14:19:41.892Z	2.33	{'UnitID': 0}
2022-07-05T14:19:50.854Z	2.723	{'UnitID': 2}
2022-07-05T14:19:55.852Z	2.863	{'UnitID': 1}
2022-07-05T14:19:56.551Z	2.653	{'UnitID': 0}
2022-07-05T14:20:05.858Z	2.498	{'UnitID': 2}
2022-07-05T14:20:10.860Z	2.849	{'UnitID': 1}
2022-07-05T14:20:11.622Z	2.554	{'UnitID': 0}
2022-07-05T14:20:20.866Z	2.695	{'UnitID': 2}
2022-07-05T14:20:25.863Z	2.821	{'UnitID': 1}
2022-07-05T14:20:26.633Z	2.372	{'UnitID': 0}
2022-07-05T14:20:35.868Z	2.667	{'UnitID': 2}
2022-07-05T14:20:40.885Z	2.863	{'UnitID': 1}
2022-07-05T14:20:41.569Z	2.597	{'UnitID': 0}
2022-07-05T14:20:50.865Z	2.667	{'UnitID': 2}
2022-07-05T14:20:55.849Z	2.877	{'UnitID': 1}
2022-07-05T14:20:56.610Z	2.582	{'UnitID': 0}
2022-07-05T14:21:05.862Z	2.709	{'UnitID': 2}
2022-07-05T14:21:10.862Z	2.863	{'UnitID': 1}
2022-07-05T14:21:11.638Z	2.372	{'UnitID': 0}
2022-07-05T14:21:20.866Z	2.625	{'UnitID': 2}
2022-07-05T14:21:25.889Z	2.807	{'UnitID': 1}
2022-07-05T14:21:26.635Z	2.414	{'UnitID': 0}
2022-07-05T14:21:35.862Z	2.681	{'UnitID': 2}
2022-07-05T14:21:40.887Z	2.877	{'UnitID': 1}
2022-07-05T14:21:41.612Z	2.582	{'UnitID': 0}
2022-07-05T14:21:50.862Z	2.667	{'UnitID': 2}
2022-07-05T14:21:55.861Z	2.905	{'UnitID': 1}
2022-07-05T14:21:56.607Z	2.386	{'UnitID': 0}
2022-07-05T14:22:05.868Z	2.428	{'UnitID': 2}
2022-07-05T14:22:10.874Z	2.877	{'UnitID': 1}
2022-07-05T14:22:11.654Z	2.4	{'UnitID': 0}
2022-07-05T14:22:20.858Z	2.653	{'UnitID': 2}
2022-07-05T14:22:25.859Z	2.891	{'UnitID': 1}
2022-07-05T14:22:26.626Z	2.582	{'UnitID': 0}
2022-07-05T14:22:35.865Z	2.695	{'UnitID': 2}
2022-07-05T14:22:40.858Z	2.821	{'UnitID': 1}
2022-07-05T14:22:41.638Z	2.568	{'UnitID': 0}
2022-07-05T14:22:50.865Z	2.709	{'UnitID': 2}
2022-07-05T14:22:55.853Z	2.793	{'UnitID': 1}
2022-07-05T14:22:56.601Z	2.4	{'UnitID': 0}
2022-07-05T14:23:05.860Z	2.484	{'UnitID': 2}
2022-07-05T14:23:10.848Z	2.807	{'UnitID': 1}
2022-07-05T14:23:11.678Z	2.54	{'UnitID': 0}
2022-07-05T14:23:20.861Z	2.695	{'UnitID': 2}
2022-07-05T14:23:25.905Z	2.821	{'UnitID': 1}
2022-07-05T14:23:26.571Z	2.625	{'UnitID': 0}
2022-07-05T14:23:35.863Z	2.695	{'UnitID': 2}
2022-07-05T14:23:40.848Z	2.807	{'UnitID': 1}
2022-07-05T14:23:41.592Z	2.597	{'UnitID': 0}
2022-07-05T14:23:50.861Z	2.681	{'UnitID': 2}
2022-07-05T14:23:55.851Z	2.807	{'UnitID': 1}
2022-07-05T14:23:56.582Z	2.344	{'UnitID': 0}
2022-07-05T14:24:05.857Z	2.653	{'UnitID': 2}
2022-07-05T14:24:10.886Z	2.835	{'UnitID': 1}
2022-07-05T14:24:11.623Z	2.526	{'UnitID': 0}
2022-07-05T14:24:20.858Z	2.695	{'UnitID': 2}
2022-07-05T14:24:25.852Z	2.849	{'UnitID': 1}
2022-07-05T14:24:26.632Z	2.386	{'UnitID': 0}
2022-07-05T14:24:35.860Z	2.723	{'UnitID': 2}
2022-07-05T14:24:40.851Z	2.793	{'UnitID': 1}
2022-07-05T14:24:41.612Z	2.639	{'UnitID': 0}
2022-07-05T14:24:50.858Z	2.442	{'UnitID': 2}
2022-07-05T14:24:55.839Z	2.765	{'UnitID': 1}
2022-07-05T14:24:56.595Z	2.597	{'UnitID': 0}
2022-07-05T14:25:05.863Z	2.653	{'UnitID': 2}
2022-07-05T14:25:10.872Z	2.793	{'UnitID': 1}
2022-07-05T14:25:11.607Z	2.611	{'UnitID': 0}
2022-07-05T14:25:20.862Z	2.695	{'UnitID': 2}
2022-07-05T14:25:25.842Z	2.793	{'UnitID': 1}
2022-07-05T14:25:26.617Z	2.4	{'UnitID': 0}
2022-07-05T14:25:35.863Z	2.681	{'UnitID': 2}
2022-07-05T14:25:40.847Z	3.032	{'UnitID': 1}
2022-07-05T14:25:41.584Z	2.358	{'UnitID': 0}
2022-07-05T14:25:50.863Z	2.709	{'UnitID': 2}
2022-07-05T14:25:55.858Z	3.032	{'UnitID': 1}
2022-07-05T14:25:56.658Z	2.344	{'UnitID': 0}
2022-07-05T14:26:05.857Z	2.751	{'UnitID': 2}
2022-07-05T14:26:10.857Z	2.779	{'UnitID': 1}
2022-07-05T14:26:11.661Z	2.358	{'UnitID': 0}
2022-07-05T14:26:20.861Z	2.695	{'UnitID': 2}
2022-07-05T14:26:25.845Z	3.06	{'UnitID': 1}
2022-07-05T14:26:26.635Z	2.386	{'UnitID': 0}
2022-07-05T14:26:35.861Z	2.653	{'UnitID': 2}
2022-07-05T14:26:40.849Z	2.737	{'UnitID': 1}
2022-07-05T14:26:41.646Z	2.358	{'UnitID': 0}
2022-07-05T14:26:50.860Z	2.611	{'UnitID': 2}
2022-07-05T14:26:55.857Z	2.821	{'UnitID': 1}
2022-07-05T14:26:56.604Z	2.582	{'UnitID': 0}
2022-07-05T14:27:05.857Z	2.695	{'UnitID': 2}
2022-07-05T14:27:10.897Z	3.102	{'UnitID': 1}
2022-07-05T14:27:11.705Z	2.582	{'UnitID': 0}
2022-07-05T14:27:20.863Z	2.653	{'UnitID': 2}
2022-07-05T14:27:25.936Z	3.088	{'UnitID': 1}
2022-07-05T14:27:26.610Z	2.372	{'UnitID': 0}
2022-07-05T14:27:35.865Z	2.639	{'UnitID': 2}
2022-07-05T14:27:40.858Z	2.821	{'UnitID': 1}
2022-07-05T14:27:41.663Z	2.386	{'UnitID': 0}
2022-07-05T14:27:50.874Z	2.681	{'UnitID': 2}
2022-07-05T14:27:55.861Z	2.807	{'UnitID': 1}
2022-07-05T14:27:56.632Z	2.414	{'UnitID': 0}
2022-07-05T14:28:05.861Z	2.611	{'UnitID': 2}
2022-07-05T14:28:10.853Z	2.835	{'UnitID': 1}
2022-07-05T14:28:11.629Z	2.428	{'UnitID': 0}
2022-07-05T14:28:20.859Z	2.667	{'UnitID': 2}
2022-07-05T14:28:25.870Z	2.779	{'UnitID': 1}
2022-07-05T14:28:27.604Z	2.372	{'UnitID': 0}
2022-07-05T14:28:35.864Z	2.723	{'UnitID': 2}
2022-07-05T14:28:40.848Z	2.779	{'UnitID': 1}
2022-07-05T14:28:41.642Z	2.358	{'UnitID': 0}
2022-07-05T14:28:50.858Z	2.639	{'UnitID': 2}
2022-07-05T14:28:55.848Z	2.779	{'UnitID': 1}
2022-07-05T14:28:56.596Z	2.611	{'UnitID': 0}
2022-07-05T14:29:05.853Z	2.681	{'UnitID': 2}
2022-07-05T14:29:10.877Z	2.849	{'UnitID': 1}
2022-07-05T14:29:11.639Z	2.386	{'UnitID': 0}
2022-07-05T14:29:20.864Z	2.667	{'UnitID': 2}
2022-07-05T14:29:25.911Z	2.793	{'UnitID': 1}
2022-07-05T14:29:26.777Z	2.456	{'UnitID': 0}
2022-07-05T14:29:35.862Z	2.47	{'UnitID': 2}
2022-07-05T14:29:40.869Z	2.807	{'UnitID': 1}
2022-07-05T14:29:41.570Z	2.4	{'UnitID': 0}
2022-07-05T14:29:50.859Z	2.653	{'UnitID': 2}
2022-07-05T14:29:55.892Z	2.835	{'UnitID': 1}
2022-07-05T14:29:57.089Z	2.456	{'UnitID': 0}
2022-07-05T14:30:05.861Z	2.653	{'UnitID': 2}
2022-07-05T14:30:10.852Z	2.793	{'UnitID': 1}
2022-07-05T14:30:11.582Z	2.667	{'UnitID': 0}
2022-07-05T14:30:20.865Z	2.639	{'UnitID': 2}
2022-07-05T14:30:25.877Z	2.807	{'UnitID': 1}
2022-07-05T14:30:26.600Z	2.386	{'UnitID': 0}
2022-07-05T14:30:35.859Z	2.667	{'UnitID': 2}
2022-07-05T14:30:40.856Z	2.863	{'UnitID': 1}
2022-07-05T14:30:41.554Z	2.667	{'UnitID': 0}
2022-07-05T14:30:50.857Z	2.695	{'UnitID': 2}
2022-07-05T14:30:55.878Z	2.863	{'UnitID': 1}
2022-07-05T14:30:56.584Z	2.625	{'UnitID': 0}
2022-07-05T14:31:05.852Z	2.751	{'UnitID': 2}
2022-07-05T14:31:10.865Z	2.807	{'UnitID': 1}
2022-07-05T14:31:11.746Z	2.372	{'UnitID': 0}
2022-07-05T14:31:20.897Z	2.695	{'UnitID': 2}
2022-07-05T14:31:25.906Z	2.863	{'UnitID': 1}
2022-07-05T14:31:26.759Z	2.372	{'UnitID': 0}
2022-07-05T14:31:35.855Z	2.681	{'UnitID': 2}
2022-07-05T14:31:41.056Z	2.793	{'UnitID': 1}
2022-07-05T14:31:41.924Z	2.554	{'UnitID': 0}
2022-07-05T14:31:50.851Z	2.779	{'UnitID': 2}
2022-07-05T14:31:55.888Z	2.821	{'UnitID': 1}
2022-07-05T14:31:56.651Z	2.582	{'UnitID': 0}
2022-07-05T14:32:05.857Z	2.709	{'UnitID': 2}
2022-07-05T14:32:10.849Z	2.849	{'UnitID': 1}
2022-07-05T14:32:11.549Z	2.372	{'UnitID': 0}
2022-07-05T14:32:20.861Z	2.723	{'UnitID': 2}
2022-07-05T14:32:25.846Z	2.933	{'UnitID': 1}
2022-07-05T14:32:26.604Z	2.358	{'UnitID': 0}
2022-07-05T14:32:35.865Z	2.751	{'UnitID': 2}
2022-07-05T14:32:40.854Z	2.877	{'UnitID': 1}
2022-07-05T14:32:41.616Z	2.611	{'UnitID': 0}
2022-07-05T14:32:50.859Z	2.737	{'UnitID': 2}
2022-07-05T14:32:55.849Z	2.821	{'UnitID': 1}
2022-07-05T14:32:56.642Z	2.344	{'UnitID': 0}
2022-07-05T14:33:06.453Z	2.723	{'UnitID': 2}
2022-07-05T14:33:10.860Z	2.905	{'UnitID': 1}
2022-07-05T14:33:11.557Z	2.512	{'UnitID': 0}
2022-07-05T14:33:20.864Z	2.667	{'UnitID': 2}
2022-07-05T14:33:25.858Z	2.849	{'UnitID': 1}
2022-07-05T14:33:26.621Z	2.597	{'UnitID': 0}
2022-07-05T14:33:35.862Z	2.723	{'UnitID': 2}
2022-07-05T14:33:40.856Z	2.807	{'UnitID': 1}
2022-07-05T14:33:41.533Z	2.568	{'UnitID': 0}
2022-07-05T14:33:50.858Z	2.751	{'UnitID': 2}
2022-07-05T14:33:55.899Z	2.919	{'UnitID': 1}
2022-07-05T14:33:56.591Z	2.4	{'UnitID': 0}
2022-07-05T14:34:05.862Z	2.961	{'UnitID': 2}
2022-07-05T14:34:10.857Z	2.807	{'UnitID': 1}
2022-07-05T14:34:11.567Z	2.54	{'UnitID': 0}
2022-07-05T14:34:20.862Z	2.681	{'UnitID': 2}
2022-07-05T14:34:25.882Z	2.905	{'UnitID': 1}
2022-07-05T14:34:26.592Z	2.526	{'UnitID': 0}
2022-07-05T14:34:35.860Z	2.667	{'UnitID': 2}
2022-07-05T14:34:40.856Z	2.835	{'UnitID': 1}
2022-07-05T14:34:41.574Z	2.33	{'UnitID': 0}
2022-07-05T14:34:50.865Z	2.709	{'UnitID': 2}
2022-07-05T14:34:55.877Z	2.709	{'UnitID': 1}
2022-07-05T14:34:57.552Z	2.568	{'UnitID': 0}
2022-07-05T14:35:05.863Z	2.723	{'UnitID': 2}
2022-07-05T14:35:10.864Z	3.116	{'UnitID': 1}
2022-07-05T14:35:12.579Z	2.484	{'UnitID': 0}
2022-07-05T14:35:20.859Z	2.709	{'UnitID': 2}
2022-07-05T14:35:25.860Z	2.807	{'UnitID': 1}
2022-07-05T14:35:26.567Z	2.597	{'UnitID': 0}
2022-07-05T14:35:35.857Z	2.765	{'UnitID': 2}
2022-07-05T14:35:40.861Z	2.821	{'UnitID': 1}
2022-07-05T14:35:41.577Z	2.372	{'UnitID': 0}
2022-07-05T14:35:50.858Z	2.709	{'UnitID': 2}
2022-07-05T14:35:55.859Z	2.863	{'UnitID': 1}
2022-07-05T14:35:56.562Z	2.653	{'UnitID': 0}
2022-07-05T14:36:05.867Z	2.695	{'UnitID': 2}
2022-07-05T14:36:11.426Z	2.835	{'UnitID': 1}
2022-07-05T14:36:12.143Z	2.358	{'UnitID': 0}
2022-07-05T14:36:20.865Z	2.709	{'UnitID': 2}
2022-07-05T14:36:25.902Z	2.835	{'UnitID': 1}
2022-07-05T14:36:26.606Z	2.625	{'UnitID': 0}
2022-07-05T14:36:35.864Z	2.723	{'UnitID': 2}
2022-07-05T14:36:40.874Z	2.891	{'UnitID': 1}
2022-07-05T14:36:41.620Z	2.386	{'UnitID': 0}
2022-07-05T14:36:50.870Z	2.681	{'UnitID': 2}
2022-07-05T14:36:55.849Z	2.765	{'UnitID': 1}
2022-07-05T14:36:56.713Z	2.582	{'UnitID': 0}
2022-07-05T14:37:05.863Z	2.737	{'UnitID': 2}
2022-07-05T14:37:11.049Z	2.863	{'UnitID': 1}
2022-07-05T14:37:11.973Z	2.554	{'UnitID': 0}
2022-07-05T14:37:20.859Z	2.737	{'UnitID': 2}
2022-07-05T14:37:25.853Z	2.54	{'UnitID': 1}
2022-07-05T14:37:26.557Z	2.372	{'UnitID': 0}
2022-07-05T14:37:35.856Z	2.723	{'UnitID': 2}
2022-07-05T14:37:40.870Z	2.877	{'UnitID': 1}
2022-07-05T14:37:41.524Z	2.4	{'UnitID': 0}
2022-07-05T14:37:50.875Z	2.751	{'UnitID': 2}
2022-07-05T14:37:55.852Z	2.877	{'UnitID': 1}
2022-07-05T14:37:56.669Z	2.625	{'UnitID': 0}
2022-07-05T14:38:05.863Z	2.695	{'UnitID': 2}
2022-07-05T14:38:10.850Z	2.849	{'UnitID': 1}
2022-07-05T14:38:11.548Z	2.386	{'UnitID': 0}
2022-07-05T14:38:20.857Z	2.681	{'UnitID': 2}
2022-07-05T14:38:25.854Z	2.807	{'UnitID': 1}
2022-07-05T14:38:26.541Z	2.344	{'UnitID': 0}
2022-07-05T14:38:35.856Z	2.695	{'UnitID': 2}
2022-07-05T14:38:40.883Z	2.821	{'UnitID': 1}
2022-07-05T14:38:41.584Z	2.611	{'UnitID': 0}
2022-07-05T14:38:50.876Z	2.695	{'UnitID': 2}
2022-07-05T14:38:55.889Z	2.863	{'UnitID': 1}
2022-07-05T14:38:56.711Z	2.414	{'UnitID': 0}
2022-07-05T14:39:05.864Z	2.695	{'UnitID': 2}
2022-07-05T14:39:10.843Z	2.849	{'UnitID': 1}
2022-07-05T14:39:11.518Z	2.428	{'UnitID': 0}
2022-07-05T14:39:20.864Z	2.723	{'UnitID': 2}
2022-07-05T14:39:25.869Z	2.835	{'UnitID': 1}
2022-07-05T14:39:26.559Z	2.386	{'UnitID': 0}
2022-07-05T14:39:35.856Z	2.737	{'UnitID': 2}
2022-07-05T14:39:40.860Z	2.863	{'UnitID': 1}
2022-07-05T14:39:41.535Z	2.639	{'UnitID': 0}
2022-07-05T14:39:50.863Z	2.709	{'UnitID': 2}
2022-07-05T14:39:55.857Z	2.863	{'UnitID': 1}
2022-07-05T14:39:56.555Z	2.625	{'UnitID': 0}
2022-07-05T14:40:05.865Z	2.709	{'UnitID': 2}
2022-07-05T14:40:10.857Z	2.919	{'UnitID': 1}
2022-07-05T14:40:11.609Z	2.625	{'UnitID': 0}
2022-07-05T14:40:20.859Z	2.681	{'UnitID': 2}
2022-07-05T14:40:25.846Z	2.653	{'UnitID': 1}
2022-07-05T14:40:26.529Z	2.428	{'UnitID': 0}
2022-07-05T14:40:35.853Z	2.723	{'UnitID': 2}
2022-07-05T14:40:40.854Z	2.891	{'UnitID': 1}
2022-07-05T14:40:41.540Z	2.414	{'UnitID': 0}
2022-07-05T14:40:50.863Z	2.639	{'UnitID': 2}
2022-07-05T14:40:55.856Z	2.751	{'UnitID': 1}
2022-07-05T14:40:56.700Z	2.611	{'UnitID': 0}
2022-07-05T14:41:05.860Z	2.667	{'UnitID': 2}
2022-07-05T14:41:10.846Z	2.821	{'UnitID': 1}
2022-07-05T14:41:11.541Z	2.414	{'UnitID': 0}
2022-07-05T14:41:20.861Z	2.723	{'UnitID': 2}
2022-07-05T14:41:25.857Z	2.807	{'UnitID': 1}
2022-07-05T14:41:26.617Z	2.554	{'UnitID': 0}
2022-07-05T14:41:35.856Z	2.751	{'UnitID': 2}
2022-07-05T14:41:40.842Z	2.821	{'UnitID': 1}
2022-07-05T14:41:41.515Z	2.597	{'UnitID': 0}
2022-07-05T14:41:50.857Z	2.723	{'UnitID': 2}
2022-07-05T14:41:55.834Z	3.004	{'UnitID': 1}
2022-07-05T14:41:56.570Z	2.653	{'UnitID': 0}
2022-07-05T14:42:05.856Z	2.723	{'UnitID': 2}
2022-07-05T14:42:10.852Z	2.779	{'UnitID': 1}
2022-07-05T14:42:11.506Z	2.372	{'UnitID': 0}
2022-07-05T14:42:20.858Z	2.709	{'UnitID': 2}
2022-07-05T14:42:25.865Z	2.737	{'UnitID': 1}
2022-07-05T14:42:26.659Z	2.414	{'UnitID': 0}
2022-07-05T14:42:35.855Z	2.737	{'UnitID': 2}
2022-07-05T14:42:40.854Z	2.793	{'UnitID': 1}
2022-07-05T14:42:41.645Z	2.428	{'UnitID': 0}
2022-07-05T14:42:50.862Z	2.695	{'UnitID': 2}
2022-07-05T14:42:55.848Z	2.807	{'UnitID': 1}
2022-07-05T14:42:56.604Z	2.625	{'UnitID': 0}
2022-07-05T14:43:05.858Z	2.709	{'UnitID': 2}
2022-07-05T14:43:10.861Z	3.004	{'UnitID': 1}
2022-07-05T14:43:11.630Z	2.667	{'UnitID': 0}
2022-07-05T14:43:20.865Z	2.723	{'UnitID': 2}
2022-07-05T14:43:25.947Z	2.849	{'UnitID': 1}
2022-07-05T14:43:26.756Z	2.4	{'UnitID': 0}
2022-07-05T14:43:35.853Z	2.709	{'UnitID': 2}
2022-07-05T14:43:40.860Z	2.849	{'UnitID': 1}
2022-07-05T14:43:41.602Z	2.597	{'UnitID': 0}
2022-07-05T14:43:50.860Z	2.737	{'UnitID': 2}
2022-07-05T14:43:55.765Z	2.765	{'UnitID': 1}
2022-07-05T14:43:55.983Z	2.765	{'UnitID': 1}
2022-07-05T14:43:57.441Z	2.611	{'UnitID': 0}
2022-07-05T14:44:05.862Z	2.667	{'UnitID': 2}
2022-07-05T14:44:10.659Z	2.835	{'UnitID': 1}
2022-07-05T14:44:10.962Z	2.835	{'UnitID': 1}
2022-07-05T14:44:11.987Z	2.582	{'UnitID': 0}
2022-07-05T14:44:20.862Z	2.695	{'UnitID': 2}
2022-07-05T14:44:25.710Z	2.821	{'UnitID': 1}
2022-07-05T14:44:26.023Z	2.821	{'UnitID': 1}
2022-07-05T14:44:26.962Z	2.554	{'UnitID': 0}
2022-07-05T14:44:35.868Z	2.723	{'UnitID': 2}
2022-07-05T14:44:40.664Z	2.863	{'UnitID': 1}
2022-07-05T14:44:40.966Z	2.863	{'UnitID': 1}
2022-07-05T14:44:41.849Z	2.344	{'UnitID': 0}
2022-07-05T14:44:50.895Z	2.695	{'UnitID': 2}
2022-07-05T14:44:55.662Z	2.779	{'UnitID': 1}
2022-07-05T14:44:55.887Z	2.779	{'UnitID': 1}
2022-07-05T14:44:56.762Z	2.582	{'UnitID': 0}
2022-07-05T14:45:05.906Z	2.695	{'UnitID': 2}
2022-07-05T14:45:10.654Z	3.13	{'UnitID': 1}
2022-07-05T14:45:10.889Z	2.807	{'UnitID': 1}
2022-07-05T14:45:11.797Z	2.554	{'UnitID': 0}
2022-07-05T14:45:20.881Z	2.695	{'UnitID': 2}
2022-07-05T14:45:25.655Z	2.863	{'UnitID': 1}
2022-07-05T14:45:25.934Z	2.863	{'UnitID': 1}
2022-07-05T14:45:26.753Z	2.625	{'UnitID': 0}
2022-07-05T14:45:35.869Z	2.793	{'UnitID': 2}
2022-07-05T14:45:40.653Z	2.849	{'UnitID': 1}
2022-07-05T14:45:40.898Z	2.849	{'UnitID': 1}
2022-07-05T14:45:41.749Z	2.611	{'UnitID': 0}
2022-07-05T14:45:50.895Z	2.554	{'UnitID': 2}
2022-07-05T14:45:55.675Z	2.863	{'UnitID': 1}
2022-07-05T14:45:56.079Z	2.863	{'UnitID': 1}
2022-07-05T14:45:57.106Z	2.372	{'UnitID': 0}
2022-07-05T14:46:10.634Z	2.835	{'UnitID': 1}
2022-07-05T14:46:25.636Z	2.835	{'UnitID': 1}
2022-07-05T14:46:40.664Z	3.144	{'UnitID': 1}
2022-07-05T14:46:55.647Z	2.807	{'UnitID': 1}
2022-07-05T14:47:10.630Z	2.849	{'UnitID': 1}
2022-07-05T14:47:25.636Z	2.863	{'UnitID': 1}
2022-07-05T14:47:40.677Z	2.877	{'UnitID': 1}
2022-07-05T14:47:55.661Z	2.863	{'UnitID': 1}
2022-07-05T14:48:10.637Z	2.863	{'UnitID': 1}
2022-07-05T14:48:25.645Z	2.891	{'UnitID': 1}
2022-07-05T14:48:40.650Z	2.863	{'UnitID': 1}
2022-07-05T14:48:55.639Z	2.877	{'UnitID': 1}
2022-07-05T14:49:10.639Z	2.919	{'UnitID': 1}
2022-07-05T14:49:25.635Z	2.807	{'UnitID': 1}
2022-07-05T14:49:40.647Z	2.891	{'UnitID': 1}
2022-07-05T14:49:55.639Z	2.849	{'UnitID': 1}
2022-07-05T14:50:10.646Z	2.807	{'UnitID': 1}
2022-07-05T14:50:25.633Z	2.765	{'UnitID': 1}
2022-07-05T14:50:40.638Z	2.807	{'UnitID': 1}
2022-07-05T14:50:55.650Z	2.765	{'UnitID': 1}
2022-07-05T14:51:10.642Z	2.807	{'UnitID': 1}
2022-07-05T14:51:25.633Z	2.779	{'UnitID': 1}
2022-07-05T14:51:40.638Z	2.779	{'UnitID': 1}
2022-07-05T14:51:55.701Z	2.821	{'UnitID': 1}
2022-07-05T14:52:10.654Z	2.877	{'UnitID': 1}
2022-07-05T14:52:25.661Z	2.863	{'UnitID': 1}
2022-07-05T14:52:40.661Z	2.779	{'UnitID': 1}
2022-07-05T14:52:55.695Z	2.905	{'UnitID': 1}
2022-07-05T14:52:56.146Z	2.905	{'UnitID': 1}
2022-07-05T14:53:10.671Z	2.863	{'UnitID': 1}
2022-07-05T14:53:10.961Z	2.877	{'UnitID': 1}
2022-07-05T14:53:25.662Z	2.891	{'UnitID': 1}
2022-07-05T14:53:25.926Z	2.891	{'UnitID': 1}
2022-07-05T14:53:40.634Z	2.877	{'UnitID': 1}
2022-07-05T14:53:40.914Z	2.877	{'UnitID': 1}
2022-07-05T14:53:55.660Z	3.102	{'UnitID': 1}
2022-07-05T14:53:55.942Z	3.102	{'UnitID': 1}
2022-07-05T14:54:10.634Z	2.877	{'UnitID': 1}
2022-07-05T14:54:10.913Z	2.877	{'UnitID': 1}
2022-07-05T14:54:25.640Z	3.088	{'UnitID': 1}
2022-07-05T14:54:25.930Z	3.088	{'UnitID': 1}
2022-07-05T14:54:40.653Z	2.863	{'UnitID': 1}
2022-07-05T14:54:40.946Z	2.863	{'UnitID': 1}
2022-07-05T14:54:55.635Z	2.779	{'UnitID': 1}
2022-07-05T14:54:55.915Z	2.779	{'UnitID': 1}
2022-07-05T14:55:10.635Z	2.779	{'UnitID': 1}
2022-07-05T14:55:10.925Z	2.779	{'UnitID': 1}
2022-07-05T14:55:25.640Z	2.835	{'UnitID': 1}
2022-07-05T14:55:25.929Z	2.835	{'UnitID': 1}
2022-07-05T14:55:40.645Z	2.863	{'UnitID': 1}
2022-07-05T14:55:40.943Z	2.863	{'UnitID': 1}
2022-07-05T14:55:55.637Z	2.849	{'UnitID': 1}
2022-07-05T14:55:55.924Z	2.849	{'UnitID': 1}
2022-07-05T14:56:10.677Z	2.863	{'UnitID': 1}
2022-07-05T14:56:10.968Z	2.863	{'UnitID': 1}
2022-07-05T14:56:25.652Z	2.821	{'UnitID': 1}
2022-07-05T14:56:26.013Z	2.821	{'UnitID': 1}
2022-07-05T14:56:40.641Z	2.849	{'UnitID': 1}
2022-07-05T14:56:40.970Z	2.849	{'UnitID': 1}
2022-07-05T14:56:55.753Z	2.765	{'UnitID': 1}
2022-07-05T14:56:56.154Z	2.765	{'UnitID': 1}
2022-07-05T14:57:10.648Z	3.13	{'UnitID': 1}
2022-07-05T14:57:11.065Z	3.13	{'UnitID': 1}
2022-07-05T14:57:25.655Z	2.779	{'UnitID': 1}
2022-07-05T14:57:26.054Z	2.751	{'UnitID': 1}
2022-07-05T14:57:40.634Z	3.032	{'UnitID': 1}
2022-07-05T14:57:41.028Z	3.032	{'UnitID': 1}
2022-07-05T14:57:55.629Z	2.779	{'UnitID': 1}
2022-07-05T14:57:56.036Z	2.779	{'UnitID': 1}
2022-07-05T14:58:10.643Z	2.849	{'UnitID': 1}
2022-07-05T14:58:11.021Z	3.074	{'UnitID': 1}
2022-07-05T14:58:25.645Z	3.088	{'UnitID': 1}
2022-07-05T14:58:26.210Z	2.821	{'UnitID': 1}
2022-07-05T14:58:40.643Z	2.863	{'UnitID': 1}
2022-07-05T14:58:41.025Z	2.863	{'UnitID': 1}
2022-07-05T14:58:55.661Z	2.891	{'UnitID': 1}
2022-07-05T14:58:56.026Z	2.891	{'UnitID': 1}
2022-07-05T14:59:10.653Z	3.116	{'UnitID': 1}
2022-07-05T14:59:11.009Z	3.116	{'UnitID': 1}
2022-07-05T14:59:25.646Z	2.807	{'UnitID': 1}
2022-07-05T14:59:25.992Z	3.102	{'UnitID': 1}
2022-07-05T14:59:40.633Z	3.074	{'UnitID': 1}
2022-07-05T14:59:40.968Z	3.074	{'UnitID': 1}
2022-07-05T14:59:55.678Z	3.116	{'UnitID': 1}
2022-07-05T14:59:56.273Z	3.116	{'UnitID': 1}
2022-07-05T14:59:56.853Z	2.779	{'UnitID': 3}
2022-07-05T15:00:10.642Z	2.863	{'UnitID': 1}
2022-07-05T15:00:11.079Z	2.863	{'UnitID': 1}
2022-07-05T15:00:11.467Z	2.807	{'UnitID': 3}
2022-07-05T15:00:25.636Z	2.821	{'UnitID': 1}
2022-07-05T15:00:26.090Z	2.821	{'UnitID': 1}
2022-07-05T15:00:26.540Z	2.54	{'UnitID': 3}
2022-07-05T15:00:40.640Z	3.13	{'UnitID': 1}
2022-07-05T15:00:41.037Z	3.13	{'UnitID': 1}
2022-07-05T15:00:41.448Z	2.807	{'UnitID': 3}
2022-07-05T15:00:55.648Z	2.877	{'UnitID': 1}
2022-07-05T15:00:56.200Z	2.877	{'UnitID': 1}
2022-07-05T15:00:56.593Z	2.723	{'UnitID': 3}
2022-07-05T15:01:10.651Z	3.102	{'UnitID': 1}
2022-07-05T15:01:11.138Z	3.102	{'UnitID': 1}
2022-07-05T15:01:11.603Z	2.442	{'UnitID': 3}
2022-07-05T15:01:25.659Z	2.835	{'UnitID': 1}
2022-07-05T15:01:26.125Z	2.835	{'UnitID': 1}
2022-07-05T15:01:26.651Z	2.737	{'UnitID': 3}
2022-07-05T15:01:40.636Z	3.13	{'UnitID': 1}
2022-07-05T15:01:41.127Z	3.13	{'UnitID': 1}
2022-07-05T15:01:41.537Z	2.765	{'UnitID': 3}
2022-07-05T15:01:55.646Z	2.835	{'UnitID': 1}
2022-07-05T15:01:56.160Z	2.835	{'UnitID': 1}
2022-07-05T15:01:56.610Z	2.695	{'UnitID': 3}
2022-07-05T15:02:10.636Z	2.877	{'UnitID': 1}
2022-07-05T15:02:11.197Z	2.877	{'UnitID': 1}
2022-07-05T15:02:11.654Z	2.737	{'UnitID': 3}
2022-07-05T15:02:25.638Z	2.849	{'UnitID': 1}
2022-07-05T15:02:26.087Z	2.863	{'UnitID': 1}
2022-07-05T15:02:26.495Z	2.428	{'UnitID': 3}
2022-07-05T15:02:40.637Z	2.821	{'UnitID': 1}
2022-07-05T15:02:41.120Z	2.821	{'UnitID': 1}
2022-07-05T15:02:41.513Z	2.695	{'UnitID': 3}
2022-07-05T15:02:55.664Z	2.821	{'UnitID': 1}
2022-07-05T15:02:56.091Z	2.821	{'UnitID': 1}
2022-07-05T15:02:56.472Z	2.737	{'UnitID': 3}
2022-07-05T15:03:10.643Z	2.849	{'UnitID': 1}
2022-07-05T15:03:11.033Z	2.849	{'UnitID': 1}
2022-07-05T15:03:11.554Z	2.54	{'UnitID': 3}
2022-07-05T15:03:25.642Z	2.821	{'UnitID': 1}
2022-07-05T15:03:26.103Z	2.821	{'UnitID': 1}
2022-07-05T15:03:26.511Z	2.737	{'UnitID': 3}
2022-07-05T15:03:40.647Z	2.723	{'UnitID': 1}
2022-07-05T15:03:41.008Z	2.723	{'UnitID': 1}
2022-07-05T15:03:41.387Z	2.835	{'UnitID': 3}
2022-07-05T15:03:55.645Z	3.046	{'UnitID': 1}
2022-07-05T15:03:56.072Z	3.046	{'UnitID': 1}
2022-07-05T15:03:56.382Z	2.723	{'UnitID': 3}
2022-07-05T15:04:10.645Z	2.751	{'UnitID': 1}
2022-07-05T15:04:11.115Z	2.751	{'UnitID': 1}
2022-07-05T15:04:11.582Z	2.512	{'UnitID': 3}
2022-07-05T15:04:25.639Z	2.779	{'UnitID': 1}
2022-07-05T15:04:26.075Z	2.765	{'UnitID': 1}
2022-07-05T15:04:26.506Z	2.751	{'UnitID': 3}
2022-07-05T15:04:40.652Z	2.765	{'UnitID': 1}
2022-07-05T15:04:41.169Z	2.765	{'UnitID': 1}
2022-07-05T15:04:41.639Z	2.821	{'UnitID': 3}
2022-07-05T15:04:55.647Z	2.779	{'UnitID': 1}
2022-07-05T15:04:56.101Z	2.779	{'UnitID': 1}
2022-07-05T15:04:56.587Z	2.807	{'UnitID': 3}
2022-07-05T15:05:10.638Z	2.807	{'UnitID': 1}
2022-07-05T15:05:10.999Z	2.807	{'UnitID': 1}
2022-07-05T15:05:11.375Z	2.554	{'UnitID': 3}
2022-07-05T15:05:25.635Z	2.765	{'UnitID': 1}
2022-07-05T15:05:26.059Z	2.765	{'UnitID': 1}
2022-07-05T15:05:26.549Z	2.568	{'UnitID': 3}
2022-07-05T15:05:40.657Z	2.793	{'UnitID': 1}
2022-07-05T15:05:41.103Z	2.793	{'UnitID': 1}
2022-07-05T15:05:41.514Z	2.779	{'UnitID': 3}
2022-07-05T15:05:55.677Z	2.751	{'UnitID': 1}
2022-07-05T15:05:56.117Z	2.751	{'UnitID': 1}
2022-07-05T15:05:56.503Z	2.821	{'UnitID': 3}
2022-07-05T15:06:10.649Z	3.074	{'UnitID': 1}
2022-07-05T15:06:11.113Z	3.074	{'UnitID': 1}
2022-07-05T15:06:11.567Z	2.835	{'UnitID': 3}
2022-07-05T15:06:25.641Z	2.863	{'UnitID': 1}
2022-07-05T15:06:26.154Z	2.863	{'UnitID': 1}
2022-07-05T15:06:26.502Z	2.765	{'UnitID': 3}
2022-07-05T15:06:40.646Z	2.793	{'UnitID': 1}
2022-07-05T15:06:41.167Z	2.793	{'UnitID': 1}
2022-07-05T15:06:41.563Z	2.793	{'UnitID': 3}
2022-07-05T15:06:55.643Z	2.849	{'UnitID': 1}
2022-07-05T15:06:56.059Z	2.849	{'UnitID': 1}
2022-07-05T15:06:56.384Z	2.54	{'UnitID': 3}
2022-07-05T15:07:10.661Z	3.102	{'UnitID': 1}
2022-07-05T15:07:11.051Z	3.102	{'UnitID': 1}
2022-07-05T15:07:11.407Z	2.765	{'UnitID': 3}
2022-07-05T15:07:25.663Z	2.779	{'UnitID': 1}
2022-07-05T15:07:26.164Z	2.779	{'UnitID': 1}
2022-07-05T15:07:26.593Z	2.751	{'UnitID': 3}
2022-07-05T15:07:40.630Z	2.835	{'UnitID': 1}
2022-07-05T15:07:41.028Z	2.835	{'UnitID': 1}
2022-07-05T15:07:41.449Z	2.765	{'UnitID': 3}
2022-07-05T15:07:55.642Z	2.709	{'UnitID': 1}
2022-07-05T15:07:56.088Z	2.709	{'UnitID': 1}
2022-07-05T15:07:56.391Z	2.751	{'UnitID': 3}
2022-07-05T15:08:10.643Z	2.779	{'UnitID': 1}
2022-07-05T15:08:11.059Z	2.779	{'UnitID': 1}
2022-07-05T15:08:11.407Z	2.526	{'UnitID': 3}
2022-07-05T15:08:25.641Z	2.737	{'UnitID': 1}
2022-07-05T15:08:26.063Z	2.737	{'UnitID': 1}
2022-07-05T15:08:26.421Z	2.765	{'UnitID': 3}
2022-07-05T15:11:16.837Z	2.723	{'UnitID': 3}
2022-07-05T15:11:31.594Z	2.779	{'UnitID': 3}
2022-07-05T15:11:46.745Z	2.765	{'UnitID': 3}
2022-07-05T15:12:01.600Z	2.779	{'UnitID': 3}
2022-07-05T15:12:17.527Z	2.779	{'UnitID': 3}
2022-07-05T15:12:31.050Z	2.456	{'UnitID': 0}
2022-07-05T15:12:32.379Z	2.793	{'UnitID': 3}
2022-07-05T15:12:45.989Z	2.414	{'UnitID': 0}
2022-07-05T15:12:46.721Z	2.751	{'UnitID': 3}
2022-07-05T15:13:00.971Z	2.625	{'UnitID': 0}
2022-07-05T15:13:01.982Z	2.807	{'UnitID': 3}
2022-07-05T15:13:15.971Z	2.386	{'UnitID': 0}
2022-07-05T15:13:16.803Z	2.751	{'UnitID': 3}
2022-07-05T15:13:31.022Z	2.667	{'UnitID': 0}
2022-07-05T15:13:31.857Z	2.695	{'UnitID': 3}
2022-07-05T15:13:45.976Z	2.47	{'UnitID': 0}
2022-07-05T15:13:46.707Z	2.54	{'UnitID': 3}
2022-07-05T15:14:00.979Z	2.456	{'UnitID': 0}
2022-07-05T15:14:01.821Z	2.498	{'UnitID': 3}
2022-07-05T15:14:15.996Z	2.414	{'UnitID': 0}
2022-07-05T15:14:16.906Z	2.779	{'UnitID': 3}
2022-07-05T15:14:30.953Z	2.625	{'UnitID': 0}
2022-07-05T15:14:31.825Z	2.751	{'UnitID': 3}
2022-07-05T15:14:45.961Z	2.639	{'UnitID': 0}
2022-07-05T15:14:46.711Z	2.442	{'UnitID': 3}
2022-07-05T15:15:00.960Z	2.442	{'UnitID': 0}
2022-07-05T15:15:01.713Z	2.765	{'UnitID': 3}
2022-07-05T15:15:16.000Z	2.47	{'UnitID': 0}
2022-07-05T15:15:16.725Z	2.681	{'UnitID': 3}
2022-07-05T15:15:30.989Z	2.344	{'UnitID': 0}
2022-07-05T15:15:32.723Z	2.723	{'UnitID': 3}
2022-07-05T15:15:45.965Z	2.611	{'UnitID': 0}
2022-07-05T15:15:46.818Z	2.723	{'UnitID': 3}
2022-07-05T15:16:00.982Z	2.639	{'UnitID': 0}
2022-07-05T15:16:01.754Z	2.681	{'UnitID': 3}
2022-07-05T15:16:15.956Z	2.428	{'UnitID': 0}
2022-07-05T15:16:16.687Z	2.498	{'UnitID': 3}
2022-07-05T15:16:30.960Z	2.414	{'UnitID': 0}
2022-07-05T15:16:31.814Z	2.47	{'UnitID': 3}
2022-07-05T15:16:45.956Z	2.358	{'UnitID': 0}
2022-07-05T15:16:46.691Z	2.681	{'UnitID': 3}
2022-07-05T15:17:00.969Z	2.681	{'UnitID': 0}
2022-07-05T15:17:01.694Z	2.681	{'UnitID': 3}
2022-07-05T15:17:16.000Z	2.681	{'UnitID': 0}
2022-07-05T15:17:16.714Z	2.751	{'UnitID': 3}
2022-07-05T15:17:31.007Z	2.414	{'UnitID': 0}
2022-07-05T15:17:31.828Z	2.737	{'UnitID': 3}
2022-07-05T15:17:45.974Z	2.625	{'UnitID': 0}
2022-07-05T15:17:46.767Z	2.765	{'UnitID': 3}
2022-07-05T15:17:56.266Z	2.793	{'UnitID': 1}
2022-07-05T15:18:00.958Z	2.358	{'UnitID': 0}
2022-07-05T15:18:01.844Z	2.751	{'UnitID': 3}
2022-07-05T15:18:11.158Z	2.793	{'UnitID': 1}
2022-07-05T15:18:15.963Z	2.639	{'UnitID': 0}
2022-07-05T15:18:16.751Z	2.554	{'UnitID': 3}
2022-07-05T15:18:26.213Z	2.835	{'UnitID': 1}
2022-07-05T15:18:30.978Z	2.358	{'UnitID': 0}
2022-07-05T15:18:31.884Z	2.779	{'UnitID': 3}
2022-07-05T15:18:41.191Z	3.116	{'UnitID': 1}
2022-07-05T15:18:45.981Z	2.414	{'UnitID': 0}
2022-07-05T15:18:46.796Z	2.779	{'UnitID': 3}
2022-07-05T15:18:56.222Z	3.116	{'UnitID': 1}
2022-07-05T15:19:00.979Z	2.386	{'UnitID': 0}
2022-07-05T15:19:01.827Z	2.442	{'UnitID': 3}
2022-07-05T15:19:11.164Z	2.933	{'UnitID': 1}
2022-07-05T15:19:15.966Z	2.33	{'UnitID': 0}
2022-07-05T15:19:16.673Z	2.779	{'UnitID': 3}
2022-07-05T15:19:26.189Z	2.835	{'UnitID': 1}
2022-07-05T15:19:30.983Z	2.414	{'UnitID': 0}
2022-07-05T15:19:31.880Z	2.723	{'UnitID': 3}
2022-07-05T15:19:41.186Z	2.891	{'UnitID': 1}
2022-07-05T15:19:45.968Z	2.4	{'UnitID': 0}
2022-07-05T15:19:46.782Z	2.737	{'UnitID': 3}
2022-07-05T15:19:56.163Z	3.158	{'UnitID': 1}
2022-07-05T15:20:00.956Z	2.582	{'UnitID': 0}
2022-07-05T15:20:01.739Z	2.498	{'UnitID': 3}
2022-07-05T15:20:11.164Z	3.102	{'UnitID': 1}
2022-07-05T15:20:15.974Z	2.4	{'UnitID': 0}
2022-07-05T15:20:16.687Z	2.456	{'UnitID': 3}
2022-07-05T15:20:26.191Z	2.863	{'UnitID': 1}
2022-07-05T15:20:30.993Z	2.568	{'UnitID': 0}
2022-07-05T15:20:31.831Z	2.709	{'UnitID': 3}
2022-07-05T15:20:41.200Z	3.074	{'UnitID': 1}
2022-07-05T15:20:45.964Z	2.653	{'UnitID': 0}
2022-07-05T15:20:46.839Z	2.723	{'UnitID': 3}
2022-07-05T15:20:56.174Z	3.06	{'UnitID': 1}
2022-07-05T15:21:00.975Z	2.386	{'UnitID': 0}
2022-07-05T15:21:01.692Z	2.737	{'UnitID': 3}
2022-07-05T15:21:11.164Z	2.751	{'UnitID': 1}
2022-07-05T15:21:15.996Z	2.709	{'UnitID': 0}
2022-07-05T15:21:16.812Z	2.751	{'UnitID': 3}
2022-07-05T15:21:26.193Z	3.004	{'UnitID': 1}
2022-07-05T15:21:30.962Z	2.442	{'UnitID': 0}
2022-07-05T15:21:31.844Z	2.793	{'UnitID': 3}
2022-07-05T15:21:41.180Z	3.004	{'UnitID': 1}
2022-07-05T15:21:45.968Z	2.428	{'UnitID': 0}
2022-07-05T15:21:46.634Z	2.737	{'UnitID': 3}
2022-07-05T15:21:56.179Z	2.751	{'UnitID': 1}
2022-07-05T15:22:00.985Z	2.4	{'UnitID': 0}
2022-07-05T15:22:01.823Z	2.751	{'UnitID': 3}
2022-07-05T15:22:11.217Z	2.905	{'UnitID': 1}
2022-07-05T15:22:15.960Z	2.582	{'UnitID': 0}
2022-07-05T15:22:16.706Z	2.751	{'UnitID': 3}
2022-07-05T15:22:26.198Z	2.849	{'UnitID': 1}
2022-07-05T15:22:30.981Z	2.597	{'UnitID': 0}
2022-07-05T15:22:31.729Z	2.442	{'UnitID': 3}
2022-07-05T15:22:41.217Z	2.723	{'UnitID': 1}
2022-07-05T15:22:45.977Z	2.653	{'UnitID': 0}
2022-07-05T15:22:46.753Z	2.723	{'UnitID': 3}
2022-07-05T15:22:56.214Z	2.863	{'UnitID': 1}
2022-07-05T15:23:00.997Z	2.653	{'UnitID': 0}
2022-07-05T15:23:01.950Z	2.681	{'UnitID': 3}
2022-07-05T15:23:11.190Z	3.018	{'UnitID': 1}
2022-07-05T15:23:15.976Z	2.639	{'UnitID': 0}
2022-07-05T15:23:16.772Z	2.723	{'UnitID': 3}
2022-07-05T15:23:26.183Z	3.004	{'UnitID': 1}
2022-07-05T15:23:30.979Z	2.442	{'UnitID': 0}
2022-07-05T15:23:31.763Z	2.723	{'UnitID': 3}
2022-07-05T15:23:41.182Z	2.989	{'UnitID': 1}
2022-07-05T15:23:45.968Z	2.442	{'UnitID': 0}
2022-07-05T15:23:47.748Z	2.751	{'UnitID': 3}
2022-07-05T15:23:56.200Z	2.737	{'UnitID': 1}
2022-07-05T15:24:00.995Z	2.681	{'UnitID': 0}
2022-07-05T15:24:01.754Z	2.723	{'UnitID': 3}
2022-07-05T15:24:10.877Z	2.709	{'UnitID': 2}
2022-07-05T15:24:11.379Z	2.779	{'UnitID': 1}
2022-07-05T15:24:15.997Z	2.667	{'UnitID': 0}
2022-07-05T15:24:16.787Z	2.793	{'UnitID': 3}
2022-07-05T15:24:25.852Z	2.751	{'UnitID': 2}
2022-07-05T15:24:26.253Z	3.074	{'UnitID': 1}
2022-07-05T15:24:30.959Z	2.625	{'UnitID': 0}
2022-07-05T15:24:31.707Z	2.793	{'UnitID': 3}
2022-07-05T15:24:40.844Z	2.723	{'UnitID': 2}
2022-07-05T15:24:41.226Z	2.835	{'UnitID': 1}
2022-07-05T15:24:45.993Z	2.442	{'UnitID': 0}
2022-07-05T15:24:46.797Z	2.709	{'UnitID': 3}
2022-07-05T15:24:55.846Z	2.737	{'UnitID': 2}
2022-07-05T15:24:56.262Z	3.088	{'UnitID': 1}
2022-07-05T15:25:00.967Z	2.386	{'UnitID': 0}
2022-07-05T15:25:01.811Z	2.526	{'UnitID': 3}
2022-07-05T15:25:10.843Z	2.709	{'UnitID': 2}
2022-07-05T15:25:11.283Z	2.863	{'UnitID': 1}
2022-07-05T15:25:15.986Z	2.4	{'UnitID': 0}
2022-07-05T15:25:16.830Z	2.793	{'UnitID': 3}
2022-07-05T15:25:25.840Z	2.709	{'UnitID': 2}
2022-07-05T15:25:26.238Z	2.849	{'UnitID': 1}
2022-07-05T15:25:30.968Z	2.386	{'UnitID': 0}
2022-07-05T15:25:31.801Z	2.793	{'UnitID': 3}
2022-07-05T15:25:40.840Z	2.737	{'UnitID': 2}
2022-07-05T15:25:41.223Z	2.807	{'UnitID': 1}
2022-07-05T15:25:45.953Z	2.4	{'UnitID': 0}
2022-07-05T15:25:46.782Z	2.849	{'UnitID': 3}
2022-07-05T15:25:55.841Z	2.709	{'UnitID': 2}
2022-07-05T15:25:56.225Z	3.06	{'UnitID': 1}
2022-07-05T15:26:00.995Z	2.428	{'UnitID': 0}
2022-07-05T15:26:01.752Z	2.526	{'UnitID': 3}
2022-07-05T15:26:10.840Z	2.751	{'UnitID': 2}
2022-07-05T15:26:11.243Z	2.793	{'UnitID': 1}
2022-07-05T15:26:16.021Z	2.611	{'UnitID': 0}
2022-07-05T15:26:16.804Z	2.821	{'UnitID': 3}
2022-07-05T15:26:25.844Z	2.765	{'UnitID': 2}
2022-07-05T15:26:26.256Z	2.835	{'UnitID': 1}
2022-07-05T15:26:30.985Z	2.428	{'UnitID': 0}
2022-07-05T15:26:31.852Z	2.526	{'UnitID': 3}
2022-07-05T15:26:40.845Z	2.737	{'UnitID': 2}
2022-07-05T15:26:41.257Z	2.863	{'UnitID': 1}
2022-07-05T15:26:45.978Z	2.625	{'UnitID': 0}
2022-07-05T15:26:47.608Z	2.793	{'UnitID': 3}
2022-07-05T15:26:55.847Z	2.751	{'UnitID': 2}
2022-07-05T15:26:56.252Z	2.877	{'UnitID': 1}
2022-07-05T15:27:00.993Z	2.372	{'UnitID': 0}
2022-07-05T15:27:01.783Z	2.498	{'UnitID': 3}
2022-07-05T15:27:10.842Z	2.737	{'UnitID': 2}
2022-07-05T15:27:11.290Z	2.849	{'UnitID': 1}
2022-07-05T15:27:15.995Z	2.372	{'UnitID': 0}
2022-07-05T15:27:16.852Z	2.793	{'UnitID': 3}
2022-07-05T15:27:25.841Z	2.737	{'UnitID': 2}
2022-07-05T15:27:26.252Z	3.116	{'UnitID': 1}
2022-07-05T15:27:30.976Z	2.639	{'UnitID': 0}
2022-07-05T15:27:31.754Z	2.779	{'UnitID': 3}
2022-07-05T15:27:40.856Z	2.723	{'UnitID': 2}
2022-07-05T15:27:41.236Z	3.102	{'UnitID': 1}
2022-07-05T15:27:45.954Z	2.358	{'UnitID': 0}
2022-07-05T15:27:46.741Z	2.695	{'UnitID': 3}
2022-07-05T15:27:55.839Z	2.723	{'UnitID': 2}
2022-07-05T15:27:56.246Z	2.849	{'UnitID': 1}
2022-07-05T15:28:00.956Z	2.372	{'UnitID': 0}
2022-07-05T15:28:01.761Z	2.498	{'UnitID': 3}
2022-07-05T15:28:10.847Z	2.737	{'UnitID': 2}
2022-07-05T15:28:11.225Z	2.835	{'UnitID': 1}
2022-07-05T15:28:15.964Z	2.386	{'UnitID': 0}
2022-07-05T15:28:16.774Z	2.793	{'UnitID': 3}
2022-07-05T15:28:25.833Z	2.709	{'UnitID': 2}
2022-07-05T15:28:26.222Z	2.835	{'UnitID': 1}
2022-07-05T15:28:30.962Z	2.372	{'UnitID': 0}
2022-07-05T15:28:31.771Z	2.695	{'UnitID': 3}
2022-07-05T15:28:40.840Z	2.723	{'UnitID': 2}
2022-07-05T15:28:41.205Z	2.779	{'UnitID': 1}
2022-07-05T15:28:45.954Z	2.4	{'UnitID': 0}
2022-07-05T15:28:46.677Z	2.639	{'UnitID': 3}
2022-07-05T15:28:56.539Z	2.681	{'UnitID': 2}
2022-07-05T15:28:56.778Z	2.863	{'UnitID': 1}
2022-07-05T15:29:00.976Z	2.4	{'UnitID': 0}
2022-07-05T15:29:01.741Z	2.765	{'UnitID': 3}
2022-07-05T15:29:10.844Z	2.723	{'UnitID': 2}
2022-07-05T15:29:11.249Z	2.807	{'UnitID': 1}
2022-07-05T15:29:15.951Z	2.428	{'UnitID': 0}
2022-07-05T15:29:16.642Z	2.681	{'UnitID': 3}
2022-07-05T15:29:25.840Z	2.709	{'UnitID': 2}
2022-07-05T15:29:26.218Z	3.088	{'UnitID': 1}
2022-07-05T15:29:30.955Z	2.344	{'UnitID': 0}
2022-07-05T15:29:31.754Z	2.4	{'UnitID': 3}
2022-07-05T15:29:40.852Z	2.639	{'UnitID': 2}
2022-07-05T15:29:41.235Z	2.765	{'UnitID': 1}
2022-07-05T15:29:45.977Z	2.597	{'UnitID': 0}
2022-07-05T15:29:46.808Z	2.47	{'UnitID': 3}
2022-07-05T15:29:55.843Z	2.667	{'UnitID': 2}
2022-07-05T15:29:56.230Z	2.751	{'UnitID': 1}
2022-07-05T15:30:00.958Z	2.414	{'UnitID': 0}
2022-07-05T15:30:01.791Z	2.442	{'UnitID': 3}
2022-07-05T15:30:10.845Z	2.695	{'UnitID': 2}
2022-07-05T15:30:11.234Z	2.779	{'UnitID': 1}
2022-07-05T15:30:15.953Z	2.386	{'UnitID': 0}
2022-07-05T15:30:16.763Z	2.779	{'UnitID': 3}
2022-07-05T15:30:25.845Z	2.695	{'UnitID': 2}
2022-07-05T15:30:26.246Z	2.737	{'UnitID': 1}
2022-07-05T15:30:30.959Z	2.428	{'UnitID': 0}
2022-07-05T15:30:31.752Z	2.47	{'UnitID': 3}
2022-07-05T15:30:40.842Z	2.723	{'UnitID': 2}
2022-07-05T15:30:41.233Z	2.751	{'UnitID': 1}
2022-07-05T15:30:45.957Z	2.428	{'UnitID': 0}
2022-07-05T15:30:46.832Z	2.723	{'UnitID': 3}
2022-07-05T15:30:55.841Z	2.709	{'UnitID': 2}
2022-07-05T15:30:56.208Z	2.751	{'UnitID': 1}
2022-07-05T15:31:00.978Z	2.372	{'UnitID': 0}
2022-07-05T15:31:01.762Z	2.751	{'UnitID': 3}
2022-07-05T15:31:10.841Z	2.709	{'UnitID': 2}
2022-07-05T15:31:11.244Z	2.765	{'UnitID': 1}
2022-07-05T15:31:15.959Z	2.386	{'UnitID': 0}
2022-07-05T15:31:16.733Z	2.807	{'UnitID': 3}
2022-07-05T15:31:25.851Z	2.737	{'UnitID': 2}
2022-07-05T15:31:26.250Z	3.088	{'UnitID': 1}
2022-07-05T15:31:30.967Z	2.442	{'UnitID': 0}
2022-07-05T15:31:31.736Z	2.737	{'UnitID': 3}
2022-07-05T15:31:40.843Z	2.723	{'UnitID': 2}
2022-07-05T15:31:41.205Z	2.863	{'UnitID': 1}
2022-07-05T15:31:45.964Z	2.611	{'UnitID': 0}
2022-07-05T15:31:46.700Z	2.667	{'UnitID': 3}
2022-07-05T15:31:55.834Z	2.667	{'UnitID': 2}
2022-07-05T15:31:56.231Z	2.891	{'UnitID': 1}
2022-07-05T15:32:00.958Z	2.386	{'UnitID': 0}
2022-07-05T15:32:01.736Z	2.723	{'UnitID': 3}
2022-07-05T15:32:10.848Z	2.695	{'UnitID': 2}
2022-07-05T15:32:11.210Z	2.821	{'UnitID': 1}
2022-07-05T15:32:15.959Z	2.414	{'UnitID': 0}
2022-07-05T15:32:16.725Z	2.765	{'UnitID': 3}
2022-07-05T15:32:25.845Z	2.681	{'UnitID': 2}
2022-07-05T15:32:26.218Z	2.765	{'UnitID': 1}
2022-07-05T15:32:30.959Z	2.414	{'UnitID': 0}
2022-07-05T15:32:31.751Z	2.779	{'UnitID': 3}
2022-07-05T15:32:40.840Z	2.737	{'UnitID': 2}
2022-07-05T15:32:41.211Z	2.849	{'UnitID': 1}
2022-07-05T15:32:45.959Z	2.428	{'UnitID': 0}
2022-07-05T15:32:46.697Z	2.765	{'UnitID': 3}
2022-07-05T15:32:55.848Z	2.695	{'UnitID': 2}
2022-07-05T15:32:56.213Z	2.905	{'UnitID': 1}
2022-07-05T15:33:00.956Z	2.414	{'UnitID': 0}
2022-07-05T15:33:01.894Z	2.765	{'UnitID': 3}
2022-07-05T15:33:10.844Z	2.695	{'UnitID': 2}
2022-07-05T15:33:11.214Z	2.849	{'UnitID': 1}
2022-07-05T15:33:15.960Z	2.428	{'UnitID': 0}
2022-07-05T15:33:16.727Z	2.414	{'UnitID': 3}
2022-07-05T15:33:25.843Z	2.709	{'UnitID': 2}
2022-07-05T15:33:26.228Z	2.849	{'UnitID': 1}
2022-07-05T15:33:30.957Z	2.695	{'UnitID': 0}
2022-07-05T15:33:31.682Z	2.695	{'UnitID': 3}
2022-07-05T15:33:40.851Z	2.653	{'UnitID': 2}
2022-07-05T15:33:41.244Z	2.765	{'UnitID': 1}
2022-07-05T15:33:46.484Z	2.456	{'UnitID': 0}
2022-07-05T15:33:47.395Z	2.723	{'UnitID': 3}
2022-07-05T15:33:55.847Z	2.667	{'UnitID': 2}
2022-07-05T15:33:56.247Z	2.849	{'UnitID': 1}
2022-07-05T15:34:00.951Z	2.47	{'UnitID': 0}
2022-07-05T15:34:01.743Z	2.442	{'UnitID': 3}
2022-07-05T15:34:10.835Z	2.456	{'UnitID': 2}
2022-07-05T15:34:11.254Z	2.821	{'UnitID': 1}
2022-07-05T15:34:16.494Z	2.4	{'UnitID': 0}
2022-07-05T15:34:17.556Z	2.709	{'UnitID': 3}
2022-07-05T15:34:25.838Z	2.667	{'UnitID': 2}
2022-07-05T15:34:26.243Z	2.695	{'UnitID': 1}
2022-07-05T15:34:30.956Z	2.667	{'UnitID': 0}
2022-07-05T15:34:31.672Z	2.723	{'UnitID': 3}
2022-07-05T15:34:40.846Z	2.751	{'UnitID': 2}
2022-07-05T15:34:41.227Z	2.737	{'UnitID': 1}
2022-07-05T15:34:45.970Z	2.484	{'UnitID': 0}
2022-07-05T15:34:46.793Z	2.723	{'UnitID': 3}
2022-07-05T15:34:55.841Z	2.54	{'UnitID': 2}
2022-07-05T15:34:56.262Z	2.737	{'UnitID': 1}
2022-07-05T15:35:00.966Z	2.484	{'UnitID': 0}
2022-07-05T15:35:01.840Z	2.709	{'UnitID': 3}
2022-07-05T15:35:11.039Z	2.737	{'UnitID': 2}
2022-07-05T15:35:11.273Z	2.723	{'UnitID': 1}
2022-07-05T15:35:15.960Z	2.484	{'UnitID': 0}
2022-07-05T15:35:16.688Z	2.442	{'UnitID': 3}
2022-07-05T15:35:25.843Z	2.442	{'UnitID': 2}
2022-07-05T15:35:26.240Z	2.989	{'UnitID': 1}
2022-07-05T15:35:30.953Z	2.681	{'UnitID': 0}
2022-07-05T15:35:31.726Z	2.779	{'UnitID': 3}
2022-07-05T15:35:40.843Z	2.512	{'UnitID': 2}
2022-07-05T15:35:42.185Z	2.723	{'UnitID': 1}
2022-07-05T15:35:45.953Z	2.597	{'UnitID': 0}
2022-07-05T15:35:46.705Z	2.779	{'UnitID': 3}
2022-07-05T15:35:55.840Z	2.737	{'UnitID': 2}
2022-07-05T15:35:56.202Z	2.989	{'UnitID': 1}
2022-07-05T15:36:00.959Z	2.442	{'UnitID': 0}
2022-07-05T15:36:01.682Z	2.751	{'UnitID': 3}
2022-07-05T15:36:10.841Z	2.723	{'UnitID': 2}
2022-07-05T15:36:11.221Z	2.807	{'UnitID': 1}
2022-07-05T15:36:15.956Z	2.428	{'UnitID': 0}
2022-07-05T15:36:16.654Z	2.737	{'UnitID': 3}
2022-07-05T15:36:25.839Z	2.695	{'UnitID': 2}
2022-07-05T15:36:26.233Z	2.779	{'UnitID': 1}
2022-07-05T15:36:30.958Z	2.414	{'UnitID': 0}
2022-07-05T15:36:31.647Z	2.498	{'UnitID': 3}
2022-07-05T15:36:40.841Z	2.751	{'UnitID': 2}
2022-07-05T15:36:41.223Z	2.807	{'UnitID': 1}
2022-07-05T15:36:45.954Z	2.639	{'UnitID': 0}
2022-07-05T15:36:46.646Z	2.751	{'UnitID': 3}
2022-07-05T15:36:55.846Z	2.751	{'UnitID': 2}
2022-07-05T15:36:56.250Z	2.807	{'UnitID': 1}
2022-07-05T15:37:00.970Z	2.386	{'UnitID': 0}
2022-07-05T15:37:01.713Z	2.751	{'UnitID': 3}
2022-07-05T15:37:10.841Z	2.695	{'UnitID': 2}
2022-07-05T15:37:11.241Z	2.863	{'UnitID': 1}
2022-07-05T15:37:15.964Z	2.414	{'UnitID': 0}
2022-07-05T15:37:16.708Z	2.54	{'UnitID': 3}
2022-07-05T15:37:25.844Z	2.695	{'UnitID': 2}
2022-07-05T15:37:26.214Z	2.793	{'UnitID': 1}
2022-07-05T15:37:30.973Z	2.667	{'UnitID': 0}
2022-07-05T15:37:31.735Z	2.821	{'UnitID': 3}
2022-07-05T15:37:40.846Z	2.751	{'UnitID': 2}
2022-07-05T15:37:41.263Z	2.807	{'UnitID': 1}
2022-07-05T15:37:45.957Z	2.709	{'UnitID': 0}
2022-07-05T15:37:46.721Z	2.526	{'UnitID': 3}
2022-07-05T15:37:55.839Z	2.723	{'UnitID': 2}
2022-07-05T15:37:56.251Z	2.807	{'UnitID': 1}
2022-07-05T15:38:00.975Z	2.442	{'UnitID': 0}
2022-07-05T15:38:01.755Z	2.849	{'UnitID': 3}
2022-07-05T15:38:10.852Z	2.737	{'UnitID': 2}
2022-07-05T15:38:11.208Z	2.779	{'UnitID': 1}
2022-07-05T15:38:15.961Z	2.428	{'UnitID': 0}
2022-07-05T15:38:16.709Z	2.849	{'UnitID': 3}
2022-07-05T15:38:25.842Z	2.723	{'UnitID': 2}
2022-07-05T15:38:26.210Z	2.821	{'UnitID': 1}
2022-07-05T15:38:30.950Z	2.428	{'UnitID': 0}
2022-07-05T15:38:31.734Z	2.751	{'UnitID': 3}
2022-07-05T15:38:40.844Z	2.709	{'UnitID': 2}
2022-07-05T15:38:41.241Z	2.779	{'UnitID': 1}
2022-07-05T15:38:45.957Z	2.484	{'UnitID': 0}
2022-07-05T15:38:46.648Z	2.386	{'UnitID': 3}
2022-07-05T15:38:55.842Z	2.681	{'UnitID': 2}
2022-07-05T15:38:56.215Z	2.765	{'UnitID': 1}
2022-07-05T15:39:00.956Z	2.442	{'UnitID': 0}
2022-07-05T15:39:01.690Z	2.751	{'UnitID': 3}
2022-07-05T15:39:10.837Z	2.498	{'UnitID': 2}
2022-07-05T15:39:11.215Z	2.821	{'UnitID': 1}
2022-07-05T15:39:15.959Z	2.414	{'UnitID': 0}
2022-07-05T15:39:16.686Z	2.667	{'UnitID': 3}
2022-07-05T15:39:25.839Z	2.723	{'UnitID': 2}
2022-07-05T15:39:26.227Z	2.835	{'UnitID': 1}
2022-07-05T15:39:30.968Z	2.47	{'UnitID': 0}
2022-07-05T15:39:31.678Z	2.737	{'UnitID': 3}
2022-07-05T15:39:40.843Z	2.737	{'UnitID': 2}
2022-07-05T15:39:41.232Z	2.807	{'UnitID': 1}
2022-07-05T15:39:45.970Z	2.428	{'UnitID': 0}
2022-07-05T15:39:46.718Z	2.765	{'UnitID': 3}
2022-07-05T15:39:55.839Z	2.751	{'UnitID': 2}
2022-07-05T15:39:56.232Z	2.863	{'UnitID': 1}
2022-07-05T15:40:00.974Z	2.428	{'UnitID': 0}
2022-07-05T15:40:01.709Z	2.456	{'UnitID': 3}
2022-07-05T15:40:10.841Z	2.512	{'UnitID': 2}
2022-07-05T15:40:11.239Z	2.835	{'UnitID': 1}
2022-07-05T15:40:15.960Z	2.428	{'UnitID': 0}
2022-07-05T15:40:16.719Z	2.709	{'UnitID': 3}
2022-07-05T15:40:25.854Z	2.723	{'UnitID': 2}
2022-07-05T15:40:26.369Z	2.807	{'UnitID': 1}
2022-07-05T15:40:30.950Z	2.47	{'UnitID': 0}
2022-07-05T15:40:31.712Z	2.751	{'UnitID': 3}
2022-07-05T15:40:40.843Z	2.723	{'UnitID': 2}
2022-07-05T15:40:41.209Z	2.821	{'UnitID': 1}
2022-07-05T15:40:45.953Z	2.456	{'UnitID': 0}
2022-07-05T15:40:46.631Z	2.709	{'UnitID': 3}
2022-07-05T15:40:55.845Z	2.709	{'UnitID': 2}
2022-07-05T15:40:56.247Z	2.835	{'UnitID': 1}
2022-07-05T15:41:00.963Z	2.428	{'UnitID': 0}
2022-07-05T15:41:01.701Z	2.667	{'UnitID': 3}
2022-07-05T15:41:10.845Z	2.723	{'UnitID': 2}
2022-07-05T15:41:11.261Z	2.821	{'UnitID': 1}
2022-07-05T15:41:15.967Z	2.33	{'UnitID': 0}
2022-07-05T15:41:16.781Z	2.667	{'UnitID': 3}
2022-07-05T15:41:25.847Z	2.681	{'UnitID': 2}
2022-07-05T15:41:26.281Z	2.821	{'UnitID': 1}
2022-07-05T15:41:30.960Z	2.428	{'UnitID': 0}
2022-07-05T15:41:31.677Z	2.695	{'UnitID': 3}
2022-07-05T15:41:40.847Z	2.737	{'UnitID': 2}
2022-07-05T15:41:41.234Z	2.877	{'UnitID': 1}
2022-07-05T15:41:45.971Z	2.667	{'UnitID': 0}
2022-07-05T15:41:46.781Z	2.723	{'UnitID': 3}
2022-07-05T15:41:55.851Z	2.751	{'UnitID': 2}
2022-07-05T15:41:56.232Z	2.779	{'UnitID': 1}
2022-07-05T15:42:01.130Z	2.4	{'UnitID': 0}
2022-07-05T15:42:01.871Z	2.456	{'UnitID': 3}
2022-07-05T15:42:10.851Z	2.751	{'UnitID': 2}
2022-07-05T15:42:11.268Z	2.863	{'UnitID': 1}
2022-07-05T15:42:15.964Z	2.386	{'UnitID': 0}
2022-07-05T15:42:16.796Z	2.737	{'UnitID': 3}
2022-07-05T15:42:25.844Z	2.737	{'UnitID': 2}
2022-07-05T15:42:26.285Z	2.835	{'UnitID': 1}
2022-07-05T15:42:30.980Z	2.414	{'UnitID': 0}
2022-07-05T15:42:31.732Z	2.653	{'UnitID': 3}
2022-07-05T15:42:40.845Z	2.779	{'UnitID': 2}
2022-07-05T15:42:41.415Z	2.821	{'UnitID': 1}
2022-07-05T15:42:45.983Z	2.428	{'UnitID': 0}
2022-07-05T15:42:46.749Z	2.737	{'UnitID': 3}
2022-07-05T15:42:55.841Z	2.779	{'UnitID': 2}
2022-07-05T15:42:56.224Z	2.821	{'UnitID': 1}
2022-07-05T15:43:00.950Z	2.4	{'UnitID': 0}
2022-07-05T15:43:01.738Z	2.723	{'UnitID': 3}
2022-07-05T15:43:10.839Z	2.751	{'UnitID': 2}
2022-07-05T15:43:11.233Z	2.835	{'UnitID': 1}
2022-07-05T15:43:15.978Z	2.386	{'UnitID': 0}
2022-07-05T15:43:16.723Z	2.723	{'UnitID': 3}
2022-07-05T15:43:25.842Z	2.723	{'UnitID': 2}
2022-07-05T15:43:26.226Z	2.835	{'UnitID': 1}
2022-07-05T15:43:30.957Z	2.428	{'UnitID': 0}
2022-07-05T15:43:31.726Z	2.737	{'UnitID': 3}
2022-07-05T15:43:40.844Z	2.512	{'UnitID': 2}
2022-07-05T15:43:41.210Z	2.793	{'UnitID': 1}
2022-07-05T15:43:45.968Z	2.625	{'UnitID': 0}
2022-07-05T15:43:46.646Z	2.667	{'UnitID': 3}
2022-07-05T15:43:55.843Z	2.765	{'UnitID': 2}
2022-07-05T15:43:56.216Z	2.779	{'UnitID': 1}
2022-07-05T15:44:00.961Z	2.414	{'UnitID': 0}
2022-07-05T15:44:01.687Z	2.414	{'UnitID': 3}
2022-07-05T15:44:10.845Z	2.723	{'UnitID': 2}
2022-07-05T15:44:11.202Z	2.751	{'UnitID': 1}
2022-07-05T15:44:15.970Z	2.4	{'UnitID': 0}
2022-07-05T15:44:16.685Z	2.779	{'UnitID': 3}
2022-07-05T15:44:25.839Z	2.737	{'UnitID': 2}
2022-07-05T15:44:26.208Z	2.765	{'UnitID': 1}
2022-07-05T15:44:30.966Z	2.737	{'UnitID': 0}
2022-07-05T15:44:31.716Z	2.695	{'UnitID': 3}
2022-07-05T15:44:40.844Z	2.737	{'UnitID': 2}
2022-07-05T15:44:41.249Z	2.821	{'UnitID': 1}
2022-07-05T15:44:45.960Z	2.428	{'UnitID': 0}
2022-07-05T15:44:46.757Z	2.709	{'UnitID': 3}
2022-07-05T15:44:55.848Z	2.751	{'UnitID': 2}
2022-07-05T15:44:56.272Z	2.779	{'UnitID': 1}
2022-07-05T15:45:00.973Z	2.414	{'UnitID': 0}
2022-07-05T15:45:01.794Z	2.737	{'UnitID': 3}
2022-07-05T15:45:10.843Z	2.695	{'UnitID': 2}
2022-07-05T15:45:11.258Z	2.765	{'UnitID': 1}
2022-07-05T15:45:15.957Z	2.414	{'UnitID': 0}
2022-07-05T15:45:16.700Z	2.737	{'UnitID': 3}
2022-07-05T15:45:25.837Z	2.709	{'UnitID': 2}
2022-07-05T15:45:26.212Z	2.779	{'UnitID': 1}
2022-07-05T15:45:31.004Z	2.442	{'UnitID': 0}
2022-07-05T15:45:31.891Z	2.4	{'UnitID': 3}
2022-07-05T15:45:40.836Z	2.751	{'UnitID': 2}
2022-07-05T15:45:41.242Z	2.737	{'UnitID': 1}
2022-07-05T15:45:45.962Z	2.653	{'UnitID': 0}
2022-07-05T15:45:46.726Z	2.695	{'UnitID': 3}
2022-07-05T15:45:55.843Z	2.765	{'UnitID': 2}
2022-07-05T15:45:56.223Z	2.709	{'UnitID': 1}
2022-07-05T15:46:00.978Z	2.4	{'UnitID': 0}
2022-07-05T15:46:01.917Z	2.498	{'UnitID': 3}
2022-07-05T15:46:10.844Z	2.723	{'UnitID': 2}
2022-07-05T15:46:11.219Z	2.849	{'UnitID': 1}
2022-07-05T15:46:15.963Z	2.386	{'UnitID': 0}
2022-07-05T15:46:16.727Z	2.751	{'UnitID': 3}
2022-07-05T15:46:25.843Z	2.723	{'UnitID': 2}
2022-07-05T15:46:26.225Z	2.849	{'UnitID': 1}
2022-07-05T15:46:30.976Z	2.414	{'UnitID': 0}
2022-07-05T15:46:31.650Z	2.737	{'UnitID': 3}
2022-07-05T15:46:40.843Z	2.737	{'UnitID': 2}
2022-07-05T15:46:41.253Z	2.807	{'UnitID': 1}
2022-07-05T15:46:45.957Z	2.414	{'UnitID': 0}
2022-07-05T15:46:46.707Z	2.709	{'UnitID': 3}
2022-07-05T15:46:55.842Z	2.751	{'UnitID': 2}
[truncated: 180,478 more rows]
