# Supplementary material for: Accelerated Adaptive Laboratory Evolution by Automated Repeated Batch Processes in Parallelized Bioreactors
Source: Microorganisms. 2023 Jan 20;11(2):275. doi: 10.3390/microorganisms11020275 (PMC9965177; doi:10.3390/microorganisms11020275)
Supplement: Supplementary file 1 [file microorganisms-11-00275-s001.zip › jupyter_supplement/analysis/raw_data/ALE_V_5/Offgas_O2.csv]

time	data_acquisition.O2	job
2022-07-06T00:41:15.306Z	20.15548897	104
2022-07-06T00:41:16.023Z	19.85595703	103
2022-07-06T00:41:20.895Z	20.08337212	105
2022-07-06T00:41:22.813Z	19.96853828	106
2022-07-06T00:41:30.054Z	20.15636444	104
2022-07-06T00:41:35.857Z	20.08048248	105
2022-07-06T00:41:45.067Z	20.15750694	104
2022-07-06T00:41:45.906Z	20.07697678	103
2022-07-06T00:41:50.856Z	20.07778168	105
2022-07-06T00:41:52.749Z	19.96472931	106
2022-07-06T00:42:00.054Z	20.16259766	104
2022-07-06T00:42:00.908Z	20.07934189	103
2022-07-06T00:42:05.850Z	20.07730103	105
2022-07-06T00:42:07.750Z	19.96474457	106
2022-07-06T00:42:15.059Z	20.16329384	104
2022-07-06T00:42:15.906Z	20.07714272	103
2022-07-06T00:42:20.857Z	20.07693291	105
2022-07-06T00:42:22.756Z	19.961586	106
2022-07-06T00:42:30.051Z	20.16046333	104
2022-07-06T00:42:30.910Z	20.07655716	103
2022-07-06T00:42:35.850Z	20.07435799	105
2022-07-06T00:42:37.759Z	19.96035194	106
2022-07-06T00:42:45.043Z	20.16124725	104
2022-07-06T00:42:45.908Z	20.07606697	103
2022-07-06T00:42:50.857Z	20.07582283	105
2022-07-06T00:42:52.752Z	19.95932007	106
2022-07-06T00:43:00.052Z	20.16186142	104
2022-07-06T00:43:00.910Z	20.07619667	103
2022-07-06T00:43:05.852Z	20.07866669	105
2022-07-06T00:43:07.763Z	19.95944023	106
2022-07-06T00:43:15.061Z	20.16334152	104
2022-07-06T00:43:15.901Z	20.07545853	103
2022-07-06T00:43:20.858Z	20.07953644	105
2022-07-06T00:43:22.756Z	19.96039963	106
2022-07-06T00:43:30.063Z	20.16472244	104
2022-07-06T00:43:30.906Z	20.0749836	103
2022-07-06T00:43:35.851Z	20.07845688	105
2022-07-06T00:43:37.754Z	19.9599514	106
2022-07-06T00:43:45.055Z	20.16263199	104
2022-07-06T00:43:45.906Z	20.07460403	103
2022-07-06T00:43:50.865Z	20.07829666	105
2022-07-06T00:43:52.752Z	19.96012497	106
2022-07-06T00:44:00.188Z	20.16342926	104
2022-07-06T00:44:00.905Z	20.07372475	103
2022-07-06T00:44:05.867Z	20.0791626	105
2022-07-06T00:44:07.760Z	19.96134377	106
2022-07-06T00:44:15.051Z	20.16643906	104
2022-07-06T00:44:15.911Z	20.07381439	103
2022-07-06T00:44:20.860Z	20.07764626	105
2022-07-06T00:44:22.750Z	19.9604454	106
2022-07-06T00:44:30.046Z	20.16825485	104
2022-07-06T00:44:30.904Z	20.07541275	103
2022-07-06T00:44:36.076Z	20.07587242	105
2022-07-06T00:44:37.755Z	19.95839119	106
2022-07-06T00:44:45.052Z	20.16419029	104
2022-07-06T00:44:45.911Z	20.07380486	103
2022-07-06T00:44:50.860Z	20.07696342	105
2022-07-06T00:44:52.750Z	19.95811844	106
2022-07-06T00:45:00.055Z	20.16331863	104
2022-07-06T00:45:00.914Z	20.07410431	103
2022-07-06T00:45:05.853Z	20.07789803	105
2022-07-06T00:45:07.750Z	19.95949364	106
2022-07-06T00:45:15.049Z	20.16755295	104
2022-07-06T00:45:15.908Z	20.07474899	103
2022-07-06T00:45:20.861Z	20.0787487	105
2022-07-06T00:45:22.750Z	19.96636581	106
2022-07-06T00:45:30.042Z	20.16965485	104
2022-07-06T00:45:30.901Z	20.07603836	103
2022-07-06T00:45:35.854Z	20.07846069	105
2022-07-06T00:45:37.751Z	19.96802139	106
2022-07-06T00:45:45.046Z	20.17217064	104
2022-07-06T00:45:45.905Z	20.07477379	103
2022-07-06T00:45:50.861Z	20.07995224	105
2022-07-06T00:45:52.752Z	19.96793365	106
2022-07-06T00:46:00.050Z	20.17301559	104
2022-07-06T00:46:00.921Z	20.07588196	103
2022-07-06T00:46:05.855Z	20.08208084	105
2022-07-06T00:46:07.751Z	19.96652794	106
2022-07-06T00:46:15.060Z	20.17381477	104
2022-07-06T00:46:15.905Z	20.07732391	103
2022-07-06T00:46:20.928Z	20.08216095	105
2022-07-06T00:46:22.750Z	19.96570587	106
2022-07-06T00:46:30.050Z	20.17658234	104
2022-07-06T00:46:30.902Z	20.07741928	103
2022-07-06T00:46:35.855Z	20.08190918	105
2022-07-06T00:46:37.755Z	19.96751785	106
2022-07-06T00:46:45.046Z	20.17816925	104
2022-07-06T00:46:45.901Z	20.0797596	103
2022-07-06T00:46:50.862Z	20.08179474	105
2022-07-06T00:46:52.751Z	19.96912956	106
2022-07-06T00:47:00.052Z	20.17643547	104
2022-07-06T00:47:00.902Z	20.07828712	103
2022-07-06T00:47:05.857Z	20.08368683	105
2022-07-06T00:47:07.758Z	19.96661949	106
2022-07-06T00:47:15.058Z	20.17767334	104
2022-07-06T00:47:15.908Z	20.08123779	103
2022-07-06T00:47:20.862Z	20.08426094	105
2022-07-06T00:47:22.752Z	19.96923447	106
2022-07-06T00:47:30.048Z	20.17839813	104
2022-07-06T00:47:30.906Z	20.08358765	103
2022-07-06T00:47:35.856Z	20.08368492	105
2022-07-06T00:47:37.755Z	19.97379494	106
2022-07-06T00:47:45.058Z	20.1755867	104
2022-07-06T00:47:45.907Z	20.08281517	103
2022-07-06T00:47:50.863Z	20.08470535	105
2022-07-06T00:47:52.756Z	19.97615623	106
2022-07-06T00:48:00.045Z	20.17986488	104
2022-07-06T00:48:00.905Z	20.08581352	103
2022-07-06T00:48:05.856Z	20.08600616	105
2022-07-06T00:48:07.755Z	19.97685432	106
2022-07-06T00:48:15.055Z	20.18081284	104
2022-07-06T00:48:15.916Z	20.08478546	103
2022-07-06T00:48:20.851Z	20.08328819	105
2022-07-06T00:48:22.756Z	19.97865868	106
2022-07-06T00:48:30.059Z	20.18050575	104
2022-07-06T00:48:30.903Z	20.08341026	103
2022-07-06T00:48:35.857Z	20.08382988	105
2022-07-06T00:48:37.755Z	19.9800148	106
2022-07-06T00:48:45.051Z	20.17952538	104
2022-07-06T00:48:45.902Z	20.08613586	103
2022-07-06T00:48:50.851Z	20.08616447	105
2022-07-06T00:48:52.758Z	19.98104095	106
2022-07-06T00:49:00.060Z	20.18016052	104
2022-07-06T00:49:00.903Z	20.0889225	103
2022-07-06T00:49:05.858Z	20.08703232	105
2022-07-06T00:49:07.755Z	19.98158836	106
2022-07-06T00:49:15.069Z	20.17961121	104
2022-07-06T00:49:15.908Z	20.08621407	103
2022-07-06T00:49:20.852Z	20.0872364	105
2022-07-06T00:49:22.751Z	19.98165512	106
2022-07-06T00:49:30.057Z	20.18033028	104
2022-07-06T00:49:30.919Z	20.08777809	103
2022-07-06T00:49:35.858Z	20.08903122	105
2022-07-06T00:49:37.757Z	19.9816761	106
2022-07-06T00:49:45.050Z	20.1804657	104
2022-07-06T00:49:45.903Z	20.08556557	103
2022-07-06T00:49:50.852Z	20.08761024	105
2022-07-06T00:49:52.754Z	19.98026848	106
2022-07-06T00:50:00.057Z	20.18426895	104
2022-07-06T00:50:00.911Z	20.08536148	103
2022-07-06T00:50:05.858Z	20.08645821	105
2022-07-06T00:50:07.757Z	19.98034859	106
2022-07-06T00:50:15.046Z	20.18504524	104
2022-07-06T00:50:15.908Z	20.0874424	103
2022-07-06T00:50:20.852Z	20.08572388	105
2022-07-06T00:50:22.753Z	19.97990036	106
2022-07-06T00:50:30.054Z	20.17962837	104
2022-07-06T00:50:30.903Z	20.08712959	103
2022-07-06T00:50:35.859Z	20.08603859	105
2022-07-06T00:50:37.756Z	19.9785862	106
2022-07-06T00:50:45.047Z	20.17576218	104
2022-07-06T00:50:45.901Z	20.08627129	103
2022-07-06T00:50:50.852Z	20.08526421	105
2022-07-06T00:50:52.755Z	19.97970581	106
2022-07-06T00:51:00.054Z	20.17888832	104
2022-07-06T00:51:00.926Z	20.08568382	103
2022-07-06T00:51:05.860Z	20.08402634	105
2022-07-06T00:51:07.758Z	19.98015404	106
2022-07-06T00:51:15.051Z	20.17996979	104
2022-07-06T00:51:15.907Z	20.08601379	103
2022-07-06T00:51:20.852Z	20.08411217	105
2022-07-06T00:51:22.757Z	19.9794693	106
2022-07-06T00:51:30.048Z	20.17744446	104
2022-07-06T00:51:30.911Z	20.08559608	103
2022-07-06T00:51:35.860Z	20.0839119	105
2022-07-06T00:51:37.753Z	19.9807148	106
2022-07-06T00:51:45.060Z	20.17453194	104
2022-07-06T00:51:45.901Z	20.08520508	103
2022-07-06T00:51:50.853Z	20.08429909	105
2022-07-06T00:51:52.758Z	19.97852707	106
2022-07-06T00:52:00.051Z	20.17676544	104
2022-07-06T00:52:00.906Z	20.08729744	103
2022-07-06T00:52:05.859Z	20.08550644	105
2022-07-06T00:52:07.760Z	19.97903252	106
2022-07-06T00:52:15.054Z	20.18276978	104
2022-07-06T00:52:15.911Z	20.08887482	103
2022-07-06T00:52:20.854Z	20.08547592	105
2022-07-06T00:52:22.752Z	19.97969055	106
2022-07-06T00:52:30.058Z	20.18383789	104
2022-07-06T00:52:30.906Z	20.08769608	103
2022-07-06T00:52:35.860Z	20.08797646	105
2022-07-06T00:52:37.756Z	19.97916794	106
2022-07-06T00:52:45.056Z	20.18219757	104
2022-07-06T00:52:45.907Z	20.08628654	103
2022-07-06T00:52:50.854Z	20.09011459	105
2022-07-06T00:52:52.753Z	19.97941589	106
2022-07-06T00:53:00.193Z	20.18108368	104
2022-07-06T00:53:00.907Z	20.08635712	103
2022-07-06T00:53:05.860Z	20.09043121	105
2022-07-06T00:53:07.758Z	19.98118019	106
2022-07-06T00:53:15.056Z	20.18424988	104
2022-07-06T00:53:15.903Z	20.08823013	103
2022-07-06T00:53:20.854Z	20.08929253	105
2022-07-06T00:53:22.756Z	19.98241043	106
2022-07-06T00:53:30.058Z	20.18434334	104
2022-07-06T00:53:30.902Z	20.09095764	103
2022-07-06T00:53:36.070Z	20.09098816	105
2022-07-06T00:53:37.757Z	19.98609543	106
2022-07-06T00:53:45.051Z	20.18704796	104
2022-07-06T00:53:45.904Z	20.09360504	103
2022-07-06T00:53:50.856Z	20.09197807	105
2022-07-06T00:53:52.757Z	19.98959732	106
2022-07-06T00:54:00.074Z	20.18849564	104
2022-07-06T00:54:00.916Z	20.09568977	103
2022-07-06T00:54:05.862Z	20.09368515	105
2022-07-06T00:54:07.755Z	19.98947906	106
2022-07-06T00:54:15.046Z	20.1893158	104
2022-07-06T00:54:15.904Z	20.09821701	103
2022-07-06T00:54:20.854Z	20.0969944	105
2022-07-06T00:54:22.751Z	19.98737144	106
2022-07-06T00:54:30.052Z	20.19454193	104
2022-07-06T00:54:30.914Z	20.10033226	103
2022-07-06T00:54:35.863Z	20.09828949	105
2022-07-06T00:54:37.756Z	19.98996544	106
2022-07-06T00:54:45.045Z	20.19399643	104
2022-07-06T00:54:45.912Z	20.10197449	103
2022-07-06T00:54:50.857Z	20.10052681	105
2022-07-06T00:54:52.751Z	19.99252701	106
2022-07-06T00:55:00.047Z	20.19298935	104
2022-07-06T00:55:00.910Z	20.10393906	103
2022-07-06T00:55:05.863Z	20.10263634	105
2022-07-06T00:55:07.749Z	19.99332619	106
2022-07-06T00:55:15.043Z	20.19545174	104
2022-07-06T00:55:15.903Z	20.10359001	103
2022-07-06T00:55:20.920Z	20.10500908	105
2022-07-06T00:55:22.758Z	19.99349976	106
2022-07-06T00:55:30.048Z	20.19463921	104
2022-07-06T00:55:30.904Z	20.10341263	103
2022-07-06T00:55:35.862Z	20.10466957	105
2022-07-06T00:55:37.758Z	19.99718285	106
2022-07-06T00:55:45.056Z	20.19252968	104
2022-07-06T00:55:45.903Z	20.10573387	103
2022-07-06T00:55:50.855Z	20.10631561	105
2022-07-06T00:55:52.756Z	20.00152969	106
2022-07-06T00:56:00.080Z	20.19172478	104
2022-07-06T00:56:00.908Z	20.10737801	103
2022-07-06T00:56:05.864Z	20.10709381	105
2022-07-06T00:56:07.758Z	20.00038528	106
2022-07-06T00:56:15.055Z	20.19578934	104
2022-07-06T00:56:15.908Z	20.10773659	103
2022-07-06T00:56:20.856Z	20.10783005	105
2022-07-06T00:56:22.756Z	20.00075722	106
2022-07-06T00:56:30.064Z	20.19867897	104
2022-07-06T00:56:30.909Z	20.10984421	103
2022-07-06T00:56:35.863Z	20.10732841	105
2022-07-06T00:56:37.756Z	20.00304604	106
2022-07-06T00:56:45.054Z	20.1961937	104
2022-07-06T00:56:45.913Z	20.11148453	103
2022-07-06T00:56:50.857Z	20.10864258	105
2022-07-06T00:56:52.758Z	20.00238991	106
2022-07-06T00:57:00.045Z	20.19431877	104
2022-07-06T00:57:00.904Z	20.11183739	103
2022-07-06T00:57:05.863Z	20.10951042	105
2022-07-06T00:57:07.757Z	20.00309372	106
2022-07-06T00:57:15.050Z	20.19682121	104
2022-07-06T00:57:15.908Z	20.11178207	103
2022-07-06T00:57:20.857Z	20.10934258	105
2022-07-06T00:57:22.756Z	20.00694466	106
2022-07-06T00:57:30.054Z	20.19762039	104
2022-07-06T00:57:30.909Z	20.11256027	103
2022-07-06T00:57:35.864Z	20.11038017	105
2022-07-06T00:57:37.755Z	20.01089096	106
2022-07-06T00:57:45.060Z	20.20412636	104
2022-07-06T00:57:45.910Z	20.11604118	103
2022-07-06T00:57:50.856Z	20.11320496	105
2022-07-06T00:57:52.758Z	20.01004219	106
2022-07-06T00:58:00.056Z	20.20654297	104
2022-07-06T00:58:00.907Z	20.11723328	103
2022-07-06T00:58:05.863Z	20.11372185	105
2022-07-06T00:58:07.757Z	20.00909996	106
2022-07-06T00:58:15.044Z	20.2040844	104
2022-07-06T00:58:15.902Z	20.11682701	103
2022-07-06T00:58:20.857Z	20.11469269	105
2022-07-06T00:58:22.756Z	20.01032066	106
2022-07-06T00:58:30.056Z	20.20342636	104
2022-07-06T00:58:30.902Z	20.11662292	103
2022-07-06T00:58:35.863Z	20.11655807	105
2022-07-06T00:58:37.758Z	20.01126289	106
2022-07-06T00:58:45.056Z	20.20341873	104
2022-07-06T00:58:45.914Z	20.11801338	103
2022-07-06T00:58:50.857Z	20.11578369	105
2022-07-06T00:59:00.051Z	20.20275116	104
2022-07-06T00:59:00.903Z	20.1203289	103
2022-07-06T00:59:05.863Z	20.11574173	105
2022-07-06T00:59:07.761Z	20.00914764	106
2022-07-06T00:59:15.058Z	20.20185089	104
2022-07-06T00:59:15.908Z	20.12195969	103
2022-07-06T00:59:20.857Z	20.11855316	105
2022-07-06T00:59:22.752Z	20.01259995	106
2022-07-06T00:59:30.071Z	20.19952965	104
2022-07-06T00:59:30.909Z	20.12133598	103
2022-07-06T00:59:35.851Z	20.11863708	105
2022-07-06T00:59:37.756Z	20.01358986	106
2022-07-06T00:59:45.057Z	20.19592285	104
2022-07-06T00:59:45.908Z	20.12132263	103
2022-07-06T00:59:50.857Z	20.11779976	105
2022-07-06T00:59:52.755Z	20.01541519	106
2022-07-06T01:00:00.049Z	20.19503212	104
2022-07-06T01:00:00.904Z	20.12101746	103
2022-07-06T01:00:05.850Z	20.11867523	105
2022-07-06T01:00:07.759Z	20.01638412	106
2022-07-06T01:00:15.061Z	20.19440079	104
2022-07-06T01:00:15.909Z	20.12168884	103
2022-07-06T01:00:20.857Z	20.11797142	105
2022-07-06T01:00:22.762Z	20.01536942	106
2022-07-06T01:00:30.047Z	20.19524193	104
2022-07-06T01:00:30.904Z	20.12123299	103
2022-07-06T01:00:35.863Z	20.11939621	105
2022-07-06T01:00:37.757Z	20.01545143	106
2022-07-06T01:00:45.054Z	20.1961441	104
2022-07-06T01:00:45.904Z	20.12163925	103
2022-07-06T01:00:50.857Z	20.1202507	105
2022-07-06T01:00:52.752Z	20.01602745	106
2022-07-06T01:01:00.042Z	20.20084	104
2022-07-06T01:01:00.905Z	20.1237011	103
2022-07-06T01:01:05.863Z	20.12003326	105
2022-07-06T01:01:07.756Z	20.01887894	106
2022-07-06T01:01:15.051Z	20.20173264	104
2022-07-06T01:01:15.903Z	20.12413788	103
2022-07-06T01:01:20.857Z	20.11938667	105
2022-07-06T01:01:22.752Z	20.01966095	106
2022-07-06T01:01:30.061Z	20.20044136	104
2022-07-06T01:01:30.907Z	20.12469864	103
2022-07-06T01:01:35.850Z	20.12008858	105
2022-07-06T01:01:37.763Z	20.02009201	106
2022-07-06T01:01:45.053Z	20.19908524	104
2022-07-06T01:01:45.905Z	20.12606812	103
2022-07-06T01:01:50.858Z	20.12116241	105
2022-07-06T01:01:52.764Z	20.02017784	106
2022-07-06T01:02:00.199Z	20.20024681	104
2022-07-06T01:02:00.907Z	20.12483788	103
2022-07-06T01:02:05.851Z	20.12187767	105
2022-07-06T01:02:07.757Z	20.0183506	106
2022-07-06T01:02:15.061Z	20.20259666	104
2022-07-06T01:02:15.908Z	20.12574577	103
2022-07-06T01:02:20.857Z	20.12084198	105
2022-07-06T01:02:22.755Z	20.01657867	106
2022-07-06T01:02:30.050Z	20.20386314	104
2022-07-06T01:02:30.907Z	20.12687111	103
2022-07-06T01:02:36.075Z	20.1207962	105
2022-07-06T01:02:37.752Z	20.01708984	106
2022-07-06T01:02:45.044Z	20.20484352	104
2022-07-06T01:02:45.911Z	20.12765884	103
2022-07-06T01:02:50.858Z	20.12205315	105
2022-07-06T01:02:52.757Z	20.01849365	106
2022-07-06T01:03:00.067Z	20.20571136	104
2022-07-06T01:03:00.902Z	20.12850189	103
2022-07-06T01:03:05.866Z	20.12177086	105
2022-07-06T01:03:07.761Z	20.02059937	106
2022-07-06T01:03:15.055Z	20.20587349	104
2022-07-06T01:03:15.903Z	20.12983513	103
2022-07-06T01:03:20.858Z	20.12099266	105
2022-07-06T01:03:22.761Z	20.02269173	106
2022-07-06T01:03:30.059Z	20.20596313	104
2022-07-06T01:03:30.904Z	20.12937164	103
2022-07-06T01:03:35.852Z	20.12194252	105
2022-07-06T01:03:37.755Z	20.02322197	106
2022-07-06T01:03:45.057Z	20.20255661	104
2022-07-06T01:03:45.907Z	20.12936211	103
2022-07-06T01:03:50.859Z	20.12050056	105
2022-07-06T01:03:52.756Z	20.0202961	106
2022-07-06T01:04:00.062Z	20.20199013	104
2022-07-06T01:04:00.910Z	20.12999725	103
2022-07-06T01:04:05.852Z	20.12063789	105
2022-07-06T01:04:07.755Z	20.0195713	106
2022-07-06T01:04:15.066Z	20.20450211	104
2022-07-06T01:04:15.903Z	20.12922287	103
2022-07-06T01:04:20.923Z	20.12503624	105
2022-07-06T01:04:22.758Z	20.01917648	106
2022-07-06T01:04:30.070Z	20.20728874	104
2022-07-06T01:04:30.906Z	20.12932396	103
2022-07-06T01:04:35.851Z	20.12685013	105
2022-07-06T01:04:37.756Z	20.01977921	106
2022-07-06T01:04:45.052Z	20.20564842	104
2022-07-06T01:04:45.901Z	20.12887383	103
2022-07-06T01:04:50.859Z	20.12560654	105
2022-07-06T01:04:52.758Z	20.02010536	106
2022-07-06T01:05:00.066Z	20.20301056	104
2022-07-06T01:05:00.905Z	20.12757111	103
2022-07-06T01:05:05.852Z	20.12921906	105
2022-07-06T01:05:07.757Z	20.02065277	106
2022-07-06T01:05:15.048Z	20.20137787	104
2022-07-06T01:05:15.908Z	20.12928963	103
2022-07-06T01:05:20.860Z	20.13017082	105
2022-07-06T01:05:22.756Z	20.02155685	106
2022-07-06T01:05:30.053Z	20.20292664	104
2022-07-06T01:05:30.911Z	20.13217354	103
2022-07-06T01:05:35.854Z	20.12836266	105
2022-07-06T01:05:37.756Z	20.02128601	106
2022-07-06T01:05:45.060Z	20.20529556	104
2022-07-06T01:05:45.909Z	20.1344986	103
2022-07-06T01:05:50.859Z	20.12821388	105
2022-07-06T01:05:52.757Z	20.02074814	106
2022-07-06T01:06:00.053Z	20.20792007	104
2022-07-06T01:06:00.906Z	20.13490295	103
2022-07-06T01:06:05.853Z	20.12781525	105
2022-07-06T01:06:07.755Z	20.02196312	106
2022-07-06T01:06:15.049Z	20.20686913	104
2022-07-06T01:06:15.908Z	20.13544273	103
2022-07-06T01:06:20.859Z	20.12985229	105
2022-07-06T01:06:22.749Z	20.02281952	106
2022-07-06T01:06:30.052Z	20.20370674	104
2022-07-06T01:06:30.905Z	20.13340378	103
2022-07-06T01:06:35.853Z	20.13166046	105
2022-07-06T01:06:37.756Z	20.02364731	106
2022-07-06T01:06:45.056Z	20.20537758	104
2022-07-06T01:06:45.904Z	20.13400269	103
2022-07-06T01:06:50.861Z	20.13186455	105
2022-07-06T01:06:52.756Z	20.02783585	106
2022-07-06T01:07:00.054Z	20.20485306	104
2022-07-06T01:07:00.902Z	20.13648033	103
2022-07-06T01:07:05.853Z	20.13027573	105
2022-07-06T01:07:07.756Z	20.02715874	106
2022-07-06T01:07:15.061Z	20.20752335	104
2022-07-06T01:07:15.906Z	20.13488007	103
2022-07-06T01:07:20.862Z	20.12882614	105
2022-07-06T01:07:22.751Z	20.02923012	106
2022-07-06T01:07:30.050Z	20.20689964	104
2022-07-06T01:07:30.915Z	20.13472176	103
2022-07-06T01:07:35.856Z	20.13018608	105
2022-07-06T01:07:37.751Z	20.0303154	106
2022-07-06T01:07:45.055Z	20.2050705	104
2022-07-06T01:07:45.906Z	20.13712311	103
2022-07-06T01:07:50.861Z	20.13368988	105
2022-07-06T01:07:52.757Z	20.02726746	106
2022-07-06T01:08:00.057Z	20.20105553	104
2022-07-06T01:08:00.906Z	20.13765907	103
2022-07-06T01:08:05.854Z	20.13280487	105
2022-07-06T01:08:07.756Z	20.02629471	106
2022-07-06T01:08:15.057Z	20.20125961	104
2022-07-06T01:08:15.908Z	20.13740349	103
2022-07-06T01:08:20.861Z	20.13310242	105
2022-07-06T01:08:22.756Z	20.02729797	106
2022-07-06T01:08:30.059Z	20.20276642	104
2022-07-06T01:08:30.911Z	20.13673592	103
2022-07-06T01:08:35.855Z	20.1343441	105
2022-07-06T01:08:37.756Z	20.03084373	106
2022-07-06T01:08:45.051Z	20.20367813	104
2022-07-06T01:08:45.906Z	20.13689423	103
2022-07-06T01:08:50.862Z	20.13379288	105
2022-07-06T01:08:52.756Z	20.03214836	106
2022-07-06T01:09:00.053Z	20.20365906	104
2022-07-06T01:09:00.913Z	20.13840294	103
2022-07-06T01:09:05.855Z	20.13337708	105
2022-07-06T01:09:07.756Z	20.032938	106
2022-07-06T01:09:15.050Z	20.20495033	104
2022-07-06T01:09:15.909Z	20.13802528	103
2022-07-06T01:09:20.863Z	20.13453674	105
2022-07-06T01:09:22.756Z	20.03400803	106
2022-07-06T01:09:30.057Z	20.20546532	104
2022-07-06T01:09:30.908Z	20.13716507	103
2022-07-06T01:09:35.855Z	20.13459969	105
2022-07-06T01:09:37.757Z	20.03495407	106
2022-07-06T01:09:45.047Z	20.20542717	104
2022-07-06T01:09:45.905Z	20.13995934	103
2022-07-06T01:09:50.863Z	20.13636017	105
2022-07-06T01:09:52.757Z	20.03452682	106
2022-07-06T01:10:00.050Z	20.20432472	104
2022-07-06T01:10:00.910Z	20.14308548	103
2022-07-06T01:10:05.856Z	20.13720512	105
2022-07-06T01:10:07.756Z	20.03432465	106
2022-07-06T01:10:15.079Z	20.20373344	104
2022-07-06T01:10:15.902Z	20.1432209	103
2022-07-06T01:10:20.863Z	20.13757896	105
2022-07-06T01:10:22.757Z	20.03459549	106
2022-07-06T01:10:30.048Z	20.20532036	104
2022-07-06T01:10:30.906Z	20.14291954	103
2022-07-06T01:10:35.856Z	20.13790321	105
2022-07-06T01:10:37.756Z	20.03586769	106
2022-07-06T01:10:45.056Z	20.20982552	104
2022-07-06T01:10:45.907Z	20.14348412	103
2022-07-06T01:10:50.863Z	20.13677979	105
2022-07-06T01:10:52.759Z	20.03600693	106
2022-07-06T01:11:00.173Z	20.2105999	104
2022-07-06T01:11:00.912Z	20.14413071	103
2022-07-06T01:11:05.857Z	20.13695145	105
2022-07-06T01:11:07.756Z	20.03659439	106
2022-07-06T01:11:15.055Z	20.21070099	104
2022-07-06T01:11:15.917Z	20.14438057	103
2022-07-06T01:11:20.865Z	20.13908005	105
2022-07-06T01:11:22.748Z	20.03802872	106
2022-07-06T01:11:30.061Z	20.20810699	104
2022-07-06T01:11:30.912Z	20.14513016	103
2022-07-06T01:11:36.082Z	20.13895988	105
2022-07-06T01:11:37.751Z	20.03815079	106
2022-07-06T01:11:45.066Z	20.20930862	104
2022-07-06T01:11:45.911Z	20.14539719	103
2022-07-06T01:11:50.865Z	20.13860512	105
2022-07-06T01:11:52.757Z	20.03995323	106
2022-07-06T01:12:00.059Z	20.21212578	104
2022-07-06T01:12:00.908Z	20.14516068	103
2022-07-06T01:12:05.858Z	20.14068604	105
2022-07-06T01:12:07.756Z	20.03962135	106
2022-07-06T01:12:15.051Z	20.21117973	104
2022-07-06T01:12:15.916Z	20.14753342	103
2022-07-06T01:12:20.852Z	20.14265442	105
2022-07-06T01:12:22.756Z	20.0393734	106
2022-07-06T01:12:30.055Z	20.21295547	104
2022-07-06T01:12:30.919Z	20.14922905	103
2022-07-06T01:12:35.865Z	20.14282608	105
2022-07-06T01:12:37.750Z	20.04107094	106
2022-07-06T01:12:45.047Z	20.21391869	104
2022-07-06T01:12:45.914Z	20.15133476	103
2022-07-06T01:12:50.853Z	20.14439774	105
2022-07-06T01:12:52.759Z	20.03956604	106
2022-07-06T01:13:00.056Z	20.21403885	104
2022-07-06T01:13:00.906Z	20.15232658	103
2022-07-06T01:13:05.859Z	20.14522362	105
2022-07-06T01:13:07.757Z	20.03938103	106
2022-07-06T01:13:15.060Z	20.21535683	104
2022-07-06T01:13:15.907Z	20.15145302	103
2022-07-06T01:13:20.932Z	20.14609146	105
2022-07-06T01:13:22.758Z	20.03917503	106
2022-07-06T01:13:30.053Z	20.2146244	104
2022-07-06T01:13:30.908Z	20.1518898	103
2022-07-06T01:13:35.861Z	20.14778137	105
2022-07-06T01:13:37.756Z	20.03794289	106
2022-07-06T01:13:45.043Z	20.21484566	104
2022-07-06T01:13:45.908Z	20.15226555	103
2022-07-06T01:13:50.854Z	20.14897346	105
2022-07-06T01:13:52.757Z	20.03854179	106
2022-07-06T01:14:00.052Z	20.21665573	104
2022-07-06T01:14:00.903Z	20.15291023	103
2022-07-06T01:14:05.860Z	20.14956093	105
2022-07-06T01:14:07.757Z	20.04096794	106
2022-07-06T01:14:15.062Z	20.21841431	104
2022-07-06T01:14:15.905Z	20.15172577	103
2022-07-06T01:14:20.854Z	20.14964485	105
2022-07-06T01:14:22.758Z	20.04381752	106
2022-07-06T01:14:30.064Z	20.21846962	104
2022-07-06T01:14:30.911Z	20.15235138	103
2022-07-06T01:14:35.861Z	20.14914703	105
2022-07-06T01:14:37.757Z	20.04446983	106
2022-07-06T01:14:45.060Z	20.21739578	104
2022-07-06T01:14:45.906Z	20.15447426	103
2022-07-06T01:14:50.854Z	20.14869118	105
2022-07-06T01:14:52.757Z	20.0449028	106
2022-07-06T01:15:00.046Z	20.21501732	104
2022-07-06T01:15:00.904Z	20.15431786	103
2022-07-06T01:15:05.861Z	20.14938545	105
2022-07-06T01:15:07.752Z	20.04348946	106
2022-07-06T01:15:15.055Z	20.21532822	104
2022-07-06T01:15:15.902Z	20.15709114	103
2022-07-06T01:15:20.855Z	20.15003586	105
2022-07-06T01:15:22.759Z	20.04223061	106
2022-07-06T01:15:30.043Z	20.21431923	104
2022-07-06T01:15:30.906Z	20.15675735	103
2022-07-06T01:15:35.861Z	20.14870453	105
2022-07-06T01:15:37.759Z	20.04267311	106
2022-07-06T01:15:45.053Z	20.21588898	104
2022-07-06T01:15:45.904Z	20.15584946	103
2022-07-06T01:15:50.855Z	20.14757729	105
2022-07-06T01:15:52.757Z	20.04377747	106
2022-07-06T01:16:00.055Z	20.21835899	104
2022-07-06T01:16:00.913Z	20.15580368	103
2022-07-06T01:16:05.862Z	20.15091896	105
2022-07-06T01:16:07.757Z	20.04411125	106
2022-07-06T01:16:15.048Z	20.21836853	104
2022-07-06T01:16:15.903Z	20.15425873	103
2022-07-06T01:16:20.855Z	20.15236282	105
2022-07-06T01:16:22.751Z	20.0453167	106
2022-07-06T01:16:30.065Z	20.21845818	104
2022-07-06T01:16:30.907Z	20.15244675	103
2022-07-06T01:16:35.862Z	20.1520195	105
2022-07-06T01:16:37.756Z	20.0469017	106
2022-07-06T01:16:45.049Z	20.21795464	104
2022-07-06T01:16:45.909Z	20.15315628	103
2022-07-06T01:16:50.856Z	20.14910507	105
2022-07-06T01:16:52.758Z	20.04718781	106
2022-07-06T01:17:00.055Z	20.22087479	104
2022-07-06T01:17:00.904Z	20.1543293	103
2022-07-06T01:17:05.863Z	20.14793205	105
2022-07-06T01:17:07.757Z	20.0458374	106
2022-07-06T01:17:15.046Z	20.22061157	104
2022-07-06T01:17:15.906Z	20.15522003	103
2022-07-06T01:17:20.856Z	20.14814568	105
2022-07-06T01:17:22.757Z	20.04381943	106
2022-07-06T01:17:30.060Z	20.21491241	104
2022-07-06T01:17:30.903Z	20.15428734	103
2022-07-06T01:17:35.863Z	20.14810181	105
2022-07-06T01:17:37.757Z	20.04376411	106
2022-07-06T01:17:45.042Z	20.21351624	104
2022-07-06T01:17:45.906Z	20.15416718	103
2022-07-06T01:17:50.857Z	20.14783287	105
2022-07-06T01:17:52.757Z	20.0455246	106
2022-07-06T01:18:00.055Z	20.21584892	104
2022-07-06T01:18:00.900Z	20.15660286	103
2022-07-06T01:18:05.864Z	20.14889908	105
2022-07-06T01:18:07.759Z	20.04912567	106
2022-07-06T01:18:15.267Z	20.2116127	104
2022-07-06T01:18:15.904Z	20.15889549	103
2022-07-06T01:18:20.856Z	20.15104294	105
2022-07-06T01:18:22.764Z	20.04907608	106
2022-07-06T01:18:30.054Z	20.2097435	104
2022-07-06T01:18:30.904Z	20.16100121	103
2022-07-06T01:18:35.864Z	20.1511879	105
2022-07-06T01:18:37.756Z	20.04784966	106
2022-07-06T01:18:45.051Z	20.21205711	104
2022-07-06T01:18:45.909Z	20.16037369	103
2022-07-06T01:18:50.857Z	20.15116501	105
2022-07-06T01:18:52.756Z	20.0485878	106
2022-07-06T01:19:00.053Z	20.2150135	104
2022-07-06T01:19:00.906Z	20.16124535	103
2022-07-06T01:19:05.851Z	20.15149879	105
2022-07-06T01:19:07.757Z	20.0489521	106
2022-07-06T01:19:15.056Z	20.21763611	104
2022-07-06T01:19:15.912Z	20.1611557	103
2022-07-06T01:19:20.858Z	20.15091705	105
2022-07-06T01:19:22.758Z	20.04825783	106
2022-07-06T01:19:30.063Z	20.21880341	104
2022-07-06T01:19:30.919Z	20.16012383	103
2022-07-06T01:19:35.865Z	20.15086365	105
2022-07-06T01:19:37.769Z	20.04958534	106
2022-07-06T01:19:45.052Z	20.21889305	104
2022-07-06T01:19:45.911Z	20.16037178	103
2022-07-06T01:19:50.860Z	20.15413857	105
2022-07-06T01:19:52.758Z	20.05001259	106
2022-07-06T01:20:00.116Z	20.21897888	104
2022-07-06T01:20:00.913Z	20.16180992	103
2022-07-06T01:20:05.854Z	20.15867424	105
2022-07-06T01:20:07.755Z	20.0533905	106
2022-07-06T01:20:15.053Z	20.22038651	104
2022-07-06T01:20:15.910Z	20.1604023	103
2022-07-06T01:20:20.862Z	20.15968132	105
2022-07-06T01:20:22.757Z	20.05545998	106
2022-07-06T01:20:30.054Z	20.22013092	104
2022-07-06T01:20:30.914Z	20.16003036	103
2022-07-06T01:20:36.078Z	20.15742683	105
2022-07-06T01:20:37.752Z	20.05505371	106
2022-07-06T01:20:45.061Z	20.22073746	104
2022-07-06T01:20:45.908Z	20.16272926	103
2022-07-06T01:20:50.859Z	20.15477562	105
2022-07-06T01:20:52.759Z	20.05291748	106
2022-07-06T01:21:00.055Z	20.22086525	104
2022-07-06T01:21:00.910Z	20.16391373	103
2022-07-06T01:21:05.855Z	20.15397453	105
2022-07-06T01:21:07.758Z	20.05406189	106
2022-07-06T01:21:15.059Z	20.22276688	104
2022-07-06T01:21:15.912Z	20.16269493	103
2022-07-06T01:21:20.859Z	20.15299416	105
2022-07-06T01:21:22.759Z	20.05467987	106
2022-07-06T01:21:30.053Z	20.22595596	104
2022-07-06T01:21:30.906Z	20.1649971	103
2022-07-06T01:21:35.854Z	20.15481186	105
2022-07-06T01:21:37.752Z	20.05665779	106
2022-07-06T01:21:45.056Z	20.22618866	104
2022-07-06T01:21:45.908Z	20.16659737	103
2022-07-06T01:21:50.860Z	20.15977097	105
2022-07-06T01:21:52.756Z	20.05838585	106
2022-07-06T01:22:00.054Z	20.22519302	104
2022-07-06T01:22:00.904Z	20.16630554	103
2022-07-06T01:22:05.853Z	20.15860748	105
2022-07-06T01:22:07.752Z	20.05768204	106
2022-07-06T01:22:15.061Z	20.22491837	104
2022-07-06T01:22:15.910Z	20.16558838	103
2022-07-06T01:22:20.925Z	20.15643883	105
2022-07-06T01:22:22.760Z	20.05569077	106
2022-07-06T01:22:30.062Z	20.22363663	104
2022-07-06T01:22:30.901Z	20.16448784	103
2022-07-06T01:22:35.854Z	20.15649986	105
2022-07-06T01:22:37.759Z	20.05498123	106
2022-07-06T01:22:45.060Z	20.22067833	104
2022-07-06T01:22:45.910Z	20.16472626	103
2022-07-06T01:22:50.860Z	20.15930748	105
2022-07-06T01:22:52.755Z	20.05697441	106
2022-07-06T01:23:00.059Z	20.2212429	104
2022-07-06T01:23:00.911Z	20.16710091	103
2022-07-06T01:23:05.856Z	20.1591835	105
2022-07-06T01:23:07.754Z	20.05861473	106
2022-07-06T01:23:15.052Z	20.22190666	104
2022-07-06T01:23:15.907Z	20.17035103	103
2022-07-06T01:23:20.863Z	20.15698051	105
2022-07-06T01:23:22.764Z	20.06015968	106
2022-07-06T01:23:30.043Z	20.22328377	104
2022-07-06T01:23:30.910Z	20.16949272	103
2022-07-06T01:23:35.857Z	20.15662766	105
2022-07-06T01:23:37.753Z	20.05860519	106
2022-07-06T01:23:45.051Z	20.22117043	104
2022-07-06T01:23:45.909Z	20.16864586	103
2022-07-06T01:23:50.864Z	20.15899849	105
2022-07-06T01:23:52.758Z	20.06130028	106
2022-07-06T01:24:00.057Z	20.22268486	104
2022-07-06T01:24:00.910Z	20.16726494	103
2022-07-06T01:24:05.857Z	20.15987396	105
2022-07-06T01:24:07.755Z	20.06052399	106
2022-07-06T01:24:15.054Z	20.22049332	104
2022-07-06T01:24:15.921Z	20.16970634	103
2022-07-06T01:24:20.863Z	20.16101646	105
2022-07-06T01:24:22.759Z	20.05565071	106
2022-07-06T01:24:30.061Z	20.22189713	104
2022-07-06T01:24:30.910Z	20.17095947	103
2022-07-06T01:24:35.855Z	20.16026497	105
2022-07-06T01:24:37.754Z	20.05651855	106
2022-07-06T01:24:45.063Z	20.22543526	104
2022-07-06T01:24:45.908Z	20.17206383	103
2022-07-06T01:24:50.866Z	20.16014671	105
2022-07-06T01:24:52.757Z	20.06021881	106
2022-07-06T01:25:00.072Z	20.22873878	104
2022-07-06T01:25:00.912Z	20.1713829	103
2022-07-06T01:25:05.856Z	20.15867043	105
2022-07-06T01:25:07.751Z	20.06018829	106
2022-07-06T01:25:15.060Z	20.22927284	104
2022-07-06T01:25:15.909Z	20.1709404	103
2022-07-06T01:25:20.862Z	20.15950584	105
2022-07-06T01:25:22.759Z	20.06145477	106
2022-07-06T01:25:30.054Z	20.23038483	104
2022-07-06T01:25:30.908Z	20.17314911	103
2022-07-06T01:25:35.855Z	20.16255951	105
2022-07-06T01:25:37.754Z	20.06306648	106
2022-07-06T01:25:45.057Z	20.23109818	104
2022-07-06T01:25:45.916Z	20.17587471	103
2022-07-06T01:25:50.864Z	20.16422081	105
2022-07-06T01:25:52.755Z	20.06273842	106
2022-07-06T01:26:00.053Z	20.23155975	104
2022-07-06T01:26:00.905Z	20.17774582	103
2022-07-06T01:26:05.857Z	20.16337967	105
2022-07-06T01:26:07.755Z	20.06508255	106
2022-07-06T01:26:15.060Z	20.23079109	104
2022-07-06T01:26:15.902Z	20.17908859	103
2022-07-06T01:26:20.862Z	20.16603088	105
2022-07-06T01:26:22.752Z	20.06650162	106
2022-07-06T01:26:30.050Z	20.2304306	104
2022-07-06T01:26:30.912Z	20.1784935	103
2022-07-06T01:26:35.857Z	20.1680088	105
2022-07-06T01:26:37.754Z	20.06794548	106
2022-07-06T01:26:45.060Z	20.23202515	104
2022-07-06T01:26:45.908Z	20.1789875	103
2022-07-06T01:26:50.853Z	20.16900444	105
2022-07-06T01:26:52.754Z	20.0700016	106
2022-07-06T01:27:00.069Z	20.23411369	104
2022-07-06T01:27:00.915Z	20.17884254	103
2022-07-06T01:27:05.858Z	20.16706848	105
2022-07-06T01:27:07.755Z	20.07116699	106
2022-07-06T01:27:15.207Z	20.23501587	104
2022-07-06T01:27:15.905Z	20.18077278	103
2022-07-06T01:27:20.851Z	20.16810417	105
2022-07-06T01:27:22.764Z	20.07287216	106
2022-07-06T01:27:30.059Z	20.23704338	104
2022-07-06T01:27:30.916Z	20.18302155	103
2022-07-06T01:27:35.858Z	20.17190742	105
2022-07-06T01:27:37.757Z	20.07257652	106
2022-07-06T01:27:45.052Z	20.2393589	104
2022-07-06T01:27:45.917Z	20.18732262	103
2022-07-06T01:27:50.851Z	20.1709919	105
2022-07-06T01:27:52.756Z	20.07260704	106
2022-07-06T01:28:00.057Z	20.23970222	104
2022-07-06T01:28:00.910Z	20.18948364	103
2022-07-06T01:28:05.858Z	20.1707325	105
2022-07-06T01:28:07.751Z	20.07284737	106
2022-07-06T01:28:15.048Z	20.23787498	104
2022-07-06T01:28:15.902Z	20.18858528	103
2022-07-06T01:28:20.851Z	20.17169571	105
2022-07-06T01:28:22.758Z	20.07492065	106
2022-07-06T01:28:30.056Z	20.23622131	104
2022-07-06T01:28:30.907Z	20.18899918	103
2022-07-06T01:28:35.859Z	20.17139053	105
2022-07-06T01:28:37.755Z	20.07863045	106
2022-07-06T01:28:45.062Z	20.2341938	104
2022-07-06T01:28:45.907Z	20.19040871	103
2022-07-06T01:28:50.866Z	20.17201424	105
2022-07-06T01:28:52.754Z	20.07982445	106
2022-07-06T01:29:00.050Z	20.23286629	104
2022-07-06T01:29:00.902Z	20.19356155	103
2022-07-06T01:29:05.859Z	20.17276573	105
2022-07-06T01:29:07.751Z	20.08097458	106
2022-07-06T01:29:15.060Z	20.23262024	104
2022-07-06T01:29:15.910Z	20.19506454	103
2022-07-06T01:29:20.852Z	20.17710495	105
2022-07-06T01:29:22.756Z	20.08291626	106
2022-07-06T01:29:30.057Z	20.23373413	104
2022-07-06T01:29:30.906Z	20.19607735	103
2022-07-06T01:29:36.069Z	20.17706299	105
2022-07-06T01:29:37.754Z	20.08264542	106
2022-07-06T01:29:45.061Z	20.23514938	104
2022-07-06T01:29:45.909Z	20.19447136	103
2022-07-06T01:29:50.870Z	20.17609024	105
2022-07-06T01:29:52.755Z	20.08320808	106
2022-07-06T01:30:00.066Z	20.2353363	104
2022-07-06T01:30:00.906Z	20.19246483	103
2022-07-06T01:30:05.859Z	20.17819786	105
2022-07-06T01:30:07.754Z	20.08216858	106
2022-07-06T01:30:15.057Z	20.23569489	104
2022-07-06T01:30:15.909Z	20.19011116	103
2022-07-06T01:30:20.856Z	20.17809868	105
2022-07-06T01:30:22.761Z	20.07890129	106
2022-07-06T01:30:30.052Z	20.23929787	104
2022-07-06T01:30:30.909Z	20.19115639	103
2022-07-06T01:30:35.859Z	20.17591476	105
2022-07-06T01:30:37.752Z	20.0782032	106
2022-07-06T01:30:45.052Z	20.24162292	104
2022-07-06T01:30:45.902Z	20.19167519	103
2022-07-06T01:30:50.853Z	20.17645073	105
2022-07-06T01:30:52.758Z	20.08197403	106
2022-07-06T01:31:00.065Z	20.24403954	104
2022-07-06T01:31:00.907Z	20.19524002	103
2022-07-06T01:31:05.860Z	20.1754055	105
2022-07-06T01:31:07.753Z	20.08459854	106
2022-07-06T01:31:15.055Z	20.24445534	104
2022-07-06T01:31:15.903Z	20.19719124	103
2022-07-06T01:31:20.919Z	20.17403412	105
2022-07-06T01:31:22.750Z	20.08475494	106
2022-07-06T01:31:30.058Z	20.24471283	104
2022-07-06T01:31:30.907Z	20.19597816	103
2022-07-06T01:31:35.863Z	20.17279243	105
2022-07-06T01:31:37.752Z	20.08338737	106
2022-07-06T01:31:45.058Z	20.24344063	104
2022-07-06T01:31:45.921Z	20.1962471	103
2022-07-06T01:31:50.855Z	20.17334747	105
2022-07-06T01:31:52.758Z	20.08129311	106
2022-07-06T01:32:00.063Z	20.24304962	104
2022-07-06T01:32:00.905Z	20.1956234	103
2022-07-06T01:32:05.861Z	20.17144012	105
2022-07-06T01:32:07.756Z	20.07919312	106
2022-07-06T01:32:15.060Z	20.24219322	104
2022-07-06T01:32:15.905Z	20.19514084	103
2022-07-06T01:32:20.855Z	20.17215157	105
2022-07-06T01:32:22.761Z	20.0784359	106
2022-07-06T01:32:30.057Z	20.23892021	104
2022-07-06T01:32:30.909Z	20.19285011	103
2022-07-06T01:32:35.863Z	20.17086601	105
2022-07-06T01:32:37.755Z	20.07917595	106
2022-07-06T01:32:45.053Z	20.23716164	104
2022-07-06T01:32:45.905Z	20.19248009	103
2022-07-06T01:32:50.855Z	20.17169952	105
2022-07-06T01:32:52.757Z	20.08041	106
2022-07-06T01:33:00.060Z	20.23794365	104
2022-07-06T01:33:00.908Z	20.19259644	103
2022-07-06T01:33:05.864Z	20.17093086	105
2022-07-06T01:33:07.752Z	20.08238602	106
2022-07-06T01:33:15.049Z	20.23789024	104
2022-07-06T01:33:15.906Z	20.19143486	103
2022-07-06T01:33:20.856Z	20.17133713	105
2022-07-06T01:33:22.758Z	20.08504295	106
2022-07-06T01:33:30.063Z	20.23839951	104
2022-07-06T01:33:30.903Z	20.19335747	103
2022-07-06T01:33:35.865Z	20.17316055	105
2022-07-06T01:33:37.751Z	20.0873127	106
2022-07-06T01:33:45.048Z	20.23652458	104
2022-07-06T01:33:45.909Z	20.19502449	103
2022-07-06T01:33:50.857Z	20.17404366	105
2022-07-06T01:33:52.757Z	20.08615303	106
2022-07-06T01:34:00.063Z	20.23997688	104
2022-07-06T01:34:00.905Z	20.19714165	103
2022-07-06T01:34:05.864Z	20.17352676	105
2022-07-06T01:34:07.753Z	20.08340645	106
2022-07-06T01:34:15.059Z	20.24317741	104
2022-07-06T01:34:15.911Z	20.19989777	103
2022-07-06T01:34:20.857Z	20.17509842	105
2022-07-06T01:34:22.752Z	20.08311462	106
2022-07-06T01:34:30.051Z	20.24491119	104
2022-07-06T01:34:30.916Z	20.19779205	103
2022-07-06T01:34:35.852Z	20.17687607	105
2022-07-06T01:34:37.752Z	20.08374023	106
2022-07-06T01:34:45.057Z	20.24778938	104
2022-07-06T01:34:45.914Z	20.19745255	103
2022-07-06T01:34:50.858Z	20.17566872	105
2022-07-06T01:34:52.756Z	20.08460236	106
2022-07-06T01:35:00.056Z	20.24850464	104
2022-07-06T01:35:00.910Z	20.1972084	103
2022-07-06T01:35:05.851Z	20.17610359	105
2022-07-06T01:35:07.754Z	20.08694267	106
2022-07-06T01:35:15.062Z	20.25043678	104
2022-07-06T01:35:15.904Z	20.19707108	103
2022-07-06T01:35:20.858Z	20.17579651	105
2022-07-06T01:35:22.757Z	20.08801079	106
2022-07-06T01:35:30.049Z	20.24767113	104
2022-07-06T01:35:30.919Z	20.19802856	103
2022-07-06T01:35:35.856Z	20.17550278	105
2022-07-06T01:35:37.753Z	20.08843613	106
2022-07-06T01:35:45.060Z	20.24791718	104
2022-07-06T01:35:45.911Z	20.19849777	103
2022-07-06T01:35:50.858Z	20.17644501	105
2022-07-06T01:35:52.749Z	20.08961105	106
2022-07-06T01:36:00.046Z	20.2491703	104
2022-07-06T01:36:00.909Z	20.20166779	103
2022-07-06T01:36:05.853Z	20.17849922	105
2022-07-06T01:36:07.760Z	20.08892822	106
2022-07-06T01:36:15.180Z	20.25219345	104
2022-07-06T01:36:15.914Z	20.20351982	103
2022-07-06T01:36:20.859Z	20.17860603	105
2022-07-06T01:36:22.758Z	20.08872986	106
2022-07-06T01:36:30.059Z	20.25286674	104
2022-07-06T01:36:30.918Z	20.20451736	103
2022-07-06T01:36:35.853Z	20.1768589	105
2022-07-06T01:36:37.752Z	20.08874893	106
2022-07-06T01:36:45.051Z	20.25217056	104
2022-07-06T01:36:45.902Z	20.20501709	103
2022-07-06T01:36:50.860Z	20.17671776	105
2022-07-06T01:36:52.755Z	20.08984947	106
2022-07-06T01:37:00.057Z	20.25107384	104
2022-07-06T01:37:00.910Z	20.2029953	103
2022-07-06T01:37:05.853Z	20.1760788	105
2022-07-06T01:37:07.756Z	20.09002686	106
2022-07-06T01:37:15.055Z	20.2532196	104
2022-07-06T01:37:15.908Z	20.20260811	103
2022-07-06T01:37:20.859Z	20.17523003	105
2022-07-06T01:37:22.758Z	20.08968544	106
2022-07-06T01:37:30.054Z	20.25458145	104
2022-07-06T01:37:30.910Z	20.20305061	103
2022-07-06T01:37:35.854Z	20.17580986	105
2022-07-06T01:37:37.751Z	20.08813667	106
2022-07-06T01:37:45.048Z	20.25370789	104
2022-07-06T01:37:45.906Z	20.20351791	103
2022-07-06T01:37:50.861Z	20.17613983	105
2022-07-06T01:37:52.758Z	20.08679962	106
2022-07-06T01:38:00.056Z	20.25214386	104
2022-07-06T01:38:00.906Z	20.2040329	103
2022-07-06T01:38:05.855Z	20.17758369	105
2022-07-06T01:38:07.755Z	20.08832741	106
2022-07-06T01:38:15.043Z	20.24932289	104
2022-07-06T01:38:15.901Z	20.20659256	103
2022-07-06T01:38:20.862Z	20.1779232	105
2022-07-06T01:38:22.759Z	20.08921623	106
2022-07-06T01:38:30.060Z	20.24843788	104
2022-07-06T01:38:30.904Z	20.20791817	103
2022-07-06T01:38:36.078Z	20.17590332	105
2022-07-06T01:38:37.753Z	20.09001732	106
2022-07-06T01:38:45.057Z	20.24982834	104
2022-07-06T01:38:45.909Z	20.20663261	103
2022-07-06T01:38:50.860Z	20.17590141	105
2022-07-06T01:38:52.752Z	20.09132767	106
2022-07-06T01:39:00.052Z	20.25029945	104
2022-07-06T01:39:00.907Z	20.20523071	103
2022-07-06T01:39:05.855Z	20.17522049	105
2022-07-06T01:39:07.756Z	20.09271812	106
2022-07-06T01:39:15.053Z	20.24979591	104
2022-07-06T01:39:15.906Z	20.20627403	103
2022-07-06T01:39:20.864Z	20.17596245	105
2022-07-06T01:39:22.759Z	20.09254646	106
2022-07-06T01:39:30.073Z	20.25141335	104
2022-07-06T01:39:30.915Z	20.20700836	103
2022-07-06T01:39:35.856Z	20.17555428	105
2022-07-06T01:39:37.752Z	20.09173775	106
2022-07-06T01:39:45.061Z	20.25218582	104
2022-07-06T01:39:45.905Z	20.20827103	103
2022-07-06T01:39:50.862Z	20.17679596	105
2022-07-06T01:39:52.761Z	20.09077454	106
2022-07-06T01:40:00.044Z	20.25302315	104
2022-07-06T01:40:00.915Z	20.20826912	103
2022-07-06T01:40:05.855Z	20.17579651	105
2022-07-06T01:40:07.751Z	20.08964157	106
2022-07-06T01:40:15.064Z	20.25131607	104
2022-07-06T01:40:15.910Z	20.20800018	103
2022-07-06T01:40:20.928Z	20.17738342	105
2022-07-06T01:40:22.757Z	20.08928299	106
2022-07-06T01:40:30.062Z	20.25309753	104
2022-07-06T01:40:30.911Z	20.20905113	103
2022-07-06T01:40:35.856Z	20.17815971	105
2022-07-06T01:40:37.753Z	20.08948898	106
2022-07-06T01:40:45.052Z	20.25407791	104
2022-07-06T01:40:45.909Z	20.21061897	103
2022-07-06T01:40:50.863Z	20.17813683	105
2022-07-06T01:40:52.756Z	20.09262085	106
2022-07-06T01:41:00.061Z	20.25492859	104
2022-07-06T01:41:00.910Z	20.21067429	103
2022-07-06T01:41:05.857Z	20.17758369	105
2022-07-06T01:41:07.754Z	20.09358978	106
2022-07-06T01:41:15.050Z	20.254673	104
2022-07-06T01:41:15.906Z	20.2108593	103
2022-07-06T01:41:20.864Z	20.17956161	105
2022-07-06T01:41:22.752Z	20.09412575	106
2022-07-06T01:41:30.053Z	20.25431442	104
2022-07-06T01:41:30.914Z	20.20906448	103
2022-07-06T01:41:35.856Z	20.17873764	105
2022-07-06T01:41:37.754Z	20.09595299	106
2022-07-06T01:41:45.061Z	20.25679779	104
2022-07-06T01:41:45.908Z	20.20933914	103
2022-07-06T01:41:50.864Z	20.17796135	105
2022-07-06T01:41:52.751Z	20.09462547	106
2022-07-06T01:42:00.053Z	20.25928116	104
2022-07-06T01:42:00.903Z	20.21025085	103
2022-07-06T01:42:05.857Z	20.18014145	105
2022-07-06T01:42:07.755Z	20.09214401	106
2022-07-06T01:42:15.047Z	20.26124954	104
2022-07-06T01:42:15.908Z	20.21284294	103
2022-07-06T01:42:20.864Z	20.17836952	105
2022-07-06T01:42:22.755Z	20.09296036	106
2022-07-06T01:42:30.054Z	20.26192856	104
2022-07-06T01:42:30.906Z	20.21352577	103
2022-07-06T01:42:35.857Z	20.17829323	105
2022-07-06T01:42:37.752Z	20.0935936	106
2022-07-06T01:42:45.059Z	20.26235962	104
2022-07-06T01:42:45.906Z	20.21614456	103
2022-07-06T01:42:50.851Z	20.18096733	105
2022-07-06T01:42:52.760Z	20.09358406	106
2022-07-06T01:43:00.052Z	20.26136017	104
2022-07-06T01:43:00.910Z	20.21614456	103
2022-07-06T01:43:05.859Z	20.18244553	105
2022-07-06T01:43:07.752Z	20.09560776	106
2022-07-06T01:43:15.063Z	20.26241684	104
2022-07-06T01:43:15.907Z	20.21382904	103
2022-07-06T01:43:20.865Z	20.18273926	105
2022-07-06T01:43:22.756Z	20.09710503	106
2022-07-06T01:43:30.272Z	20.26200104	104
2022-07-06T01:43:30.907Z	20.21295547	103
2022-07-06T01:43:35.858Z	20.18343163	105
2022-07-06T01:43:37.755Z	20.09903717	106
2022-07-06T01:43:45.052Z	20.25948143	104
2022-07-06T01:43:45.903Z	20.21403694	103
2022-07-06T01:43:50.852Z	20.18177223	105
2022-07-06T01:43:52.758Z	20.0994339	106
2022-07-06T01:44:00.047Z	20.25824356	104
2022-07-06T01:44:00.914Z	20.21634102	103
2022-07-06T01:44:05.859Z	20.1812191	105
2022-07-06T01:44:07.761Z	20.0997467	106
2022-07-06T01:44:15.065Z	20.25829887	104
2022-07-06T01:44:15.917Z	20.21686172	103
2022-07-06T01:44:20.854Z	20.18164825	105
2022-07-06T01:44:22.757Z	20.0976429	106
2022-07-06T01:44:30.060Z	20.25723839	104
2022-07-06T01:44:30.918Z	20.21767807	103
2022-07-06T01:44:35.860Z	20.18178177	105
2022-07-06T01:44:37.752Z	20.09669495	106
2022-07-06T01:44:45.056Z	20.25724983	104
2022-07-06T01:44:45.904Z	20.218853	103
2022-07-06T01:44:50.854Z	20.18402481	105
2022-07-06T01:44:52.756Z	20.10265541	106
2022-07-06T01:45:00.057Z	20.25511932	104
2022-07-06T01:45:00.913Z	20.21979904	103
2022-07-06T01:45:05.860Z	20.1843338	105
2022-07-06T01:45:07.752Z	20.10699081	106
2022-07-06T01:45:15.112Z	20.2559166	104
2022-07-06T01:45:15.906Z	20.2199192	103
2022-07-06T01:45:20.853Z	20.18331909	105
2022-07-06T01:45:22.757Z	20.11110687	106
2022-07-06T01:45:30.056Z	20.25532532	104
2022-07-06T01:45:30.916Z	20.22086906	103
2022-07-06T01:45:35.863Z	20.18448067	105
2022-07-06T01:45:37.755Z	20.11166191	106
2022-07-06T01:45:45.048Z	20.25556374	104
2022-07-06T01:45:45.908Z	20.22003174	103
2022-07-06T01:45:50.854Z	20.18269539	105
2022-07-06T01:45:52.758Z	20.10910606	106
2022-07-06T01:46:00.056Z	20.2566452	104
2022-07-06T01:46:00.905Z	20.21859169	103
2022-07-06T01:46:05.861Z	20.18574715	105
2022-07-06T01:46:07.753Z	20.10621452	106
2022-07-06T01:46:15.058Z	20.25498962	104
2022-07-06T01:46:15.909Z	20.21896935	103
2022-07-06T01:46:20.856Z	20.18753052	105
2022-07-06T01:46:22.749Z	20.10483742	106
2022-07-06T01:46:30.048Z	20.2544117	104
2022-07-06T01:46:30.910Z	20.21888351	103
2022-07-06T01:46:35.861Z	20.18713379	105
2022-07-06T01:46:37.753Z	20.10702133	106
2022-07-06T01:46:45.061Z	20.25423622	104
2022-07-06T01:46:45.908Z	20.2224617	103
2022-07-06T01:46:50.854Z	20.18677139	105
2022-07-06T01:46:52.757Z	20.10873222	106
2022-07-06T01:47:00.055Z	20.25388908	104
2022-07-06T01:47:00.903Z	20.22131538	103
2022-07-06T01:47:05.861Z	20.18516922	105
2022-07-06T01:47:07.755Z	20.10950661	106
2022-07-06T01:47:15.056Z	20.25704193	104
2022-07-06T01:47:15.913Z	20.22323418	103
2022-07-06T01:47:20.856Z	20.18151474	105
2022-07-06T01:47:22.758Z	20.1119709	106
2022-07-06T01:47:30.052Z	20.25568962	104
2022-07-06T01:47:30.912Z	20.22240257	103
2022-07-06T01:47:36.055Z	20.18021393	105
2022-07-06T01:47:37.751Z	20.1151123	106
2022-07-06T01:47:45.069Z	20.25602722	104
2022-07-06T01:47:45.916Z	20.22140503	103
2022-07-06T01:47:50.855Z	20.18274307	105
2022-07-06T01:47:52.756Z	20.11140251	106
2022-07-06T01:48:00.061Z	20.25515556	104
2022-07-06T01:48:00.907Z	20.21930885	103
2022-07-06T01:48:05.862Z	20.18265343	105
2022-07-06T01:48:07.755Z	20.10824203	106
2022-07-06T01:48:15.142Z	20.25505829	104
2022-07-06T01:48:15.906Z	20.21858978	103
2022-07-06T01:48:20.856Z	20.18183708	105
2022-07-06T01:48:22.760Z	20.10209656	106
2022-07-06T01:48:30.057Z	20.25561714	104
2022-07-06T01:48:30.907Z	20.22213554	103
2022-07-06T01:48:35.863Z	20.18227959	105
2022-07-06T01:48:37.753Z	20.10190964	106
2022-07-06T01:48:45.048Z	20.25516891	104
2022-07-06T01:48:45.909Z	20.22578239	103
2022-07-06T01:48:50.856Z	20.18066025	105
2022-07-06T01:48:52.757Z	20.10364532	106
2022-07-06T01:49:00.062Z	20.25320816	104
2022-07-06T01:49:00.909Z	20.22639847	103
2022-07-06T01:49:05.863Z	20.18114662	105
2022-07-06T01:49:07.754Z	20.10500145	106
2022-07-06T01:49:15.064Z	20.25161743	104
2022-07-06T01:49:15.913Z	20.22473717	103
2022-07-06T01:49:20.904Z	20.18330383	105
2022-07-06T01:49:22.758Z	20.11070824	106
2022-07-06T01:49:30.053Z	20.25243378	104
2022-07-06T01:49:30.912Z	20.22282791	103
2022-07-06T01:49:35.864Z	20.18241692	105
2022-07-06T01:49:37.754Z	20.11526489	106
2022-07-06T01:49:45.059Z	20.25287628	104
2022-07-06T01:49:45.908Z	20.22392273	103
2022-07-06T01:49:50.856Z	20.18166161	105
2022-07-06T01:49:52.759Z	20.11582565	106
2022-07-06T01:50:00.080Z	20.25694466	104
2022-07-06T01:50:00.905Z	20.22448158	103
2022-07-06T01:50:05.864Z	20.18186378	105
2022-07-06T01:50:07.755Z	20.11378479	106
2022-07-06T01:50:15.056Z	20.26098251	104
2022-07-06T01:50:15.906Z	20.22571754	103
2022-07-06T01:50:20.858Z	20.18342018	105
2022-07-06T01:50:22.756Z	20.1101532	106
2022-07-06T01:50:30.057Z	20.26104546	104
2022-07-06T01:50:30.909Z	20.22757149	103
2022-07-06T01:50:35.851Z	20.18383026	105
2022-07-06T01:50:37.759Z	20.10467529	106
2022-07-06T01:50:45.069Z	20.26207924	104
2022-07-06T01:50:45.908Z	20.22676086	103
2022-07-06T01:50:50.857Z	20.18393707	105
2022-07-06T01:50:52.756Z	20.10380363	106
2022-07-06T01:51:00.062Z	20.26312447	104
2022-07-06T01:51:00.908Z	20.2272377	103
2022-07-06T01:51:05.867Z	20.18417549	105
2022-07-06T01:51:07.751Z	20.10720444	106
2022-07-06T01:51:15.057Z	20.26336098	104
2022-07-06T01:51:15.908Z	20.22660065	103
2022-07-06T01:51:20.858Z	20.18386841	105
2022-07-06T01:51:22.758Z	20.11091614	106
2022-07-06T01:51:30.061Z	20.26146889	104
2022-07-06T01:51:30.917Z	20.22637749	103
2022-07-06T01:51:35.870Z	20.18430519	105
2022-07-06T01:51:37.761Z	20.11726189	106
2022-07-06T01:51:45.053Z	20.26129532	104
2022-07-06T01:51:45.918Z	20.2270565	103
2022-07-06T01:51:50.865Z	20.18422699	105
2022-07-06T01:51:52.750Z	20.11910248	106
2022-07-06T01:52:00.060Z	20.26048088	104
2022-07-06T01:52:00.914Z	20.22791672	103
2022-07-06T01:52:05.852Z	20.18723488	105
2022-07-06T01:52:07.753Z	20.11969566	106
2022-07-06T01:52:15.067Z	20.25873566	104
2022-07-06T01:52:15.912Z	20.22727394	103
2022-07-06T01:52:20.859Z	20.18869972	105
2022-07-06T01:52:22.756Z	20.11793137	106
2022-07-06T01:52:30.220Z	20.25873566	104
2022-07-06T01:52:30.908Z	20.2296772	103
2022-07-06T01:52:35.853Z	20.18749809	105
2022-07-06T01:52:37.756Z	20.11405373	106
2022-07-06T01:52:45.048Z	20.25863457	104
2022-07-06T01:52:45.910Z	20.23188782	103
2022-07-06T01:52:50.860Z	20.18429184	105
2022-07-06T01:52:52.759Z	20.10869408	106
2022-07-06T01:53:00.053Z	20.26027107	104
2022-07-06T01:53:00.915Z	20.23174667	103
2022-07-06T01:53:05.856Z	20.18419266	105
2022-07-06T01:53:07.752Z	20.10780334	106
2022-07-06T01:53:15.057Z	20.26190186	104
2022-07-06T01:53:15.909Z	20.23087883	103
2022-07-06T01:53:20.861Z	20.18173409	105
2022-07-06T01:53:22.757Z	20.10727119	106
2022-07-06T01:53:30.053Z	20.25839233	104
2022-07-06T01:53:30.908Z	20.23131371	103
2022-07-06T01:53:35.855Z	20.18099213	105
2022-07-06T01:53:37.756Z	20.10964012	106
2022-07-06T01:53:45.059Z	20.25857735	104
2022-07-06T01:53:45.908Z	20.23092842	103
2022-07-06T01:53:50.861Z	20.18084908	105
2022-07-06T01:53:52.757Z	20.11754608	106
2022-07-06T01:54:00.069Z	20.25813675	104
2022-07-06T01:54:00.903Z	20.23143196	103
2022-07-06T01:54:05.854Z	20.17989349	105
2022-07-06T01:54:07.757Z	20.12246704	106
2022-07-06T01:54:15.055Z	20.2594986	104
2022-07-06T01:54:15.912Z	20.23213768	103
2022-07-06T01:54:20.862Z	20.18084526	105
2022-07-06T01:54:22.757Z	20.12383652	106
2022-07-06T01:54:30.048Z	20.26205635	104
2022-07-06T01:54:30.910Z	20.23158264	103
2022-07-06T01:54:35.854Z	20.18301582	105
2022-07-06T01:54:37.751Z	20.12081718	106
2022-07-06T01:54:45.052Z	20.2645874	104
2022-07-06T01:54:45.902Z	20.23163605	103
2022-07-06T01:54:50.862Z	20.18234062	105
2022-07-06T01:54:52.757Z	20.11657906	106
2022-07-06T01:55:00.064Z	20.26497459	104
2022-07-06T01:55:00.905Z	20.23274994	103
2022-07-06T01:55:05.855Z	20.18217278	105
2022-07-06T01:55:07.752Z	20.10882378	106
2022-07-06T01:55:15.054Z	20.2652874	104
2022-07-06T01:55:15.908Z	20.23523903	103
2022-07-06T01:55:20.862Z	20.18394852	105
2022-07-06T01:55:22.760Z	20.10580635	106
2022-07-06T01:55:30.057Z	20.26668167	104
2022-07-06T01:55:30.906Z	20.23569489	103
2022-07-06T01:55:35.857Z	20.18285561	105
2022-07-06T01:55:37.752Z	20.10688972	106
2022-07-06T01:55:45.057Z	20.26807022	104
2022-07-06T01:55:45.909Z	20.23577309	103
2022-07-06T01:55:50.863Z	20.1819458	105
2022-07-06T01:55:52.759Z	20.11468887	106
2022-07-06T01:56:00.061Z	20.26771736	104
2022-07-06T01:56:00.909Z	20.23599434	103
2022-07-06T01:56:05.856Z	20.18281364	105
2022-07-06T01:56:07.750Z	20.12540817	106
2022-07-06T01:56:15.048Z	20.26679993	104
2022-07-06T01:56:15.905Z	20.23551941	103
2022-07-06T01:56:20.864Z	20.18279076	105
2022-07-06T01:56:22.756Z	20.13316154	106
2022-07-06T01:56:30.059Z	20.26834488	104
2022-07-06T01:56:30.909Z	20.23597145	103
2022-07-06T01:56:36.065Z	20.18066978	105
2022-07-06T01:56:37.755Z	20.13523483	106
2022-07-06T01:56:45.047Z	20.27001762	104
2022-07-06T01:56:45.907Z	20.2352562	103
2022-07-06T01:56:50.863Z	20.18047523	105
2022-07-06T01:56:52.755Z	20.12909126	106
2022-07-06T01:57:00.061Z	20.26923752	104
2022-07-06T01:57:00.915Z	20.23812103	103
2022-07-06T01:57:05.857Z	20.18132591	105
2022-07-06T01:57:07.752Z	20.12140083	106
2022-07-06T01:57:15.063Z	20.26950073	104
2022-07-06T01:57:15.913Z	20.23964119	103
2022-07-06T01:57:20.868Z	20.18050385	105
2022-07-06T01:57:22.755Z	20.11549568	106
2022-07-06T01:57:30.055Z	20.26972198	104
2022-07-06T01:57:30.912Z	20.23949814	103
2022-07-06T01:57:35.857Z	20.17729187	105
2022-07-06T01:57:37.755Z	20.11341476	106
2022-07-06T01:57:45.058Z	20.26875687	104
2022-07-06T01:57:45.902Z	20.23834419	103
2022-07-06T01:57:50.864Z	20.1783905	105
2022-07-06T01:57:52.757Z	20.11477089	106
2022-07-06T01:58:00.054Z	20.2662468	104
2022-07-06T01:58:00.904Z	20.2387619	103
2022-07-06T01:58:05.858Z	20.17930984	105
2022-07-06T01:58:07.754Z	20.1194191	106
2022-07-06T01:58:15.059Z	20.26413155	104
2022-07-06T01:58:15.911Z	20.24001884	103
2022-07-06T01:58:20.915Z	20.17846298	105
2022-07-06T01:58:22.757Z	20.12990189	106
2022-07-06T01:58:30.054Z	20.26428986	104
2022-07-06T01:58:30.911Z	20.24066162	103
2022-07-06T01:58:35.859Z	20.17759514	105
2022-07-06T01:58:37.755Z	20.13610268	106
2022-07-06T01:58:45.057Z	20.26284027	104
2022-07-06T01:58:45.919Z	20.24048233	103
2022-07-06T01:58:50.866Z	20.17393112	105
2022-07-06T01:58:52.758Z	20.13068771	106
2022-07-06T01:59:00.065Z	20.26044846	104
2022-07-06T01:59:00.911Z	20.24178696	103
2022-07-06T01:59:05.859Z	20.17252731	105
2022-07-06T01:59:07.749Z	20.12228966	106
2022-07-06T01:59:15.054Z	20.25896645	104
2022-07-06T01:59:15.907Z	20.24292374	103
2022-07-06T01:59:20.853Z	20.17151833	105
2022-07-06T01:59:22.759Z	20.11675644	106
2022-07-06T01:59:30.059Z	20.25965118	104
2022-07-06T01:59:30.905Z	20.24279594	103
2022-07-06T01:59:35.859Z	20.16862106	105
2022-07-06T01:59:37.767Z	20.11265755	106
2022-07-06T01:59:45.059Z	20.26529312	104
2022-07-06T01:59:45.906Z	20.24392509	103
2022-07-06T01:59:50.854Z	20.16635704	105
2022-07-06T01:59:52.757Z	20.11450958	106
2022-07-06T02:00:00.079Z	20.27029419	104
2022-07-06T02:00:00.908Z	20.2445755	103
2022-07-06T02:00:05.860Z	20.16347122	105
2022-07-06T02:00:07.757Z	20.12187195	106
2022-07-06T02:00:15.051Z	20.27090645	104
2022-07-06T02:00:15.909Z	20.24352455	103
2022-07-06T02:00:20.853Z	20.15781593	105
2022-07-06T02:00:22.757Z	20.13038635	106
2022-07-06T02:00:30.058Z	20.26739502	104
2022-07-06T02:00:30.904Z	20.24536514	103
2022-07-06T02:00:35.860Z	20.1547699	105
2022-07-06T02:00:37.750Z	20.13404083	106
2022-07-06T02:00:45.067Z	20.2685318	104
2022-07-06T02:00:45.902Z	20.24796486	103
2022-07-06T02:00:50.856Z	20.1500988	105
2022-07-06T02:00:52.763Z	20.13399315	106
2022-07-06T02:01:00.074Z	20.27179718	104
2022-07-06T02:01:00.908Z	20.24469757	103
2022-07-06T02:01:05.863Z	20.14042664	105
2022-07-06T02:01:07.754Z	20.1314621	106
2022-07-06T02:01:15.067Z	20.27393341	104
2022-07-06T02:01:15.911Z	20.24295807	103
2022-07-06T02:01:20.856Z	20.14113998	105
2022-07-06T02:01:22.753Z	20.12361908	106
2022-07-06T02:01:30.183Z	20.27473068	104
2022-07-06T02:01:30.913Z	20.24484444	103
2022-07-06T02:01:35.861Z	20.15675163	105
2022-07-06T02:01:37.755Z	20.11694336	106
2022-07-06T02:01:45.063Z	20.27283287	104
2022-07-06T02:01:45.908Z	20.24555206	103
2022-07-06T02:01:50.855Z	20.18156052	105
2022-07-06T02:01:52.757Z	20.11971474	106
2022-07-06T02:02:00.070Z	20.27349091	104
2022-07-06T02:02:00.918Z	20.24609756	103
2022-07-06T02:02:05.863Z	20.22919273	105
2022-07-06T02:02:07.752Z	20.12248611	106
2022-07-06T02:02:15.061Z	20.27609444	104
2022-07-06T02:02:15.906Z	20.24774933	103
2022-07-06T02:02:20.858Z	20.26310158	105
2022-07-06T02:02:22.760Z	20.12813377	106
2022-07-06T02:02:30.066Z	20.27553177	104
2022-07-06T02:02:30.905Z	20.24779892	103
2022-07-06T02:02:35.865Z	20.3072319	105
2022-07-06T02:02:37.750Z	20.13323593	106
2022-07-06T02:02:45.055Z	20.27284431	104
2022-07-06T02:02:45.903Z	20.25020981	103
2022-07-06T02:02:50.856Z	20.34560966	105
2022-07-06T02:02:52.770Z	20.13912201	106
2022-07-06T02:03:00.051Z	20.27077293	104
2022-07-06T02:03:00.908Z	20.25053596	103
2022-07-06T02:03:05.863Z	20.38923836	105
2022-07-06T02:03:07.750Z	20.13807106	106
2022-07-06T02:03:15.060Z	20.26911354	104
2022-07-06T02:03:15.905Z	20.2499733	103
2022-07-06T02:03:20.857Z	20.41454697	105
2022-07-06T02:03:22.756Z	20.13292122	106
2022-07-06T02:03:30.067Z	20.27034378	104
2022-07-06T02:03:30.907Z	20.2514267	103
2022-07-06T02:03:35.865Z	20.43152809	105
2022-07-06T02:03:37.756Z	20.12956429	106
2022-07-06T02:03:45.055Z	20.27503395	104
2022-07-06T02:03:45.905Z	20.25191307	103
2022-07-06T02:03:50.858Z	20.4473877	105
2022-07-06T02:03:52.759Z	20.11791611	106
2022-07-06T02:04:00.048Z	20.27830696	104
2022-07-06T02:04:00.909Z	20.25164795	103
2022-07-06T02:04:05.866Z	20.4775486	105
2022-07-06T02:04:07.753Z	20.10627174	106
2022-07-06T02:04:15.058Z	20.27722359	104
2022-07-06T02:04:15.907Z	20.25230598	103
2022-07-06T02:04:20.858Z	20.49396896	105
2022-07-06T02:04:22.760Z	20.09860611	106
2022-07-06T02:04:30.057Z	20.27698135	104
2022-07-06T02:04:30.914Z	20.25486183	103
2022-07-06T02:04:35.868Z	20.51225281	105
2022-07-06T02:04:37.765Z	20.10117149	106
2022-07-06T02:04:45.059Z	20.27862549	104
2022-07-06T02:04:45.907Z	20.25603867	103
2022-07-06T02:04:50.860Z	20.51991463	105
2022-07-06T02:04:52.760Z	20.11215782	106
2022-07-06T02:05:00.058Z	20.28053474	104
2022-07-06T02:05:00.911Z	20.25715065	103
2022-07-06T02:05:05.873Z	20.53096771	105
2022-07-06T02:05:07.759Z	20.11935616	106
2022-07-06T02:05:15.066Z	20.28015518	104
2022-07-06T02:05:15.908Z	20.25708961	103
2022-07-06T02:05:20.860Z	20.53410721	105
2022-07-06T02:05:22.756Z	20.12049484	106
2022-07-06T02:05:30.060Z	20.2827816	104
2022-07-06T02:05:30.912Z	20.25642967	103
2022-07-06T02:05:36.065Z	20.53719521	105
2022-07-06T02:05:37.757Z	20.11812019	106
2022-07-06T02:05:45.055Z	20.28369331	104
2022-07-06T02:05:45.916Z	20.25350189	103
2022-07-06T02:05:50.860Z	20.53746223	105
2022-07-06T02:05:52.752Z	20.11573792	106
2022-07-06T02:06:00.052Z	20.28525543	104
2022-07-06T02:06:00.910Z	20.25406837	103
2022-07-06T02:06:05.859Z	20.54088974	105
2022-07-06T02:06:07.752Z	20.11538506	106
2022-07-06T02:06:15.060Z	20.28289604	104
2022-07-06T02:06:15.906Z	20.25617599	103
2022-07-06T02:06:20.862Z	20.54646111	105
2022-07-06T02:06:22.759Z	20.1194191	106
2022-07-06T02:06:30.060Z	20.28285408	104
2022-07-06T02:06:30.902Z	20.25774574	103
2022-07-06T02:06:35.855Z	20.549263	105
2022-07-06T02:06:37.755Z	20.12410164	106
2022-07-06T02:06:45.050Z	20.28449821	104
2022-07-06T02:06:45.910Z	20.25835609	103
2022-07-06T02:06:50.864Z	20.55326462	105
2022-07-06T02:06:52.767Z	20.12805748	106
2022-07-06T02:07:00.052Z	20.28381348	104
2022-07-06T02:07:00.907Z	20.25793266	103
2022-07-06T02:07:05.856Z	20.55519867	105
2022-07-06T02:07:07.754Z	20.13284111	106
2022-07-06T02:07:15.057Z	20.28403854	104
2022-07-06T02:07:15.909Z	20.25737572	103
2022-07-06T02:07:20.913Z	20.5623703	105
2022-07-06T02:07:22.759Z	20.13910484	106
2022-07-06T02:07:30.057Z	20.28407288	104
2022-07-06T02:07:30.909Z	20.25845909	103
2022-07-06T02:07:35.857Z	20.56693268	105
2022-07-06T02:07:37.777Z	20.14040375	106
2022-07-06T02:07:45.054Z	20.2825222	104
2022-07-06T02:07:45.908Z	20.25816536	103
2022-07-06T02:07:50.853Z	20.57356262	105
2022-07-06T02:07:52.754Z	20.13373566	106
2022-07-06T02:08:00.049Z	20.28336143	104
2022-07-06T02:08:00.912Z	20.25788307	103
2022-07-06T02:08:05.858Z	20.57694244	105
2022-07-06T02:08:07.767Z	20.12350082	106
2022-07-06T02:08:15.054Z	20.28322029	104
2022-07-06T02:08:15.906Z	20.25948715	103
2022-07-06T02:08:20.853Z	20.5783062	105
2022-07-06T02:08:22.761Z	20.12209129	106
2022-07-06T02:08:30.051Z	20.28205299	104
2022-07-06T02:08:30.912Z	20.25969124	103
2022-07-06T02:08:35.858Z	20.58310318	105
2022-07-06T02:08:37.758Z	20.12482643	106
2022-07-06T02:08:45.061Z	20.28225899	104
2022-07-06T02:08:45.925Z	20.2606926	103
2022-07-06T02:08:50.852Z	20.58605957	105
2022-07-06T02:08:52.758Z	20.13122559	106
2022-07-06T02:09:00.048Z	20.28107834	104
2022-07-06T02:09:00.909Z	20.26226044	103
2022-07-06T02:09:05.863Z	20.59145927	105
2022-07-06T02:09:07.756Z	20.13700104	106
2022-07-06T02:09:15.059Z	20.28015327	104
2022-07-06T02:09:15.907Z	20.2624836	103
2022-07-06T02:09:20.855Z	20.59328651	105
2022-07-06T02:09:22.757Z	20.1428318	106
2022-07-06T02:09:30.056Z	20.28092194	104
2022-07-06T02:09:30.907Z	20.26366425	103
2022-07-06T02:09:35.864Z	20.59806061	105
2022-07-06T02:09:37.757Z	20.15080452	106
2022-07-06T02:09:45.052Z	20.28149414	104
2022-07-06T02:09:45.913Z	20.26311302	103
2022-07-06T02:09:50.867Z	20.60269737	105
2022-07-06T02:09:52.755Z	20.14687729	106
2022-07-06T02:10:00.056Z	20.27944946	104
2022-07-06T02:10:00.910Z	20.26335335	103
2022-07-06T02:10:05.860Z	20.60425377	105
2022-07-06T02:10:07.761Z	20.13924599	106
2022-07-06T02:10:15.066Z	20.2820015	104
2022-07-06T02:10:15.907Z	20.26473427	103
2022-07-06T02:10:20.855Z	20.6076889	105
2022-07-06T02:10:22.758Z	20.13098907	106
2022-07-06T02:10:30.183Z	20.2836132	104
2022-07-06T02:10:30.907Z	20.26316643	103
2022-07-06T02:10:35.860Z	20.61197662	105
2022-07-06T02:10:37.764Z	20.1299324	106
2022-07-06T02:10:45.051Z	20.28423691	104
2022-07-06T02:10:45.907Z	20.26314545	103
2022-07-06T02:10:50.854Z	20.61301041	105
2022-07-06T02:10:52.753Z	20.13332176	106
2022-07-06T02:11:00.071Z	20.2897625	104
2022-07-06T02:11:00.909Z	20.264328	103
2022-07-06T02:11:05.860Z	20.61326408	105
2022-07-06T02:11:07.757Z	20.13744736	106
2022-07-06T02:11:15.057Z	20.28962326	104
2022-07-06T02:11:15.910Z	20.26402664	103
2022-07-06T02:11:20.854Z	20.61243248	105
2022-07-06T02:11:22.751Z	20.14672089	106
2022-07-06T02:11:30.050Z	20.28821182	104
2022-07-06T02:11:30.909Z	20.26397133	103
2022-07-06T02:11:35.860Z	20.61293221	105
2022-07-06T02:11:37.754Z	20.15491676	106
2022-07-06T02:11:45.059Z	20.2885685	104
2022-07-06T02:11:45.910Z	20.26552773	103
2022-07-06T02:11:50.854Z	20.6130619	105
2022-07-06T02:11:52.757Z	20.15794182	106
2022-07-06T02:12:00.054Z	20.29076385	104
2022-07-06T02:12:00.905Z	20.26700783	103
2022-07-06T02:12:05.863Z	20.61214066	105
2022-07-06T02:12:07.753Z	20.15485001	106
2022-07-06T02:12:15.054Z	20.28986549	104
2022-07-06T02:12:15.912Z	20.26698685	103
2022-07-06T02:12:20.855Z	20.6151123	105
2022-07-06T02:12:22.766Z	20.14807701	106
2022-07-06T02:12:30.064Z	20.28701782	104
2022-07-06T02:12:30.908Z	20.26756096	103
2022-07-06T02:12:35.861Z	20.61592674	105
2022-07-06T02:12:37.753Z	20.13863754	106
2022-07-06T02:12:45.054Z	20.28956985	104
2022-07-06T02:12:45.912Z	20.2689743	103
2022-07-06T02:12:50.871Z	20.61701775	105
2022-07-06T02:12:52.759Z	20.13576508	106
2022-07-06T02:13:00.064Z	20.2896843	104
2022-07-06T02:13:00.905Z	20.26920509	103
2022-07-06T02:13:05.861Z	20.61518669	105
2022-07-06T02:13:07.751Z	20.13791275	106
2022-07-06T02:13:15.061Z	20.28910065	104
2022-07-06T02:13:15.916Z	20.26686478	103
2022-07-06T02:13:20.855Z	20.61403275	105
2022-07-06T02:13:22.770Z	20.14200211	106
2022-07-06T02:13:30.060Z	20.29178047	104
2022-07-06T02:13:30.913Z	20.26731873	103
2022-07-06T02:13:35.864Z	20.61333656	105
2022-07-06T02:13:37.754Z	20.15215302	106
2022-07-06T02:13:45.049Z	20.29461288	104
2022-07-06T02:13:45.907Z	20.26736832	103
2022-07-06T02:13:50.855Z	20.61287308	105
2022-07-06T02:13:52.749Z	20.15505981	106
2022-07-06T02:14:00.065Z	20.29591179	104
2022-07-06T02:14:00.907Z	20.2697773	103
2022-07-06T02:14:05.863Z	20.61382675	105
2022-07-06T02:14:07.753Z	20.15579987	106
2022-07-06T02:14:15.068Z	20.2933197	104
2022-07-06T02:14:15.912Z	20.27204323	103
2022-07-06T02:14:20.856Z	20.61337852	105
2022-07-06T02:14:22.760Z	20.15285683	106
2022-07-06T02:14:30.044Z	20.29048538	104
2022-07-06T02:14:30.914Z	20.27288818	103
2022-07-06T02:14:36.072Z	20.61117935	105
2022-07-06T02:14:37.754Z	20.14559937	106
2022-07-06T02:14:45.052Z	20.29259872	104
2022-07-06T02:14:45.907Z	20.27231979	103
2022-07-06T02:14:50.856Z	20.61215591	105
2022-07-06T02:14:52.758Z	20.13890839	106
2022-07-06T02:15:00.055Z	20.29364586	104
2022-07-06T02:15:00.902Z	20.27265549	103
2022-07-06T02:15:05.864Z	20.61268806	105
2022-07-06T02:15:07.760Z	20.14112663	106
2022-07-06T02:15:15.051Z	20.29608536	104
2022-07-06T02:15:15.906Z	20.27214432	103
2022-07-06T02:15:20.856Z	20.61239815	105
2022-07-06T02:15:22.766Z	20.14422417	106
2022-07-06T02:15:30.054Z	20.29816246	104
2022-07-06T02:15:30.908Z	20.2719326	103
2022-07-06T02:15:35.852Z	20.61125946	105
2022-07-06T02:15:37.755Z	20.14596176	106
2022-07-06T02:15:45.062Z	20.29705811	104
2022-07-06T02:15:45.906Z	20.27357292	103
2022-07-06T02:15:50.857Z	20.61026001	105
2022-07-06T02:15:52.754Z	20.1544075	106
2022-07-06T02:16:00.058Z	20.29541588	104
2022-07-06T02:16:00.908Z	20.27435875	103
2022-07-06T02:16:05.867Z	20.60998917	105
2022-07-06T02:16:07.756Z	20.16095924	106
2022-07-06T02:16:15.065Z	20.2965374	104
2022-07-06T02:16:15.910Z	20.27401352	103
2022-07-06T02:16:20.922Z	20.6090107	105
2022-07-06T02:16:22.750Z	20.15958214	106
2022-07-06T02:16:30.055Z	20.2972641	104
2022-07-06T02:16:30.920Z	20.27392387	103
2022-07-06T02:16:35.851Z	20.60748482	105
2022-07-06T02:16:37.759Z	20.15423584	106
2022-07-06T02:16:45.057Z	20.29665184	104
2022-07-06T02:16:45.902Z	20.27448273	103
2022-07-06T02:16:50.858Z	20.60892868	105
2022-07-06T02:16:52.756Z	20.14821053	106
2022-07-06T02:17:00.066Z	20.29669762	104
2022-07-06T02:17:00.906Z	20.27438545	103
2022-07-06T02:17:05.855Z	20.60678291	105
2022-07-06T02:17:07.757Z	20.14180565	106
2022-07-06T02:17:15.057Z	20.29351044	104
2022-07-06T02:17:15.909Z	20.2764492	103
2022-07-06T02:17:20.858Z	20.60613632	105
2022-07-06T02:17:22.754Z	20.13963699	106
2022-07-06T02:17:30.057Z	20.29312134	104
2022-07-06T02:17:30.904Z	20.27576256	103
2022-07-06T02:17:35.852Z	20.60507202	105
2022-07-06T02:17:37.757Z	20.143116	106
2022-07-06T02:17:45.275Z	20.29413414	104
2022-07-06T02:17:45.907Z	20.27363014	103
2022-07-06T02:17:50.859Z	20.60617447	105
2022-07-06T02:17:52.756Z	20.14886093	106
2022-07-06T02:18:00.047Z	20.29364204	104
2022-07-06T02:18:00.907Z	20.27249336	103
2022-07-06T02:18:05.852Z	20.60694695	105
2022-07-06T02:18:07.761Z	20.15712929	106
2022-07-06T02:18:15.070Z	20.29851532	104
2022-07-06T02:18:15.906Z	20.27484703	103
2022-07-06T02:18:20.859Z	20.6032505	105
2022-07-06T02:18:22.752Z	20.16167068	106
2022-07-06T02:18:30.059Z	20.30065155	104
2022-07-06T02:18:30.907Z	20.27476692	103
2022-07-06T02:18:35.853Z	20.60274506	105
2022-07-06T02:18:37.756Z	20.16264725	106
2022-07-06T02:18:45.062Z	20.29886436	104
2022-07-06T02:18:45.908Z	20.27612305	103
2022-07-06T02:18:50.860Z	20.6020813	105
2022-07-06T02:18:52.751Z	20.1553936	106
2022-07-06T02:19:00.056Z	20.29798126	104
2022-07-06T02:19:00.907Z	20.27552795	103
2022-07-06T02:19:05.855Z	20.60233688	105
2022-07-06T02:19:07.759Z	20.14331055	106
2022-07-06T02:19:15.062Z	20.29973412	104
2022-07-06T02:19:15.916Z	20.2736454	103
2022-07-06T02:19:20.860Z	20.60312653	105
2022-07-06T02:19:22.752Z	20.13866806	106
2022-07-06T02:19:30.123Z	20.30010414	104
2022-07-06T02:19:30.921Z	20.27265549	103
2022-07-06T02:19:35.854Z	20.6032238	105
2022-07-06T02:19:37.755Z	20.13989449	106
2022-07-06T02:19:45.062Z	20.29893303	104
2022-07-06T02:19:45.906Z	20.27206421	103
2022-07-06T02:19:50.860Z	20.60344315	105
2022-07-06T02:19:52.755Z	20.14755249	106
2022-07-06T02:20:00.051Z	20.29717445	104
2022-07-06T02:20:00.908Z	20.27313614	103
2022-07-06T02:20:05.853Z	20.60096931	105
2022-07-06T02:20:07.762Z	20.15196419	106
2022-07-06T02:20:15.066Z	20.29651833	104
2022-07-06T02:20:15.911Z	20.27488899	103
2022-07-06T02:20:20.860Z	20.60041237	105
2022-07-06T02:20:22.750Z	20.15433502	106
2022-07-06T02:20:30.069Z	20.29412651	104
2022-07-06T02:20:30.913Z	20.27471161	103
2022-07-06T02:20:35.855Z	20.60123253	105
2022-07-06T02:20:37.759Z	20.15630913	106
2022-07-06T02:20:45.058Z	20.29327393	104
2022-07-06T02:20:45.909Z	20.27409172	103
2022-07-06T02:20:50.861Z	20.60113525	105
2022-07-06T02:20:52.754Z	20.15695381	106
2022-07-06T02:21:00.062Z	20.29494858	104
2022-07-06T02:21:00.909Z	20.27401161	103
2022-07-06T02:21:05.855Z	20.60135651	105
2022-07-06T02:21:07.758Z	20.1487236	106
2022-07-06T02:21:15.061Z	20.2959137	104
2022-07-06T02:21:15.910Z	20.27427864	103
2022-07-06T02:21:20.861Z	20.60003662	105
2022-07-06T02:21:22.754Z	20.14953041	106
2022-07-06T02:21:30.062Z	20.2953949	104
2022-07-06T02:21:30.909Z	20.27489281	103
2022-07-06T02:21:35.855Z	20.5999527	105
2022-07-06T02:21:37.759Z	20.15542603	106
2022-07-06T02:21:45.054Z	20.29665756	104
2022-07-06T02:21:45.916Z	20.27552414	103
2022-07-06T02:21:50.862Z	20.60182953	105
2022-07-06T02:21:52.757Z	20.15638351	106
2022-07-06T02:22:00.059Z	20.29816246	104
2022-07-06T02:22:00.908Z	20.27504921	103
2022-07-06T02:22:05.855Z	20.60420227	105
2022-07-06T02:22:07.757Z	20.15057755	106
2022-07-06T02:22:15.049Z	20.29858208	104
2022-07-06T02:22:15.904Z	20.2743969	103
2022-07-06T02:22:20.862Z	20.60251999	105
2022-07-06T02:22:22.754Z	20.15337753	106
2022-07-06T02:22:30.055Z	20.29885483	104
2022-07-06T02:22:30.901Z	20.27473068	103
2022-07-06T02:22:35.857Z	20.6017437	105
2022-07-06T02:22:37.756Z	20.15794945	106
2022-07-06T02:22:45.054Z	20.30006599	104
2022-07-06T02:22:45.906Z	20.27492714	103
2022-07-06T02:22:50.864Z	20.60342026	105
2022-07-06T02:22:52.756Z	20.16048431	106
2022-07-06T02:23:00.063Z	20.29888153	104
2022-07-06T02:23:00.904Z	20.2771492	103
2022-07-06T02:23:05.855Z	20.60482979	105
2022-07-06T02:23:07.759Z	20.15711021	106
2022-07-06T02:23:15.058Z	20.29910278	104
2022-07-06T02:23:15.901Z	20.28079987	103
2022-07-06T02:23:20.864Z	20.60432434	105
2022-07-06T02:23:22.757Z	20.15176201	106
2022-07-06T02:23:30.059Z	20.30163002	104
2022-07-06T02:23:30.905Z	20.28024864	103
2022-07-06T02:23:36.063Z	20.60437202	105
2022-07-06T02:23:37.756Z	20.14370728	106
2022-07-06T02:23:45.060Z	20.3028717	104
2022-07-06T02:23:45.910Z	20.27832413	103
2022-07-06T02:23:50.865Z	20.60617828	105
2022-07-06T02:23:52.760Z	20.14230156	106
2022-07-06T02:24:00.049Z	20.30156326	104
2022-07-06T02:24:00.915Z	20.27651596	103
2022-07-06T02:24:05.857Z	20.60819626	105
2022-07-06T02:24:07.755Z	20.14488602	106
2022-07-06T02:24:15.058Z	20.29901886	104
2022-07-06T02:24:15.908Z	20.27595139	103
2022-07-06T02:24:20.863Z	20.60815239	105
2022-07-06T02:24:22.756Z	20.15019417	106
2022-07-06T02:24:30.050Z	20.29568481	104
2022-07-06T02:24:30.905Z	20.27710915	103
2022-07-06T02:24:35.856Z	20.60918427	105
2022-07-06T02:24:37.757Z	20.15396309	106
2022-07-06T02:24:45.063Z	20.29653168	104
2022-07-06T02:24:45.916Z	20.28111649	103
2022-07-06T02:24:50.863Z	20.60999489	105
2022-07-06T02:24:52.759Z	20.16090202	106
2022-07-06T02:25:00.067Z	20.29787827	104
2022-07-06T02:25:00.913Z	20.28190804	103
2022-07-06T02:25:05.856Z	20.61191559	105
2022-07-06T02:25:07.754Z	20.16358376	106
2022-07-06T02:25:15.053Z	20.29802322	104
2022-07-06T02:25:15.908Z	20.28034401	103
2022-07-06T02:25:20.914Z	20.61255455	105
2022-07-06T02:25:22.751Z	20.16405487	106
2022-07-06T02:25:30.060Z	20.2983799	104
2022-07-06T02:25:30.909Z	20.2798214	103
2022-07-06T02:25:35.858Z	20.61338997	105
2022-07-06T02:25:37.758Z	20.1593647	106
2022-07-06T02:25:45.052Z	20.29663086	104
2022-07-06T02:25:45.920Z	20.27934837	103
2022-07-06T02:25:50.865Z	20.61409569	105
2022-07-06T02:25:52.759Z	20.15402985	106
2022-07-06T02:26:00.058Z	20.29807281	104
2022-07-06T02:26:00.915Z	20.27863884	103
2022-07-06T02:26:05.856Z	20.61500931	105
2022-07-06T02:26:07.758Z	20.14580917	106
2022-07-06T02:26:15.054Z	20.29616928	104
2022-07-06T02:26:15.909Z	20.27858162	103
2022-07-06T02:26:20.862Z	20.61419487	105
2022-07-06T02:26:22.759Z	20.14510155	106
2022-07-06T02:26:30.055Z	20.29295349	104
2022-07-06T02:26:30.927Z	20.28018188	103
2022-07-06T02:26:35.856Z	20.61321259	105
2022-07-06T02:26:37.761Z	20.15120125	106
2022-07-06T02:26:45.286Z	20.29242897	104
2022-07-06T02:26:45.908Z	20.28182793	103
2022-07-06T02:26:50.864Z	20.61386871	105
2022-07-06T02:26:52.757Z	20.16059685	106
2022-07-06T02:27:00.073Z	20.29352379	104
2022-07-06T02:27:00.915Z	20.28302383	103
2022-07-06T02:27:05.856Z	20.61565018	105
2022-07-06T02:27:07.756Z	20.16584587	106
2022-07-06T02:27:15.061Z	20.29328346	104
2022-07-06T02:27:15.907Z	20.28194427	103
2022-07-06T02:27:20.863Z	20.61647606	105
2022-07-06T02:27:22.759Z	20.16998672	106
2022-07-06T02:27:30.056Z	20.29359436	104
2022-07-06T02:27:30.906Z	20.28154945	103
2022-07-06T02:27:35.856Z	20.61698723	105
2022-07-06T02:27:37.752Z	20.16994667	106
2022-07-06T02:27:45.041Z	20.29151726	104
2022-07-06T02:27:45.919Z	20.28184509	103
2022-07-06T02:27:50.865Z	20.6187458	105
2022-07-06T02:27:52.756Z	20.16012001	106
2022-07-06T02:28:00.052Z	20.29312515	104
2022-07-06T02:28:00.910Z	20.28256035	103
2022-07-06T02:28:05.856Z	20.61888885	105
2022-07-06T02:28:07.757Z	20.15251923	106
2022-07-06T02:28:15.056Z	20.29694939	104
2022-07-06T02:28:15.907Z	20.28252792	103
2022-07-06T02:28:20.850Z	20.61857033	105
2022-07-06T02:28:22.755Z	20.15076256	106
2022-07-06T02:28:30.130Z	20.30064011	104
2022-07-06T02:28:30.910Z	20.28185654	103
2022-07-06T02:28:35.859Z	20.61835861	105
2022-07-06T02:28:37.759Z	20.15185738	106
2022-07-06T02:28:45.068Z	20.3015995	104
2022-07-06T02:28:45.921Z	20.27984238	103
2022-07-06T02:28:50.855Z	20.61717224	105
2022-07-06T02:28:52.759Z	20.15620804	106
2022-07-06T02:29:00.047Z	20.3018856	104
2022-07-06T02:29:00.910Z	20.27979088	103
2022-07-06T02:29:05.859Z	20.61860275	105
2022-07-06T02:29:07.757Z	20.16366005	106
2022-07-06T02:29:15.054Z	20.30632401	104
2022-07-06T02:29:15.913Z	20.28045845	103
2022-07-06T02:29:20.865Z	20.61997223	105
2022-07-06T02:29:22.754Z	20.16771126	106
2022-07-06T02:29:30.065Z	20.30885315	104
2022-07-06T02:29:30.902Z	20.28112411	103
2022-07-06T02:29:35.858Z	20.62110138	105
2022-07-06T02:29:37.762Z	20.17193222	106
2022-07-06T02:29:45.054Z	20.31053734	104
2022-07-06T02:29:45.902Z	20.28183174	103
2022-07-06T02:29:50.866Z	20.62160873	105
2022-07-06T02:29:52.758Z	20.16908264	106
2022-07-06T02:30:00.043Z	20.3104744	104
2022-07-06T02:30:00.909Z	20.28316879	103
2022-07-06T02:30:05.858Z	20.62087822	105
2022-07-06T02:30:07.757Z	20.16415405	106
2022-07-06T02:30:15.047Z	20.31007385	104
2022-07-06T02:30:15.915Z	20.28286362	103
2022-07-06T02:30:20.852Z	20.62322235	105
2022-07-06T02:30:22.757Z	20.15452957	106
2022-07-06T02:30:30.055Z	20.30974579	104
2022-07-06T02:30:30.913Z	20.28367233	103
2022-07-06T02:30:35.857Z	20.62530136	105
2022-07-06T02:30:37.756Z	20.15253258	106
2022-07-06T02:30:45.049Z	20.30993271	104
2022-07-06T02:30:45.906Z	20.28362274	103
2022-07-06T02:30:50.856Z	20.62742615	105
2022-07-06T02:30:52.755Z	20.15540504	106
2022-07-06T02:31:00.054Z	20.30934715	104
2022-07-06T02:31:00.904Z	20.28269768	103
2022-07-06T02:31:05.859Z	20.62884331	105
2022-07-06T02:31:07.761Z	20.15642166	106
2022-07-06T02:31:15.060Z	20.30982018	104
2022-07-06T02:31:15.908Z	20.28421974	103
2022-07-06T02:31:20.856Z	20.62986183	105
2022-07-06T02:31:22.754Z	20.15999794	106
2022-07-06T02:31:30.053Z	20.30950737	104
2022-07-06T02:31:30.907Z	20.28371811	103
2022-07-06T02:31:35.861Z	20.62907982	105
2022-07-06T02:31:37.758Z	20.17056847	106
2022-07-06T02:31:45.049Z	20.31204033	104
2022-07-06T02:31:45.907Z	20.28336525	103
2022-07-06T02:31:50.852Z	20.62794876	105
2022-07-06T02:31:52.760Z	20.17959213	106
2022-07-06T02:32:00.054Z	20.31224823	104
2022-07-06T02:32:00.913Z	20.28519821	103
2022-07-06T02:32:05.860Z	20.62681389	105
2022-07-06T02:32:07.758Z	20.17762947	106
2022-07-06T02:32:15.060Z	20.31091881	104
2022-07-06T02:32:15.913Z	20.2869873	103
2022-07-06T02:32:20.854Z	20.62695885	105
2022-07-06T02:32:22.756Z	20.16332817	106
2022-07-06T02:32:30.046Z	20.3114872	104
2022-07-06T02:32:30.901Z	20.28868675	103
2022-07-06T02:32:36.069Z	20.62784767	105
2022-07-06T02:32:37.753Z	20.15623856	106
2022-07-06T02:32:45.060Z	20.30817223	104
2022-07-06T02:32:45.904Z	20.28874969	103
2022-07-06T02:32:50.854Z	20.62846184	105
2022-07-06T02:32:52.760Z	20.1531086	106
2022-07-06T02:33:00.050Z	20.30992889	104
2022-07-06T02:33:00.905Z	20.2879467	103
2022-07-06T02:33:05.862Z	20.63129234	105
2022-07-06T02:33:07.756Z	20.15211868	106
2022-07-06T02:33:15.072Z	20.31137466	104
2022-07-06T02:33:15.904Z	20.28736305	103
2022-07-06T02:33:20.853Z	20.63139343	105
2022-07-06T02:33:22.758Z	20.15475845	106
2022-07-06T02:33:30.063Z	20.31142235	104
2022-07-06T02:33:30.917Z	20.28865814	103
2022-07-06T02:33:35.860Z	20.63128471	105
2022-07-06T02:33:37.755Z	20.1592598	106
2022-07-06T02:33:45.051Z	20.3089962	104
2022-07-06T02:33:45.911Z	20.28978539	103
2022-07-06T02:33:50.856Z	20.6318531	105
2022-07-06T02:33:52.757Z	20.16646194	106
2022-07-06T02:34:00.061Z	20.31026268	104
2022-07-06T02:34:00.910Z	20.29042625	103
2022-07-06T02:34:05.860Z	20.63119698	105
2022-07-06T02:34:07.756Z	20.16908264	106
2022-07-06T02:34:15.052Z	20.31099701	104
2022-07-06T02:34:15.907Z	20.29125595	103
2022-07-06T02:34:20.919Z	20.62934494	105
2022-07-06T02:34:22.756Z	20.16898346	106
2022-07-06T02:34:30.054Z	20.30948257	104
2022-07-06T02:34:30.911Z	20.2875824	103
2022-07-06T02:34:35.860Z	20.62981224	105
2022-07-06T02:34:37.756Z	20.16324234	106
2022-07-06T02:34:45.072Z	20.31134796	104
2022-07-06T02:34:45.920Z	20.28627014	103
2022-07-06T02:34:50.854Z	20.63395119	105
2022-07-06T02:34:52.756Z	20.15206718	106
2022-07-06T02:35:00.058Z	20.3118248	104
2022-07-06T02:35:00.912Z	20.28826141	103
2022-07-06T02:35:05.863Z	20.63533783	105
2022-07-06T02:35:07.756Z	20.14805031	106
2022-07-06T02:35:15.063Z	20.31315804	104
2022-07-06T02:35:15.906Z	20.2889595	103
2022-07-06T02:35:20.860Z	20.63490868	105
2022-07-06T02:35:22.759Z	20.14994049	106
2022-07-06T02:35:30.053Z	20.31110382	104
2022-07-06T02:35:30.911Z	20.28781891	103
2022-07-06T02:35:35.861Z	20.63555527	105
2022-07-06T02:35:37.757Z	20.15550804	106
2022-07-06T02:35:45.265Z	20.30892944	104
2022-07-06T02:35:45.910Z	20.28690529	103
2022-07-06T02:35:50.855Z	20.63675117	105
2022-07-06T02:35:52.759Z	20.16181564	106
2022-07-06T02:36:00.049Z	20.30809402	104
2022-07-06T02:36:00.914Z	20.28478813	103
2022-07-06T02:36:05.862Z	20.63646889	105
2022-07-06T02:36:07.760Z	20.16957474	106
2022-07-06T02:36:15.055Z	20.30967712	104
2022-07-06T02:36:15.906Z	20.28155136	103
2022-07-06T02:36:20.857Z	20.63713455	105
2022-07-06T02:36:22.757Z	20.17075729	106
2022-07-06T02:36:30.062Z	20.30932808	104
2022-07-06T02:36:30.907Z	20.27911568	103
2022-07-06T02:36:35.862Z	20.63953972	105
2022-07-06T02:36:37.758Z	20.16795349	106
2022-07-06T02:36:45.056Z	20.30916595	104
2022-07-06T02:36:45.913Z	20.27983856	103
2022-07-06T02:36:50.856Z	20.63888931	105
2022-07-06T02:36:52.753Z	20.16512871	106
2022-07-06T02:37:00.062Z	20.30977821	104
2022-07-06T02:37:00.911Z	20.28386116	103
2022-07-06T02:37:05.862Z	20.63803482	105
2022-07-06T02:37:07.759Z	20.15678787	106
2022-07-06T02:37:15.059Z	20.31169128	104
2022-07-06T02:37:15.905Z	20.28637505	103
2022-07-06T02:37:20.857Z	20.64066505	105
2022-07-06T02:37:22.757Z	20.15154457	106
2022-07-06T02:37:30.106Z	20.31018257	104
2022-07-06T02:37:30.908Z	20.28474236	103
2022-07-06T02:37:35.863Z	20.64293861	105
2022-07-06T02:37:37.758Z	20.15375137	106
2022-07-06T02:37:45.050Z	20.31050682	104
2022-07-06T02:37:45.923Z	20.28406143	103
2022-07-06T02:37:50.856Z	20.64266396	105
2022-07-06T02:37:52.754Z	20.15711784	106
2022-07-06T02:38:00.067Z	20.3104496	104
2022-07-06T02:38:00.902Z	20.28517914	103
2022-07-06T02:38:05.851Z	20.64465904	105
2022-07-06T02:38:07.757Z	20.15990067	106
2022-07-06T02:38:15.050Z	20.311903	104
2022-07-06T02:38:15.905Z	20.28761292	103
2022-07-06T02:38:20.872Z	20.64354324	105
2022-07-06T02:38:22.756Z	20.16840363	106
2022-07-06T02:38:30.060Z	20.31271553	104
2022-07-06T02:38:30.907Z	20.28665543	103
2022-07-06T02:38:35.864Z	20.64388657	105
2022-07-06T02:38:37.753Z	20.1717968	106
2022-07-06T02:38:45.052Z	20.31535149	104
2022-07-06T02:38:45.910Z	20.28843498	103
2022-07-06T02:38:50.859Z	20.64588165	105
2022-07-06T02:38:52.759Z	20.17026138	106
2022-07-06T02:39:00.051Z	20.31795692	104
2022-07-06T02:39:00.913Z	20.28824615	103
2022-07-06T02:39:05.866Z	20.64650345	105
2022-07-06T02:39:07.757Z	20.1654892	106
2022-07-06T02:39:15.062Z	20.3152523	104
2022-07-06T02:39:15.910Z	20.28631592	103
2022-07-06T02:39:20.860Z	20.64793015	105
2022-07-06T02:39:22.762Z	20.15884209	106
2022-07-06T02:39:30.056Z	20.31326485	104
2022-07-06T02:39:30.910Z	20.2853775	103
2022-07-06T02:39:35.877Z	20.64890099	105
2022-07-06T02:39:37.764Z	20.15261841	106
2022-07-06T02:39:45.059Z	20.31566811	104
2022-07-06T02:39:45.924Z	20.28715515	103
2022-07-06T02:39:50.857Z	20.64992142	105
2022-07-06T02:39:52.759Z	20.153965	106
2022-07-06T02:40:00.049Z	20.31547356	104
2022-07-06T02:40:00.904Z	20.28887939	103
2022-07-06T02:40:05.852Z	20.65191269	105
2022-07-06T02:40:07.754Z	20.15678215	106
2022-07-06T02:40:15.057Z	20.31277657	104
2022-07-06T02:40:15.927Z	20.2871685	103
2022-07-06T02:40:20.858Z	20.6546402	105
2022-07-06T02:40:22.757Z	20.16386223	106
2022-07-06T02:40:30.048Z	20.31062889	104
2022-07-06T02:40:30.908Z	20.28728294	103
2022-07-06T02:40:35.851Z	20.65921021	105
2022-07-06T02:40:37.756Z	20.17030907	106
2022-07-06T02:40:45.059Z	20.31093025	104
2022-07-06T02:40:45.912Z	20.28770447	103
2022-07-06T02:40:50.858Z	20.66571808	105
2022-07-06T02:40:52.757Z	20.17158127	106
2022-07-06T02:41:00.062Z	20.3114357	104
2022-07-06T02:41:00.902Z	20.28549385	103
2022-07-06T02:41:05.853Z	20.67168427	105
2022-07-06T02:41:07.762Z	20.16893196	106
2022-07-06T02:41:15.053Z	20.30880547	104
2022-07-06T02:41:15.905Z	20.28630829	103
2022-07-06T02:41:20.859Z	20.67912102	105
2022-07-06T02:41:22.750Z	20.16184998	106
2022-07-06T02:41:30.059Z	20.30823517	104
2022-07-06T02:41:30.910Z	20.28629684	103
2022-07-06T02:41:36.076Z	20.68934631	105
2022-07-06T02:41:37.752Z	20.15560913	106
2022-07-06T02:41:45.050Z	20.30944061	104
2022-07-06T02:41:45.905Z	20.28600883	103
2022-07-06T02:41:50.865Z	20.7023468	105
2022-07-06T02:41:52.758Z	20.15301704	106
2022-07-06T02:42:00.055Z	20.31206703	104
2022-07-06T02:42:00.908Z	20.28609085	103
2022-07-06T02:42:05.854Z	20.71286583	105
2022-07-06T02:42:07.758Z	20.15394402	106
2022-07-06T02:42:15.051Z	20.31264877	104
2022-07-06T02:42:15.916Z	20.28862953	103
2022-07-06T02:42:20.859Z	20.7291832	105
2022-07-06T02:42:22.758Z	20.15896225	106
2022-07-06T02:42:30.057Z	20.31435394	104
2022-07-06T02:42:30.910Z	20.28990364	103
2022-07-06T02:42:35.853Z	20.73864746	105
2022-07-06T02:42:37.756Z	20.16533089	106
2022-07-06T02:42:45.065Z	20.31550026	104
2022-07-06T02:42:45.903Z	20.29070663	103
2022-07-06T02:42:50.862Z	20.7541275	105
2022-07-06T02:42:52.761Z	20.16939163	106
2022-07-06T02:43:00.052Z	20.31692123	104
2022-07-06T02:43:00.909Z	20.28960991	103
2022-07-06T02:43:05.853Z	20.76699066	105
2022-07-06T02:43:07.759Z	20.17059135	106
2022-07-06T02:43:15.058Z	20.31686401	104
2022-07-06T02:43:15.901Z	20.28876495	103
2022-07-06T02:43:20.944Z	20.78592682	105
2022-07-06T02:43:22.759Z	20.16926956	106
2022-07-06T02:43:30.059Z	20.31802559	104
2022-07-06T02:43:30.909Z	20.28879929	103
2022-07-06T02:43:35.854Z	20.79659843	105
2022-07-06T02:43:37.756Z	20.16531944	106
2022-07-06T02:43:45.059Z	20.31995583	104
2022-07-06T02:43:45.909Z	20.28766441	103
2022-07-06T02:43:50.861Z	20.80843163	105
2022-07-06T02:43:52.761Z	20.16014671	106
2022-07-06T02:44:00.068Z	20.32131386	104
2022-07-06T02:44:00.906Z	20.28628349	103
2022-07-06T02:44:05.855Z	20.82307243	105
2022-07-06T02:44:07.761Z	20.15801048	106
2022-07-06T02:44:15.055Z	20.3205204	104
2022-07-06T02:44:15.906Z	20.2894001	103
2022-07-06T02:44:20.874Z	20.83145714	105
2022-07-06T02:44:22.761Z	20.15670586	106
2022-07-06T02:44:30.064Z	20.32053566	104
2022-07-06T02:44:30.910Z	20.29270744	103
2022-07-06T02:44:35.854Z	20.83954811	105
2022-07-06T02:44:37.757Z	20.16301918	106
2022-07-06T02:44:45.201Z	20.32300758	104
2022-07-06T02:44:45.905Z	20.29286575	103
2022-07-06T02:44:50.862Z	20.84687805	105
2022-07-06T02:44:52.757Z	20.16978073	106
2022-07-06T02:45:00.161Z	20.32593918	104
2022-07-06T02:45:00.929Z	20.29489326	103
2022-07-06T02:45:05.857Z	20.85635376	105
2022-07-06T02:45:07.753Z	20.17682266	106
2022-07-06T02:45:15.053Z	20.32648468	104
2022-07-06T02:45:15.912Z	20.29630089	103
2022-07-06T02:45:20.862Z	20.86240196	105
2022-07-06T02:45:22.754Z	20.1810627	106
2022-07-06T02:45:30.059Z	20.32615089	104
2022-07-06T02:45:30.902Z	20.29897118	103
2022-07-06T02:45:35.855Z	20.8692646	105
2022-07-06T02:45:45.062Z	20.32795525	104
2022-07-06T02:45:45.903Z	20.29942513	103
2022-07-06T02:45:50.862Z	20.87435722	105
2022-07-06T02:45:52.754Z	20.17663002	106
2022-07-06T02:46:00.056Z	20.32970619	104
2022-07-06T02:46:00.908Z	20.29929543	103
2022-07-06T02:46:05.856Z	20.87984467	105
2022-07-06T02:46:07.766Z	20.17282295	106
2022-07-06T02:46:15.052Z	20.32980728	104
2022-07-06T02:46:15.906Z	20.29871368	103
2022-07-06T02:46:20.865Z	20.88388252	105
[truncated: 171,275 more rows]
