# Supplementary material for: Accelerated Adaptive Laboratory Evolution by Automated Repeated Batch Processes in Parallelized Bioreactors
Source: Microorganisms. 2023 Jan 20;11(2):275. doi: 10.3390/microorganisms11020275 (PMC9965177; doi:10.3390/microorganisms11020275)
Supplement: Supplementary file 1 [file microorganisms-11-00275-s001.zip › jupyter_supplement/analysis/raw_data/ALE_V_5/Offgas_CO2.csv]

time	data_acquisition.CO2	job
2022-07-06T00:41:15.306Z	1.024045706	104
2022-07-06T00:41:16.023Z	1.048472047	103
2022-07-06T00:41:20.895Z	0.923522532	105
2022-07-06T00:41:22.813Z	1.03859055	106
2022-07-06T00:41:30.054Z	1.025179744	104
2022-07-06T00:41:35.857Z	0.927250564	105
2022-07-06T00:41:45.067Z	1.013556361	104
2022-07-06T00:41:45.906Z	0.942954183	103
2022-07-06T00:41:50.856Z	0.928974867	105
2022-07-06T00:41:52.749Z	1.042029262	106
2022-07-06T00:42:00.054Z	1.011934996	104
2022-07-06T00:42:00.908Z	0.947194696	103
2022-07-06T00:42:05.850Z	0.9303599	105
2022-07-06T00:42:07.750Z	1.053137898	106
2022-07-06T00:42:15.059Z	1.017192483	104
2022-07-06T00:42:15.906Z	0.955487788	103
2022-07-06T00:42:20.857Z	0.932207227	105
2022-07-06T00:42:22.756Z	1.057254076	106
2022-07-06T00:42:30.051Z	1.017181396	104
2022-07-06T00:42:30.910Z	0.956245065	103
2022-07-06T00:42:35.850Z	0.934501231	105
2022-07-06T00:42:37.759Z	1.059467912	106
2022-07-06T00:42:45.043Z	1.014509439	104
2022-07-06T00:42:45.908Z	0.952082336	103
2022-07-06T00:42:50.857Z	0.935638189	105
2022-07-06T00:42:52.752Z	1.057318449	106
2022-07-06T00:43:00.052Z	1.011440039	104
2022-07-06T00:43:00.910Z	0.953980386	103
2022-07-06T00:43:05.852Z	0.941505075	105
2022-07-06T00:43:07.763Z	1.056753874	106
2022-07-06T00:43:15.061Z	1.009863973	104
2022-07-06T00:43:15.901Z	0.953911126	103
2022-07-06T00:43:20.858Z	0.946166277	105
2022-07-06T00:43:22.756Z	1.057836771	106
2022-07-06T00:43:30.063Z	1.008129716	104
2022-07-06T00:43:30.906Z	0.954471767	103
2022-07-06T00:43:35.851Z	0.94921571	105
2022-07-06T00:43:37.754Z	1.061151624	106
2022-07-06T00:43:45.055Z	1.011608601	104
2022-07-06T00:43:45.906Z	0.9548347	103
2022-07-06T00:43:50.865Z	0.950771809	105
2022-07-06T00:43:52.752Z	1.058888316	106
2022-07-06T00:44:00.188Z	1.009192109	104
2022-07-06T00:44:00.905Z	0.956064403	103
2022-07-06T00:44:05.867Z	0.951266229	105
2022-07-06T00:44:07.760Z	1.060021877	106
2022-07-06T00:44:15.051Z	1.003152728	104
2022-07-06T00:44:15.911Z	0.954773963	103
2022-07-06T00:44:20.860Z	0.949617028	105
2022-07-06T00:44:22.750Z	1.062448382	106
2022-07-06T00:44:30.046Z	1.004412174	104
2022-07-06T00:44:30.904Z	0.958801448	103
2022-07-06T00:44:36.076Z	0.944639623	105
2022-07-06T00:44:37.755Z	1.064954162	106
2022-07-06T00:44:45.052Z	1.004468322	104
2022-07-06T00:44:45.911Z	0.960815072	103
2022-07-06T00:44:50.860Z	0.939590037	105
2022-07-06T00:44:52.750Z	1.067200661	106
2022-07-06T00:45:00.055Z	1.002080798	104
2022-07-06T00:45:00.914Z	0.960440099	103
2022-07-06T00:45:05.853Z	0.939726949	105
2022-07-06T00:45:07.750Z	1.068340778	106
2022-07-06T00:45:15.049Z	1.003153563	104
2022-07-06T00:45:15.908Z	0.959875584	103
2022-07-06T00:45:20.861Z	0.939848959	105
2022-07-06T00:45:22.750Z	1.064719081	106
2022-07-06T00:45:30.042Z	1.004359484	104
2022-07-06T00:45:30.901Z	0.964342356	103
2022-07-06T00:45:35.854Z	0.942525268	105
2022-07-06T00:45:37.751Z	1.061953902	106
2022-07-06T00:45:45.046Z	1.00647819	104
2022-07-06T00:45:45.905Z	0.964757621	103
2022-07-06T00:45:50.861Z	0.942688942	105
2022-07-06T00:45:52.752Z	1.06133759	106
2022-07-06T00:46:00.050Z	1.006643176	104
2022-07-06T00:46:00.921Z	0.964311421	103
2022-07-06T00:46:05.855Z	0.939776599	105
2022-07-06T00:46:07.751Z	1.061338305	106
2022-07-06T00:46:15.060Z	1.00464654	104
2022-07-06T00:46:15.905Z	0.963026941	103
2022-07-06T00:46:20.928Z	0.942212462	105
2022-07-06T00:46:22.750Z	1.063617706	106
2022-07-06T00:46:30.050Z	0.999042809	104
2022-07-06T00:46:30.902Z	0.96323967	103
2022-07-06T00:46:35.855Z	0.945551992	105
2022-07-06T00:46:37.755Z	1.067300081	106
2022-07-06T00:46:45.046Z	0.992945552	104
2022-07-06T00:46:45.901Z	0.962708116	103
2022-07-06T00:46:50.862Z	0.941922188	105
2022-07-06T00:46:52.751Z	1.069851041	106
2022-07-06T00:47:00.052Z	0.991663933	104
2022-07-06T00:47:00.902Z	0.962809742	103
2022-07-06T00:47:05.857Z	0.940773726	105
2022-07-06T00:47:07.758Z	1.068475366	106
2022-07-06T00:47:15.058Z	0.993575394	104
2022-07-06T00:47:15.908Z	0.961040258	103
2022-07-06T00:47:20.862Z	0.942495048	105
2022-07-06T00:47:22.752Z	1.06101048	106
2022-07-06T00:47:30.048Z	1.001206994	104
2022-07-06T00:47:30.906Z	0.95916909	103
2022-07-06T00:47:35.856Z	0.946585298	105
2022-07-06T00:47:37.755Z	1.058458567	106
2022-07-06T00:47:45.058Z	1.001366615	104
2022-07-06T00:47:45.907Z	0.961303592	103
2022-07-06T00:47:50.863Z	0.945991874	105
2022-07-06T00:47:52.756Z	1.061558962	106
2022-07-06T00:48:00.045Z	0.999404609	104
2022-07-06T00:48:00.905Z	0.960750759	103
2022-07-06T00:48:05.856Z	0.945417464	105
2022-07-06T00:48:07.755Z	1.062630296	106
2022-07-06T00:48:15.055Z	1.001435637	104
2022-07-06T00:48:15.916Z	0.953403831	103
2022-07-06T00:48:20.851Z	0.949528396	105
2022-07-06T00:48:22.756Z	1.060647368	106
2022-07-06T00:48:30.059Z	1.001038432	104
2022-07-06T00:48:30.903Z	0.95090121	103
2022-07-06T00:48:35.857Z	0.949180186	105
2022-07-06T00:48:37.755Z	1.060994387	106
2022-07-06T00:48:45.051Z	1.001388788	104
2022-07-06T00:48:45.902Z	0.952864826	103
2022-07-06T00:48:50.851Z	0.950009227	105
2022-07-06T00:48:52.758Z	1.061498523	106
2022-07-06T00:49:00.060Z	0.997333169	104
2022-07-06T00:49:00.903Z	0.952419877	103
2022-07-06T00:49:05.858Z	0.953767121	105
2022-07-06T00:49:07.755Z	1.062104821	106
2022-07-06T00:49:15.069Z	0.995907307	104
2022-07-06T00:49:15.908Z	0.951141954	103
2022-07-06T00:49:20.852Z	0.956530809	105
2022-07-06T00:49:22.751Z	1.062757254	106
2022-07-06T00:49:30.057Z	0.997844756	104
2022-07-06T00:49:30.919Z	0.951927364	103
2022-07-06T00:49:35.858Z	0.949046075	105
2022-07-06T00:49:37.757Z	1.060007453	106
2022-07-06T00:49:45.050Z	0.989169717	104
2022-07-06T00:49:45.903Z	0.952873528	103
2022-07-06T00:49:50.852Z	0.945428491	105
2022-07-06T00:49:52.754Z	1.057687521	106
2022-07-06T00:50:00.057Z	0.982225716	104
2022-07-06T00:50:00.911Z	0.953135192	103
2022-07-06T00:50:05.858Z	0.944815338	105
2022-07-06T00:50:07.757Z	1.056549549	106
2022-07-06T00:50:15.046Z	0.984840214	104
2022-07-06T00:50:15.908Z	0.953531742	103
2022-07-06T00:50:20.852Z	0.944858611	105
2022-07-06T00:50:22.753Z	1.061371565	106
2022-07-06T00:50:30.054Z	0.984825492	104
2022-07-06T00:50:30.903Z	0.953069925	103
2022-07-06T00:50:35.859Z	0.945946455	105
2022-07-06T00:50:37.756Z	1.062587738	106
2022-07-06T00:50:45.047Z	0.986846209	104
2022-07-06T00:50:45.901Z	0.954564989	103
2022-07-06T00:50:50.852Z	0.947733998	105
2022-07-06T00:50:52.755Z	1.060351491	106
2022-07-06T00:51:00.054Z	0.988938153	104
2022-07-06T00:51:00.926Z	0.95242089	103
2022-07-06T00:51:05.860Z	0.944586039	105
2022-07-06T00:51:07.758Z	1.059122443	106
2022-07-06T00:51:15.051Z	0.992325485	104
2022-07-06T00:51:15.907Z	0.949757457	103
2022-07-06T00:51:20.852Z	0.942659557	105
2022-07-06T00:51:22.757Z	1.059133172	106
2022-07-06T00:51:30.048Z	0.993497193	104
2022-07-06T00:51:30.911Z	0.954254448	103
2022-07-06T00:51:35.860Z	0.942003906	105
2022-07-06T00:51:37.753Z	1.05677557	106
2022-07-06T00:51:45.060Z	0.992370188	104
2022-07-06T00:51:45.901Z	0.954587936	103
2022-07-06T00:51:50.853Z	0.942428529	105
2022-07-06T00:51:52.758Z	1.054488897	106
2022-07-06T00:52:00.051Z	0.98631829	104
2022-07-06T00:52:00.906Z	0.953423321	103
2022-07-06T00:52:05.859Z	0.94331491	105
2022-07-06T00:52:07.760Z	1.059190631	106
2022-07-06T00:52:15.054Z	0.987503946	104
2022-07-06T00:52:15.911Z	0.952755868	103
2022-07-06T00:52:20.854Z	0.947005928	105
2022-07-06T00:52:22.752Z	1.057436585	106
2022-07-06T00:52:30.058Z	0.992770255	104
2022-07-06T00:52:30.906Z	0.952599764	103
2022-07-06T00:52:35.860Z	0.951370239	105
2022-07-06T00:52:37.756Z	1.053966403	106
2022-07-06T00:52:45.056Z	0.988291383	104
2022-07-06T00:52:45.907Z	0.950842023	103
2022-07-06T00:52:50.854Z	0.953481495	105
2022-07-06T00:52:52.753Z	1.053236246	106
2022-07-06T00:53:00.193Z	0.989665806	104
2022-07-06T00:53:00.907Z	0.947505057	103
2022-07-06T00:53:05.860Z	0.951251686	105
2022-07-06T00:53:07.758Z	1.051493764	106
2022-07-06T00:53:15.056Z	0.988296747	104
2022-07-06T00:53:15.903Z	0.951120377	103
2022-07-06T00:53:20.854Z	0.951242209	105
2022-07-06T00:53:22.756Z	1.051752806	106
2022-07-06T00:53:30.058Z	0.984666765	104
2022-07-06T00:53:30.902Z	0.952837765	103
2022-07-06T00:53:36.070Z	0.952392459	105
2022-07-06T00:53:37.757Z	1.055583477	106
2022-07-06T00:53:45.051Z	0.981791079	104
2022-07-06T00:53:45.904Z	0.952773154	103
2022-07-06T00:53:50.856Z	0.952890754	105
2022-07-06T00:53:52.757Z	1.05648756	106
2022-07-06T00:54:00.074Z	0.981994569	104
2022-07-06T00:54:00.916Z	0.945815921	103
2022-07-06T00:54:05.862Z	0.953110933	105
2022-07-06T00:54:07.755Z	1.052598953	106
2022-07-06T00:54:15.046Z	0.983351111	104
2022-07-06T00:54:15.904Z	0.945865393	103
2022-07-06T00:54:20.854Z	0.952401876	105
2022-07-06T00:54:22.751Z	1.04365468	106
2022-07-06T00:54:30.052Z	0.98213762	104
2022-07-06T00:54:30.914Z	0.949542701	103
2022-07-06T00:54:35.863Z	0.949474037	105
2022-07-06T00:54:37.756Z	1.04264307	106
2022-07-06T00:54:45.045Z	0.987574697	104
2022-07-06T00:54:45.912Z	0.949878335	103
2022-07-06T00:54:50.857Z	0.942192793	105
2022-07-06T00:54:52.751Z	1.042675018	106
2022-07-06T00:55:00.047Z	0.987867296	104
2022-07-06T00:55:00.910Z	0.949842632	103
2022-07-06T00:55:05.863Z	0.942253411	105
2022-07-06T00:55:07.749Z	1.045141339	106
2022-07-06T00:55:15.043Z	0.984894991	104
2022-07-06T00:55:15.903Z	0.94505471	103
2022-07-06T00:55:20.920Z	0.940351963	105
2022-07-06T00:55:22.758Z	1.047201753	106
2022-07-06T00:55:30.048Z	0.980648816	104
2022-07-06T00:55:30.904Z	0.941365957	103
2022-07-06T00:55:35.862Z	0.934195459	105
2022-07-06T00:55:37.758Z	1.044435024	106
2022-07-06T00:55:45.056Z	0.981514335	104
2022-07-06T00:55:45.903Z	0.945856035	103
2022-07-06T00:55:50.855Z	0.934061408	105
2022-07-06T00:55:52.756Z	1.045367241	106
2022-07-06T00:56:00.080Z	0.981936812	104
2022-07-06T00:56:00.908Z	0.948438764	103
2022-07-06T00:56:05.864Z	0.935556054	105
2022-07-06T00:56:07.758Z	1.043692589	106
2022-07-06T00:56:15.055Z	0.981834233	104
2022-07-06T00:56:15.908Z	0.94864136	103
2022-07-06T00:56:20.856Z	0.936953068	105
2022-07-06T00:56:22.756Z	1.044401884	106
2022-07-06T00:56:30.064Z	0.980154634	104
2022-07-06T00:56:30.909Z	0.945558429	103
2022-07-06T00:56:35.863Z	0.935055554	105
2022-07-06T00:56:37.756Z	1.043479562	106
2022-07-06T00:56:45.054Z	0.979170799	104
2022-07-06T00:56:45.913Z	0.941508114	103
2022-07-06T00:56:50.857Z	0.933225095	105
2022-07-06T00:56:52.758Z	1.040988207	106
2022-07-06T00:57:00.045Z	0.978066087	104
2022-07-06T00:57:00.904Z	0.939611077	103
2022-07-06T00:57:05.863Z	0.935990751	105
2022-07-06T00:57:07.757Z	1.036705613	106
2022-07-06T00:57:15.050Z	0.978019238	104
2022-07-06T00:57:15.908Z	0.936726451	103
2022-07-06T00:57:20.857Z	0.931456566	105
2022-07-06T00:57:22.756Z	1.035354614	106
2022-07-06T00:57:30.054Z	0.977664292	104
2022-07-06T00:57:30.909Z	0.938086808	103
2022-07-06T00:57:35.864Z	0.931639016	105
2022-07-06T00:57:37.755Z	1.035792232	106
2022-07-06T00:57:45.060Z	0.972152293	104
2022-07-06T00:57:45.910Z	0.93859309	103
2022-07-06T00:57:50.856Z	0.937653601	105
2022-07-06T00:57:52.758Z	1.034868121	106
2022-07-06T00:58:00.056Z	0.971833229	104
2022-07-06T00:58:00.907Z	0.936273336	103
2022-07-06T00:58:05.863Z	0.94401294	105
2022-07-06T00:58:07.757Z	1.032986879	106
2022-07-06T00:58:15.044Z	0.973537326	104
2022-07-06T00:58:15.902Z	0.939000964	103
2022-07-06T00:58:20.857Z	0.937253773	105
2022-07-06T00:58:22.756Z	1.032877803	106
2022-07-06T00:58:30.056Z	0.972473383	104
2022-07-06T00:58:30.902Z	0.939356506	103
2022-07-06T00:58:35.863Z	0.936867416	105
2022-07-06T00:58:37.758Z	1.034893751	106
2022-07-06T00:58:45.056Z	0.974200368	104
2022-07-06T00:58:45.914Z	0.933604419	103
2022-07-06T00:58:50.857Z	0.938229144	105
2022-07-06T00:59:00.051Z	0.97429508	104
2022-07-06T00:59:00.903Z	0.933926225	103
2022-07-06T00:59:05.863Z	0.933871031	105
2022-07-06T00:59:07.761Z	1.034227371	106
2022-07-06T00:59:15.058Z	0.974334121	104
2022-07-06T00:59:15.908Z	0.93479383	103
2022-07-06T00:59:20.857Z	0.934061825	105
2022-07-06T00:59:22.752Z	1.031727791	106
2022-07-06T00:59:30.071Z	0.974216938	104
2022-07-06T00:59:30.909Z	0.936971664	103
2022-07-06T00:59:35.851Z	0.933411777	105
2022-07-06T00:59:37.756Z	1.030055642	106
2022-07-06T00:59:45.057Z	0.972907245	104
2022-07-06T00:59:45.908Z	0.937108934	103
2022-07-06T00:59:50.857Z	0.930066407	105
2022-07-06T00:59:52.755Z	1.029443622	106
2022-07-06T01:00:00.049Z	0.97423023	104
2022-07-06T01:00:00.904Z	0.933674634	103
2022-07-06T01:00:05.850Z	0.928809345	105
2022-07-06T01:00:07.759Z	1.02722764	106
2022-07-06T01:00:15.061Z	0.972032726	104
2022-07-06T01:00:15.909Z	0.933862448	103
2022-07-06T01:00:20.857Z	0.931003392	105
2022-07-06T01:00:22.762Z	1.025470972	106
2022-07-06T01:00:30.047Z	0.971529663	104
2022-07-06T01:00:30.904Z	0.939645708	103
2022-07-06T01:00:35.863Z	0.923444033	105
2022-07-06T01:00:37.757Z	1.022469759	106
2022-07-06T01:00:45.054Z	0.975055456	104
2022-07-06T01:00:45.904Z	0.940317035	103
2022-07-06T01:00:50.857Z	0.919655681	105
2022-07-06T01:00:52.752Z	1.02153945	106
2022-07-06T01:01:00.042Z	0.974102616	104
2022-07-06T01:01:00.905Z	0.93646723	103
2022-07-06T01:01:05.863Z	0.92609787	105
2022-07-06T01:01:07.756Z	1.024245024	106
2022-07-06T01:01:15.051Z	0.974960387	104
2022-07-06T01:01:15.903Z	0.935318768	103
2022-07-06T01:01:20.857Z	0.926365912	105
2022-07-06T01:01:22.752Z	1.022433043	106
2022-07-06T01:01:30.061Z	0.976380587	104
2022-07-06T01:01:30.907Z	0.932249188	103
2022-07-06T01:01:35.850Z	0.924106062	105
2022-07-06T01:01:37.763Z	1.019375563	106
2022-07-06T01:01:45.053Z	0.978802025	104
2022-07-06T01:01:45.905Z	0.928705275	103
2022-07-06T01:01:50.858Z	0.921281099	105
2022-07-06T01:01:52.764Z	1.022219658	106
2022-07-06T01:02:00.199Z	0.977575362	104
2022-07-06T01:02:00.907Z	0.930595338	103
2022-07-06T01:02:05.851Z	0.923544288	105
2022-07-06T01:02:07.757Z	1.020408154	106
2022-07-06T01:02:15.061Z	0.973941803	104
2022-07-06T01:02:15.908Z	0.933645248	103
2022-07-06T01:02:20.857Z	0.92426151	105
2022-07-06T01:02:22.755Z	1.017694235	106
2022-07-06T01:02:30.050Z	0.972370982	104
2022-07-06T01:02:30.907Z	0.931559265	103
2022-07-06T01:02:36.075Z	0.927850068	105
2022-07-06T01:02:37.752Z	1.015651822	106
2022-07-06T01:02:45.044Z	0.975232065	104
2022-07-06T01:02:45.911Z	0.932099938	103
2022-07-06T01:02:50.858Z	0.927634537	105
2022-07-06T01:02:52.757Z	1.020905614	106
2022-07-06T01:03:00.067Z	0.972489119	104
2022-07-06T01:03:00.902Z	0.931314766	103
2022-07-06T01:03:05.866Z	0.926902592	105
2022-07-06T01:03:07.761Z	1.024790883	106
2022-07-06T01:03:15.055Z	0.96773082	104
2022-07-06T01:03:15.903Z	0.928221583	103
2022-07-06T01:03:20.858Z	0.926449001	105
2022-07-06T01:03:22.761Z	1.025064707	106
2022-07-06T01:03:30.059Z	0.967541575	104
2022-07-06T01:03:30.904Z	0.924850583	103
2022-07-06T01:03:35.852Z	0.921243608	105
2022-07-06T01:03:37.755Z	1.021068454	106
2022-07-06T01:03:45.057Z	0.968337059	104
2022-07-06T01:03:45.907Z	0.922702551	103
2022-07-06T01:03:50.859Z	0.920167387	105
2022-07-06T01:03:52.756Z	1.018295407	106
2022-07-06T01:04:00.062Z	0.971360147	104
2022-07-06T01:04:00.910Z	0.924631834	103
2022-07-06T01:04:05.852Z	0.920708537	105
2022-07-06T01:04:07.755Z	1.019137144	106
2022-07-06T01:04:15.066Z	0.969103038	104
2022-07-06T01:04:15.903Z	0.927412152	103
2022-07-06T01:04:20.923Z	0.919333577	105
2022-07-06T01:04:22.758Z	1.021008492	106
2022-07-06T01:04:30.070Z	0.967455983	104
2022-07-06T01:04:30.906Z	0.926583827	103
2022-07-06T01:04:35.851Z	0.917857826	105
2022-07-06T01:04:37.756Z	1.014190078	106
2022-07-06T01:04:45.052Z	0.969166637	104
2022-07-06T01:04:45.901Z	0.920165896	103
2022-07-06T01:04:50.859Z	0.918669641	105
2022-07-06T01:04:52.758Z	1.010636568	106
2022-07-06T01:05:00.066Z	0.969356954	104
2022-07-06T01:05:00.905Z	0.920247614	103
2022-07-06T01:05:05.852Z	0.920722425	105
2022-07-06T01:05:07.757Z	1.015693784	106
2022-07-06T01:05:15.048Z	0.977257371	104
2022-07-06T01:05:15.908Z	0.920233965	103
2022-07-06T01:05:20.860Z	0.917677224	105
2022-07-06T01:05:22.756Z	1.019780874	106
2022-07-06T01:05:30.053Z	0.981582522	104
2022-07-06T01:05:30.911Z	0.92043227	103
2022-07-06T01:05:35.854Z	0.913485408	105
2022-07-06T01:05:37.756Z	1.01723659	106
2022-07-06T01:05:45.060Z	0.979098678	104
2022-07-06T01:05:45.909Z	0.920940399	103
2022-07-06T01:05:50.859Z	0.917938113	105
2022-07-06T01:05:52.757Z	1.010030508	106
2022-07-06T01:06:00.053Z	0.976039052	104
2022-07-06T01:06:00.906Z	0.920453072	103
2022-07-06T01:06:05.853Z	0.919566929	105
2022-07-06T01:06:07.755Z	1.010645747	106
2022-07-06T01:06:15.049Z	0.974499583	104
2022-07-06T01:06:15.908Z	0.922280848	103
2022-07-06T01:06:20.859Z	0.916399181	105
2022-07-06T01:06:22.749Z	1.008704305	106
2022-07-06T01:06:30.052Z	0.96950388	104
2022-07-06T01:06:30.905Z	0.922629714	103
2022-07-06T01:06:35.853Z	0.914387107	105
2022-07-06T01:06:37.756Z	1.006561756	106
2022-07-06T01:06:45.056Z	0.967330575	104
2022-07-06T01:06:45.904Z	0.922216654	103
2022-07-06T01:06:50.861Z	0.917346835	105
2022-07-06T01:06:52.756Z	1.003873587	106
2022-07-06T01:07:00.054Z	0.966471434	104
2022-07-06T01:07:00.902Z	0.920639396	103
2022-07-06T01:07:05.853Z	0.920370638	105
2022-07-06T01:07:07.756Z	1.010098696	106
2022-07-06T01:07:15.061Z	0.963632762	104
2022-07-06T01:07:15.906Z	0.914679289	103
2022-07-06T01:07:20.862Z	0.918668568	105
2022-07-06T01:07:22.751Z	1.013055444	106
2022-07-06T01:07:30.050Z	0.96514982	104
2022-07-06T01:07:30.915Z	0.911959827	103
2022-07-06T01:07:35.856Z	0.91712898	105
2022-07-06T01:07:37.751Z	1.008894801	106
2022-07-06T01:07:45.055Z	0.964037359	104
2022-07-06T01:07:45.906Z	0.916344643	103
2022-07-06T01:07:50.861Z	0.914595127	105
2022-07-06T01:07:52.757Z	1.003067493	106
2022-07-06T01:08:00.057Z	0.962552548	104
2022-07-06T01:08:00.906Z	0.919582546	103
2022-07-06T01:08:05.854Z	0.913203657	105
2022-07-06T01:08:07.756Z	1.007345557	106
2022-07-06T01:08:15.057Z	0.962171912	104
2022-07-06T01:08:15.908Z	0.920797348	103
2022-07-06T01:08:20.861Z	0.907292903	105
2022-07-06T01:08:22.756Z	1.00933063	106
2022-07-06T01:08:30.059Z	0.962010801	104
2022-07-06T01:08:30.911Z	0.918602169	103
2022-07-06T01:08:35.855Z	0.909834862	105
2022-07-06T01:08:37.756Z	1.008245587	106
2022-07-06T01:08:45.051Z	0.964662969	104
2022-07-06T01:08:45.906Z	0.916555524	103
2022-07-06T01:08:50.862Z	0.911706507	105
2022-07-06T01:08:52.756Z	1.005688429	106
2022-07-06T01:09:00.053Z	0.964309692	104
2022-07-06T01:09:00.913Z	0.912606478	103
2022-07-06T01:09:05.855Z	0.910815775	105
2022-07-06T01:09:07.756Z	1.000474691	106
2022-07-06T01:09:15.050Z	0.965146542	104
2022-07-06T01:09:15.909Z	0.913312793	103
2022-07-06T01:09:20.863Z	0.910467386	105
2022-07-06T01:09:22.756Z	0.999780476	106
2022-07-06T01:09:30.057Z	0.962137818	104
2022-07-06T01:09:30.908Z	0.913146019	103
2022-07-06T01:09:35.855Z	0.907378733	105
2022-07-06T01:09:37.757Z	0.999044895	106
2022-07-06T01:09:45.047Z	0.963397265	104
2022-07-06T01:09:45.905Z	0.914694548	103
2022-07-06T01:09:50.863Z	0.913396359	105
2022-07-06T01:09:52.757Z	1.000096202	106
2022-07-06T01:10:00.050Z	0.965804517	104
2022-07-06T01:10:00.910Z	0.912220061	103
2022-07-06T01:10:05.856Z	0.913900673	105
2022-07-06T01:10:07.756Z	1.001016617	106
2022-07-06T01:10:15.079Z	0.968757749	104
2022-07-06T01:10:15.902Z	0.909317493	103
2022-07-06T01:10:20.863Z	0.909708262	105
2022-07-06T01:10:22.757Z	1.001854658	106
2022-07-06T01:10:30.048Z	0.965208709	104
2022-07-06T01:10:30.906Z	0.910903931	103
2022-07-06T01:10:35.856Z	0.909066021	105
2022-07-06T01:10:37.756Z	1.003741622	106
2022-07-06T01:10:45.056Z	0.963589668	104
2022-07-06T01:10:45.907Z	0.910745621	103
2022-07-06T01:10:50.863Z	0.908038497	105
2022-07-06T01:10:52.759Z	1.001246452	106
2022-07-06T01:11:00.173Z	0.96424979	104
2022-07-06T01:11:00.912Z	0.90726608	103
2022-07-06T01:11:05.857Z	0.907899439	105
2022-07-06T01:11:07.756Z	0.99764508	106
2022-07-06T01:11:15.055Z	0.962053657	104
2022-07-06T01:11:15.917Z	0.907344163	103
2022-07-06T01:11:20.865Z	0.90903753	105
2022-07-06T01:11:22.748Z	0.99473381	106
2022-07-06T01:11:30.061Z	0.960103929	104
2022-07-06T01:11:30.912Z	0.908699334	103
2022-07-06T01:11:36.082Z	0.911738336	105
2022-07-06T01:11:37.751Z	0.997509003	106
2022-07-06T01:11:45.066Z	0.95733881	104
2022-07-06T01:11:45.911Z	0.906755328	103
2022-07-06T01:11:50.865Z	0.91120702	105
2022-07-06T01:11:52.757Z	0.996733427	106
2022-07-06T01:12:00.059Z	0.961625636	104
2022-07-06T01:12:00.908Z	0.905404449	103
2022-07-06T01:12:05.858Z	0.909559429	105
2022-07-06T01:12:07.756Z	0.997147858	106
2022-07-06T01:12:15.051Z	0.96238035	104
2022-07-06T01:12:15.916Z	0.903727353	103
2022-07-06T01:12:20.852Z	0.909399688	105
2022-07-06T01:12:22.756Z	0.996823907	106
2022-07-06T01:12:30.055Z	0.958943188	104
2022-07-06T01:12:30.919Z	0.906260669	103
2022-07-06T01:12:35.865Z	0.905494928	105
2022-07-06T01:12:37.750Z	0.995039582	106
2022-07-06T01:12:45.047Z	0.95854497	104
2022-07-06T01:12:45.914Z	0.907479107	103
2022-07-06T01:12:50.853Z	0.904392302	105
2022-07-06T01:12:52.759Z	0.991466641	106
2022-07-06T01:13:00.056Z	0.961131394	104
2022-07-06T01:13:00.906Z	0.909681261	103
2022-07-06T01:13:05.859Z	0.902501047	105
2022-07-06T01:13:07.757Z	0.990419567	106
2022-07-06T01:13:15.060Z	0.96338886	104
2022-07-06T01:13:15.907Z	0.905941963	103
2022-07-06T01:13:20.932Z	0.902169287	105
2022-07-06T01:13:22.758Z	0.992758632	106
2022-07-06T01:13:30.053Z	0.966139019	104
2022-07-06T01:13:30.908Z	0.900498092	103
2022-07-06T01:13:35.861Z	0.905457139	105
2022-07-06T01:13:37.756Z	0.988490164	106
2022-07-06T01:13:45.043Z	0.965955615	104
2022-07-06T01:13:45.908Z	0.906005383	103
2022-07-06T01:13:50.854Z	0.905843616	105
2022-07-06T01:13:52.757Z	0.986415803	106
2022-07-06T01:14:00.052Z	0.962371349	104
2022-07-06T01:14:00.903Z	0.915519834	103
2022-07-06T01:14:05.860Z	0.906396985	105
2022-07-06T01:14:07.757Z	0.988775432	106
2022-07-06T01:14:15.062Z	0.958087206	104
2022-07-06T01:14:15.905Z	0.915139437	103
2022-07-06T01:14:20.854Z	0.901647925	105
2022-07-06T01:14:22.758Z	0.99131757	106
2022-07-06T01:14:30.064Z	0.953017354	104
2022-07-06T01:14:30.911Z	0.913863301	103
2022-07-06T01:14:35.861Z	0.897846341	105
2022-07-06T01:14:37.757Z	0.99058336	106
2022-07-06T01:14:45.060Z	0.957161665	104
2022-07-06T01:14:45.906Z	0.911043227	103
2022-07-06T01:14:50.854Z	0.898176491	105
2022-07-06T01:14:52.757Z	0.986003041	106
2022-07-06T01:15:00.046Z	0.961705566	104
2022-07-06T01:15:00.904Z	0.905256033	103
2022-07-06T01:15:05.861Z	0.898460329	105
2022-07-06T01:15:07.752Z	0.986978173	106
2022-07-06T01:15:15.055Z	0.960448027	104
2022-07-06T01:15:15.902Z	0.903586686	103
2022-07-06T01:15:20.855Z	0.899482131	105
2022-07-06T01:15:22.759Z	0.985047221	106
2022-07-06T01:15:30.043Z	0.959447861	104
2022-07-06T01:15:30.906Z	0.903303206	103
2022-07-06T01:15:35.861Z	0.901328147	105
2022-07-06T01:15:37.759Z	0.984956265	106
2022-07-06T01:15:45.053Z	0.960718513	104
2022-07-06T01:15:45.904Z	0.901002705	103
2022-07-06T01:15:50.855Z	0.900775194	105
2022-07-06T01:15:52.757Z	0.989286006	106
2022-07-06T01:16:00.055Z	0.959657192	104
2022-07-06T01:16:00.913Z	0.906234503	103
2022-07-06T01:16:05.862Z	0.900761724	105
2022-07-06T01:16:07.757Z	0.991373718	106
2022-07-06T01:16:15.048Z	0.956599653	104
2022-07-06T01:16:15.903Z	0.905660331	103
2022-07-06T01:16:20.855Z	0.896166205	105
2022-07-06T01:16:22.751Z	0.98747617	106
2022-07-06T01:16:30.065Z	0.954816282	104
2022-07-06T01:16:30.907Z	0.901418448	103
2022-07-06T01:16:35.862Z	0.897015214	105
2022-07-06T01:16:37.756Z	0.986082852	106
2022-07-06T01:16:45.049Z	0.953101099	104
2022-07-06T01:16:45.909Z	0.90144217	103
2022-07-06T01:16:50.856Z	0.895070732	105
2022-07-06T01:16:52.758Z	0.986918151	106
2022-07-06T01:17:00.055Z	0.957639754	104
2022-07-06T01:17:00.904Z	0.900713384	103
2022-07-06T01:17:05.863Z	0.891809225	105
2022-07-06T01:17:07.757Z	0.983356178	106
2022-07-06T01:17:15.046Z	0.960829616	104
2022-07-06T01:17:15.906Z	0.903918028	103
2022-07-06T01:17:20.856Z	0.890800774	105
2022-07-06T01:17:22.757Z	0.980628789	106
2022-07-06T01:17:30.060Z	0.954749286	104
2022-07-06T01:17:30.903Z	0.906262636	103
2022-07-06T01:17:35.863Z	0.891800284	105
2022-07-06T01:17:37.757Z	0.98069644	106
2022-07-06T01:17:45.042Z	0.952848673	104
2022-07-06T01:17:45.906Z	0.904131413	103
2022-07-06T01:17:50.857Z	0.895042002	105
2022-07-06T01:17:52.757Z	0.983611524	106
2022-07-06T01:18:00.055Z	0.952519894	104
2022-07-06T01:18:00.900Z	0.902770937	103
2022-07-06T01:18:05.864Z	0.895275712	105
2022-07-06T01:18:07.759Z	0.985829115	106
2022-07-06T01:18:15.267Z	0.950277984	104
2022-07-06T01:18:15.904Z	0.903764784	103
2022-07-06T01:18:20.856Z	0.893014967	105
2022-07-06T01:18:22.764Z	0.987101734	106
2022-07-06T01:18:30.054Z	0.94799906	104
2022-07-06T01:18:30.904Z	0.906596065	103
2022-07-06T01:18:35.864Z	0.89155227	105
2022-07-06T01:18:37.756Z	0.985294223	106
2022-07-06T01:18:45.051Z	0.952566564	104
2022-07-06T01:18:45.909Z	0.901632726	103
2022-07-06T01:18:50.857Z	0.892575383	105
2022-07-06T01:18:52.756Z	0.976680577	106
2022-07-06T01:19:00.053Z	0.961228788	104
2022-07-06T01:19:00.906Z	0.900537014	103
2022-07-06T01:19:05.851Z	0.893110871	105
2022-07-06T01:19:07.757Z	0.97727102	106
2022-07-06T01:19:15.056Z	0.958042085	104
2022-07-06T01:19:15.912Z	0.897764623	103
2022-07-06T01:19:20.858Z	0.895988762	105
2022-07-06T01:19:22.758Z	0.97532934	106
2022-07-06T01:19:30.063Z	0.954658449	104
2022-07-06T01:19:30.919Z	0.893382609	103
2022-07-06T01:19:35.865Z	0.894639611	105
2022-07-06T01:19:37.769Z	0.977682412	106
2022-07-06T01:19:45.052Z	0.957807064	104
2022-07-06T01:19:45.911Z	0.895014226	103
2022-07-06T01:19:50.860Z	0.890615225	105
2022-07-06T01:19:52.758Z	0.978603482	106
2022-07-06T01:20:00.116Z	0.955111623	104
2022-07-06T01:20:00.913Z	0.898198962	103
2022-07-06T01:20:05.854Z	0.888461947	105
2022-07-06T01:20:07.755Z	0.979250491	106
2022-07-06T01:20:15.053Z	0.952271342	104
2022-07-06T01:20:15.910Z	0.89568001	103
2022-07-06T01:20:20.862Z	0.890212178	105
2022-07-06T01:20:22.757Z	0.974730611	106
2022-07-06T01:20:30.054Z	0.953544617	104
2022-07-06T01:20:30.914Z	0.893146992	103
2022-07-06T01:20:36.078Z	0.892125845	105
2022-07-06T01:20:37.752Z	0.970609248	106
2022-07-06T01:20:45.061Z	0.956102014	104
2022-07-06T01:20:45.908Z	0.89493674	103
2022-07-06T01:20:50.859Z	0.893950164	105
2022-07-06T01:20:52.759Z	0.970344067	106
2022-07-06T01:21:00.055Z	0.951741934	104
2022-07-06T01:21:00.910Z	0.898836911	103
2022-07-06T01:21:05.855Z	0.890499055	105
2022-07-06T01:21:07.758Z	0.975544035	106
2022-07-06T01:21:15.059Z	0.949327409	104
2022-07-06T01:21:15.912Z	0.900817215	103
2022-07-06T01:21:20.859Z	0.889243901	105
2022-07-06T01:21:22.759Z	0.976602972	106
2022-07-06T01:21:30.053Z	0.951865792	104
2022-07-06T01:21:30.906Z	0.90133363	103
2022-07-06T01:21:35.854Z	0.890564978	105
2022-07-06T01:21:37.752Z	0.97167629	106
2022-07-06T01:21:45.056Z	0.947831273	104
2022-07-06T01:21:45.908Z	0.89816159	103
2022-07-06T01:21:50.860Z	0.892044962	105
2022-07-06T01:21:52.756Z	0.973167896	106
2022-07-06T01:22:00.054Z	0.94983995	104
2022-07-06T01:22:00.904Z	0.894669116	103
2022-07-06T01:22:05.853Z	0.889495373	105
2022-07-06T01:22:07.752Z	0.976642549	106
2022-07-06T01:22:15.061Z	0.953379273	104
2022-07-06T01:22:15.910Z	0.892783344	103
2022-07-06T01:22:20.925Z	0.889759481	105
2022-07-06T01:22:22.760Z	0.973766029	106
2022-07-06T01:22:30.062Z	0.952184022	104
2022-07-06T01:22:30.901Z	0.892190218	103
2022-07-06T01:22:35.854Z	0.8944754	105
2022-07-06T01:22:37.759Z	0.967213452	106
2022-07-06T01:22:45.060Z	0.954069018	104
2022-07-06T01:22:45.910Z	0.889752388	103
2022-07-06T01:22:50.860Z	0.893538296	105
2022-07-06T01:22:52.755Z	0.968151987	106
2022-07-06T01:23:00.059Z	0.952134371	104
2022-07-06T01:23:00.911Z	0.889969707	103
2022-07-06T01:23:05.856Z	0.882750332	105
2022-07-06T01:23:07.754Z	0.970635653	106
2022-07-06T01:23:15.052Z	0.952209175	104
2022-07-06T01:23:15.907Z	0.888497353	103
2022-07-06T01:23:20.863Z	0.881242156	105
2022-07-06T01:23:22.764Z	0.970470667	106
2022-07-06T01:23:30.043Z	0.951813757	104
2022-07-06T01:23:30.910Z	0.890060484	103
2022-07-06T01:23:35.857Z	0.884844661	105
2022-07-06T01:23:37.753Z	0.968457162	106
2022-07-06T01:23:45.051Z	0.948325753	104
2022-07-06T01:23:45.909Z	0.892712593	103
2022-07-06T01:23:50.864Z	0.882447004	105
2022-07-06T01:23:52.758Z	0.967736542	106
2022-07-06T01:24:00.057Z	0.948180795	104
2022-07-06T01:24:00.910Z	0.890831292	103
2022-07-06T01:24:05.857Z	0.882894158	105
2022-07-06T01:24:07.755Z	0.969159067	106
2022-07-06T01:24:15.054Z	0.946851552	104
2022-07-06T01:24:15.921Z	0.891173422	103
2022-07-06T01:24:20.863Z	0.884671092	105
2022-07-06T01:24:22.759Z	0.96787262	106
2022-07-06T01:24:30.061Z	0.944111705	104
2022-07-06T01:24:30.910Z	0.893443227	103
2022-07-06T01:24:35.855Z	0.887897074	105
2022-07-06T01:24:37.754Z	0.963943601	106
2022-07-06T01:24:45.063Z	0.944876194	104
2022-07-06T01:24:45.908Z	0.890809536	103
2022-07-06T01:24:50.866Z	0.890318453	105
2022-07-06T01:24:52.757Z	0.963481665	106
2022-07-06T01:25:00.072Z	0.948096514	104
2022-07-06T01:25:00.912Z	0.888920307	103
2022-07-06T01:25:05.856Z	0.887536168	105
2022-07-06T01:25:07.751Z	0.961278141	106
2022-07-06T01:25:15.060Z	0.95080179	104
2022-07-06T01:25:15.909Z	0.890957177	103
2022-07-06T01:25:20.862Z	0.886614502	105
2022-07-06T01:25:22.759Z	0.960214138	106
2022-07-06T01:25:30.054Z	0.951028168	104
2022-07-06T01:25:30.908Z	0.887710154	103
2022-07-06T01:25:35.855Z	0.885084927	105
2022-07-06T01:25:37.754Z	0.961760163	106
2022-07-06T01:25:45.057Z	0.944551587	104
2022-07-06T01:25:45.916Z	0.887005866	103
2022-07-06T01:25:50.864Z	0.881579995	105
2022-07-06T01:25:52.755Z	0.961096585	106
2022-07-06T01:26:00.053Z	0.948035538	104
2022-07-06T01:26:00.905Z	0.887746155	103
2022-07-06T01:26:05.857Z	0.880869567	105
2022-07-06T01:26:07.755Z	0.956531882	106
2022-07-06T01:26:15.060Z	0.950349331	104
2022-07-06T01:26:15.902Z	0.888188422	103
2022-07-06T01:26:20.862Z	0.884049773	105
2022-07-06T01:26:22.752Z	0.955111206	106
2022-07-06T01:26:30.050Z	0.95175606	104
2022-07-06T01:26:30.912Z	0.883004308	103
2022-07-06T01:26:35.857Z	0.883784831	105
2022-07-06T01:26:37.754Z	0.958966374	106
2022-07-06T01:26:45.060Z	0.949983001	104
2022-07-06T01:26:45.908Z	0.88241899	103
2022-07-06T01:26:50.853Z	0.881078839	105
2022-07-06T01:26:52.754Z	0.962189734	106
2022-07-06T01:27:00.069Z	0.946783841	104
2022-07-06T01:27:00.915Z	0.88275075	103
2022-07-06T01:27:05.858Z	0.87970376	105
2022-07-06T01:27:07.755Z	0.96004194	106
2022-07-06T01:27:15.207Z	0.941035509	104
2022-07-06T01:27:15.905Z	0.880880594	103
2022-07-06T01:27:20.851Z	0.881065786	105
2022-07-06T01:27:22.764Z	0.957420588	106
2022-07-06T01:27:30.059Z	0.939169824	104
2022-07-06T01:27:30.916Z	0.885223687	103
2022-07-06T01:27:35.858Z	0.877907038	105
2022-07-06T01:27:37.757Z	0.955846965	106
2022-07-06T01:27:45.052Z	0.938396633	104
2022-07-06T01:27:45.917Z	0.88843596	103
2022-07-06T01:27:50.851Z	0.876660228	105
2022-07-06T01:27:52.756Z	0.956047237	106
2022-07-06T01:28:00.057Z	0.942457259	104
2022-07-06T01:28:00.910Z	0.887506425	103
2022-07-06T01:28:05.858Z	0.876723647	105
2022-07-06T01:28:07.751Z	0.958331883	106
2022-07-06T01:28:15.048Z	0.951148331	104
2022-07-06T01:28:15.902Z	0.885884941	103
2022-07-06T01:28:20.851Z	0.883141577	105
2022-07-06T01:28:22.758Z	0.956674933	106
2022-07-06T01:28:30.056Z	0.950120449	104
2022-07-06T01:28:30.907Z	0.882508397	103
2022-07-06T01:28:35.859Z	0.885473192	105
2022-07-06T01:28:37.755Z	0.957387805	106
2022-07-06T01:28:45.062Z	0.940576494	104
2022-07-06T01:28:45.907Z	0.884192586	103
2022-07-06T01:28:50.866Z	0.884108067	105
2022-07-06T01:28:52.754Z	0.958687365	106
2022-07-06T01:29:00.050Z	0.943492889	104
2022-07-06T01:29:00.902Z	0.883322179	103
2022-07-06T01:29:05.859Z	0.88417083	105
2022-07-06T01:29:07.751Z	0.959191084	106
2022-07-06T01:29:15.060Z	0.947528064	104
2022-07-06T01:29:15.910Z	0.882960498	103
2022-07-06T01:29:20.852Z	0.88477242	105
2022-07-06T01:29:22.756Z	0.95672071	106
2022-07-06T01:29:30.057Z	0.946661472	104
2022-07-06T01:29:30.906Z	0.881468654	103
2022-07-06T01:29:36.069Z	0.882736743	105
2022-07-06T01:29:37.754Z	0.956317008	106
2022-07-06T01:29:45.061Z	0.946469188	104
2022-07-06T01:29:45.909Z	0.881064296	103
2022-07-06T01:29:50.870Z	0.88262248	105
2022-07-06T01:29:52.755Z	0.957871437	106
2022-07-06T01:30:00.066Z	0.945807219	104
2022-07-06T01:30:00.906Z	0.878251791	103
2022-07-06T01:30:05.859Z	0.883760452	105
2022-07-06T01:30:07.754Z	0.96035099	106
2022-07-06T01:30:15.057Z	0.947533965	104
2022-07-06T01:30:15.909Z	0.880644083	103
2022-07-06T01:30:20.856Z	0.881789804	105
2022-07-06T01:30:22.761Z	0.960319817	106
2022-07-06T01:30:30.052Z	0.946489036	104
2022-07-06T01:30:30.909Z	0.883676827	103
2022-07-06T01:30:35.859Z	0.880474627	105
2022-07-06T01:30:37.752Z	0.957034171	106
2022-07-06T01:30:45.052Z	0.945046544	104
2022-07-06T01:30:45.902Z	0.886407733	103
2022-07-06T01:30:50.853Z	0.875180125	105
2022-07-06T01:30:52.758Z	0.952927709	106
2022-07-06T01:31:00.065Z	0.948111415	104
2022-07-06T01:31:00.907Z	0.887034655	103
2022-07-06T01:31:05.860Z	0.871451676	105
2022-07-06T01:31:07.753Z	0.951223433	106
2022-07-06T01:31:15.055Z	0.944437623	104
2022-07-06T01:31:15.903Z	0.885219157	103
2022-07-06T01:31:20.919Z	0.875433087	105
2022-07-06T01:31:22.750Z	0.955429971	106
2022-07-06T01:31:30.058Z	0.941267669	104
2022-07-06T01:31:30.907Z	0.882635117	103
2022-07-06T01:31:35.863Z	0.878174126	105
2022-07-06T01:31:37.752Z	0.959712267	106
2022-07-06T01:31:45.058Z	0.944303036	104
2022-07-06T01:31:45.921Z	0.878463626	103
2022-07-06T01:31:50.855Z	0.881031096	105
2022-07-06T01:31:52.758Z	0.958234549	106
2022-07-06T01:32:00.063Z	0.941671789	104
2022-07-06T01:32:00.905Z	0.877634287	103
2022-07-06T01:32:05.861Z	0.87943995	105
2022-07-06T01:32:07.756Z	0.954636514	106
2022-07-06T01:32:15.060Z	0.938696265	104
2022-07-06T01:32:15.905Z	0.874099672	103
2022-07-06T01:32:20.855Z	0.875779331	105
2022-07-06T01:32:22.761Z	0.953498542	106
2022-07-06T01:32:30.057Z	0.937913954	104
2022-07-06T01:32:30.909Z	0.873191059	103
2022-07-06T01:32:35.863Z	0.877550304	105
2022-07-06T01:32:37.755Z	0.955699861	106
2022-07-06T01:32:45.053Z	0.934905887	104
2022-07-06T01:32:45.905Z	0.872196734	103
2022-07-06T01:32:50.855Z	0.877535105	105
2022-07-06T01:32:52.757Z	0.955077589	106
2022-07-06T01:33:00.060Z	0.940321684	104
2022-07-06T01:33:00.908Z	0.871251464	103
2022-07-06T01:33:05.864Z	0.882409036	105
2022-07-06T01:33:07.752Z	0.953458071	106
2022-07-06T01:33:15.049Z	0.944351852	104
2022-07-06T01:33:15.906Z	0.876281679	103
2022-07-06T01:33:20.856Z	0.878897488	105
2022-07-06T01:33:22.758Z	0.947703481	106
2022-07-06T01:33:30.063Z	0.947682619	104
2022-07-06T01:33:30.903Z	0.882507265	103
2022-07-06T01:33:35.865Z	0.873872936	105
2022-07-06T01:33:37.751Z	0.941587389	106
2022-07-06T01:33:45.048Z	0.948218107	104
2022-07-06T01:33:45.909Z	0.882714212	103
2022-07-06T01:33:50.857Z	0.872073472	105
2022-07-06T01:33:52.757Z	0.94611752	106
2022-07-06T01:34:00.063Z	0.943321466	104
2022-07-06T01:34:00.905Z	0.877901137	103
2022-07-06T01:34:05.864Z	0.873660624	105
2022-07-06T01:34:07.753Z	0.949396491	106
2022-07-06T01:34:15.059Z	0.93623656	104
2022-07-06T01:34:15.911Z	0.877598047	103
2022-07-06T01:34:20.857Z	0.873158276	105
2022-07-06T01:34:22.752Z	0.949368835	106
2022-07-06T01:34:30.051Z	0.938637853	104
2022-07-06T01:34:30.916Z	0.879165411	103
2022-07-06T01:34:35.852Z	0.873710156	105
2022-07-06T01:34:37.752Z	0.948018074	106
2022-07-06T01:34:45.057Z	0.943269908	104
2022-07-06T01:34:45.914Z	0.873299539	103
2022-07-06T01:34:50.858Z	0.880091727	105
2022-07-06T01:34:52.756Z	0.945894778	106
2022-07-06T01:35:00.056Z	0.941989124	104
2022-07-06T01:35:00.910Z	0.871484518	103
2022-07-06T01:35:05.851Z	0.878243506	105
2022-07-06T01:35:07.754Z	0.945467651	106
2022-07-06T01:35:15.062Z	0.939087927	104
2022-07-06T01:35:15.904Z	0.875262857	103
2022-07-06T01:35:20.858Z	0.878834486	105
2022-07-06T01:35:22.757Z	0.94834429	106
2022-07-06T01:35:30.049Z	0.939790905	104
2022-07-06T01:35:30.919Z	0.878288448	103
2022-07-06T01:35:35.856Z	0.879598558	105
2022-07-06T01:35:37.753Z	0.946203709	106
2022-07-06T01:35:45.060Z	0.941621959	104
2022-07-06T01:35:45.911Z	0.877601206	103
2022-07-06T01:35:50.858Z	0.880136371	105
2022-07-06T01:35:52.749Z	0.946459532	106
2022-07-06T01:36:00.046Z	0.938413799	104
2022-07-06T01:36:00.909Z	0.876008093	103
2022-07-06T01:36:05.853Z	0.8812626	105
2022-07-06T01:36:07.760Z	0.948599458	106
2022-07-06T01:36:15.180Z	0.93740654	104
2022-07-06T01:36:15.914Z	0.872953653	103
2022-07-06T01:36:20.859Z	0.880299449	105
2022-07-06T01:36:22.758Z	0.950318933	106
2022-07-06T01:36:30.059Z	0.936804593	104
2022-07-06T01:36:30.918Z	0.871474266	103
2022-07-06T01:36:35.853Z	0.872039378	105
2022-07-06T01:36:37.752Z	0.948930681	106
2022-07-06T01:36:45.051Z	0.935286105	104
2022-07-06T01:36:45.902Z	0.869480968	103
2022-07-06T01:36:50.860Z	0.869003594	105
2022-07-06T01:36:52.755Z	0.942104638	106
2022-07-06T01:37:00.057Z	0.934221923	104
2022-07-06T01:37:00.910Z	0.871506572	103
2022-07-06T01:37:05.853Z	0.871284187	105
2022-07-06T01:37:07.756Z	0.943221092	106
2022-07-06T01:37:15.055Z	0.933439732	104
2022-07-06T01:37:15.908Z	0.871386349	103
2022-07-06T01:37:20.859Z	0.868832111	105
2022-07-06T01:37:22.758Z	0.943493247	106
2022-07-06T01:37:30.054Z	0.936019182	104
2022-07-06T01:37:30.910Z	0.872093082	103
2022-07-06T01:37:35.854Z	0.870753884	105
2022-07-06T01:37:37.751Z	0.942348003	106
2022-07-06T01:37:45.048Z	0.93685019	104
2022-07-06T01:37:45.906Z	0.874093413	103
2022-07-06T01:37:50.861Z	0.870143831	105
2022-07-06T01:37:52.758Z	0.942792893	106
2022-07-06T01:38:00.056Z	0.932926595	104
2022-07-06T01:38:00.906Z	0.87511313	103
2022-07-06T01:38:05.855Z	0.869461596	105
2022-07-06T01:38:07.755Z	0.941842318	106
2022-07-06T01:38:15.043Z	0.930016398	104
2022-07-06T01:38:15.901Z	0.875967026	103
2022-07-06T01:38:20.862Z	0.868319988	105
2022-07-06T01:38:22.759Z	0.94051522	106
2022-07-06T01:38:30.060Z	0.931321561	104
2022-07-06T01:38:30.904Z	0.875544071	103
2022-07-06T01:38:36.078Z	0.86691612	105
2022-07-06T01:38:37.753Z	0.940874636	106
2022-07-06T01:38:45.057Z	0.933323324	104
2022-07-06T01:38:45.909Z	0.871848762	103
2022-07-06T01:38:50.860Z	0.868305087	105
2022-07-06T01:38:52.752Z	0.94055742	106
2022-07-06T01:39:00.052Z	0.93614918	104
2022-07-06T01:39:00.907Z	0.869497418	103
2022-07-06T01:39:05.855Z	0.874030471	105
2022-07-06T01:39:07.756Z	0.94025445	106
2022-07-06T01:39:15.053Z	0.935918629	104
2022-07-06T01:39:15.906Z	0.874337137	103
2022-07-06T01:39:20.864Z	0.876984239	105
2022-07-06T01:39:22.759Z	0.932993174	106
2022-07-06T01:39:30.073Z	0.937386513	104
2022-07-06T01:39:30.915Z	0.874133468	103
2022-07-06T01:39:35.856Z	0.877852321	105
2022-07-06T01:39:37.752Z	0.932334065	106
2022-07-06T01:39:45.061Z	0.932934761	104
2022-07-06T01:39:45.905Z	0.871174157	103
2022-07-06T01:39:50.862Z	0.874374449	105
2022-07-06T01:39:52.761Z	0.933751941	106
2022-07-06T01:40:00.044Z	0.935283124	104
2022-07-06T01:40:00.915Z	0.871709526	103
2022-07-06T01:40:05.855Z	0.866009533	105
2022-07-06T01:40:07.751Z	0.936794281	106
2022-07-06T01:40:15.064Z	0.929983914	104
2022-07-06T01:40:15.910Z	0.871245503	103
2022-07-06T01:40:20.928Z	0.865157485	105
2022-07-06T01:40:22.757Z	0.938529313	106
2022-07-06T01:40:30.062Z	0.92898339	104
2022-07-06T01:40:30.911Z	0.868016541	103
2022-07-06T01:40:35.856Z	0.864298403	105
2022-07-06T01:40:37.753Z	0.939634919	106
2022-07-06T01:40:45.052Z	0.929944933	104
2022-07-06T01:40:45.909Z	0.867691338	103
2022-07-06T01:40:50.863Z	0.865596533	105
2022-07-06T01:40:52.756Z	0.940656364	106
2022-07-06T01:41:00.061Z	0.930399358	104
2022-07-06T01:41:00.910Z	0.864872634	103
2022-07-06T01:41:05.857Z	0.867534339	105
2022-07-06T01:41:07.754Z	0.93934828	106
2022-07-06T01:41:15.050Z	0.933452368	104
2022-07-06T01:41:15.906Z	0.86632812	103
2022-07-06T01:41:20.864Z	0.869003892	105
2022-07-06T01:41:22.752Z	0.934406698	106
2022-07-06T01:41:30.053Z	0.934316933	104
2022-07-06T01:41:30.914Z	0.867877722	103
2022-07-06T01:41:35.856Z	0.869593203	105
2022-07-06T01:41:37.754Z	0.93642199	106
2022-07-06T01:41:45.061Z	0.929785192	104
2022-07-06T01:41:45.908Z	0.868007004	103
2022-07-06T01:41:50.864Z	0.870870292	105
2022-07-06T01:41:52.751Z	0.945005536	106
2022-07-06T01:42:00.053Z	0.931550145	104
2022-07-06T01:42:00.903Z	0.868104994	103
2022-07-06T01:42:05.857Z	0.869932175	105
2022-07-06T01:42:07.755Z	0.942622483	106
2022-07-06T01:42:15.047Z	0.935133576	104
2022-07-06T01:42:15.908Z	0.869158804	103
2022-07-06T01:42:20.864Z	0.871816456	105
2022-07-06T01:42:22.755Z	0.936173737	106
2022-07-06T01:42:30.054Z	0.934772313	104
2022-07-06T01:42:30.906Z	0.87068814	103
2022-07-06T01:42:35.857Z	0.872297049	105
2022-07-06T01:42:37.752Z	0.937382639	106
2022-07-06T01:42:45.059Z	0.93106693	104
2022-07-06T01:42:45.906Z	0.870735407	103
2022-07-06T01:42:50.851Z	0.868426442	105
2022-07-06T01:42:52.760Z	0.934988558	106
2022-07-06T01:43:00.052Z	0.929164827	104
2022-07-06T01:43:00.910Z	0.868330896	103
2022-07-06T01:43:05.859Z	0.868125439	105
2022-07-06T01:43:07.752Z	0.935227573	106
2022-07-06T01:43:15.063Z	0.92358619	104
2022-07-06T01:43:15.907Z	0.865114272	103
2022-07-06T01:43:20.865Z	0.867024899	105
2022-07-06T01:43:22.756Z	0.93608588	106
2022-07-06T01:43:30.272Z	0.924066842	104
2022-07-06T01:43:30.907Z	0.863091946	103
2022-07-06T01:43:35.858Z	0.867883146	105
2022-07-06T01:43:37.755Z	0.934991062	106
2022-07-06T01:43:45.052Z	0.92708981	104
2022-07-06T01:43:45.903Z	0.862891853	103
2022-07-06T01:43:50.852Z	0.865617573	105
2022-07-06T01:43:52.758Z	0.933410823	106
2022-07-06T01:44:00.047Z	0.929986298	104
2022-07-06T01:44:00.914Z	0.863028348	103
2022-07-06T01:44:05.859Z	0.861723304	105
2022-07-06T01:44:07.761Z	0.939042866	106
2022-07-06T01:44:15.065Z	0.927663684	104
2022-07-06T01:44:15.917Z	0.864424288	103
2022-07-06T01:44:20.854Z	0.869067431	105
2022-07-06T01:44:22.757Z	0.938867271	106
2022-07-06T01:44:30.060Z	0.924583316	104
2022-07-06T01:44:30.918Z	0.864868403	103
2022-07-06T01:44:35.860Z	0.873025894	105
2022-07-06T01:44:37.752Z	0.938257575	106
2022-07-06T01:44:45.056Z	0.92683512	104
2022-07-06T01:44:45.904Z	0.867105484	103
2022-07-06T01:44:50.854Z	0.867856562	105
2022-07-06T01:44:52.756Z	0.937093079	106
2022-07-06T01:45:00.057Z	0.925464332	104
2022-07-06T01:45:00.913Z	0.867829025	103
2022-07-06T01:45:05.860Z	0.864684403	105
2022-07-06T01:45:07.752Z	0.931756496	106
2022-07-06T01:45:15.112Z	0.924620986	104
2022-07-06T01:45:15.906Z	0.865906656	103
2022-07-06T01:45:20.853Z	0.864903867	105
2022-07-06T01:45:22.757Z	0.932796478	106
2022-07-06T01:45:30.056Z	0.925712287	104
2022-07-06T01:45:30.916Z	0.863491952	103
2022-07-06T01:45:35.863Z	0.863358498	105
2022-07-06T01:45:37.755Z	0.930960834	106
2022-07-06T01:45:45.048Z	0.930346072	104
2022-07-06T01:45:45.908Z	0.861687124	103
2022-07-06T01:45:50.854Z	0.862984717	105
2022-07-06T01:45:52.758Z	0.930416882	106
2022-07-06T01:46:00.056Z	0.933472633	104
2022-07-06T01:46:00.905Z	0.859743297	103
2022-07-06T01:46:05.861Z	0.865304172	105
2022-07-06T01:46:07.753Z	0.929569185	106
2022-07-06T01:46:15.058Z	0.925032377	104
2022-07-06T01:46:15.909Z	0.860180855	103
2022-07-06T01:46:20.856Z	0.86485517	105
2022-07-06T01:46:22.749Z	0.932462037	106
2022-07-06T01:46:30.048Z	0.924308002	104
2022-07-06T01:46:30.910Z	0.867732167	103
2022-07-06T01:46:35.861Z	0.862886906	105
2022-07-06T01:46:37.753Z	0.935457408	106
2022-07-06T01:46:45.061Z	0.925860465	104
2022-07-06T01:46:45.908Z	0.867003381	103
2022-07-06T01:46:50.854Z	0.867015719	105
2022-07-06T01:46:52.757Z	0.934633493	106
2022-07-06T01:47:00.055Z	0.92817688	104
2022-07-06T01:47:00.903Z	0.864177167	103
2022-07-06T01:47:05.861Z	0.865984201	105
2022-07-06T01:47:07.755Z	0.935290456	106
2022-07-06T01:47:15.056Z	0.928096771	104
2022-07-06T01:47:15.913Z	0.864479125	103
2022-07-06T01:47:20.856Z	0.86551404	105
2022-07-06T01:47:22.758Z	0.932551563	106
2022-07-06T01:47:30.052Z	0.927701473	104
2022-07-06T01:47:30.912Z	0.860213518	103
2022-07-06T01:47:36.055Z	0.863107026	105
2022-07-06T01:47:37.751Z	0.931275129	106
2022-07-06T01:47:45.069Z	0.92648232	104
2022-07-06T01:47:45.916Z	0.858222961	103
2022-07-06T01:47:50.855Z	0.860563755	105
2022-07-06T01:47:52.756Z	0.928455591	106
2022-07-06T01:48:00.061Z	0.927130282	104
2022-07-06T01:48:00.907Z	0.857067227	103
2022-07-06T01:48:05.862Z	0.859238088	105
2022-07-06T01:48:07.755Z	0.928649902	106
2022-07-06T01:48:15.142Z	0.920652926	104
2022-07-06T01:48:15.906Z	0.860641658	103
2022-07-06T01:48:20.856Z	0.862147629	105
2022-07-06T01:48:22.760Z	0.930502594	106
2022-07-06T01:48:30.057Z	0.918907464	104
2022-07-06T01:48:30.907Z	0.864088357	103
2022-07-06T01:48:35.863Z	0.865802586	105
2022-07-06T01:48:37.753Z	0.926368177	106
2022-07-06T01:48:45.048Z	0.920962751	104
2022-07-06T01:48:45.909Z	0.866461158	103
2022-07-06T01:48:50.856Z	0.864998281	105
2022-07-06T01:48:52.757Z	0.926672101	106
2022-07-06T01:49:00.062Z	0.921265185	104
2022-07-06T01:49:00.909Z	0.859895647	103
2022-07-06T01:49:05.863Z	0.861241818	105
2022-07-06T01:49:07.754Z	0.927880466	106
2022-07-06T01:49:15.064Z	0.921325862	104
2022-07-06T01:49:15.913Z	0.856301963	103
2022-07-06T01:49:20.904Z	0.864650786	105
2022-07-06T01:49:22.758Z	0.928223431	106
2022-07-06T01:49:30.053Z	0.919714809	104
2022-07-06T01:49:30.912Z	0.858822525	103
2022-07-06T01:49:35.864Z	0.868203342	105
2022-07-06T01:49:37.754Z	0.927843034	106
2022-07-06T01:49:45.059Z	0.922105551	104
2022-07-06T01:49:45.908Z	0.855434716	103
2022-07-06T01:49:50.856Z	0.866502166	105
2022-07-06T01:49:52.759Z	0.926128209	106
2022-07-06T01:50:00.080Z	0.92224133	104
2022-07-06T01:50:00.905Z	0.856434941	103
2022-07-06T01:50:05.864Z	0.864332557	105
2022-07-06T01:50:07.755Z	0.924245775	106
2022-07-06T01:50:15.056Z	0.921063304	104
2022-07-06T01:50:15.906Z	0.856621802	103
2022-07-06T01:50:20.858Z	0.862989962	105
2022-07-06T01:50:22.756Z	0.922643662	106
2022-07-06T01:50:30.057Z	0.92271322	104
2022-07-06T01:50:30.909Z	0.857449234	103
2022-07-06T01:50:35.851Z	0.863691747	105
2022-07-06T01:50:37.759Z	0.922141075	106
2022-07-06T01:50:45.069Z	0.922732174	104
2022-07-06T01:50:45.908Z	0.857381523	103
2022-07-06T01:50:50.857Z	0.863334239	105
2022-07-06T01:50:52.756Z	0.924167633	106
2022-07-06T01:51:00.062Z	0.928934753	104
2022-07-06T01:51:00.908Z	0.856670439	103
2022-07-06T01:51:05.867Z	0.863363564	105
2022-07-06T01:51:07.751Z	0.926985383	106
2022-07-06T01:51:15.057Z	0.928959429	104
2022-07-06T01:51:15.908Z	0.857984304	103
2022-07-06T01:51:20.858Z	0.868942738	105
2022-07-06T01:51:22.758Z	0.92625171	106
2022-07-06T01:51:30.061Z	0.926417112	104
2022-07-06T01:51:30.917Z	0.854255498	103
2022-07-06T01:51:35.870Z	0.869786918	105
2022-07-06T01:51:37.761Z	0.927990019	106
2022-07-06T01:51:45.053Z	0.927181065	104
2022-07-06T01:51:45.918Z	0.851591349	103
2022-07-06T01:51:50.865Z	0.865926385	105
2022-07-06T01:51:52.750Z	0.930621862	106
2022-07-06T01:52:00.060Z	0.928277195	104
2022-07-06T01:52:00.914Z	0.85265559	103
2022-07-06T01:52:05.852Z	0.866043091	105
2022-07-06T01:52:07.753Z	0.925874412	106
2022-07-06T01:52:15.067Z	0.928680778	104
2022-07-06T01:52:15.912Z	0.855152428	103
2022-07-06T01:52:20.859Z	0.86521095	105
2022-07-06T01:52:22.756Z	0.922672093	106
2022-07-06T01:52:30.220Z	0.925131798	104
2022-07-06T01:52:30.908Z	0.85630095	103
2022-07-06T01:52:35.853Z	0.862688959	105
2022-07-06T01:52:37.756Z	0.925656974	106
2022-07-06T01:52:45.048Z	0.924534023	104
2022-07-06T01:52:45.910Z	0.85586381	103
2022-07-06T01:52:50.860Z	0.859526098	105
2022-07-06T01:52:52.759Z	0.925401628	106
2022-07-06T01:53:00.053Z	0.922764659	104
2022-07-06T01:53:00.915Z	0.856749356	103
2022-07-06T01:53:05.856Z	0.859170079	105
2022-07-06T01:53:07.752Z	0.922708035	106
2022-07-06T01:53:15.057Z	0.9195804	104
2022-07-06T01:53:15.909Z	0.851775825	103
2022-07-06T01:53:20.861Z	0.861883402	105
2022-07-06T01:53:22.757Z	0.924610555	106
2022-07-06T01:53:30.053Z	0.917718411	104
2022-07-06T01:53:30.908Z	0.848670423	103
2022-07-06T01:53:35.855Z	0.864079416	105
2022-07-06T01:53:37.756Z	0.928836525	106
2022-07-06T01:53:45.059Z	0.917416394	104
2022-07-06T01:53:45.908Z	0.850381732	103
2022-07-06T01:53:50.861Z	0.859926403	105
2022-07-06T01:53:52.757Z	0.924272835	106
2022-07-06T01:54:00.069Z	0.918788254	104
2022-07-06T01:54:00.903Z	0.851569891	103
2022-07-06T01:54:05.854Z	0.862982273	105
2022-07-06T01:54:07.757Z	0.920827329	106
2022-07-06T01:54:15.055Z	0.920452774	104
2022-07-06T01:54:15.912Z	0.850135148	103
2022-07-06T01:54:20.862Z	0.865568399	105
2022-07-06T01:54:22.757Z	0.917486727	106
2022-07-06T01:54:30.048Z	0.915529668	104
2022-07-06T01:54:30.910Z	0.849724472	103
2022-07-06T01:54:35.854Z	0.862821341	105
2022-07-06T01:54:37.751Z	0.916811705	106
2022-07-06T01:54:45.052Z	0.91686815	104
2022-07-06T01:54:45.902Z	0.851852834	103
2022-07-06T01:54:50.862Z	0.861850739	105
2022-07-06T01:54:52.757Z	0.916127026	106
2022-07-06T01:55:00.064Z	0.913555801	104
2022-07-06T01:55:00.905Z	0.85295552	103
2022-07-06T01:55:05.855Z	0.865035057	105
2022-07-06T01:55:07.752Z	0.91877079	106
2022-07-06T01:55:15.054Z	0.91698724	104
2022-07-06T01:55:15.908Z	0.854812324	103
2022-07-06T01:55:20.862Z	0.864601493	105
2022-07-06T01:55:22.760Z	0.924822867	106
2022-07-06T01:55:30.057Z	0.921540499	104
2022-07-06T01:55:30.906Z	0.854651511	103
2022-07-06T01:55:35.857Z	0.86258316	105
2022-07-06T01:55:37.752Z	0.926741958	106
2022-07-06T01:55:45.057Z	0.919800937	104
2022-07-06T01:55:45.909Z	0.853139579	103
2022-07-06T01:55:50.863Z	0.862895608	105
2022-07-06T01:55:52.759Z	0.926352024	106
2022-07-06T01:56:00.061Z	0.917757392	104
2022-07-06T01:56:00.909Z	0.851186693	103
2022-07-06T01:56:05.856Z	0.860781252	105
2022-07-06T01:56:07.750Z	0.923411071	106
2022-07-06T01:56:15.048Z	0.920163512	104
2022-07-06T01:56:15.905Z	0.850001693	103
2022-07-06T01:56:20.864Z	0.859849036	105
2022-07-06T01:56:22.756Z	0.92093277	106
2022-07-06T01:56:30.059Z	0.918168247	104
2022-07-06T01:56:30.909Z	0.855093181	103
2022-07-06T01:56:36.065Z	0.861846089	105
2022-07-06T01:56:37.755Z	0.92007333	106
2022-07-06T01:56:45.047Z	0.921241045	104
2022-07-06T01:56:45.907Z	0.854586482	103
2022-07-06T01:56:50.863Z	0.861822069	105
2022-07-06T01:56:52.755Z	0.919602454	106
2022-07-06T01:57:00.061Z	0.922540486	104
2022-07-06T01:57:00.915Z	0.853789091	103
2022-07-06T01:57:05.857Z	0.863029301	105
2022-07-06T01:57:07.752Z	0.917951345	106
2022-07-06T01:57:15.063Z	0.920708358	104
2022-07-06T01:57:15.913Z	0.852290452	103
2022-07-06T01:57:20.868Z	0.86408478	105
2022-07-06T01:57:22.755Z	0.912863791	106
2022-07-06T01:57:30.055Z	0.919894338	104
2022-07-06T01:57:30.912Z	0.849815726	103
2022-07-06T01:57:35.857Z	0.863355398	105
2022-07-06T01:57:37.755Z	0.915904224	106
2022-07-06T01:57:45.058Z	0.915168226	104
2022-07-06T01:57:45.902Z	0.846619725	103
2022-07-06T01:57:50.864Z	0.863461912	105
2022-07-06T01:57:52.757Z	0.919495046	106
2022-07-06T01:58:00.054Z	0.91725564	104
2022-07-06T01:58:00.904Z	0.847949386	103
2022-07-06T01:58:05.858Z	0.860633135	105
2022-07-06T01:58:07.754Z	0.922740638	106
2022-07-06T01:58:15.059Z	0.919095576	104
2022-07-06T01:58:15.911Z	0.851018965	103
2022-07-06T01:58:20.915Z	0.860584259	105
2022-07-06T01:58:22.757Z	0.921501279	106
2022-07-06T01:58:30.054Z	0.915898621	104
2022-07-06T01:58:30.911Z	0.851780474	103
2022-07-06T01:58:35.859Z	0.865356624	105
2022-07-06T01:58:37.755Z	0.916451454	106
2022-07-06T01:58:45.057Z	0.916157484	104
2022-07-06T01:58:45.919Z	0.851981521	103
2022-07-06T01:58:50.866Z	0.867525578	105
2022-07-06T01:58:52.758Z	0.912063837	106
2022-07-06T01:59:00.065Z	0.919987977	104
2022-07-06T01:59:00.911Z	0.849393725	103
2022-07-06T01:59:05.859Z	0.862111926	105
2022-07-06T01:59:07.749Z	0.913675189	106
2022-07-06T01:59:15.054Z	0.921015501	104
2022-07-06T01:59:15.907Z	0.845144033	103
2022-07-06T01:59:20.853Z	0.86323148	105
2022-07-06T01:59:22.759Z	0.91025281	106
2022-07-06T01:59:30.059Z	0.919057131	104
2022-07-06T01:59:30.905Z	0.846381724	103
2022-07-06T01:59:35.859Z	0.866690457	105
2022-07-06T01:59:37.767Z	0.907832027	106
2022-07-06T01:59:45.059Z	0.918092132	104
2022-07-06T01:59:45.906Z	0.846582711	103
2022-07-06T01:59:50.854Z	0.864746094	105
2022-07-06T01:59:52.757Z	0.914690197	106
2022-07-06T02:00:00.079Z	0.922119558	104
2022-07-06T02:00:00.908Z	0.84512502	103
2022-07-06T02:00:05.860Z	0.864620209	105
2022-07-06T02:00:07.757Z	0.915314555	106
2022-07-06T02:00:15.051Z	0.921692848	104
2022-07-06T02:00:15.909Z	0.840939403	103
2022-07-06T02:00:20.853Z	0.869321644	105
2022-07-06T02:00:22.757Z	0.914034367	106
2022-07-06T02:00:30.058Z	0.920039177	104
2022-07-06T02:00:30.904Z	0.837561965	103
2022-07-06T02:00:35.860Z	0.872102618	105
2022-07-06T02:00:37.750Z	0.913922489	106
2022-07-06T02:00:45.067Z	0.916259706	104
2022-07-06T02:00:45.902Z	0.837597489	103
2022-07-06T02:00:50.856Z	0.868493259	105
2022-07-06T02:00:52.763Z	0.911693692	106
2022-07-06T02:01:00.074Z	0.918338835	104
2022-07-06T02:01:00.908Z	0.837567031	103
2022-07-06T02:01:05.863Z	0.870060325	105
2022-07-06T02:01:07.754Z	0.908357859	106
2022-07-06T02:01:15.067Z	0.917704642	104
2022-07-06T02:01:15.911Z	0.839926779	103
2022-07-06T02:01:20.856Z	0.872083843	105
2022-07-06T02:01:22.753Z	0.909333885	106
2022-07-06T02:01:30.183Z	0.913475215	104
2022-07-06T02:01:30.913Z	0.843867838	103
2022-07-06T02:01:35.861Z	0.87481612	105
2022-07-06T02:01:37.755Z	0.911746562	106
2022-07-06T02:01:45.063Z	0.911152184	104
2022-07-06T02:01:45.908Z	0.844165564	103
2022-07-06T02:01:50.855Z	0.872638583	105
2022-07-06T02:01:52.757Z	0.910888314	106
2022-07-06T02:02:00.070Z	0.916505277	104
2022-07-06T02:02:00.918Z	0.843840778	103
2022-07-06T02:02:05.863Z	0.873277366	105
2022-07-06T02:02:07.752Z	0.910494626	106
2022-07-06T02:02:15.061Z	0.917828798	104
2022-07-06T02:02:15.906Z	0.845881164	103
2022-07-06T02:02:20.858Z	0.869198084	105
2022-07-06T02:02:22.760Z	0.910347581	106
2022-07-06T02:02:30.066Z	0.916345954	104
2022-07-06T02:02:30.905Z	0.847159743	103
2022-07-06T02:02:35.865Z	0.861112654	105
2022-07-06T02:02:37.750Z	0.909339845	106
2022-07-06T02:02:45.055Z	0.913656712	104
2022-07-06T02:02:45.903Z	0.845781922	103
2022-07-06T02:02:50.856Z	0.855326533	105
2022-07-06T02:02:52.770Z	0.909251332	106
2022-07-06T02:03:00.051Z	0.914376617	104
2022-07-06T02:03:00.908Z	0.841226995	103
2022-07-06T02:03:05.863Z	0.845305681	105
2022-07-06T02:03:07.750Z	0.905544162	106
2022-07-06T02:03:15.060Z	0.914165974	104
2022-07-06T02:03:15.905Z	0.84534055	103
2022-07-06T02:03:20.857Z	0.840228856	105
2022-07-06T02:03:22.756Z	0.904569924	106
2022-07-06T02:03:30.067Z	0.912058055	104
2022-07-06T02:03:30.907Z	0.844447196	103
2022-07-06T02:03:35.865Z	0.834692001	105
2022-07-06T02:03:37.756Z	0.906347454	106
2022-07-06T02:03:45.055Z	0.912141621	104
2022-07-06T02:03:45.905Z	0.84169519	103
2022-07-06T02:03:50.858Z	0.831349075	105
2022-07-06T02:03:52.759Z	0.911844313	106
2022-07-06T02:04:00.048Z	0.914845407	104
2022-07-06T02:04:00.909Z	0.840595007	103
2022-07-06T02:04:05.866Z	0.820795178	105
2022-07-06T02:04:07.753Z	0.911366046	106
2022-07-06T02:04:15.058Z	0.912672162	104
2022-07-06T02:04:15.907Z	0.843001187	103
2022-07-06T02:04:20.858Z	0.812595725	105
2022-07-06T02:04:22.760Z	0.914461911	106
2022-07-06T02:04:30.057Z	0.913429022	104
2022-07-06T02:04:30.914Z	0.840160728	103
2022-07-06T02:04:35.868Z	0.797228396	105
2022-07-06T02:04:37.765Z	0.917688131	106
2022-07-06T02:04:45.059Z	0.916047752	104
2022-07-06T02:04:45.907Z	0.839402676	103
2022-07-06T02:04:50.860Z	0.789358854	105
2022-07-06T02:04:52.760Z	0.918771565	106
2022-07-06T02:05:00.058Z	0.918287218	104
2022-07-06T02:05:00.911Z	0.837816834	103
2022-07-06T02:05:05.873Z	0.784246743	105
2022-07-06T02:05:07.759Z	0.913695872	106
2022-07-06T02:05:15.066Z	0.913090527	104
2022-07-06T02:05:15.908Z	0.835331023	103
2022-07-06T02:05:20.860Z	0.776044667	105
2022-07-06T02:05:22.756Z	0.910526514	106
2022-07-06T02:05:30.060Z	0.907500029	104
2022-07-06T02:05:30.912Z	0.837225378	103
2022-07-06T02:05:36.065Z	0.771694779	105
2022-07-06T02:05:37.757Z	0.908076882	106
2022-07-06T02:05:45.055Z	0.908702374	104
2022-07-06T02:05:45.916Z	0.838271081	103
2022-07-06T02:05:50.860Z	0.769037247	105
2022-07-06T02:05:52.752Z	0.909472048	106
2022-07-06T02:06:00.052Z	0.910285294	104
2022-07-06T02:06:00.910Z	0.840399742	103
2022-07-06T02:06:05.859Z	0.75735873	105
2022-07-06T02:06:07.752Z	0.911427736	106
2022-07-06T02:06:15.060Z	0.91655606	104
2022-07-06T02:06:15.906Z	0.838945627	103
2022-07-06T02:06:20.862Z	0.750006259	105
2022-07-06T02:06:22.759Z	0.911137343	106
2022-07-06T02:06:30.060Z	0.913265765	104
2022-07-06T02:06:30.902Z	0.835314393	103
2022-07-06T02:06:35.855Z	0.742327035	105
2022-07-06T02:06:37.755Z	0.91457212	106
2022-07-06T02:06:45.050Z	0.910643637	104
2022-07-06T02:06:45.910Z	0.834580302	103
2022-07-06T02:06:50.864Z	0.73902154	105
2022-07-06T02:06:52.767Z	0.91268307	106
2022-07-06T02:07:00.052Z	0.910511732	104
2022-07-06T02:07:00.907Z	0.83590138	103
2022-07-06T02:07:05.856Z	0.729924917	105
2022-07-06T02:07:07.754Z	0.905300856	106
2022-07-06T02:07:15.057Z	0.90643996	104
2022-07-06T02:07:15.909Z	0.834051609	103
2022-07-06T02:07:20.913Z	0.723937631	105
2022-07-06T02:07:22.759Z	0.904372513	106
2022-07-06T02:07:30.057Z	0.90969795	104
2022-07-06T02:07:30.909Z	0.83342284	103
2022-07-06T02:07:35.857Z	0.716691971	105
2022-07-06T02:07:37.777Z	0.906266034	106
2022-07-06T02:07:45.054Z	0.909416139	104
2022-07-06T02:07:45.908Z	0.836849928	103
2022-07-06T02:07:50.853Z	0.711479306	105
2022-07-06T02:07:52.754Z	0.905094862	106
2022-07-06T02:08:00.049Z	0.909167528	104
2022-07-06T02:08:00.912Z	0.836243212	103
2022-07-06T02:08:05.858Z	0.70926851	105
2022-07-06T02:08:07.767Z	0.907823026	106
2022-07-06T02:08:15.054Z	0.913760841	104
2022-07-06T02:08:15.906Z	0.833410919	103
2022-07-06T02:08:20.853Z	0.706981063	105
2022-07-06T02:08:22.761Z	0.907362461	106
2022-07-06T02:08:30.051Z	0.913239539	104
2022-07-06T02:08:30.912Z	0.835707843	103
2022-07-06T02:08:35.858Z	0.705859006	105
2022-07-06T02:08:37.758Z	0.906499326	106
2022-07-06T02:08:45.061Z	0.907314062	104
2022-07-06T02:08:45.925Z	0.837123692	103
2022-07-06T02:08:50.852Z	0.695567846	105
2022-07-06T02:08:52.758Z	0.906323016	106
2022-07-06T02:09:00.048Z	0.907686293	104
2022-07-06T02:09:00.909Z	0.834889591	103
2022-07-06T02:09:05.863Z	0.689686477	105
2022-07-06T02:09:07.756Z	0.902620792	106
2022-07-06T02:09:15.059Z	0.907025516	104
2022-07-06T02:09:15.907Z	0.837235689	103
2022-07-06T02:09:20.855Z	0.685932815	105
2022-07-06T02:09:22.757Z	0.898828089	106
2022-07-06T02:09:30.056Z	0.906781256	104
2022-07-06T02:09:30.907Z	0.838859797	103
2022-07-06T02:09:35.864Z	0.679475963	105
2022-07-06T02:09:37.757Z	0.895402432	106
2022-07-06T02:09:45.052Z	0.907947242	104
2022-07-06T02:09:45.913Z	0.834580123	103
2022-07-06T02:09:50.867Z	0.672119677	105
2022-07-06T02:09:52.755Z	0.894494772	106
2022-07-06T02:10:00.056Z	0.90824151	104
2022-07-06T02:10:00.910Z	0.835598171	103
2022-07-06T02:10:05.860Z	0.667837083	105
2022-07-06T02:10:07.761Z	0.899445474	106
2022-07-06T02:10:15.066Z	0.906830311	104
2022-07-06T02:10:15.907Z	0.832419932	103
2022-07-06T02:10:20.855Z	0.661329031	105
2022-07-06T02:10:22.758Z	0.903432608	106
2022-07-06T02:10:30.183Z	0.900498569	104
2022-07-06T02:10:30.907Z	0.832491875	103
2022-07-06T02:10:35.860Z	0.656550169	105
2022-07-06T02:10:37.764Z	0.905284941	106
2022-07-06T02:10:45.051Z	0.901971877	104
2022-07-06T02:10:45.907Z	0.833836317	103
2022-07-06T02:10:50.854Z	0.653203249	105
2022-07-06T02:10:52.753Z	0.905616403	106
2022-07-06T02:11:00.071Z	0.910078049	104
2022-07-06T02:11:00.909Z	0.836209178	103
2022-07-06T02:11:05.860Z	0.650573373	105
2022-07-06T02:11:07.757Z	0.905087113	106
2022-07-06T02:11:15.057Z	0.912299573	104
2022-07-06T02:11:15.910Z	0.83401829	103
2022-07-06T02:11:20.854Z	0.642599702	105
2022-07-06T02:11:22.751Z	0.902853727	106
2022-07-06T02:11:30.050Z	0.911109686	104
2022-07-06T02:11:30.909Z	0.832283855	103
2022-07-06T02:11:35.860Z	0.639486492	105
2022-07-06T02:11:37.754Z	0.898028255	106
2022-07-06T02:11:45.059Z	0.908130109	104
2022-07-06T02:11:45.910Z	0.835081697	103
2022-07-06T02:11:50.854Z	0.640314519	105
2022-07-06T02:11:52.757Z	0.895865917	106
2022-07-06T02:12:00.054Z	0.907594025	104
2022-07-06T02:12:00.905Z	0.832988441	103
2022-07-06T02:12:05.863Z	0.636041999	105
2022-07-06T02:12:07.753Z	0.897973359	106
2022-07-06T02:12:15.054Z	0.905812681	104
2022-07-06T02:12:15.912Z	0.834340751	103
2022-07-06T02:12:20.855Z	0.63301146	105
2022-07-06T02:12:22.766Z	0.896738589	106
2022-07-06T02:12:30.064Z	0.904635727	104
2022-07-06T02:12:30.908Z	0.834808469	103
2022-07-06T02:12:35.861Z	0.629801273	105
2022-07-06T02:12:37.753Z	0.896896601	106
2022-07-06T02:12:45.054Z	0.9045555	104
2022-07-06T02:12:45.912Z	0.8328017	103
2022-07-06T02:12:50.871Z	0.625753462	105
2022-07-06T02:12:52.759Z	0.900627792	106
2022-07-06T02:13:00.064Z	0.905886054	104
2022-07-06T02:13:00.905Z	0.833468318	103
2022-07-06T02:13:05.861Z	0.625030994	105
2022-07-06T02:13:07.751Z	0.905847967	106
2022-07-06T02:13:15.061Z	0.904995203	104
2022-07-06T02:13:15.916Z	0.830088556	103
2022-07-06T02:13:20.855Z	0.619948208	105
2022-07-06T02:13:22.770Z	0.904268265	106
2022-07-06T02:13:30.060Z	0.905943811	104
2022-07-06T02:13:30.913Z	0.828913987	103
2022-07-06T02:13:35.864Z	0.615321338	105
2022-07-06T02:13:37.754Z	0.898376405	106
2022-07-06T02:13:45.049Z	0.909041882	104
2022-07-06T02:13:45.907Z	0.832535684	103
2022-07-06T02:13:50.855Z	0.612874091	105
2022-07-06T02:13:52.749Z	0.893681645	106
2022-07-06T02:14:00.065Z	0.910166621	104
2022-07-06T02:14:00.907Z	0.833343804	103
2022-07-06T02:14:05.863Z	0.614389896	105
2022-07-06T02:14:07.753Z	0.892476142	106
2022-07-06T02:14:15.068Z	0.911701858	104
2022-07-06T02:14:15.912Z	0.834545195	103
2022-07-06T02:14:20.856Z	0.61593169	105
2022-07-06T02:14:22.760Z	0.89373064	106
2022-07-06T02:14:30.044Z	0.907171607	104
2022-07-06T02:14:30.914Z	0.832835078	103
2022-07-06T02:14:36.072Z	0.612650514	105
2022-07-06T02:14:37.754Z	0.894304097	106
2022-07-06T02:14:45.052Z	0.899137557	104
2022-07-06T02:14:45.907Z	0.834247887	103
2022-07-06T02:14:50.856Z	0.609323978	105
2022-07-06T02:14:52.758Z	0.893578589	106
2022-07-06T02:15:00.055Z	0.900688589	104
2022-07-06T02:15:00.902Z	0.834801257	103
2022-07-06T02:15:05.864Z	0.603587866	105
2022-07-06T02:15:07.760Z	0.897109687	106
2022-07-06T02:15:15.051Z	0.904225111	104
2022-07-06T02:15:15.906Z	0.832887948	103
2022-07-06T02:15:20.856Z	0.602725565	105
2022-07-06T02:15:22.766Z	0.899829328	106
2022-07-06T02:15:30.054Z	0.909144819	104
2022-07-06T02:15:30.908Z	0.831845582	103
2022-07-06T02:15:35.852Z	0.604431212	105
2022-07-06T02:15:37.755Z	0.895976126	106
2022-07-06T02:15:45.062Z	0.907746851	104
2022-07-06T02:15:45.906Z	0.833228588	103
2022-07-06T02:15:50.857Z	0.605568469	105
2022-07-06T02:15:52.754Z	0.890138447	106
2022-07-06T02:16:00.058Z	0.906110168	104
2022-07-06T02:16:00.908Z	0.833327532	103
2022-07-06T02:16:05.867Z	0.602699101	105
2022-07-06T02:16:07.756Z	0.889449656	106
2022-07-06T02:16:15.065Z	0.910943091	104
2022-07-06T02:16:15.910Z	0.832513452	103
2022-07-06T02:16:20.922Z	0.600632012	105
2022-07-06T02:16:22.750Z	0.89245975	106
2022-07-06T02:16:30.055Z	0.912722886	104
2022-07-06T02:16:30.920Z	0.832463086	103
2022-07-06T02:16:35.851Z	0.599217117	105
2022-07-06T02:16:37.759Z	0.892811358	106
2022-07-06T02:16:45.057Z	0.909408569	104
2022-07-06T02:16:45.902Z	0.829093993	103
2022-07-06T02:16:50.858Z	0.597104788	105
2022-07-06T02:16:52.756Z	0.893073499	106
2022-07-06T02:17:00.066Z	0.907405198	104
2022-07-06T02:17:00.906Z	0.827675045	103
2022-07-06T02:17:05.855Z	0.595690906	105
2022-07-06T02:17:07.757Z	0.896153629	106
2022-07-06T02:17:15.057Z	0.906680346	104
2022-07-06T02:17:15.909Z	0.824596107	103
2022-07-06T02:17:20.858Z	0.597449541	105
2022-07-06T02:17:22.754Z	0.899012923	106
2022-07-06T02:17:30.057Z	0.907388032	104
2022-07-06T02:17:30.904Z	0.825263023	103
2022-07-06T02:17:35.852Z	0.599114001	105
2022-07-06T02:17:37.757Z	0.898737609	106
2022-07-06T02:17:45.275Z	0.903970838	104
2022-07-06T02:17:45.907Z	0.827358306	103
2022-07-06T02:17:50.859Z	0.599466026	105
2022-07-06T02:17:52.756Z	0.897726834	106
2022-07-06T02:18:00.047Z	0.90191114	104
2022-07-06T02:18:00.907Z	0.829998195	103
2022-07-06T02:18:05.852Z	0.598044157	105
2022-07-06T02:18:07.761Z	0.894193351	106
2022-07-06T02:18:15.070Z	0.903523684	104
2022-07-06T02:18:15.906Z	0.828231931	103
2022-07-06T02:18:20.859Z	0.597087026	105
2022-07-06T02:18:22.752Z	0.892223775	106
2022-07-06T02:18:30.059Z	0.904217541	104
2022-07-06T02:18:30.907Z	0.826085389	103
2022-07-06T02:18:35.853Z	0.596445501	105
2022-07-06T02:18:37.756Z	0.888645589	106
2022-07-06T02:18:45.062Z	0.902201831	104
2022-07-06T02:18:45.908Z	0.830120921	103
2022-07-06T02:18:50.860Z	0.594933271	105
2022-07-06T02:18:52.751Z	0.887481034	106
2022-07-06T02:19:00.056Z	0.904032111	104
2022-07-06T02:19:00.907Z	0.832620561	103
2022-07-06T02:19:05.855Z	0.594202876	105
2022-07-06T02:19:07.759Z	0.888093352	106
2022-07-06T02:19:15.062Z	0.900444806	104
2022-07-06T02:19:15.916Z	0.829044581	103
2022-07-06T02:19:20.860Z	0.596881688	105
2022-07-06T02:19:22.752Z	0.890899658	106
2022-07-06T02:19:30.123Z	0.891909242	104
2022-07-06T02:19:30.921Z	0.825558186	103
2022-07-06T02:19:35.854Z	0.597164691	105
2022-07-06T02:19:37.755Z	0.892666876	106
2022-07-06T02:19:45.062Z	0.893401802	104
2022-07-06T02:19:45.906Z	0.826067507	103
2022-07-06T02:19:50.860Z	0.597205162	105
2022-07-06T02:19:52.755Z	0.889804602	106
2022-07-06T02:20:00.051Z	0.899265349	104
2022-07-06T02:20:00.908Z	0.828825295	103
2022-07-06T02:20:05.853Z	0.596732914	105
2022-07-06T02:20:07.762Z	0.888427734	106
2022-07-06T02:20:15.066Z	0.900230467	104
2022-07-06T02:20:15.911Z	0.827720106	103
2022-07-06T02:20:20.860Z	0.593414187	105
2022-07-06T02:20:22.750Z	0.886055887	106
2022-07-06T02:20:30.069Z	0.898182154	104
2022-07-06T02:20:30.913Z	0.826277554	103
2022-07-06T02:20:35.855Z	0.592944324	105
2022-07-06T02:20:37.759Z	0.889171541	106
2022-07-06T02:20:45.058Z	0.900267243	104
2022-07-06T02:20:45.909Z	0.827908039	103
2022-07-06T02:20:50.861Z	0.595351577	105
2022-07-06T02:20:52.754Z	0.88904202	106
2022-07-06T02:21:00.062Z	0.898640633	104
2022-07-06T02:21:00.909Z	0.826888144	103
2022-07-06T02:21:05.855Z	0.597297251	105
2022-07-06T02:21:07.758Z	0.888576806	106
2022-07-06T02:21:15.061Z	0.899901092	104
2022-07-06T02:21:15.910Z	0.827165902	103
2022-07-06T02:21:20.861Z	0.600537062	105
2022-07-06T02:21:22.754Z	0.889606357	106
2022-07-06T02:21:30.062Z	0.898036957	104
2022-07-06T02:21:30.909Z	0.829522252	103
2022-07-06T02:21:35.855Z	0.599593818	105
2022-07-06T02:21:37.759Z	0.89310199	106
2022-07-06T02:21:45.054Z	0.898451567	104
2022-07-06T02:21:45.916Z	0.833213747	103
2022-07-06T02:21:50.862Z	0.595396996	105
2022-07-06T02:21:52.757Z	0.89187634	106
2022-07-06T02:22:00.059Z	0.900285542	104
2022-07-06T02:22:00.908Z	0.83330363	103
2022-07-06T02:22:05.855Z	0.591481149	105
2022-07-06T02:22:07.757Z	0.891064584	106
2022-07-06T02:22:15.049Z	0.900321841	104
2022-07-06T02:22:15.904Z	0.834124565	103
2022-07-06T02:22:20.862Z	0.593930125	105
2022-07-06T02:22:22.754Z	0.888265371	106
2022-07-06T02:22:30.055Z	0.90140754	104
2022-07-06T02:22:30.901Z	0.833278477	103
2022-07-06T02:22:35.857Z	0.59752053	105
2022-07-06T02:22:37.756Z	0.88385582	106
2022-07-06T02:22:45.054Z	0.900249958	104
2022-07-06T02:22:45.906Z	0.82990247	103
2022-07-06T02:22:50.864Z	0.59674716	105
2022-07-06T02:22:52.756Z	0.882758021	106
2022-07-06T02:23:00.063Z	0.895934165	104
2022-07-06T02:23:00.904Z	0.826648295	103
2022-07-06T02:23:05.855Z	0.59883076	105
2022-07-06T02:23:07.759Z	0.886938512	106
2022-07-06T02:23:15.058Z	0.89610672	104
2022-07-06T02:23:15.901Z	0.824894965	103
2022-07-06T02:23:20.864Z	0.596524596	105
2022-07-06T02:23:22.757Z	0.887194336	106
2022-07-06T02:23:30.059Z	0.896052659	104
2022-07-06T02:23:30.905Z	0.81952697	103
2022-07-06T02:23:36.063Z	0.593418121	105
2022-07-06T02:23:37.756Z	0.883184016	106
2022-07-06T02:23:45.060Z	0.898985148	104
2022-07-06T02:23:45.910Z	0.819547236	103
2022-07-06T02:23:50.865Z	0.593745053	105
2022-07-06T02:23:52.760Z	0.881011784	106
2022-07-06T02:24:00.049Z	0.899446845	104
2022-07-06T02:24:00.915Z	0.823210239	103
2022-07-06T02:24:05.857Z	0.592796922	105
2022-07-06T02:24:07.755Z	0.882455528	106
2022-07-06T02:24:15.058Z	0.894117534	104
2022-07-06T02:24:15.908Z	0.825546145	103
2022-07-06T02:24:20.863Z	0.592261016	105
2022-07-06T02:24:22.756Z	0.883096874	106
2022-07-06T02:24:30.050Z	0.893441558	104
2022-07-06T02:24:30.905Z	0.828308821	103
2022-07-06T02:24:35.856Z	0.591580451	105
2022-07-06T02:24:37.757Z	0.885232866	106
2022-07-06T02:24:45.063Z	0.89480561	104
2022-07-06T02:24:45.916Z	0.823742926	103
2022-07-06T02:24:50.863Z	0.594744742	105
2022-07-06T02:24:52.759Z	0.883448064	106
2022-07-06T02:25:00.067Z	0.899306238	104
2022-07-06T02:25:00.913Z	0.820848823	103
2022-07-06T02:25:05.856Z	0.592687428	105
2022-07-06T02:25:07.754Z	0.883194149	106
2022-07-06T02:25:15.053Z	0.897926688	104
2022-07-06T02:25:15.908Z	0.819344878	103
2022-07-06T02:25:20.914Z	0.591087222	105
2022-07-06T02:25:22.751Z	0.880555987	106
2022-07-06T02:25:30.060Z	0.899097979	104
2022-07-06T02:25:30.909Z	0.824823439	103
2022-07-06T02:25:35.858Z	0.59301132	105
2022-07-06T02:25:37.758Z	0.880725384	106
2022-07-06T02:25:45.052Z	0.901410937	104
2022-07-06T02:25:45.920Z	0.824692428	103
2022-07-06T02:25:50.865Z	0.592515528	105
2022-07-06T02:25:52.759Z	0.884601355	106
2022-07-06T02:26:00.058Z	0.900824487	104
2022-07-06T02:26:00.915Z	0.825563908	103
2022-07-06T02:26:05.856Z	0.592909753	105
2022-07-06T02:26:07.758Z	0.88555491	106
2022-07-06T02:26:15.054Z	0.899294376	104
2022-07-06T02:26:15.909Z	0.825826049	103
2022-07-06T02:26:20.862Z	0.591754079	105
2022-07-06T02:26:22.759Z	0.883826971	106
2022-07-06T02:26:30.055Z	0.903467834	104
2022-07-06T02:26:30.927Z	0.822867096	103
2022-07-06T02:26:35.856Z	0.59100765	105
2022-07-06T02:26:37.761Z	0.87992537	106
2022-07-06T02:26:45.286Z	0.903861702	104
2022-07-06T02:26:45.908Z	0.816153348	103
2022-07-06T02:26:50.864Z	0.589077115	105
2022-07-06T02:26:52.757Z	0.877583087	106
2022-07-06T02:27:00.073Z	0.897569299	104
2022-07-06T02:27:00.915Z	0.814288676	103
2022-07-06T02:27:05.856Z	0.585983336	105
2022-07-06T02:27:07.756Z	0.879816234	106
2022-07-06T02:27:15.061Z	0.894983888	104
2022-07-06T02:27:15.907Z	0.813601375	103
2022-07-06T02:27:20.863Z	0.583356977	105
2022-07-06T02:27:22.759Z	0.881772876	106
2022-07-06T02:27:30.056Z	0.895097852	104
2022-07-06T02:27:30.906Z	0.817386627	103
2022-07-06T02:27:35.856Z	0.58875984	105
2022-07-06T02:27:37.752Z	0.880794823	106
2022-07-06T02:27:45.041Z	0.898872852	104
2022-07-06T02:27:45.919Z	0.815841734	103
2022-07-06T02:27:50.865Z	0.589835882	105
2022-07-06T02:27:52.756Z	0.880420446	106
2022-07-06T02:28:00.052Z	0.90227741	104
2022-07-06T02:28:00.910Z	0.815653622	103
2022-07-06T02:28:05.856Z	0.586149871	105
2022-07-06T02:28:07.757Z	0.878436923	106
2022-07-06T02:28:15.056Z	0.906303942	104
2022-07-06T02:28:15.907Z	0.816048324	103
2022-07-06T02:28:20.850Z	0.588672102	105
2022-07-06T02:28:22.755Z	0.875911951	106
2022-07-06T02:28:30.130Z	0.904434681	104
2022-07-06T02:28:30.910Z	0.815665484	103
2022-07-06T02:28:35.859Z	0.58996731	105
2022-07-06T02:28:37.759Z	0.881075084	106
2022-07-06T02:28:45.068Z	0.89591676	104
2022-07-06T02:28:45.921Z	0.816669762	103
2022-07-06T02:28:50.855Z	0.588556945	105
2022-07-06T02:28:52.759Z	0.882856071	106
2022-07-06T02:29:00.047Z	0.894189537	104
2022-07-06T02:29:00.910Z	0.819884479	103
2022-07-06T02:29:05.859Z	0.584402978	105
2022-07-06T02:29:07.757Z	0.879600048	106
2022-07-06T02:29:15.054Z	0.898648262	104
2022-07-06T02:29:15.913Z	0.824967265	103
2022-07-06T02:29:20.865Z	0.584680021	105
2022-07-06T02:29:22.754Z	0.877124488	106
2022-07-06T02:29:30.065Z	0.902751625	104
2022-07-06T02:29:30.902Z	0.822346985	103
2022-07-06T02:29:35.858Z	0.586946845	105
2022-07-06T02:29:37.762Z	0.87763983	106
2022-07-06T02:29:45.054Z	0.901914656	104
2022-07-06T02:29:45.902Z	0.819524229	103
2022-07-06T02:29:50.866Z	0.587072194	105
2022-07-06T02:29:52.758Z	0.876081705	106
2022-07-06T02:30:00.043Z	0.896448374	104
2022-07-06T02:30:00.909Z	0.819369674	103
2022-07-06T02:30:05.858Z	0.586455345	105
2022-07-06T02:30:07.757Z	0.877153158	106
2022-07-06T02:30:15.047Z	0.895322919	104
2022-07-06T02:30:15.915Z	0.817481458	103
2022-07-06T02:30:20.852Z	0.5855304	105
2022-07-06T02:30:22.757Z	0.877199888	106
2022-07-06T02:30:30.055Z	0.897648573	104
2022-07-06T02:30:30.913Z	0.820489585	103
2022-07-06T02:30:35.857Z	0.584866822	105
2022-07-06T02:30:37.756Z	0.878405094	106
2022-07-06T02:30:45.049Z	0.897889376	104
2022-07-06T02:30:45.906Z	0.82180649	103
2022-07-06T02:30:50.856Z	0.582427084	105
2022-07-06T02:30:52.755Z	0.880437791	106
2022-07-06T02:31:00.054Z	0.898304522	104
2022-07-06T02:31:00.904Z	0.819713533	103
2022-07-06T02:31:05.859Z	0.584804297	105
2022-07-06T02:31:07.761Z	0.877965868	106
2022-07-06T02:31:15.060Z	0.894659102	104
2022-07-06T02:31:15.908Z	0.817085028	103
2022-07-06T02:31:20.856Z	0.585209012	105
2022-07-06T02:31:22.754Z	0.878104806	106
2022-07-06T02:31:30.053Z	0.897116602	104
2022-07-06T02:31:30.907Z	0.816866338	103
2022-07-06T02:31:35.861Z	0.582349777	105
2022-07-06T02:31:37.758Z	0.87617141	106
2022-07-06T02:31:45.049Z	0.897864819	104
2022-07-06T02:31:45.907Z	0.817186236	103
2022-07-06T02:31:50.852Z	0.580193818	105
2022-07-06T02:31:52.760Z	0.872830391	106
2022-07-06T02:32:00.054Z	0.895474792	104
2022-07-06T02:32:00.913Z	0.8159253	103
2022-07-06T02:32:05.860Z	0.579873204	105
2022-07-06T02:32:07.758Z	0.869853973	106
2022-07-06T02:32:15.060Z	0.892726958	104
2022-07-06T02:32:15.913Z	0.818676233	103
2022-07-06T02:32:20.854Z	0.582943857	105
2022-07-06T02:32:22.756Z	0.870566666	106
2022-07-06T02:32:30.046Z	0.895161629	104
2022-07-06T02:32:30.901Z	0.820363939	103
2022-07-06T02:32:36.069Z	0.583600521	105
2022-07-06T02:32:37.753Z	0.87328285	106
2022-07-06T02:32:45.060Z	0.894548237	104
2022-07-06T02:32:45.904Z	0.821258068	103
2022-07-06T02:32:50.854Z	0.582630336	105
2022-07-06T02:32:52.760Z	0.877489865	106
2022-07-06T02:33:00.050Z	0.890476883	104
2022-07-06T02:33:00.905Z	0.821899414	103
2022-07-06T02:33:05.862Z	0.583091021	105
2022-07-06T02:33:07.756Z	0.879621148	106
2022-07-06T02:33:15.072Z	0.893673003	104
2022-07-06T02:33:15.904Z	0.818575084	103
2022-07-06T02:33:20.853Z	0.581276715	105
2022-07-06T02:33:22.758Z	0.880994141	106
2022-07-06T02:33:30.063Z	0.897884905	104
2022-07-06T02:33:30.917Z	0.815321446	103
2022-07-06T02:33:35.860Z	0.577898502	105
2022-07-06T02:33:37.755Z	0.881488979	106
2022-07-06T02:33:45.051Z	0.895859778	104
2022-07-06T02:33:45.911Z	0.816115439	103
2022-07-06T02:33:50.856Z	0.576841891	105
2022-07-06T02:33:52.757Z	0.879680753	106
2022-07-06T02:34:00.061Z	0.895379067	104
2022-07-06T02:34:00.910Z	0.815339506	103
2022-07-06T02:34:05.860Z	0.575220048	105
2022-07-06T02:34:07.756Z	0.877179921	106
2022-07-06T02:34:15.052Z	0.897539556	104
2022-07-06T02:34:15.907Z	0.812071502	103
2022-07-06T02:34:20.919Z	0.576024294	105
2022-07-06T02:34:22.756Z	0.874285102	106
2022-07-06T02:34:30.054Z	0.893510938	104
2022-07-06T02:34:30.911Z	0.810658157	103
2022-07-06T02:34:35.860Z	0.576582015	105
2022-07-06T02:34:37.756Z	0.874601781	106
2022-07-06T02:34:45.072Z	0.890997529	104
2022-07-06T02:34:45.920Z	0.815990806	103
2022-07-06T02:34:50.854Z	0.574208438	105
2022-07-06T02:34:52.756Z	0.876209438	106
2022-07-06T02:35:00.058Z	0.886688709	104
2022-07-06T02:35:00.912Z	0.817745566	103
2022-07-06T02:35:05.863Z	0.570491254	105
2022-07-06T02:35:07.756Z	0.879092872	106
2022-07-06T02:35:15.063Z	0.889505208	104
2022-07-06T02:35:15.906Z	0.81602329	103
2022-07-06T02:35:20.860Z	0.57070148	105
2022-07-06T02:35:22.759Z	0.87931627	106
2022-07-06T02:35:30.053Z	0.8916049	104
2022-07-06T02:35:30.911Z	0.813701689	103
2022-07-06T02:35:35.861Z	0.570533335	105
2022-07-06T02:35:37.757Z	0.87754947	106
2022-07-06T02:35:45.265Z	0.886899889	104
2022-07-06T02:35:45.910Z	0.814218879	103
2022-07-06T02:35:50.855Z	0.573637545	105
2022-07-06T02:35:52.759Z	0.875706911	106
2022-07-06T02:36:00.049Z	0.885905266	104
2022-07-06T02:36:00.914Z	0.814228654	103
2022-07-06T02:36:05.862Z	0.575571656	105
2022-07-06T02:36:07.760Z	0.875302494	106
2022-07-06T02:36:15.055Z	0.88075161	104
2022-07-06T02:36:15.906Z	0.814570665	103
2022-07-06T02:36:20.857Z	0.573879361	105
2022-07-06T02:36:22.757Z	0.872058511	106
2022-07-06T02:36:30.062Z	0.88359201	104
2022-07-06T02:36:30.907Z	0.813510478	103
2022-07-06T02:36:35.862Z	0.570855618	105
2022-07-06T02:36:37.758Z	0.868655443	106
2022-07-06T02:36:45.056Z	0.883737922	104
2022-07-06T02:36:45.913Z	0.813117564	103
2022-07-06T02:36:50.856Z	0.569314241	105
2022-07-06T02:36:52.753Z	0.868554771	106
2022-07-06T02:37:00.062Z	0.881788015	104
2022-07-06T02:37:00.911Z	0.818572581	103
2022-07-06T02:37:05.862Z	0.571699798	105
2022-07-06T02:37:07.759Z	0.873831332	106
2022-07-06T02:37:15.059Z	0.884126484	104
2022-07-06T02:37:15.905Z	0.824334204	103
2022-07-06T02:37:20.857Z	0.572413683	105
2022-07-06T02:37:22.757Z	0.87420547	106
2022-07-06T02:37:30.106Z	0.886573017	104
2022-07-06T02:37:30.908Z	0.82184881	103
2022-07-06T02:37:35.863Z	0.568814635	105
2022-07-06T02:37:37.758Z	0.872677982	106
2022-07-06T02:37:45.050Z	0.891101658	104
2022-07-06T02:37:45.923Z	0.813344657	103
2022-07-06T02:37:50.856Z	0.568664849	105
2022-07-06T02:37:52.754Z	0.872199655	106
2022-07-06T02:38:00.067Z	0.886969268	104
2022-07-06T02:38:00.902Z	0.807781458	103
2022-07-06T02:38:05.851Z	0.568431139	105
2022-07-06T02:38:07.757Z	0.87099129	106
2022-07-06T02:38:15.050Z	0.890721858	104
2022-07-06T02:38:15.905Z	0.810842037	103
2022-07-06T02:38:20.872Z	0.566991687	105
2022-07-06T02:38:22.756Z	0.864036202	106
2022-07-06T02:38:30.060Z	0.889502287	104
2022-07-06T02:38:30.907Z	0.811323881	103
2022-07-06T02:38:35.864Z	0.561017573	105
2022-07-06T02:38:37.753Z	0.861559093	106
2022-07-06T02:38:45.052Z	0.883486807	104
2022-07-06T02:38:45.910Z	0.809644401	103
2022-07-06T02:38:50.859Z	0.563086391	105
2022-07-06T02:38:52.759Z	0.863439202	106
2022-07-06T02:39:00.051Z	0.883513093	104
2022-07-06T02:39:00.913Z	0.812054336	103
2022-07-06T02:39:05.866Z	0.564102292	105
2022-07-06T02:39:07.757Z	0.866907001	106
2022-07-06T02:39:15.062Z	0.882204652	104
2022-07-06T02:39:15.910Z	0.815461516	103
2022-07-06T02:39:20.860Z	0.563607872	105
2022-07-06T02:39:22.762Z	0.867134392	106
2022-07-06T02:39:30.056Z	0.884193778	104
2022-07-06T02:39:30.910Z	0.81555748	103
2022-07-06T02:39:35.877Z	0.560586691	105
2022-07-06T02:39:37.764Z	0.865254462	106
2022-07-06T02:39:45.059Z	0.886337936	104
2022-07-06T02:39:45.924Z	0.811712205	103
2022-07-06T02:39:50.857Z	0.557005346	105
2022-07-06T02:39:52.759Z	0.86646229	106
2022-07-06T02:40:00.049Z	0.884654701	104
2022-07-06T02:40:00.904Z	0.808897913	103
2022-07-06T02:40:05.852Z	0.555452406	105
2022-07-06T02:40:07.754Z	0.868280828	106
2022-07-06T02:40:15.057Z	0.883386254	104
2022-07-06T02:40:15.927Z	0.811564148	103
2022-07-06T02:40:20.858Z	0.556652069	105
2022-07-06T02:40:22.757Z	0.866097331	106
2022-07-06T02:40:30.048Z	0.88449198	104
2022-07-06T02:40:30.908Z	0.813121736	103
2022-07-06T02:40:35.851Z	0.557009161	105
2022-07-06T02:40:37.756Z	0.864802957	106
2022-07-06T02:40:45.059Z	0.886362553	104
2022-07-06T02:40:45.912Z	0.811904788	103
2022-07-06T02:40:50.858Z	0.557591558	105
2022-07-06T02:40:52.757Z	0.865370214	106
2022-07-06T02:41:00.062Z	0.886987209	104
2022-07-06T02:41:00.902Z	0.811609149	103
2022-07-06T02:41:05.853Z	0.554874837	105
2022-07-06T02:41:07.762Z	0.864855886	106
2022-07-06T02:41:15.053Z	0.881070972	104
2022-07-06T02:41:15.905Z	0.81195426	103
2022-07-06T02:41:20.859Z	0.553177893	105
2022-07-06T02:41:22.750Z	0.863896489	106
2022-07-06T02:41:30.059Z	0.879869044	104
2022-07-06T02:41:30.910Z	0.810498297	103
2022-07-06T02:41:36.076Z	0.552570045	105
2022-07-06T02:41:37.752Z	0.864833891	106
2022-07-06T02:41:45.050Z	0.878187656	104
2022-07-06T02:41:45.905Z	0.809757233	103
2022-07-06T02:41:50.865Z	0.546549916	105
2022-07-06T02:41:52.758Z	0.871015668	106
2022-07-06T02:42:00.055Z	0.880779207	104
2022-07-06T02:42:00.908Z	0.811949253	103
2022-07-06T02:42:05.854Z	0.541158974	105
2022-07-06T02:42:07.758Z	0.871145368	106
2022-07-06T02:42:15.051Z	0.886465251	104
2022-07-06T02:42:15.916Z	0.812974989	103
2022-07-06T02:42:20.859Z	0.537746847	105
2022-07-06T02:42:22.758Z	0.8657161	106
2022-07-06T02:42:30.057Z	0.885682643	104
2022-07-06T02:42:30.910Z	0.812171996	103
2022-07-06T02:42:35.853Z	0.536630869	105
2022-07-06T02:42:37.756Z	0.863304019	106
2022-07-06T02:42:45.065Z	0.885151923	104
2022-07-06T02:42:45.903Z	0.807361364	103
2022-07-06T02:42:50.862Z	0.533430636	105
2022-07-06T02:42:52.761Z	0.865852356	106
2022-07-06T02:43:00.052Z	0.886676788	104
2022-07-06T02:43:00.909Z	0.805592954	103
2022-07-06T02:43:05.853Z	0.531310499	105
2022-07-06T02:43:07.759Z	0.864129424	106
2022-07-06T02:43:15.058Z	0.886518359	104
2022-07-06T02:43:15.901Z	0.810414672	103
2022-07-06T02:43:20.944Z	0.522194803	105
2022-07-06T02:43:22.759Z	0.862946212	106
2022-07-06T02:43:30.059Z	0.884300649	104
2022-07-06T02:43:30.909Z	0.815047085	103
2022-07-06T02:43:35.854Z	0.517267168	105
2022-07-06T02:43:37.756Z	0.86249435	106
2022-07-06T02:43:45.059Z	0.884001255	104
2022-07-06T02:43:45.909Z	0.815657795	103
2022-07-06T02:43:50.861Z	0.511019349	105
2022-07-06T02:43:52.761Z	0.863553166	106
2022-07-06T02:44:00.068Z	0.884939611	104
2022-07-06T02:44:00.906Z	0.812501431	103
2022-07-06T02:44:05.855Z	0.507222593	105
2022-07-06T02:44:07.761Z	0.865899861	106
2022-07-06T02:44:15.055Z	0.882670939	104
2022-07-06T02:44:15.906Z	0.812336743	103
2022-07-06T02:44:20.874Z	0.50114423	105
2022-07-06T02:44:22.761Z	0.868695498	106
2022-07-06T02:44:30.064Z	0.882279992	104
2022-07-06T02:44:30.910Z	0.813157976	103
2022-07-06T02:44:35.854Z	0.494449407	105
2022-07-06T02:44:37.757Z	0.865373731	106
2022-07-06T02:44:45.201Z	0.883211017	104
2022-07-06T02:44:45.905Z	0.809553683	103
2022-07-06T02:44:50.862Z	0.487656236	105
2022-07-06T02:44:52.757Z	0.866031349	106
2022-07-06T02:45:00.161Z	0.8820225	104
2022-07-06T02:45:00.929Z	0.807255387	103
2022-07-06T02:45:05.857Z	0.48141855	105
2022-07-06T02:45:07.753Z	0.86744839	106
2022-07-06T02:45:15.053Z	0.880570293	104
2022-07-06T02:45:15.912Z	0.809990645	103
2022-07-06T02:45:20.862Z	0.479477495	105
2022-07-06T02:45:22.754Z	0.865036309	106
2022-07-06T02:45:30.059Z	0.879058898	104
2022-07-06T02:45:30.902Z	0.812643647	103
2022-07-06T02:45:35.855Z	0.476440281	105
2022-07-06T02:45:45.062Z	0.877313495	104
2022-07-06T02:45:45.903Z	0.81237489	103
2022-07-06T02:45:50.862Z	0.471072733	105
2022-07-06T02:45:52.754Z	0.859108686	106
2022-07-06T02:46:00.056Z	0.876824796	104
2022-07-06T02:46:00.908Z	0.811331034	103
2022-07-06T02:46:05.856Z	0.464074671	105
2022-07-06T02:46:07.766Z	0.858876884	106
2022-07-06T02:46:15.052Z	0.879186928	104
2022-07-06T02:46:15.906Z	0.809700728	103
2022-07-06T02:46:20.865Z	0.456769317	105
[truncated: 171,275 more rows]
