# Supplementary material for: Accelerated Adaptive Laboratory Evolution by Automated Repeated Batch Processes in Parallelized Bioreactors
Source: Microorganisms. 2023 Jan 20;11(2):275. doi: 10.3390/microorganisms11020275 (PMC9965177; doi:10.3390/microorganisms11020275)
Supplement: Supplementary file 1 [file microorganisms-11-00275-s001.zip › jupyter_supplement/analysis/raw_data/ALE_V_5/Gassing_FAirPV.csv]

time	data_acquisition.CurrentFAirPV	parameters
2022-07-05T10:57:32.391Z	39.99275372151899	{'UnitID': 0}
2022-07-05T10:57:32.619Z	39.829832126582275	{'UnitID': 2}
2022-07-05T10:57:32.744Z	39.86981288607595	{'UnitID': 1}
2022-07-05T10:57:46.639Z	39.95976959493671	{'UnitID': 0}
2022-07-05T10:57:46.931Z	39.94677584810127	{'UnitID': 2}
2022-07-05T10:57:46.999Z	39.8997984556962	{'UnitID': 1}
2022-07-05T10:58:01.638Z	39.98975516455696	{'UnitID': 0}
2022-07-05T10:58:01.995Z	39.9427777721519	{'UnitID': 2}
2022-07-05T10:58:02.050Z	39.974762379746835	{'UnitID': 1}
2022-07-05T10:58:16.748Z	40.00574746835443	{'UnitID': 0}
2022-07-05T10:58:16.915Z	39.931783063291135	{'UnitID': 2}
2022-07-05T10:58:17.081Z	39.78585329113924	{'UnitID': 1}
2022-07-05T10:58:31.712Z	40.02373881012658	{'UnitID': 0}
2022-07-05T10:58:31.995Z	39.90879412658227	{'UnitID': 2}
2022-07-05T10:58:32.149Z	39.78085569620252	{'UnitID': 1}
2022-07-05T10:58:46.730Z	40.0027489113924	{'UnitID': 0}
2022-07-05T10:58:46.929Z	39.95177344303797	{'UnitID': 2}
2022-07-05T10:58:47.066Z	39.986756607594934	{'UnitID': 1}
2022-07-05T10:59:01.666Z	40.021739772151896	{'UnitID': 0}
2022-07-05T10:59:01.992Z	39.97676141772152	{'UnitID': 1}
2022-07-05T10:59:02.020Z	39.94177825316456	{'UnitID': 2}
2022-07-05T10:59:16.656Z	39.9477753670886	{'UnitID': 0}
2022-07-05T10:59:16.842Z	40.004747949367086	{'UnitID': 2}
2022-07-05T10:59:16.990Z	39.9907546835443	{'UnitID': 1}
2022-07-05T10:59:31.714Z	39.94177825316456	{'UnitID': 0}
2022-07-05T10:59:32.051Z	39.841826354430374	{'UnitID': 2}
2022-07-05T10:59:32.059Z	39.87880855696203	{'UnitID': 1}
2022-07-05T10:59:46.676Z	39.9787604556962	{'UnitID': 0}
2022-07-05T10:59:47.849Z	39.961768632911394	{'UnitID': 2}
2022-07-05T10:59:47.908Z	39.90079797468354	{'UnitID': 1}
2022-07-05T11:00:01.785Z	39.94677584810127	{'UnitID': 0}
2022-07-05T11:00:02.067Z	39.91379172151898	{'UnitID': 2}
2022-07-05T11:00:02.158Z	39.9907546835443	{'UnitID': 1}
2022-07-05T11:00:16.725Z	39.931783063291135	{'UnitID': 0}
2022-07-05T11:00:16.950Z	39.93378210126583	{'UnitID': 2}
2022-07-05T11:00:17.064Z	39.945776329113926	{'UnitID': 1}
2022-07-05T11:00:31.702Z	39.962768151898736	{'UnitID': 0}
2022-07-05T11:00:31.990Z	39.88480567088608	{'UnitID': 2}
2022-07-05T11:00:32.072Z	40.093705139240505	{'UnitID': 1}
2022-07-05T11:00:46.712Z	39.918789316455694	{'UnitID': 0}
2022-07-05T11:00:46.908Z	39.96876526582278	{'UnitID': 2}
2022-07-05T11:00:47.034Z	40.05372437974683	{'UnitID': 1}
2022-07-05T11:01:01.592Z	39.90879412658227	{'UnitID': 0}
2022-07-05T11:01:01.869Z	39.92178787341772	{'UnitID': 2}
2022-07-05T11:01:01.925Z	39.89080278481012	{'UnitID': 1}
2022-07-05T11:01:16.581Z	39.8448249113924	{'UnitID': 0}
2022-07-05T11:01:16.862Z	39.974762379746835	{'UnitID': 2}
2022-07-05T11:01:16.984Z	39.9907546835443	{'UnitID': 1}
2022-07-05T11:01:31.559Z	39.9977513164557	{'UnitID': 0}
2022-07-05T11:01:32.337Z	39.95077392405063	{'UnitID': 2}
2022-07-05T11:01:32.523Z	40.02673736708861	{'UnitID': 1}
2022-07-05T11:01:46.650Z	39.94177825316456	{'UnitID': 0}
2022-07-05T11:01:46.896Z	39.92178787341772	{'UnitID': 2}
2022-07-05T11:01:46.925Z	39.96376767088607	{'UnitID': 1}
2022-07-05T11:02:01.569Z	39.97676141772152	{'UnitID': 0}
2022-07-05T11:02:01.863Z	40.01874121518987	{'UnitID': 2}
2022-07-05T11:02:01.906Z	39.952772962025314	{'UnitID': 1}
2022-07-05T11:02:16.626Z	40.038731594936706	{'UnitID': 0}
2022-07-05T11:02:16.902Z	39.93877969620253	{'UnitID': 2}
2022-07-05T11:02:16.963Z	40.016742177215185	{'UnitID': 1}
2022-07-05T11:02:31.577Z	39.991754202531645	{'UnitID': 0}
2022-07-05T11:02:31.836Z	39.92478643037975	{'UnitID': 2}
2022-07-05T11:02:31.944Z	39.970764303797466	{'UnitID': 1}
2022-07-05T11:02:46.623Z	39.97776093670886	{'UnitID': 0}
2022-07-05T11:02:46.823Z	39.940778734177215	{'UnitID': 2}
2022-07-05T11:02:46.940Z	39.816838379746834	{'UnitID': 1}
2022-07-05T11:03:01.629Z	39.96476718987342	{'UnitID': 0}
2022-07-05T11:03:01.924Z	39.96376767088607	{'UnitID': 2}
2022-07-05T11:03:01.976Z	39.89779941772152	{'UnitID': 1}
2022-07-05T11:03:16.686Z	39.99675179746835	{'UnitID': 0}
2022-07-05T11:03:16.937Z	39.90379653164557	{'UnitID': 2}
2022-07-05T11:03:17.043Z	39.95177344303797	{'UnitID': 1}
2022-07-05T13:02:41.374Z	0	{'UnitID': 0}
2022-07-05T13:02:41.932Z	0	{'UnitID': 1}
2022-07-05T13:02:51.522Z	0	{'UnitID': 2}
2022-07-05T13:02:56.035Z	0	{'UnitID': 0}
2022-07-05T13:02:56.508Z	0	{'UnitID': 1}
2022-07-05T13:03:06.284Z	6.3149609620253155	{'UnitID': 2}
2022-07-05T13:03:11.192Z	10.237073468354431	{'UnitID': 0}
2022-07-05T13:03:11.642Z	10.270057594936707	{'UnitID': 1}
2022-07-05T13:03:21.309Z	14.166182607594935	{'UnitID': 2}
2022-07-05T13:03:26.076Z	14.531007037974684	{'UnitID': 0}
2022-07-05T13:03:26.586Z	14.534005594936708	{'UnitID': 1}
2022-07-05T13:03:36.295Z	14.882837721518987	{'UnitID': 2}
2022-07-05T13:03:41.039Z	14.933813189873417	{'UnitID': 0}
2022-07-05T13:03:41.494Z	14.93481270886076	{'UnitID': 1}
2022-07-05T13:03:51.296Z	14.950805012658227	{'UnitID': 2}
2022-07-05T13:03:56.065Z	14.955802607594935	{'UnitID': 0}
2022-07-05T13:03:56.530Z	14.959800683544303	{'UnitID': 1}
2022-07-05T13:04:06.311Z	14.961799721518986	{'UnitID': 2}
2022-07-05T13:04:11.019Z	14.961799721518986	{'UnitID': 0}
2022-07-05T13:04:11.490Z	14.961799721518986	{'UnitID': 1}
2022-07-05T13:04:21.316Z	14.957801645569619	{'UnitID': 2}
2022-07-05T13:04:26.030Z	14.96479827848101	{'UnitID': 0}
2022-07-05T13:04:26.553Z	14.96279924050633	{'UnitID': 1}
2022-07-05T13:04:36.297Z	14.960800202531644	{'UnitID': 2}
2022-07-05T13:04:41.036Z	14.96379875949367	{'UnitID': 0}
2022-07-05T13:04:41.473Z	14.966797316455697	{'UnitID': 1}
2022-07-05T13:04:51.316Z	14.967796835443037	{'UnitID': 2}
2022-07-05T13:04:56.134Z	14.96479827848101	{'UnitID': 0}
2022-07-05T13:04:56.549Z	14.96379875949367	{'UnitID': 1}
2022-07-05T13:05:06.330Z	14.96979587341772	{'UnitID': 2}
2022-07-05T13:05:11.026Z	14.960800202531644	{'UnitID': 0}
2022-07-05T13:05:11.504Z	14.960800202531644	{'UnitID': 1}
2022-07-05T13:05:21.300Z	14.967796835443037	{'UnitID': 2}
2022-07-05T13:05:26.124Z	14.959800683544303	{'UnitID': 0}
2022-07-05T13:05:26.675Z	14.96279924050633	{'UnitID': 1}
2022-07-05T13:05:36.298Z	14.965797797468353	{'UnitID': 2}
2022-07-05T13:05:41.052Z	14.96379875949367	{'UnitID': 0}
2022-07-05T13:05:41.479Z	14.967796835443037	{'UnitID': 1}
2022-07-05T13:05:51.296Z	14.965797797468353	{'UnitID': 2}
2022-07-05T13:05:56.063Z	14.96479827848101	{'UnitID': 0}
2022-07-05T13:05:56.584Z	14.961799721518986	{'UnitID': 1}
2022-07-05T13:06:06.309Z	14.96979587341772	{'UnitID': 2}
2022-07-05T13:06:11.056Z	14.96479827848101	{'UnitID': 0}
2022-07-05T13:06:11.522Z	14.965797797468353	{'UnitID': 1}
2022-07-05T13:06:21.282Z	14.96479827848101	{'UnitID': 2}
2022-07-05T13:06:26.153Z	14.965797797468353	{'UnitID': 0}
2022-07-05T13:06:26.681Z	14.965797797468353	{'UnitID': 1}
2022-07-05T13:06:36.326Z	14.965797797468353	{'UnitID': 2}
2022-07-05T13:06:41.045Z	14.966797316455697	{'UnitID': 0}
2022-07-05T13:06:41.534Z	14.966797316455697	{'UnitID': 1}
2022-07-05T13:06:51.294Z	14.96379875949367	{'UnitID': 2}
2022-07-05T13:06:56.060Z	14.960800202531644	{'UnitID': 0}
2022-07-05T13:06:56.592Z	14.971794911392402	{'UnitID': 1}
2022-07-05T13:07:06.306Z	14.970795392405062	{'UnitID': 2}
2022-07-05T13:07:11.067Z	14.961799721518986	{'UnitID': 0}
2022-07-05T13:07:11.492Z	14.967796835443037	{'UnitID': 1}
2022-07-05T13:07:21.300Z	14.96479827848101	{'UnitID': 2}
2022-07-05T13:07:26.025Z	14.965797797468353	{'UnitID': 0}
2022-07-05T13:07:26.573Z	14.96979587341772	{'UnitID': 1}
2022-07-05T13:07:36.287Z	14.96479827848101	{'UnitID': 2}
2022-07-05T13:07:41.040Z	14.96479827848101	{'UnitID': 0}
2022-07-05T13:07:41.519Z	14.96479827848101	{'UnitID': 1}
2022-07-05T13:07:51.286Z	14.967796835443037	{'UnitID': 2}
2022-07-05T13:07:56.025Z	14.966797316455697	{'UnitID': 0}
2022-07-05T13:07:56.477Z	14.96379875949367	{'UnitID': 1}
2022-07-05T13:08:06.289Z	14.96879635443038	{'UnitID': 2}
2022-07-05T13:08:11.035Z	14.96979587341772	{'UnitID': 0}
2022-07-05T13:08:11.491Z	14.96479827848101	{'UnitID': 1}
2022-07-05T13:08:21.282Z	14.96479827848101	{'UnitID': 2}
2022-07-05T13:08:26.020Z	14.96479827848101	{'UnitID': 0}
2022-07-05T13:08:26.479Z	14.96479827848101	{'UnitID': 1}
2022-07-05T13:08:36.293Z	14.965797797468353	{'UnitID': 2}
2022-07-05T13:08:41.023Z	14.961799721518986	{'UnitID': 0}
2022-07-05T13:08:41.473Z	14.96979587341772	{'UnitID': 1}
2022-07-05T13:08:51.289Z	14.991785291139239	{'UnitID': 2}
2022-07-05T13:08:56.021Z	14.961799721518986	{'UnitID': 0}
2022-07-05T13:08:56.484Z	14.967796835443037	{'UnitID': 1}
2022-07-05T13:09:06.286Z	14.949805493670887	{'UnitID': 2}
2022-07-05T13:09:11.020Z	14.96279924050633	{'UnitID': 0}
2022-07-05T13:09:11.515Z	14.967796835443037	{'UnitID': 1}
2022-07-05T13:09:21.284Z	14.953803569620254	{'UnitID': 2}
2022-07-05T13:09:26.018Z	14.96279924050633	{'UnitID': 0}
2022-07-05T13:09:26.456Z	14.96979587341772	{'UnitID': 1}
2022-07-05T13:09:36.289Z	14.960800202531644	{'UnitID': 2}
2022-07-05T13:09:41.076Z	14.965797797468353	{'UnitID': 0}
2022-07-05T13:09:41.473Z	14.965797797468353	{'UnitID': 1}
2022-07-05T13:09:51.286Z	14.972794430379746	{'UnitID': 2}
2022-07-05T13:09:56.033Z	14.96479827848101	{'UnitID': 0}
2022-07-05T13:09:56.472Z	14.967796835443037	{'UnitID': 1}
2022-07-05T13:10:06.288Z	14.971794911392402	{'UnitID': 2}
2022-07-05T13:10:11.069Z	14.965797797468353	{'UnitID': 0}
2022-07-05T13:10:11.473Z	14.965797797468353	{'UnitID': 1}
2022-07-05T13:10:21.303Z	14.965797797468353	{'UnitID': 2}
2022-07-05T13:10:26.141Z	14.96879635443038	{'UnitID': 0}
2022-07-05T13:10:26.671Z	14.967796835443037	{'UnitID': 1}
2022-07-05T13:10:36.321Z	14.965797797468353	{'UnitID': 2}
2022-07-05T13:10:41.036Z	14.966797316455697	{'UnitID': 0}
2022-07-05T13:10:41.508Z	14.965797797468353	{'UnitID': 1}
2022-07-05T13:10:51.310Z	14.960800202531644	{'UnitID': 2}
2022-07-05T13:10:56.019Z	14.96379875949367	{'UnitID': 0}
2022-07-05T13:10:56.504Z	14.966797316455697	{'UnitID': 1}
2022-07-05T13:11:06.284Z	14.965797797468353	{'UnitID': 2}
2022-07-05T13:11:11.010Z	14.96479827848101	{'UnitID': 0}
2022-07-05T13:11:11.483Z	14.96979587341772	{'UnitID': 1}
2022-07-05T13:11:21.305Z	14.970795392405062	{'UnitID': 2}
2022-07-05T13:11:26.071Z	14.967796835443037	{'UnitID': 0}
2022-07-05T13:11:26.492Z	14.967796835443037	{'UnitID': 1}
2022-07-05T13:11:36.281Z	14.965797797468353	{'UnitID': 2}
2022-07-05T13:11:41.030Z	14.959800683544303	{'UnitID': 0}
2022-07-05T13:11:41.496Z	14.96279924050633	{'UnitID': 1}
2022-07-05T13:11:51.282Z	14.966797316455697	{'UnitID': 2}
2022-07-05T13:11:56.032Z	14.960800202531644	{'UnitID': 0}
2022-07-05T13:11:56.480Z	14.96379875949367	{'UnitID': 1}
2022-07-05T13:12:06.290Z	14.96379875949367	{'UnitID': 2}
2022-07-05T13:12:11.032Z	14.96479827848101	{'UnitID': 0}
2022-07-05T13:12:11.544Z	14.96379875949367	{'UnitID': 1}
2022-07-05T13:12:21.299Z	14.96279924050633	{'UnitID': 2}
2022-07-05T13:12:26.055Z	14.96279924050633	{'UnitID': 0}
2022-07-05T13:12:26.486Z	14.967796835443037	{'UnitID': 1}
2022-07-05T13:12:36.306Z	14.967796835443037	{'UnitID': 2}
2022-07-05T13:12:41.093Z	14.965797797468353	{'UnitID': 0}
2022-07-05T13:12:41.610Z	14.966797316455697	{'UnitID': 1}
2022-07-05T13:12:51.334Z	14.961799721518986	{'UnitID': 2}
2022-07-05T13:12:56.076Z	14.96479827848101	{'UnitID': 0}
2022-07-05T13:12:56.503Z	14.96379875949367	{'UnitID': 1}
2022-07-05T13:13:06.278Z	14.966797316455697	{'UnitID': 2}
2022-07-05T13:13:11.033Z	14.96379875949367	{'UnitID': 0}
2022-07-05T13:13:11.501Z	14.96279924050633	{'UnitID': 1}
2022-07-05T13:13:21.285Z	14.965797797468353	{'UnitID': 2}
2022-07-05T13:13:26.021Z	14.965797797468353	{'UnitID': 0}
2022-07-05T13:13:26.456Z	14.966797316455697	{'UnitID': 1}
2022-07-05T13:13:36.301Z	14.965797797468353	{'UnitID': 2}
2022-07-05T13:13:41.033Z	14.966797316455697	{'UnitID': 0}
2022-07-05T13:13:41.468Z	14.96479827848101	{'UnitID': 1}
2022-07-05T13:13:51.248Z	14.96879635443038	{'UnitID': 2}
2022-07-05T13:13:56.859Z	14.96379875949367	{'UnitID': 0}
2022-07-05T13:13:57.203Z	14.966797316455697	{'UnitID': 1}
2022-07-05T13:14:06.293Z	14.966797316455697	{'UnitID': 2}
2022-07-05T13:14:11.054Z	14.961799721518986	{'UnitID': 0}
2022-07-05T13:14:11.486Z	14.96479827848101	{'UnitID': 1}
2022-07-05T13:14:21.317Z	14.96979587341772	{'UnitID': 2}
2022-07-05T13:14:26.101Z	14.96379875949367	{'UnitID': 0}
2022-07-05T13:14:26.535Z	14.967796835443037	{'UnitID': 1}
2022-07-05T13:14:36.316Z	14.96379875949367	{'UnitID': 2}
2022-07-05T13:14:41.116Z	14.972794430379746	{'UnitID': 0}
2022-07-05T13:14:41.559Z	14.96279924050633	{'UnitID': 1}
2022-07-05T13:14:51.324Z	14.967796835443037	{'UnitID': 2}
2022-07-05T13:14:56.046Z	14.96879635443038	{'UnitID': 0}
2022-07-05T13:14:56.449Z	14.965797797468353	{'UnitID': 1}
2022-07-05T13:15:06.297Z	14.965797797468353	{'UnitID': 2}
2022-07-05T13:15:11.059Z	14.96279924050633	{'UnitID': 0}
2022-07-05T13:15:11.599Z	14.970795392405062	{'UnitID': 1}
2022-07-05T13:15:21.302Z	14.966797316455697	{'UnitID': 2}
2022-07-05T13:15:26.034Z	14.965797797468353	{'UnitID': 0}
2022-07-05T13:15:26.550Z	14.96279924050633	{'UnitID': 1}
2022-07-05T13:15:36.300Z	14.960800202531644	{'UnitID': 2}
2022-07-05T13:15:41.030Z	14.96479827848101	{'UnitID': 0}
2022-07-05T13:15:41.462Z	14.966797316455697	{'UnitID': 1}
2022-07-05T13:15:51.298Z	14.96279924050633	{'UnitID': 2}
2022-07-05T13:15:56.086Z	14.96279924050633	{'UnitID': 0}
2022-07-05T13:15:56.547Z	14.972794430379746	{'UnitID': 1}
2022-07-05T13:16:06.294Z	14.96479827848101	{'UnitID': 2}
2022-07-05T13:16:11.086Z	14.96379875949367	{'UnitID': 0}
2022-07-05T13:16:11.558Z	14.96479827848101	{'UnitID': 1}
2022-07-05T13:16:21.349Z	14.961799721518986	{'UnitID': 2}
2022-07-05T13:16:26.053Z	14.966797316455697	{'UnitID': 0}
2022-07-05T13:16:26.528Z	14.966797316455697	{'UnitID': 1}
2022-07-05T13:16:36.311Z	14.96979587341772	{'UnitID': 2}
2022-07-05T13:16:41.039Z	14.96479827848101	{'UnitID': 0}
2022-07-05T13:16:41.541Z	14.96279924050633	{'UnitID': 1}
2022-07-05T13:16:51.310Z	14.96879635443038	{'UnitID': 2}
2022-07-05T13:16:55.998Z	14.96379875949367	{'UnitID': 0}
2022-07-05T13:16:56.435Z	14.967796835443037	{'UnitID': 1}
2022-07-05T13:17:06.286Z	14.96379875949367	{'UnitID': 2}
2022-07-05T13:17:11.037Z	14.96379875949367	{'UnitID': 0}
2022-07-05T13:17:11.477Z	14.966797316455697	{'UnitID': 1}
2022-07-05T13:17:21.288Z	14.967796835443037	{'UnitID': 2}
2022-07-05T13:17:26.048Z	14.96479827848101	{'UnitID': 0}
2022-07-05T13:17:26.489Z	14.967796835443037	{'UnitID': 1}
2022-07-05T13:17:36.310Z	14.966797316455697	{'UnitID': 2}
2022-07-05T13:17:41.070Z	14.967796835443037	{'UnitID': 0}
2022-07-05T13:17:41.558Z	14.965797797468353	{'UnitID': 1}
2022-07-05T13:17:51.305Z	14.987787215189872	{'UnitID': 2}
2022-07-05T13:17:56.021Z	14.961799721518986	{'UnitID': 0}
2022-07-05T13:17:56.505Z	14.96479827848101	{'UnitID': 1}
2022-07-05T13:18:06.275Z	14.96479827848101	{'UnitID': 2}
2022-07-05T13:18:11.011Z	14.96479827848101	{'UnitID': 0}
2022-07-05T13:18:11.452Z	14.96879635443038	{'UnitID': 1}
2022-07-05T13:18:21.285Z	14.954803088607594	{'UnitID': 2}
2022-07-05T13:18:26.029Z	14.96279924050633	{'UnitID': 0}
2022-07-05T13:18:26.470Z	14.96379875949367	{'UnitID': 1}
2022-07-05T13:18:36.280Z	14.96279924050633	{'UnitID': 2}
2022-07-05T13:18:41.031Z	14.96479827848101	{'UnitID': 0}
2022-07-05T13:18:41.478Z	14.966797316455697	{'UnitID': 1}
2022-07-05T13:18:51.295Z	14.965797797468353	{'UnitID': 2}
2022-07-05T13:18:56.040Z	14.965797797468353	{'UnitID': 0}
2022-07-05T13:18:56.486Z	14.967796835443037	{'UnitID': 1}
2022-07-05T13:19:06.290Z	14.96279924050633	{'UnitID': 2}
2022-07-05T13:19:11.000Z	14.96479827848101	{'UnitID': 0}
2022-07-05T13:19:11.522Z	14.970795392405062	{'UnitID': 1}
2022-07-05T13:19:21.303Z	14.96379875949367	{'UnitID': 2}
2022-07-05T13:19:26.030Z	14.965797797468353	{'UnitID': 0}
2022-07-05T13:19:26.480Z	14.96979587341772	{'UnitID': 1}
2022-07-05T13:19:36.283Z	14.967796835443037	{'UnitID': 2}
2022-07-05T13:19:41.013Z	14.96979587341772	{'UnitID': 0}
2022-07-05T13:19:41.488Z	14.970795392405062	{'UnitID': 1}
2022-07-05T13:19:51.288Z	14.966797316455697	{'UnitID': 2}
2022-07-05T13:19:56.016Z	14.966797316455697	{'UnitID': 0}
2022-07-05T13:19:56.486Z	14.966797316455697	{'UnitID': 1}
2022-07-05T13:20:06.314Z	14.96379875949367	{'UnitID': 2}
2022-07-05T13:20:11.032Z	14.965797797468353	{'UnitID': 0}
2022-07-05T13:20:11.467Z	14.96479827848101	{'UnitID': 1}
2022-07-05T13:20:21.297Z	14.96979587341772	{'UnitID': 2}
2022-07-05T13:20:26.029Z	14.965797797468353	{'UnitID': 0}
2022-07-05T13:20:26.519Z	14.961799721518986	{'UnitID': 1}
2022-07-05T13:20:36.334Z	14.972794430379746	{'UnitID': 2}
2022-07-05T13:20:41.050Z	14.961799721518986	{'UnitID': 0}
2022-07-05T13:20:41.594Z	14.965797797468353	{'UnitID': 1}
2022-07-05T13:20:51.291Z	14.96879635443038	{'UnitID': 2}
2022-07-05T13:20:56.039Z	14.96479827848101	{'UnitID': 0}
2022-07-05T13:20:56.490Z	14.967796835443037	{'UnitID': 1}
2022-07-05T13:21:06.291Z	14.96379875949367	{'UnitID': 2}
2022-07-05T13:21:11.017Z	14.96479827848101	{'UnitID': 0}
2022-07-05T13:21:11.499Z	14.96379875949367	{'UnitID': 1}
2022-07-05T13:21:21.316Z	14.965797797468353	{'UnitID': 2}
2022-07-05T13:21:26.040Z	14.96379875949367	{'UnitID': 0}
2022-07-05T13:21:26.516Z	14.967796835443037	{'UnitID': 1}
2022-07-05T13:21:36.283Z	14.96279924050633	{'UnitID': 2}
2022-07-05T13:21:41.176Z	14.967796835443037	{'UnitID': 0}
2022-07-05T13:21:41.625Z	14.965797797468353	{'UnitID': 1}
2022-07-05T13:21:51.303Z	14.961799721518986	{'UnitID': 2}
2022-07-05T13:21:56.037Z	14.965797797468353	{'UnitID': 0}
2022-07-05T13:21:56.499Z	14.967796835443037	{'UnitID': 1}
2022-07-05T13:22:06.283Z	14.96879635443038	{'UnitID': 2}
2022-07-05T13:22:11.045Z	14.965797797468353	{'UnitID': 0}
2022-07-05T13:22:11.469Z	14.96479827848101	{'UnitID': 1}
2022-07-05T13:22:21.301Z	14.96479827848101	{'UnitID': 2}
2022-07-05T13:22:26.032Z	14.959800683544303	{'UnitID': 0}
2022-07-05T13:22:26.461Z	14.966797316455697	{'UnitID': 1}
2022-07-05T13:22:36.355Z	14.973793949367087	{'UnitID': 2}
2022-07-05T13:22:41.069Z	14.96379875949367	{'UnitID': 0}
2022-07-05T13:22:41.533Z	14.971794911392402	{'UnitID': 1}
2022-07-05T13:22:51.340Z	14.96879635443038	{'UnitID': 2}
2022-07-05T13:22:56.106Z	14.965797797468353	{'UnitID': 0}
2022-07-05T13:22:56.593Z	14.967796835443037	{'UnitID': 1}
2022-07-05T13:23:06.331Z	14.966797316455697	{'UnitID': 2}
2022-07-05T13:23:11.061Z	14.96379875949367	{'UnitID': 0}
2022-07-05T13:23:11.497Z	14.96379875949367	{'UnitID': 1}
2022-07-05T13:23:21.316Z	14.967796835443037	{'UnitID': 2}
2022-07-05T13:23:26.047Z	14.96479827848101	{'UnitID': 0}
2022-07-05T13:23:26.506Z	14.965797797468353	{'UnitID': 1}
2022-07-05T13:23:36.296Z	14.967796835443037	{'UnitID': 2}
2022-07-05T13:23:41.087Z	14.965797797468353	{'UnitID': 0}
2022-07-05T13:23:41.502Z	14.966797316455697	{'UnitID': 1}
2022-07-05T13:23:51.297Z	14.967796835443037	{'UnitID': 2}
2022-07-05T13:23:56.039Z	14.96879635443038	{'UnitID': 0}
2022-07-05T13:23:56.471Z	14.96879635443038	{'UnitID': 1}
2022-07-05T13:24:06.332Z	14.966797316455697	{'UnitID': 2}
2022-07-05T13:24:11.040Z	14.965797797468353	{'UnitID': 0}
2022-07-05T13:24:11.533Z	14.967796835443037	{'UnitID': 1}
2022-07-05T13:24:21.326Z	14.96979587341772	{'UnitID': 2}
2022-07-05T13:24:26.112Z	14.96379875949367	{'UnitID': 0}
2022-07-05T13:24:26.545Z	14.966797316455697	{'UnitID': 1}
2022-07-05T13:24:36.320Z	14.961799721518986	{'UnitID': 2}
2022-07-05T13:24:41.088Z	14.96379875949367	{'UnitID': 0}
2022-07-05T13:24:41.514Z	14.971794911392402	{'UnitID': 1}
2022-07-05T13:24:51.309Z	14.965797797468353	{'UnitID': 2}
2022-07-05T13:24:56.076Z	14.96379875949367	{'UnitID': 0}
2022-07-05T13:24:56.573Z	14.967796835443037	{'UnitID': 1}
2022-07-05T13:25:06.351Z	14.965797797468353	{'UnitID': 2}
2022-07-05T13:25:11.036Z	14.96479827848101	{'UnitID': 0}
2022-07-05T13:25:11.570Z	14.96479827848101	{'UnitID': 1}
2022-07-05T13:25:21.293Z	14.967796835443037	{'UnitID': 2}
2022-07-05T13:25:26.020Z	14.965797797468353	{'UnitID': 0}
2022-07-05T13:25:26.534Z	14.967796835443037	{'UnitID': 1}
2022-07-05T13:25:36.311Z	14.96379875949367	{'UnitID': 2}
2022-07-05T13:25:41.075Z	14.970795392405062	{'UnitID': 0}
2022-07-05T13:25:41.547Z	14.965797797468353	{'UnitID': 1}
2022-07-05T13:25:51.336Z	14.970795392405062	{'UnitID': 2}
2022-07-05T13:25:56.075Z	14.96379875949367	{'UnitID': 0}
2022-07-05T13:25:56.486Z	14.967796835443037	{'UnitID': 1}
2022-07-05T13:26:06.301Z	14.96379875949367	{'UnitID': 2}
2022-07-05T13:26:11.015Z	14.96379875949367	{'UnitID': 0}
2022-07-05T13:26:11.471Z	14.96479827848101	{'UnitID': 1}
2022-07-05T13:26:21.292Z	14.96979587341772	{'UnitID': 2}
2022-07-05T13:26:26.947Z	14.96479827848101	{'UnitID': 0}
2022-07-05T13:26:27.401Z	14.965797797468353	{'UnitID': 1}
2022-07-05T13:26:36.286Z	14.96479827848101	{'UnitID': 2}
2022-07-05T13:26:41.044Z	14.96479827848101	{'UnitID': 0}
2022-07-05T13:26:41.492Z	14.971794911392402	{'UnitID': 1}
2022-07-05T13:26:51.295Z	14.966797316455697	{'UnitID': 2}
2022-07-05T13:26:56.084Z	14.966797316455697	{'UnitID': 0}
2022-07-05T13:26:56.498Z	14.96879635443038	{'UnitID': 1}
2022-07-05T13:27:06.324Z	14.956802126582277	{'UnitID': 2}
2022-07-05T13:27:11.206Z	14.96279924050633	{'UnitID': 0}
2022-07-05T13:27:11.667Z	14.966797316455697	{'UnitID': 1}
2022-07-05T13:27:21.290Z	14.966797316455697	{'UnitID': 2}
2022-07-05T13:27:26.055Z	14.96379875949367	{'UnitID': 0}
2022-07-05T13:27:26.493Z	14.966797316455697	{'UnitID': 1}
2022-07-05T13:27:36.286Z	14.96479827848101	{'UnitID': 2}
2022-07-05T13:27:41.048Z	14.967796835443037	{'UnitID': 0}
2022-07-05T13:27:41.476Z	14.966797316455697	{'UnitID': 1}
2022-07-05T13:27:51.312Z	14.967796835443037	{'UnitID': 2}
2022-07-05T13:27:56.052Z	14.965797797468353	{'UnitID': 0}
2022-07-05T13:27:56.449Z	14.96879635443038	{'UnitID': 1}
2022-07-05T13:28:06.329Z	14.971794911392402	{'UnitID': 2}
2022-07-05T13:28:11.073Z	14.96279924050633	{'UnitID': 0}
2022-07-05T13:28:11.576Z	14.966797316455697	{'UnitID': 1}
2022-07-05T13:28:21.290Z	14.965797797468353	{'UnitID': 2}
2022-07-05T13:28:26.166Z	14.965797797468353	{'UnitID': 0}
2022-07-05T13:28:26.624Z	14.96979587341772	{'UnitID': 1}
2022-07-05T13:28:36.340Z	14.965797797468353	{'UnitID': 2}
2022-07-05T13:28:40.990Z	14.96479827848101	{'UnitID': 0}
2022-07-05T13:28:41.451Z	14.96479827848101	{'UnitID': 1}
2022-07-05T13:28:51.335Z	14.96979587341772	{'UnitID': 2}
2022-07-05T13:28:56.013Z	14.961799721518986	{'UnitID': 0}
2022-07-05T13:28:56.441Z	14.965797797468353	{'UnitID': 1}
2022-07-05T13:29:06.325Z	14.96279924050633	{'UnitID': 2}
2022-07-05T13:29:11.063Z	14.965797797468353	{'UnitID': 0}
2022-07-05T13:29:11.502Z	14.966797316455697	{'UnitID': 1}
2022-07-05T13:29:21.311Z	14.96879635443038	{'UnitID': 2}
2022-07-05T13:29:26.095Z	14.965797797468353	{'UnitID': 0}
2022-07-05T13:29:26.556Z	14.96879635443038	{'UnitID': 1}
2022-07-05T13:29:36.300Z	14.966797316455697	{'UnitID': 2}
2022-07-05T13:29:41.350Z	14.96379875949367	{'UnitID': 0}
2022-07-05T13:29:41.723Z	14.965797797468353	{'UnitID': 1}
2022-07-05T13:29:51.320Z	14.967796835443037	{'UnitID': 2}
2022-07-05T13:29:56.305Z	14.967796835443037	{'UnitID': 0}
2022-07-05T13:29:56.589Z	14.965797797468353	{'UnitID': 1}
2022-07-05T13:30:06.347Z	14.965797797468353	{'UnitID': 2}
2022-07-05T13:30:11.095Z	14.965797797468353	{'UnitID': 0}
2022-07-05T13:30:11.556Z	14.966797316455697	{'UnitID': 1}
2022-07-05T13:30:21.289Z	14.96879635443038	{'UnitID': 2}
2022-07-05T13:30:26.029Z	14.96479827848101	{'UnitID': 0}
2022-07-05T13:30:26.488Z	14.96979587341772	{'UnitID': 1}
2022-07-05T13:30:36.239Z	14.970795392405062	{'UnitID': 2}
2022-07-05T13:30:41.044Z	14.965797797468353	{'UnitID': 0}
2022-07-05T13:30:41.492Z	14.970795392405062	{'UnitID': 1}
2022-07-05T13:30:51.317Z	14.966797316455697	{'UnitID': 2}
2022-07-05T13:30:56.031Z	14.96379875949367	{'UnitID': 0}
2022-07-05T13:30:56.467Z	14.965797797468353	{'UnitID': 1}
2022-07-05T13:31:06.284Z	14.966797316455697	{'UnitID': 2}
2022-07-05T13:31:11.025Z	14.967796835443037	{'UnitID': 0}
2022-07-05T13:31:11.526Z	14.96879635443038	{'UnitID': 1}
2022-07-05T13:31:21.286Z	14.967796835443037	{'UnitID': 2}
2022-07-05T13:31:26.039Z	14.96379875949367	{'UnitID': 0}
2022-07-05T13:31:26.436Z	14.965797797468353	{'UnitID': 1}
2022-07-05T13:31:36.266Z	14.96379875949367	{'UnitID': 2}
2022-07-05T13:31:41.039Z	14.966797316455697	{'UnitID': 0}
2022-07-05T13:31:41.487Z	14.96279924050633	{'UnitID': 1}
2022-07-05T13:31:51.285Z	14.961799721518986	{'UnitID': 2}
2022-07-05T13:31:56.025Z	14.960800202531644	{'UnitID': 0}
2022-07-05T13:31:56.477Z	14.96279924050633	{'UnitID': 1}
2022-07-05T13:32:06.288Z	14.96979587341772	{'UnitID': 2}
2022-07-05T13:32:10.997Z	14.96279924050633	{'UnitID': 0}
2022-07-05T13:32:11.435Z	14.965797797468353	{'UnitID': 1}
2022-07-05T13:32:21.261Z	14.967796835443037	{'UnitID': 2}
2022-07-05T13:32:26.764Z	14.96379875949367	{'UnitID': 0}
2022-07-05T13:32:27.205Z	14.967796835443037	{'UnitID': 1}
2022-07-05T13:32:36.284Z	14.966797316455697	{'UnitID': 2}
2022-07-05T13:32:41.042Z	14.96479827848101	{'UnitID': 0}
2022-07-05T13:32:41.459Z	14.96379875949367	{'UnitID': 1}
2022-07-05T13:32:51.287Z	14.96479827848101	{'UnitID': 2}
2022-07-05T13:32:56.029Z	14.96379875949367	{'UnitID': 0}
2022-07-05T13:32:56.446Z	14.966797316455697	{'UnitID': 1}
2022-07-05T13:33:06.323Z	14.96379875949367	{'UnitID': 2}
2022-07-05T13:33:11.045Z	14.965797797468353	{'UnitID': 0}
2022-07-05T13:33:11.466Z	14.96479827848101	{'UnitID': 1}
2022-07-05T13:33:21.294Z	14.967796835443037	{'UnitID': 2}
2022-07-05T13:33:26.021Z	14.96379875949367	{'UnitID': 0}
2022-07-05T13:33:26.441Z	14.965797797468353	{'UnitID': 1}
2022-07-05T13:33:36.319Z	14.967796835443037	{'UnitID': 2}
2022-07-05T13:33:41.591Z	14.966797316455697	{'UnitID': 0}
2022-07-05T13:33:42.077Z	14.965797797468353	{'UnitID': 1}
2022-07-05T13:33:51.295Z	14.971794911392402	{'UnitID': 2}
2022-07-05T13:33:56.079Z	14.965797797468353	{'UnitID': 0}
2022-07-05T13:33:57.337Z	14.967796835443037	{'UnitID': 1}
2022-07-05T13:34:07.236Z	14.966797316455697	{'UnitID': 2}
2022-07-05T13:34:11.960Z	14.96979587341772	{'UnitID': 0}
2022-07-05T13:34:12.438Z	14.96379875949367	{'UnitID': 1}
2022-07-05T13:34:21.279Z	14.96979587341772	{'UnitID': 2}
2022-07-05T13:34:27.049Z	14.96879635443038	{'UnitID': 0}
2022-07-05T13:34:27.537Z	14.967796835443037	{'UnitID': 1}
2022-07-05T13:34:36.321Z	14.967796835443037	{'UnitID': 2}
2022-07-05T13:34:41.071Z	14.96379875949367	{'UnitID': 0}
2022-07-05T13:34:41.579Z	14.95880116455696	{'UnitID': 1}
2022-07-05T13:34:51.330Z	14.965797797468353	{'UnitID': 2}
2022-07-05T13:34:56.061Z	14.967796835443037	{'UnitID': 0}
2022-07-05T13:34:56.523Z	14.961799721518986	{'UnitID': 1}
2022-07-05T13:35:06.307Z	14.96879635443038	{'UnitID': 2}
2022-07-05T13:35:11.016Z	14.961799721518986	{'UnitID': 0}
2022-07-05T13:35:11.541Z	14.96979587341772	{'UnitID': 1}
2022-07-05T13:35:21.861Z	14.96879635443038	{'UnitID': 2}
2022-07-05T13:35:26.047Z	14.959800683544303	{'UnitID': 0}
2022-07-05T13:35:26.503Z	14.96879635443038	{'UnitID': 1}
2022-07-05T13:35:36.295Z	14.970795392405062	{'UnitID': 2}
2022-07-05T13:35:41.012Z	14.965797797468353	{'UnitID': 0}
2022-07-05T13:35:41.459Z	14.96479827848101	{'UnitID': 1}
2022-07-05T13:35:51.286Z	14.96979587341772	{'UnitID': 2}
2022-07-05T13:35:56.029Z	14.960800202531644	{'UnitID': 0}
2022-07-05T13:35:56.451Z	14.96479827848101	{'UnitID': 1}
2022-07-05T13:36:06.349Z	14.96479827848101	{'UnitID': 2}
2022-07-05T13:36:11.031Z	14.96879635443038	{'UnitID': 0}
2022-07-05T13:36:11.439Z	14.967796835443037	{'UnitID': 1}
2022-07-05T13:36:21.305Z	14.967796835443037	{'UnitID': 2}
2022-07-05T13:36:26.054Z	14.96279924050633	{'UnitID': 0}
2022-07-05T13:36:26.517Z	14.970795392405062	{'UnitID': 1}
2022-07-05T13:36:36.293Z	14.96879635443038	{'UnitID': 2}
2022-07-05T13:36:41.054Z	14.961799721518986	{'UnitID': 0}
2022-07-05T13:36:41.481Z	14.967796835443037	{'UnitID': 1}
2022-07-05T13:36:51.307Z	14.965797797468353	{'UnitID': 2}
2022-07-05T13:36:56.825Z	14.96279924050633	{'UnitID': 0}
2022-07-05T13:36:57.117Z	14.966797316455697	{'UnitID': 1}
2022-07-05T13:37:06.298Z	14.96279924050633	{'UnitID': 2}
2022-07-05T13:37:11.298Z	14.965797797468353	{'UnitID': 0}
2022-07-05T13:37:11.631Z	14.967796835443037	{'UnitID': 1}
2022-07-05T13:37:21.307Z	14.96479827848101	{'UnitID': 2}
2022-07-05T13:37:26.054Z	14.966797316455697	{'UnitID': 0}
2022-07-05T13:37:26.482Z	14.961799721518986	{'UnitID': 1}
2022-07-05T13:37:36.341Z	14.960800202531644	{'UnitID': 2}
2022-07-05T13:37:41.075Z	14.96879635443038	{'UnitID': 0}
2022-07-05T13:37:41.528Z	14.96479827848101	{'UnitID': 1}
2022-07-05T13:37:51.312Z	14.965797797468353	{'UnitID': 2}
2022-07-05T13:37:56.071Z	14.96279924050633	{'UnitID': 0}
2022-07-05T13:37:56.532Z	14.96279924050633	{'UnitID': 1}
2022-07-05T13:38:06.310Z	14.966797316455697	{'UnitID': 2}
2022-07-05T13:38:11.045Z	14.96879635443038	{'UnitID': 0}
2022-07-05T13:38:11.544Z	14.96479827848101	{'UnitID': 1}
2022-07-05T13:38:21.298Z	14.96279924050633	{'UnitID': 2}
2022-07-05T13:38:26.079Z	14.96479827848101	{'UnitID': 0}
2022-07-05T13:38:26.523Z	14.967796835443037	{'UnitID': 1}
2022-07-05T13:38:36.297Z	14.96479827848101	{'UnitID': 2}
2022-07-05T13:38:41.054Z	14.965797797468353	{'UnitID': 0}
2022-07-05T13:38:41.536Z	14.966797316455697	{'UnitID': 1}
2022-07-05T13:38:51.302Z	14.966797316455697	{'UnitID': 2}
2022-07-05T13:38:56.024Z	14.967796835443037	{'UnitID': 0}
2022-07-05T13:38:56.516Z	14.971794911392402	{'UnitID': 1}
2022-07-05T13:39:06.320Z	14.967796835443037	{'UnitID': 2}
2022-07-05T13:39:11.057Z	14.96279924050633	{'UnitID': 0}
2022-07-05T13:39:11.517Z	14.96479827848101	{'UnitID': 1}
2022-07-05T13:39:21.321Z	14.965797797468353	{'UnitID': 2}
2022-07-05T13:39:26.041Z	14.961799721518986	{'UnitID': 0}
2022-07-05T13:39:26.527Z	14.966797316455697	{'UnitID': 1}
2022-07-05T13:39:36.332Z	14.966797316455697	{'UnitID': 2}
2022-07-05T13:39:41.040Z	14.96479827848101	{'UnitID': 0}
2022-07-05T13:39:42.152Z	14.96879635443038	{'UnitID': 1}
2022-07-05T13:39:51.249Z	14.970795392405062	{'UnitID': 2}
2022-07-05T13:39:56.031Z	14.96479827848101	{'UnitID': 0}
2022-07-05T13:39:56.532Z	14.96279924050633	{'UnitID': 1}
2022-07-05T13:40:06.304Z	14.965797797468353	{'UnitID': 2}
2022-07-05T13:40:11.045Z	14.96479827848101	{'UnitID': 0}
2022-07-05T13:40:11.522Z	14.96979587341772	{'UnitID': 1}
2022-07-05T13:40:21.304Z	14.967796835443037	{'UnitID': 2}
2022-07-05T13:40:26.075Z	14.96879635443038	{'UnitID': 0}
2022-07-05T13:40:26.554Z	14.96379875949367	{'UnitID': 1}
2022-07-05T13:40:36.304Z	14.96879635443038	{'UnitID': 2}
2022-07-05T13:40:41.049Z	14.960800202531644	{'UnitID': 0}
2022-07-05T13:40:41.498Z	14.965797797468353	{'UnitID': 1}
2022-07-05T13:40:51.295Z	14.96479827848101	{'UnitID': 2}
2022-07-05T13:40:56.011Z	14.96479827848101	{'UnitID': 0}
2022-07-05T13:40:56.466Z	14.96879635443038	{'UnitID': 1}
2022-07-05T13:41:06.281Z	14.966797316455697	{'UnitID': 2}
2022-07-05T13:41:11.011Z	14.96379875949367	{'UnitID': 0}
2022-07-05T13:41:11.529Z	14.966797316455697	{'UnitID': 1}
2022-07-05T13:41:21.284Z	14.965797797468353	{'UnitID': 2}
2022-07-05T13:41:26.048Z	14.96279924050633	{'UnitID': 0}
2022-07-05T13:41:26.514Z	14.96979587341772	{'UnitID': 1}
2022-07-05T13:41:36.287Z	14.96379875949367	{'UnitID': 2}
2022-07-05T13:41:41.038Z	14.96879635443038	{'UnitID': 0}
2022-07-05T13:41:41.509Z	14.96479827848101	{'UnitID': 1}
2022-07-05T13:41:51.296Z	14.971794911392402	{'UnitID': 2}
2022-07-05T13:41:56.022Z	14.96279924050633	{'UnitID': 0}
2022-07-05T13:41:56.546Z	14.965797797468353	{'UnitID': 1}
2022-07-05T13:42:06.279Z	14.96979587341772	{'UnitID': 2}
2022-07-05T13:42:11.021Z	14.965797797468353	{'UnitID': 0}
2022-07-05T13:42:11.510Z	14.96879635443038	{'UnitID': 1}
2022-07-05T13:42:21.866Z	14.961799721518986	{'UnitID': 2}
2022-07-05T13:42:26.037Z	14.96379875949367	{'UnitID': 0}
2022-07-05T13:42:26.524Z	14.967796835443037	{'UnitID': 1}
2022-07-05T13:42:36.275Z	14.965797797468353	{'UnitID': 2}
2022-07-05T13:42:41.032Z	14.965797797468353	{'UnitID': 0}
2022-07-05T13:42:41.491Z	14.961799721518986	{'UnitID': 1}
2022-07-05T13:42:51.285Z	14.966797316455697	{'UnitID': 2}
2022-07-05T13:42:56.018Z	14.967796835443037	{'UnitID': 0}
2022-07-05T13:42:56.502Z	14.96879635443038	{'UnitID': 1}
2022-07-05T13:43:06.308Z	14.967796835443037	{'UnitID': 2}
2022-07-05T13:43:11.069Z	14.965797797468353	{'UnitID': 0}
2022-07-05T13:43:11.497Z	14.96279924050633	{'UnitID': 1}
2022-07-05T13:43:21.304Z	14.965797797468353	{'UnitID': 2}
2022-07-05T13:43:26.365Z	14.965797797468353	{'UnitID': 0}
2022-07-05T13:43:26.700Z	14.96879635443038	{'UnitID': 1}
2022-07-05T13:43:36.295Z	14.96479827848101	{'UnitID': 2}
2022-07-05T13:43:41.018Z	14.96479827848101	{'UnitID': 0}
2022-07-05T13:43:41.464Z	14.972794430379746	{'UnitID': 1}
2022-07-05T13:43:51.289Z	14.966797316455697	{'UnitID': 2}
2022-07-05T13:43:56.027Z	14.96879635443038	{'UnitID': 0}
2022-07-05T13:43:56.452Z	14.966797316455697	{'UnitID': 1}
2022-07-05T13:44:06.289Z	14.96979587341772	{'UnitID': 2}
2022-07-05T13:44:11.026Z	14.96279924050633	{'UnitID': 0}
2022-07-05T13:44:11.435Z	14.966797316455697	{'UnitID': 1}
2022-07-05T13:44:21.296Z	14.96879635443038	{'UnitID': 2}
2022-07-05T13:44:26.010Z	14.965797797468353	{'UnitID': 0}
2022-07-05T13:44:26.455Z	14.96379875949367	{'UnitID': 1}
2022-07-05T13:44:36.294Z	14.967796835443037	{'UnitID': 2}
2022-07-05T13:44:41.050Z	14.96379875949367	{'UnitID': 0}
2022-07-05T13:44:41.467Z	14.96479827848101	{'UnitID': 1}
2022-07-05T13:44:51.286Z	14.96479827848101	{'UnitID': 2}
2022-07-05T13:44:56.017Z	14.966797316455697	{'UnitID': 0}
2022-07-05T13:44:56.506Z	14.965797797468353	{'UnitID': 1}
2022-07-05T13:45:06.301Z	14.961799721518986	{'UnitID': 2}
2022-07-05T13:45:11.013Z	14.96979587341772	{'UnitID': 0}
2022-07-05T13:45:11.498Z	14.966797316455697	{'UnitID': 1}
2022-07-05T13:45:21.294Z	14.96279924050633	{'UnitID': 2}
2022-07-05T13:45:26.022Z	14.966797316455697	{'UnitID': 0}
2022-07-05T13:45:26.461Z	14.967796835443037	{'UnitID': 1}
2022-07-05T13:45:36.289Z	14.966797316455697	{'UnitID': 2}
2022-07-05T13:45:41.019Z	14.96879635443038	{'UnitID': 0}
2022-07-05T13:45:41.475Z	14.96279924050633	{'UnitID': 1}
2022-07-05T13:45:51.290Z	14.966797316455697	{'UnitID': 2}
2022-07-05T13:45:56.019Z	14.96479827848101	{'UnitID': 0}
2022-07-05T13:45:56.445Z	14.96279924050633	{'UnitID': 1}
2022-07-05T13:46:06.289Z	14.96979587341772	{'UnitID': 2}
2022-07-05T13:46:11.033Z	14.966797316455697	{'UnitID': 0}
2022-07-05T13:46:11.697Z	14.965797797468353	{'UnitID': 1}
2022-07-05T13:46:21.310Z	14.966797316455697	{'UnitID': 2}
2022-07-05T13:46:26.039Z	14.96479827848101	{'UnitID': 0}
2022-07-05T13:46:26.492Z	14.96479827848101	{'UnitID': 1}
2022-07-05T13:46:36.290Z	14.966797316455697	{'UnitID': 2}
2022-07-05T13:46:41.017Z	14.967796835443037	{'UnitID': 0}
2022-07-05T13:46:41.443Z	14.96279924050633	{'UnitID': 1}
2022-07-05T13:46:51.278Z	14.971794911392402	{'UnitID': 2}
2022-07-05T13:46:56.041Z	14.96379875949367	{'UnitID': 0}
2022-07-05T13:46:56.484Z	14.959800683544303	{'UnitID': 1}
2022-07-05T13:47:06.332Z	14.96379875949367	{'UnitID': 2}
2022-07-05T13:47:11.080Z	14.96479827848101	{'UnitID': 0}
2022-07-05T13:47:11.605Z	14.966797316455697	{'UnitID': 1}
2022-07-05T13:47:21.328Z	14.96279924050633	{'UnitID': 2}
2022-07-05T13:47:26.053Z	14.96379875949367	{'UnitID': 0}
2022-07-05T13:47:26.560Z	14.965797797468353	{'UnitID': 1}
2022-07-05T13:47:36.294Z	14.965797797468353	{'UnitID': 2}
2022-07-05T13:47:41.083Z	14.965797797468353	{'UnitID': 0}
2022-07-05T13:47:41.578Z	14.96879635443038	{'UnitID': 1}
2022-07-05T13:47:51.301Z	14.96379875949367	{'UnitID': 2}
2022-07-05T13:47:56.040Z	14.965797797468353	{'UnitID': 0}
2022-07-05T13:47:56.515Z	14.966797316455697	{'UnitID': 1}
2022-07-05T13:48:06.284Z	14.96479827848101	{'UnitID': 2}
2022-07-05T13:48:11.078Z	14.96479827848101	{'UnitID': 0}
2022-07-05T13:48:11.586Z	14.965797797468353	{'UnitID': 1}
2022-07-05T13:48:21.301Z	14.96479827848101	{'UnitID': 2}
2022-07-05T13:48:26.008Z	14.967796835443037	{'UnitID': 0}
2022-07-05T13:48:26.490Z	14.96379875949367	{'UnitID': 1}
2022-07-05T13:48:36.292Z	14.96879635443038	{'UnitID': 2}
2022-07-05T13:48:41.072Z	14.96479827848101	{'UnitID': 0}
2022-07-05T13:48:41.547Z	14.967796835443037	{'UnitID': 1}
2022-07-05T13:48:51.300Z	14.96379875949367	{'UnitID': 2}
2022-07-05T13:48:56.027Z	14.957801645569619	{'UnitID': 0}
2022-07-05T13:48:56.551Z	14.960800202531644	{'UnitID': 1}
2022-07-05T13:49:06.294Z	14.966797316455697	{'UnitID': 2}
2022-07-05T13:49:11.021Z	14.966797316455697	{'UnitID': 0}
2022-07-05T13:49:11.525Z	14.961799721518986	{'UnitID': 1}
2022-07-05T13:49:21.290Z	14.96479827848101	{'UnitID': 2}
2022-07-05T13:49:26.030Z	14.961799721518986	{'UnitID': 0}
2022-07-05T13:49:26.504Z	14.96379875949367	{'UnitID': 1}
2022-07-05T13:49:36.281Z	14.965797797468353	{'UnitID': 2}
2022-07-05T13:49:41.061Z	14.961799721518986	{'UnitID': 0}
2022-07-05T13:49:41.490Z	14.96879635443038	{'UnitID': 1}
2022-07-05T13:49:51.281Z	14.966797316455697	{'UnitID': 2}
2022-07-05T13:49:56.017Z	14.96379875949367	{'UnitID': 0}
2022-07-05T13:49:56.449Z	14.96379875949367	{'UnitID': 1}
2022-07-05T13:50:06.289Z	14.967796835443037	{'UnitID': 2}
2022-07-05T13:50:11.007Z	14.96379875949367	{'UnitID': 0}
2022-07-05T13:50:11.472Z	14.967796835443037	{'UnitID': 1}
2022-07-05T13:50:21.283Z	14.96479827848101	{'UnitID': 2}
2022-07-05T13:50:26.041Z	14.961799721518986	{'UnitID': 0}
2022-07-05T13:50:26.531Z	14.96979587341772	{'UnitID': 1}
2022-07-05T13:50:36.295Z	14.96479827848101	{'UnitID': 2}
2022-07-05T13:50:41.011Z	14.965797797468353	{'UnitID': 0}
2022-07-05T13:50:41.463Z	14.970795392405062	{'UnitID': 1}
2022-07-05T13:50:51.380Z	14.96379875949367	{'UnitID': 2}
2022-07-05T13:50:56.079Z	14.966797316455697	{'UnitID': 0}
2022-07-05T13:50:56.501Z	14.972794430379746	{'UnitID': 1}
2022-07-05T13:51:06.315Z	14.96479827848101	{'UnitID': 2}
2022-07-05T13:51:11.062Z	14.961799721518986	{'UnitID': 0}
2022-07-05T13:51:11.535Z	14.960800202531644	{'UnitID': 1}
2022-07-05T13:51:21.331Z	14.967796835443037	{'UnitID': 2}
2022-07-05T13:51:26.121Z	14.96479827848101	{'UnitID': 0}
2022-07-05T13:51:26.589Z	14.96879635443038	{'UnitID': 1}
2022-07-05T13:51:36.300Z	14.96479827848101	{'UnitID': 2}
2022-07-05T13:51:41.050Z	14.96379875949367	{'UnitID': 0}
2022-07-05T13:51:41.553Z	14.966797316455697	{'UnitID': 1}
2022-07-05T13:51:51.352Z	14.965797797468353	{'UnitID': 2}
2022-07-05T13:51:56.047Z	14.965797797468353	{'UnitID': 0}
2022-07-05T13:51:56.506Z	14.96279924050633	{'UnitID': 1}
2022-07-05T13:52:06.300Z	14.959800683544303	{'UnitID': 2}
2022-07-05T13:52:11.032Z	14.965797797468353	{'UnitID': 0}
2022-07-05T13:52:11.554Z	14.965797797468353	{'UnitID': 1}
2022-07-05T13:52:21.291Z	14.96879635443038	{'UnitID': 2}
2022-07-05T13:52:26.035Z	14.965797797468353	{'UnitID': 0}
2022-07-05T13:52:26.553Z	14.965797797468353	{'UnitID': 1}
2022-07-05T13:52:36.304Z	14.96879635443038	{'UnitID': 2}
2022-07-05T13:52:41.046Z	14.96879635443038	{'UnitID': 0}
2022-07-05T13:52:41.486Z	14.965797797468353	{'UnitID': 1}
2022-07-05T13:52:51.298Z	14.96379875949367	{'UnitID': 2}
2022-07-05T13:52:56.038Z	14.96879635443038	{'UnitID': 0}
2022-07-05T13:52:56.481Z	14.96479827848101	{'UnitID': 1}
2022-07-05T13:53:06.318Z	14.96279924050633	{'UnitID': 2}
2022-07-05T13:53:11.077Z	14.96479827848101	{'UnitID': 0}
2022-07-05T13:53:11.474Z	14.96979587341772	{'UnitID': 1}
2022-07-05T13:53:21.302Z	14.96479827848101	{'UnitID': 2}
2022-07-05T13:53:26.061Z	14.96879635443038	{'UnitID': 0}
2022-07-05T13:53:26.571Z	14.970795392405062	{'UnitID': 1}
2022-07-05T13:53:36.288Z	14.970795392405062	{'UnitID': 2}
2022-07-05T13:53:41.051Z	14.965797797468353	{'UnitID': 0}
2022-07-05T13:53:41.499Z	14.966797316455697	{'UnitID': 1}
2022-07-05T13:53:51.290Z	14.96979587341772	{'UnitID': 2}
2022-07-05T13:53:56.031Z	14.967796835443037	{'UnitID': 0}
2022-07-05T13:53:56.442Z	14.961799721518986	{'UnitID': 1}
2022-07-05T13:54:06.272Z	14.965797797468353	{'UnitID': 2}
2022-07-05T13:54:11.060Z	14.965797797468353	{'UnitID': 0}
2022-07-05T13:54:11.574Z	14.96979587341772	{'UnitID': 1}
2022-07-05T13:54:21.299Z	14.96979587341772	{'UnitID': 2}
2022-07-05T13:54:26.047Z	14.965797797468353	{'UnitID': 0}
2022-07-05T13:54:26.458Z	14.960800202531644	{'UnitID': 1}
2022-07-05T13:54:36.301Z	14.966797316455697	{'UnitID': 2}
2022-07-05T13:54:41.025Z	14.967796835443037	{'UnitID': 0}
2022-07-05T13:54:41.508Z	14.96979587341772	{'UnitID': 1}
2022-07-05T13:54:51.296Z	14.966797316455697	{'UnitID': 2}
2022-07-05T13:54:56.028Z	14.96379875949367	{'UnitID': 0}
2022-07-05T13:54:56.473Z	14.96879635443038	{'UnitID': 1}
2022-07-05T13:55:06.278Z	14.96279924050633	{'UnitID': 2}
2022-07-05T13:55:11.025Z	14.961799721518986	{'UnitID': 0}
2022-07-05T13:55:11.493Z	14.96479827848101	{'UnitID': 1}
2022-07-05T13:55:21.298Z	14.96279924050633	{'UnitID': 2}
2022-07-05T13:55:26.020Z	14.96879635443038	{'UnitID': 0}
2022-07-05T13:55:26.469Z	14.967796835443037	{'UnitID': 1}
2022-07-05T13:55:36.299Z	14.96479827848101	{'UnitID': 2}
2022-07-05T13:55:41.058Z	14.967796835443037	{'UnitID': 0}
2022-07-05T13:55:41.471Z	14.966797316455697	{'UnitID': 1}
2022-07-05T13:55:51.311Z	14.959800683544303	{'UnitID': 2}
2022-07-05T13:55:56.089Z	14.96479827848101	{'UnitID': 0}
2022-07-05T13:55:56.475Z	14.967796835443037	{'UnitID': 1}
2022-07-05T13:56:06.293Z	14.965797797468353	{'UnitID': 2}
2022-07-05T13:56:11.056Z	14.966797316455697	{'UnitID': 0}
2022-07-05T13:56:11.520Z	14.96479827848101	{'UnitID': 1}
2022-07-05T13:56:21.314Z	14.96479827848101	{'UnitID': 2}
2022-07-05T13:56:26.061Z	14.965797797468353	{'UnitID': 0}
2022-07-05T13:56:26.484Z	14.965797797468353	{'UnitID': 1}
2022-07-05T13:56:36.256Z	14.96279924050633	{'UnitID': 2}
2022-07-05T13:56:41.070Z	14.96279924050633	{'UnitID': 0}
2022-07-05T13:56:41.483Z	14.96479827848101	{'UnitID': 1}
2022-07-05T13:56:51.357Z	14.970795392405062	{'UnitID': 2}
2022-07-05T13:56:56.078Z	14.96379875949367	{'UnitID': 0}
2022-07-05T13:56:56.574Z	14.965797797468353	{'UnitID': 1}
2022-07-05T13:57:06.320Z	14.96479827848101	{'UnitID': 2}
2022-07-05T13:57:11.090Z	14.96279924050633	{'UnitID': 0}
2022-07-05T13:57:11.550Z	14.96979587341772	{'UnitID': 1}
2022-07-05T13:57:21.310Z	14.961799721518986	{'UnitID': 2}
2022-07-05T13:57:26.110Z	14.96279924050633	{'UnitID': 0}
2022-07-05T13:57:26.526Z	14.970795392405062	{'UnitID': 1}
2022-07-05T13:57:36.319Z	14.96479827848101	{'UnitID': 2}
2022-07-05T13:57:41.044Z	14.96379875949367	{'UnitID': 0}
2022-07-05T13:57:41.578Z	14.967796835443037	{'UnitID': 1}
2022-07-05T13:57:51.313Z	14.96879635443038	{'UnitID': 2}
2022-07-05T13:57:56.021Z	14.966797316455697	{'UnitID': 0}
2022-07-05T13:57:56.437Z	14.960800202531644	{'UnitID': 1}
2022-07-05T13:58:06.289Z	14.965797797468353	{'UnitID': 2}
2022-07-05T13:58:11.021Z	14.96379875949367	{'UnitID': 0}
2022-07-05T13:58:11.462Z	14.96279924050633	{'UnitID': 1}
2022-07-05T13:58:21.256Z	14.96379875949367	{'UnitID': 2}
2022-07-05T13:58:26.010Z	14.96379875949367	{'UnitID': 0}
2022-07-05T13:58:26.431Z	14.96979587341772	{'UnitID': 1}
2022-07-05T13:58:36.292Z	14.96479827848101	{'UnitID': 2}
2022-07-05T13:58:41.032Z	14.961799721518986	{'UnitID': 0}
2022-07-05T13:58:41.472Z	14.96479827848101	{'UnitID': 1}
2022-07-05T13:58:51.266Z	14.96379875949367	{'UnitID': 2}
2022-07-05T13:58:56.023Z	14.961799721518986	{'UnitID': 0}
2022-07-05T13:58:56.481Z	14.96279924050633	{'UnitID': 1}
2022-07-05T13:59:06.295Z	14.965797797468353	{'UnitID': 2}
2022-07-05T13:59:11.031Z	14.96379875949367	{'UnitID': 0}
2022-07-05T13:59:11.527Z	14.96479827848101	{'UnitID': 1}
2022-07-05T13:59:21.291Z	14.96279924050633	{'UnitID': 2}
2022-07-05T13:59:26.034Z	14.965797797468353	{'UnitID': 0}
2022-07-05T13:59:26.431Z	14.96279924050633	{'UnitID': 1}
2022-07-05T13:59:36.280Z	14.96479827848101	{'UnitID': 2}
2022-07-05T13:59:41.015Z	14.96979587341772	{'UnitID': 0}
2022-07-05T13:59:41.390Z	14.96279924050633	{'UnitID': 1}
2022-07-05T13:59:51.395Z	14.966797316455697	{'UnitID': 2}
2022-07-05T13:59:56.068Z	14.96479827848101	{'UnitID': 0}
2022-07-05T13:59:56.515Z	14.966797316455697	{'UnitID': 1}
2022-07-05T14:00:06.893Z	14.96379875949367	{'UnitID': 2}
2022-07-05T14:00:11.077Z	14.96979587341772	{'UnitID': 0}
2022-07-05T14:00:11.540Z	14.970795392405062	{'UnitID': 1}
2022-07-05T14:00:21.338Z	14.967796835443037	{'UnitID': 2}
2022-07-05T14:00:26.060Z	14.96279924050633	{'UnitID': 0}
2022-07-05T14:00:26.524Z	14.961799721518986	{'UnitID': 1}
2022-07-05T14:00:36.303Z	14.96979587341772	{'UnitID': 2}
2022-07-05T14:00:41.045Z	14.961799721518986	{'UnitID': 0}
2022-07-05T14:00:41.556Z	14.965797797468353	{'UnitID': 1}
2022-07-05T14:00:51.330Z	14.967796835443037	{'UnitID': 2}
2022-07-05T14:00:56.065Z	14.96479827848101	{'UnitID': 0}
2022-07-05T14:00:56.524Z	14.966797316455697	{'UnitID': 1}
2022-07-05T14:01:06.333Z	14.965797797468353	{'UnitID': 2}
2022-07-05T14:01:11.047Z	14.959800683544303	{'UnitID': 0}
2022-07-05T14:01:11.555Z	14.961799721518986	{'UnitID': 1}
2022-07-05T14:01:21.315Z	14.970795392405062	{'UnitID': 2}
2022-07-05T14:01:26.060Z	14.961799721518986	{'UnitID': 0}
2022-07-05T14:01:26.593Z	14.965797797468353	{'UnitID': 1}
2022-07-05T14:01:36.329Z	14.965797797468353	{'UnitID': 2}
2022-07-05T14:01:41.062Z	14.966797316455697	{'UnitID': 0}
2022-07-05T14:01:41.538Z	14.965797797468353	{'UnitID': 1}
2022-07-05T14:01:51.374Z	14.96879635443038	{'UnitID': 2}
2022-07-05T14:01:56.031Z	14.96379875949367	{'UnitID': 0}
2022-07-05T14:01:56.552Z	14.966797316455697	{'UnitID': 1}
2022-07-05T14:02:06.316Z	14.966797316455697	{'UnitID': 2}
2022-07-05T14:02:11.067Z	14.96979587341772	{'UnitID': 0}
2022-07-05T14:02:11.610Z	14.961799721518986	{'UnitID': 1}
2022-07-05T14:02:21.344Z	14.96979587341772	{'UnitID': 2}
2022-07-05T14:02:26.052Z	14.965797797468353	{'UnitID': 0}
2022-07-05T14:02:26.534Z	14.967796835443037	{'UnitID': 1}
2022-07-05T14:02:36.300Z	14.96979587341772	{'UnitID': 2}
2022-07-05T14:02:41.056Z	14.96879635443038	{'UnitID': 0}
2022-07-05T14:02:41.514Z	14.96979587341772	{'UnitID': 1}
2022-07-05T14:02:51.276Z	14.96879635443038	{'UnitID': 2}
2022-07-05T14:02:56.111Z	14.96279924050633	{'UnitID': 0}
2022-07-05T14:02:56.578Z	14.966797316455697	{'UnitID': 1}
2022-07-05T14:03:06.321Z	14.965797797468353	{'UnitID': 2}
2022-07-05T14:03:11.098Z	14.967796835443037	{'UnitID': 0}
2022-07-05T14:03:11.553Z	14.966797316455697	{'UnitID': 1}
2022-07-05T14:03:21.343Z	14.96279924050633	{'UnitID': 2}
2022-07-05T14:03:26.100Z	14.96479827848101	{'UnitID': 0}
2022-07-05T14:03:26.615Z	14.965797797468353	{'UnitID': 1}
2022-07-05T14:03:36.301Z	14.970795392405062	{'UnitID': 2}
2022-07-05T14:03:41.060Z	14.96479827848101	{'UnitID': 0}
2022-07-05T14:03:41.492Z	14.965797797468353	{'UnitID': 1}
2022-07-05T14:03:51.300Z	14.96979587341772	{'UnitID': 2}
2022-07-05T14:03:56.048Z	14.96379875949367	{'UnitID': 0}
2022-07-05T14:03:56.516Z	14.966797316455697	{'UnitID': 1}
2022-07-05T14:04:06.341Z	14.96479827848101	{'UnitID': 2}
2022-07-05T14:04:11.080Z	14.961799721518986	{'UnitID': 0}
2022-07-05T14:04:11.583Z	14.965797797468353	{'UnitID': 1}
2022-07-05T14:04:21.364Z	14.965797797468353	{'UnitID': 2}
2022-07-05T14:04:26.018Z	14.966797316455697	{'UnitID': 0}
2022-07-05T14:04:26.562Z	14.967796835443037	{'UnitID': 1}
2022-07-05T14:04:36.302Z	14.960800202531644	{'UnitID': 2}
2022-07-05T14:04:41.039Z	14.967796835443037	{'UnitID': 0}
2022-07-05T14:04:41.460Z	14.965797797468353	{'UnitID': 1}
2022-07-05T14:04:51.286Z	14.96479827848101	{'UnitID': 2}
2022-07-05T14:04:56.026Z	14.96379875949367	{'UnitID': 0}
2022-07-05T14:04:56.456Z	14.96279924050633	{'UnitID': 1}
2022-07-05T14:05:06.304Z	14.96879635443038	{'UnitID': 2}
2022-07-05T14:05:11.032Z	14.961799721518986	{'UnitID': 0}
2022-07-05T14:05:11.461Z	14.96379875949367	{'UnitID': 1}
2022-07-05T14:05:21.308Z	14.965797797468353	{'UnitID': 2}
2022-07-05T14:05:26.057Z	14.96479827848101	{'UnitID': 0}
2022-07-05T14:05:26.499Z	14.96979587341772	{'UnitID': 1}
2022-07-05T14:05:36.296Z	14.96479827848101	{'UnitID': 2}
2022-07-05T14:05:41.021Z	14.96379875949367	{'UnitID': 0}
2022-07-05T14:05:41.500Z	14.967796835443037	{'UnitID': 1}
2022-07-05T14:05:51.256Z	14.96279924050633	{'UnitID': 2}
2022-07-05T14:05:56.045Z	14.96479827848101	{'UnitID': 0}
2022-07-05T14:05:56.472Z	14.96279924050633	{'UnitID': 1}
2022-07-05T14:06:06.290Z	14.96879635443038	{'UnitID': 2}
2022-07-05T14:06:11.022Z	14.96379875949367	{'UnitID': 0}
2022-07-05T14:06:11.483Z	14.96979587341772	{'UnitID': 1}
2022-07-05T14:06:21.292Z	14.96279924050633	{'UnitID': 2}
2022-07-05T14:06:26.029Z	14.96479827848101	{'UnitID': 0}
2022-07-05T14:06:27.304Z	14.96879635443038	{'UnitID': 1}
2022-07-05T14:06:36.318Z	14.96979587341772	{'UnitID': 2}
2022-07-05T14:06:41.173Z	14.965797797468353	{'UnitID': 0}
2022-07-05T14:06:41.590Z	14.967796835443037	{'UnitID': 1}
2022-07-05T14:06:51.317Z	14.96979587341772	{'UnitID': 2}
2022-07-05T14:06:56.831Z	14.96879635443038	{'UnitID': 0}
2022-07-05T14:06:57.129Z	14.967796835443037	{'UnitID': 1}
2022-07-05T14:07:06.382Z	14.96879635443038	{'UnitID': 2}
2022-07-05T14:07:11.110Z	14.96279924050633	{'UnitID': 0}
2022-07-05T14:07:11.546Z	14.96879635443038	{'UnitID': 1}
2022-07-05T14:07:21.358Z	14.966797316455697	{'UnitID': 2}
2022-07-05T14:07:26.086Z	14.96379875949367	{'UnitID': 0}
2022-07-05T14:07:26.525Z	14.96979587341772	{'UnitID': 1}
2022-07-05T14:07:36.357Z	14.966797316455697	{'UnitID': 2}
2022-07-05T14:07:41.059Z	14.960800202531644	{'UnitID': 0}
2022-07-05T14:07:41.564Z	14.967796835443037	{'UnitID': 1}
2022-07-05T14:07:51.348Z	14.966797316455697	{'UnitID': 2}
2022-07-05T14:07:56.030Z	14.96479827848101	{'UnitID': 0}
2022-07-05T14:07:56.493Z	14.96479827848101	{'UnitID': 1}
2022-07-05T14:08:06.314Z	14.96979587341772	{'UnitID': 2}
2022-07-05T14:08:11.000Z	14.96379875949367	{'UnitID': 0}
2022-07-05T14:08:11.541Z	14.966797316455697	{'UnitID': 1}
2022-07-05T14:08:21.290Z	14.966797316455697	{'UnitID': 2}
2022-07-05T14:08:26.025Z	14.96379875949367	{'UnitID': 0}
2022-07-05T14:08:26.523Z	14.96479827848101	{'UnitID': 1}
2022-07-05T14:08:36.275Z	14.96479827848101	{'UnitID': 2}
2022-07-05T14:08:41.077Z	14.961799721518986	{'UnitID': 0}
2022-07-05T14:08:41.508Z	14.96479827848101	{'UnitID': 1}
2022-07-05T14:08:51.280Z	14.96479827848101	{'UnitID': 2}
2022-07-05T14:08:55.982Z	14.966797316455697	{'UnitID': 0}
2022-07-05T14:08:56.405Z	14.967796835443037	{'UnitID': 1}
2022-07-05T14:09:06.297Z	14.96879635443038	{'UnitID': 2}
2022-07-05T14:09:11.027Z	14.96479827848101	{'UnitID': 0}
2022-07-05T14:09:11.482Z	14.96479827848101	{'UnitID': 1}
2022-07-05T14:09:21.278Z	14.96979587341772	{'UnitID': 2}
2022-07-05T14:09:26.027Z	14.96379875949367	{'UnitID': 0}
2022-07-05T14:09:26.454Z	14.96879635443038	{'UnitID': 1}
2022-07-05T14:09:36.287Z	14.96979587341772	{'UnitID': 2}
2022-07-05T14:09:41.020Z	14.96479827848101	{'UnitID': 0}
2022-07-05T14:09:41.456Z	14.970795392405062	{'UnitID': 1}
2022-07-05T14:09:51.298Z	14.967796835443037	{'UnitID': 2}
2022-07-05T14:09:56.028Z	14.96979587341772	{'UnitID': 0}
2022-07-05T14:09:56.491Z	14.96279924050633	{'UnitID': 1}
2022-07-05T14:10:06.291Z	14.96879635443038	{'UnitID': 2}
2022-07-05T14:10:11.027Z	14.96479827848101	{'UnitID': 0}
2022-07-05T14:10:11.468Z	14.96479827848101	{'UnitID': 1}
2022-07-05T14:10:21.267Z	14.96879635443038	{'UnitID': 2}
2022-07-05T14:10:26.056Z	14.96379875949367	{'UnitID': 0}
2022-07-05T14:10:26.455Z	14.960800202531644	{'UnitID': 1}
2022-07-05T14:10:36.273Z	14.961799721518986	{'UnitID': 2}
2022-07-05T14:10:41.069Z	14.966797316455697	{'UnitID': 0}
2022-07-05T14:10:41.472Z	14.96979587341772	{'UnitID': 1}
2022-07-05T14:10:51.282Z	14.967796835443037	{'UnitID': 2}
2022-07-05T14:10:56.053Z	14.966797316455697	{'UnitID': 0}
2022-07-05T14:10:56.488Z	14.96379875949367	{'UnitID': 1}
2022-07-05T14:11:06.271Z	14.96379875949367	{'UnitID': 2}
2022-07-05T14:11:11.038Z	14.96279924050633	{'UnitID': 0}
2022-07-05T14:11:11.441Z	14.96279924050633	{'UnitID': 1}
2022-07-05T14:11:21.281Z	14.966797316455697	{'UnitID': 2}
2022-07-05T14:11:26.029Z	14.965797797468353	{'UnitID': 0}
2022-07-05T14:11:26.486Z	14.965797797468353	{'UnitID': 1}
2022-07-05T14:11:36.279Z	14.96979587341772	{'UnitID': 2}
2022-07-05T14:11:41.036Z	14.966797316455697	{'UnitID': 0}
2022-07-05T14:11:41.457Z	14.956802126582277	{'UnitID': 1}
2022-07-05T14:11:51.283Z	14.96479827848101	{'UnitID': 2}
2022-07-05T14:11:56.164Z	14.96879635443038	{'UnitID': 0}
2022-07-05T14:11:56.616Z	14.96479827848101	{'UnitID': 1}
2022-07-05T14:12:06.274Z	14.96479827848101	{'UnitID': 2}
2022-07-05T14:12:11.019Z	14.96379875949367	{'UnitID': 0}
2022-07-05T14:12:11.456Z	14.965797797468353	{'UnitID': 1}
2022-07-05T14:12:21.274Z	14.96379875949367	{'UnitID': 2}
2022-07-05T14:12:26.001Z	14.961799721518986	{'UnitID': 0}
2022-07-05T14:12:26.412Z	14.96379875949367	{'UnitID': 1}
2022-07-05T14:12:36.294Z	14.96479827848101	{'UnitID': 2}
2022-07-05T14:12:41.037Z	14.961799721518986	{'UnitID': 0}
2022-07-05T14:12:41.427Z	14.967796835443037	{'UnitID': 1}
2022-07-05T14:12:51.309Z	14.96479827848101	{'UnitID': 2}
2022-07-05T14:12:56.040Z	14.96279924050633	{'UnitID': 0}
2022-07-05T14:12:56.502Z	14.96379875949367	{'UnitID': 1}
2022-07-05T14:13:06.291Z	14.96279924050633	{'UnitID': 2}
2022-07-05T14:13:11.045Z	14.96479827848101	{'UnitID': 0}
2022-07-05T14:13:11.484Z	14.965797797468353	{'UnitID': 1}
2022-07-05T14:13:21.339Z	14.96879635443038	{'UnitID': 2}
2022-07-05T14:13:26.017Z	14.970795392405062	{'UnitID': 0}
2022-07-05T14:13:26.460Z	14.966797316455697	{'UnitID': 1}
2022-07-05T14:13:36.316Z	14.967796835443037	{'UnitID': 2}
2022-07-05T14:13:41.078Z	14.96479827848101	{'UnitID': 0}
2022-07-05T14:13:41.552Z	14.967796835443037	{'UnitID': 1}
2022-07-05T14:13:51.302Z	14.96979587341772	{'UnitID': 2}
2022-07-05T14:13:56.122Z	14.96479827848101	{'UnitID': 0}
2022-07-05T14:13:56.567Z	14.967796835443037	{'UnitID': 1}
2022-07-05T14:14:06.297Z	14.959800683544303	{'UnitID': 2}
2022-07-05T14:14:11.044Z	14.96279924050633	{'UnitID': 0}
2022-07-05T14:14:11.545Z	14.96479827848101	{'UnitID': 1}
2022-07-05T14:14:21.284Z	14.966797316455697	{'UnitID': 2}
2022-07-05T14:14:26.032Z	14.96379875949367	{'UnitID': 0}
2022-07-05T14:14:26.469Z	14.970795392405062	{'UnitID': 1}
2022-07-05T14:14:36.306Z	14.966797316455697	{'UnitID': 2}
2022-07-05T14:14:41.022Z	14.960800202531644	{'UnitID': 0}
2022-07-05T14:14:41.484Z	14.965797797468353	{'UnitID': 1}
2022-07-05T14:14:51.289Z	14.966797316455697	{'UnitID': 2}
2022-07-05T14:14:56.036Z	14.96279924050633	{'UnitID': 0}
2022-07-05T14:14:56.521Z	14.96979587341772	{'UnitID': 1}
2022-07-05T14:15:06.252Z	14.96879635443038	{'UnitID': 2}
2022-07-05T14:15:11.053Z	14.96479827848101	{'UnitID': 0}
2022-07-05T14:15:11.496Z	14.965797797468353	{'UnitID': 1}
2022-07-05T14:15:21.290Z	14.96479827848101	{'UnitID': 2}
2022-07-05T14:15:26.048Z	14.967796835443037	{'UnitID': 0}
2022-07-05T14:15:26.477Z	14.96479827848101	{'UnitID': 1}
2022-07-05T14:15:36.329Z	14.96279924050633	{'UnitID': 2}
2022-07-05T14:15:41.121Z	14.967796835443037	{'UnitID': 0}
2022-07-05T14:15:41.566Z	14.96279924050633	{'UnitID': 1}
2022-07-05T14:15:51.311Z	14.967796835443037	{'UnitID': 2}
2022-07-05T14:15:56.037Z	14.96379875949367	{'UnitID': 0}
2022-07-05T14:15:56.461Z	14.96379875949367	{'UnitID': 1}
2022-07-05T14:16:06.275Z	14.96979587341772	{'UnitID': 2}
2022-07-05T14:16:11.015Z	14.96279924050633	{'UnitID': 0}
2022-07-05T14:16:11.436Z	14.96379875949367	{'UnitID': 1}
2022-07-05T14:16:21.288Z	14.965797797468353	{'UnitID': 2}
2022-07-05T14:16:26.033Z	14.96379875949367	{'UnitID': 0}
2022-07-05T14:16:26.562Z	14.96279924050633	{'UnitID': 1}
2022-07-05T14:16:36.298Z	14.961799721518986	{'UnitID': 2}
2022-07-05T14:16:41.035Z	14.960800202531644	{'UnitID': 0}
2022-07-05T14:16:41.456Z	14.96479827848101	{'UnitID': 1}
2022-07-05T14:16:51.387Z	14.966797316455697	{'UnitID': 2}
2022-07-05T14:16:56.019Z	14.970795392405062	{'UnitID': 0}
2022-07-05T14:16:56.477Z	14.96379875949367	{'UnitID': 1}
2022-07-05T14:17:06.300Z	14.965797797468353	{'UnitID': 2}
2022-07-05T14:17:11.006Z	14.96379875949367	{'UnitID': 0}
2022-07-05T14:17:11.465Z	14.965797797468353	{'UnitID': 1}
2022-07-05T14:17:21.287Z	14.96279924050633	{'UnitID': 2}
2022-07-05T14:17:26.057Z	14.965797797468353	{'UnitID': 0}
2022-07-05T14:17:26.504Z	14.96879635443038	{'UnitID': 1}
2022-07-05T14:17:36.297Z	14.965797797468353	{'UnitID': 2}
2022-07-05T14:17:41.007Z	14.967796835443037	{'UnitID': 0}
2022-07-05T14:17:41.422Z	14.970795392405062	{'UnitID': 1}
2022-07-05T14:17:51.316Z	14.96979587341772	{'UnitID': 2}
2022-07-05T14:17:56.034Z	14.961799721518986	{'UnitID': 0}
2022-07-05T14:17:56.483Z	14.96979587341772	{'UnitID': 1}
2022-07-05T14:18:06.294Z	14.971794911392402	{'UnitID': 2}
2022-07-05T14:18:11.025Z	14.967796835443037	{'UnitID': 0}
2022-07-05T14:18:11.530Z	14.967796835443037	{'UnitID': 1}
2022-07-05T14:18:21.353Z	14.965797797468353	{'UnitID': 2}
2022-07-05T14:18:26.043Z	14.966797316455697	{'UnitID': 0}
2022-07-05T14:18:26.517Z	14.96379875949367	{'UnitID': 1}
2022-07-05T14:18:36.297Z	14.966797316455697	{'UnitID': 2}
2022-07-05T14:18:41.027Z	14.966797316455697	{'UnitID': 0}
2022-07-05T14:18:41.461Z	14.970795392405062	{'UnitID': 1}
2022-07-05T14:18:51.323Z	14.96479827848101	{'UnitID': 2}
2022-07-05T14:18:56.023Z	14.970795392405062	{'UnitID': 0}
2022-07-05T14:18:56.479Z	14.96879635443038	{'UnitID': 1}
2022-07-05T14:19:06.297Z	14.96279924050633	{'UnitID': 2}
2022-07-05T14:19:11.045Z	14.961799721518986	{'UnitID': 0}
2022-07-05T14:19:11.509Z	14.96279924050633	{'UnitID': 1}
2022-07-05T14:19:21.290Z	14.96279924050633	{'UnitID': 2}
2022-07-05T14:19:26.027Z	14.96279924050633	{'UnitID': 0}
2022-07-05T14:19:26.444Z	14.96479827848101	{'UnitID': 1}
2022-07-05T14:19:36.306Z	14.966797316455697	{'UnitID': 2}
2022-07-05T14:19:41.340Z	14.965797797468353	{'UnitID': 0}
2022-07-05T14:19:41.668Z	14.96879635443038	{'UnitID': 1}
2022-07-05T14:19:51.284Z	14.966797316455697	{'UnitID': 2}
2022-07-05T14:19:56.025Z	14.965797797468353	{'UnitID': 0}
2022-07-05T14:19:56.434Z	14.967796835443037	{'UnitID': 1}
2022-07-05T14:20:06.306Z	14.96379875949367	{'UnitID': 2}
2022-07-05T14:20:11.028Z	14.961799721518986	{'UnitID': 0}
2022-07-05T14:20:11.546Z	14.967796835443037	{'UnitID': 1}
2022-07-05T14:20:21.315Z	14.96479827848101	{'UnitID': 2}
2022-07-05T14:20:26.037Z	14.966797316455697	{'UnitID': 0}
2022-07-05T14:20:26.519Z	14.965797797468353	{'UnitID': 1}
2022-07-05T14:20:36.291Z	14.96379875949367	{'UnitID': 2}
2022-07-05T14:20:41.064Z	14.96379875949367	{'UnitID': 0}
2022-07-05T14:20:41.487Z	14.967796835443037	{'UnitID': 1}
2022-07-05T14:20:51.299Z	14.96379875949367	{'UnitID': 2}
2022-07-05T14:20:56.094Z	14.965797797468353	{'UnitID': 0}
2022-07-05T14:20:56.462Z	14.966797316455697	{'UnitID': 1}
2022-07-05T14:21:06.313Z	14.961799721518986	{'UnitID': 2}
2022-07-05T14:21:11.112Z	14.965797797468353	{'UnitID': 0}
2022-07-05T14:21:11.560Z	14.966797316455697	{'UnitID': 1}
2022-07-05T14:21:21.344Z	14.966797316455697	{'UnitID': 2}
2022-07-05T14:21:26.091Z	14.965797797468353	{'UnitID': 0}
2022-07-05T14:21:26.535Z	14.96979587341772	{'UnitID': 1}
2022-07-05T14:21:36.328Z	14.967796835443037	{'UnitID': 2}
2022-07-05T14:21:41.079Z	14.96279924050633	{'UnitID': 0}
2022-07-05T14:21:41.524Z	14.966797316455697	{'UnitID': 1}
2022-07-05T14:21:51.296Z	14.966797316455697	{'UnitID': 2}
2022-07-05T14:21:56.053Z	14.96479827848101	{'UnitID': 0}
2022-07-05T14:21:56.550Z	14.96479827848101	{'UnitID': 1}
2022-07-05T14:22:06.334Z	14.966797316455697	{'UnitID': 2}
2022-07-05T14:22:11.101Z	14.96379875949367	{'UnitID': 0}
2022-07-05T14:22:11.573Z	14.967796835443037	{'UnitID': 1}
2022-07-05T14:22:21.328Z	14.96479827848101	{'UnitID': 2}
2022-07-05T14:22:26.058Z	14.96479827848101	{'UnitID': 0}
2022-07-05T14:22:26.538Z	14.966797316455697	{'UnitID': 1}
2022-07-05T14:22:36.309Z	14.96879635443038	{'UnitID': 2}
2022-07-05T14:22:41.048Z	14.967796835443037	{'UnitID': 0}
2022-07-05T14:22:41.509Z	14.967796835443037	{'UnitID': 1}
2022-07-05T14:22:51.326Z	14.96379875949367	{'UnitID': 2}
2022-07-05T14:22:56.031Z	14.967796835443037	{'UnitID': 0}
2022-07-05T14:22:56.513Z	14.965797797468353	{'UnitID': 1}
2022-07-05T14:23:06.323Z	14.96879635443038	{'UnitID': 2}
2022-07-05T14:23:11.048Z	14.96479827848101	{'UnitID': 0}
2022-07-05T14:23:11.554Z	14.965797797468353	{'UnitID': 1}
2022-07-05T14:23:21.331Z	14.96279924050633	{'UnitID': 2}
2022-07-05T14:23:26.034Z	14.96479827848101	{'UnitID': 0}
2022-07-05T14:23:26.520Z	14.965797797468353	{'UnitID': 1}
2022-07-05T14:23:36.320Z	14.961799721518986	{'UnitID': 2}
2022-07-05T14:23:41.027Z	14.959800683544303	{'UnitID': 0}
2022-07-05T14:23:41.500Z	14.966797316455697	{'UnitID': 1}
2022-07-05T14:23:51.324Z	14.96279924050633	{'UnitID': 2}
2022-07-05T14:23:56.020Z	14.96279924050633	{'UnitID': 0}
2022-07-05T14:23:56.529Z	14.965797797468353	{'UnitID': 1}
2022-07-05T14:24:06.318Z	14.967796835443037	{'UnitID': 2}
2022-07-05T14:24:11.034Z	14.965797797468353	{'UnitID': 0}
2022-07-05T14:24:11.602Z	14.970795392405062	{'UnitID': 1}
2022-07-05T14:24:21.282Z	14.967796835443037	{'UnitID': 2}
2022-07-05T14:24:26.023Z	14.965797797468353	{'UnitID': 0}
2022-07-05T14:24:26.557Z	14.967796835443037	{'UnitID': 1}
2022-07-05T14:24:36.291Z	14.972794430379746	{'UnitID': 2}
2022-07-05T14:24:41.036Z	14.96479827848101	{'UnitID': 0}
2022-07-05T14:24:41.529Z	14.966797316455697	{'UnitID': 1}
2022-07-05T14:24:51.340Z	14.96279924050633	{'UnitID': 2}
2022-07-05T14:24:56.007Z	14.96879635443038	{'UnitID': 0}
2022-07-05T14:24:56.466Z	14.96479827848101	{'UnitID': 1}
2022-07-05T14:25:06.293Z	14.965797797468353	{'UnitID': 2}
2022-07-05T14:25:11.018Z	14.965797797468353	{'UnitID': 0}
2022-07-05T14:25:11.526Z	14.967796835443037	{'UnitID': 1}
2022-07-05T14:25:21.307Z	14.96479827848101	{'UnitID': 2}
2022-07-05T14:25:26.019Z	14.96279924050633	{'UnitID': 0}
2022-07-05T14:25:26.495Z	14.961799721518986	{'UnitID': 1}
2022-07-05T14:25:36.308Z	14.96379875949367	{'UnitID': 2}
2022-07-05T14:25:40.998Z	14.96379875949367	{'UnitID': 0}
2022-07-05T14:25:41.494Z	14.96879635443038	{'UnitID': 1}
2022-07-05T14:25:51.296Z	14.96879635443038	{'UnitID': 2}
2022-07-05T14:25:56.035Z	14.961799721518986	{'UnitID': 0}
2022-07-05T14:25:56.530Z	14.96279924050633	{'UnitID': 1}
2022-07-05T14:26:06.315Z	14.967796835443037	{'UnitID': 2}
2022-07-05T14:26:11.033Z	14.965797797468353	{'UnitID': 0}
2022-07-05T14:26:11.576Z	14.966797316455697	{'UnitID': 1}
2022-07-05T14:26:21.312Z	14.974793468354429	{'UnitID': 2}
2022-07-05T14:26:26.040Z	14.96979587341772	{'UnitID': 0}
2022-07-05T14:26:26.546Z	14.96479827848101	{'UnitID': 1}
2022-07-05T14:26:36.325Z	14.967796835443037	{'UnitID': 2}
2022-07-05T14:26:41.045Z	14.96479827848101	{'UnitID': 0}
2022-07-05T14:26:41.526Z	14.96479827848101	{'UnitID': 1}
2022-07-05T14:26:51.296Z	14.966797316455697	{'UnitID': 2}
2022-07-05T14:26:56.038Z	14.96879635443038	{'UnitID': 0}
2022-07-05T14:26:56.508Z	14.96879635443038	{'UnitID': 1}
2022-07-05T14:27:06.286Z	14.966797316455697	{'UnitID': 2}
2022-07-05T14:27:11.155Z	14.96379875949367	{'UnitID': 0}
2022-07-05T14:27:11.574Z	14.965797797468353	{'UnitID': 1}
2022-07-05T14:27:21.296Z	14.967796835443037	{'UnitID': 2}
2022-07-05T14:27:26.074Z	14.961799721518986	{'UnitID': 0}
2022-07-05T14:27:26.554Z	14.967796835443037	{'UnitID': 1}
2022-07-05T14:27:36.335Z	14.966797316455697	{'UnitID': 2}
2022-07-05T14:27:41.035Z	14.96379875949367	{'UnitID': 0}
2022-07-05T14:27:41.559Z	14.96479827848101	{'UnitID': 1}
2022-07-05T14:27:51.329Z	14.96279924050633	{'UnitID': 2}
2022-07-05T14:27:56.073Z	14.96379875949367	{'UnitID': 0}
2022-07-05T14:27:56.542Z	14.971794911392402	{'UnitID': 1}
2022-07-05T14:28:06.316Z	14.965797797468353	{'UnitID': 2}
2022-07-05T14:28:11.041Z	14.96479827848101	{'UnitID': 0}
2022-07-05T14:28:11.521Z	14.96479827848101	{'UnitID': 1}
2022-07-05T14:28:21.311Z	14.96879635443038	{'UnitID': 2}
2022-07-05T14:28:26.037Z	14.960800202531644	{'UnitID': 0}
2022-07-05T14:28:27.490Z	14.96479827848101	{'UnitID': 1}
2022-07-05T14:28:36.335Z	14.96879635443038	{'UnitID': 2}
2022-07-05T14:28:41.031Z	14.965797797468353	{'UnitID': 0}
2022-07-05T14:28:41.536Z	14.966797316455697	{'UnitID': 1}
2022-07-05T14:28:51.308Z	14.965797797468353	{'UnitID': 2}
2022-07-05T14:28:56.020Z	14.966797316455697	{'UnitID': 0}
2022-07-05T14:28:56.520Z	14.96479827848101	{'UnitID': 1}
2022-07-05T14:29:06.311Z	14.96279924050633	{'UnitID': 2}
2022-07-05T14:29:11.074Z	14.960800202531644	{'UnitID': 0}
2022-07-05T14:29:11.529Z	14.96379875949367	{'UnitID': 1}
2022-07-05T14:29:21.313Z	14.965797797468353	{'UnitID': 2}
2022-07-05T14:29:26.163Z	14.96379875949367	{'UnitID': 0}
2022-07-05T14:29:26.686Z	14.96279924050633	{'UnitID': 1}
2022-07-05T14:29:36.336Z	14.96979587341772	{'UnitID': 2}
2022-07-05T14:29:41.038Z	14.96379875949367	{'UnitID': 0}
2022-07-05T14:29:41.487Z	14.966797316455697	{'UnitID': 1}
2022-07-05T14:29:51.295Z	14.965797797468353	{'UnitID': 2}
2022-07-05T14:29:56.247Z	14.96379875949367	{'UnitID': 0}
2022-07-05T14:29:56.877Z	14.96379875949367	{'UnitID': 1}
2022-07-05T14:30:06.284Z	14.96879635443038	{'UnitID': 2}
2022-07-05T14:30:11.012Z	14.966797316455697	{'UnitID': 0}
2022-07-05T14:30:11.454Z	14.967796835443037	{'UnitID': 1}
2022-07-05T14:30:21.291Z	14.96479827848101	{'UnitID': 2}
2022-07-05T14:30:26.059Z	14.96379875949367	{'UnitID': 0}
2022-07-05T14:30:26.510Z	14.970795392405062	{'UnitID': 1}
2022-07-05T14:30:36.296Z	14.966797316455697	{'UnitID': 2}
2022-07-05T14:30:41.022Z	14.96379875949367	{'UnitID': 0}
2022-07-05T14:30:41.467Z	14.965797797468353	{'UnitID': 1}
2022-07-05T14:30:51.283Z	14.96379875949367	{'UnitID': 2}
2022-07-05T14:30:56.068Z	14.966797316455697	{'UnitID': 0}
2022-07-05T14:30:56.466Z	14.965797797468353	{'UnitID': 1}
2022-07-05T14:31:06.338Z	14.965797797468353	{'UnitID': 2}
2022-07-05T14:31:11.188Z	14.96379875949367	{'UnitID': 0}
2022-07-05T14:31:11.651Z	14.96279924050633	{'UnitID': 1}
2022-07-05T14:31:21.374Z	14.96879635443038	{'UnitID': 2}
2022-07-05T14:31:26.112Z	14.967796835443037	{'UnitID': 0}
2022-07-05T14:31:26.573Z	14.96479827848101	{'UnitID': 1}
2022-07-05T14:31:36.241Z	14.965797797468353	{'UnitID': 2}
2022-07-05T14:31:41.309Z	14.967796835443037	{'UnitID': 0}
2022-07-05T14:31:41.776Z	14.96879635443038	{'UnitID': 1}
2022-07-05T14:31:51.280Z	14.965797797468353	{'UnitID': 2}
2022-07-05T14:31:56.081Z	14.96479827848101	{'UnitID': 0}
2022-07-05T14:31:56.605Z	14.96979587341772	{'UnitID': 1}
2022-07-05T14:32:06.279Z	14.971794911392402	{'UnitID': 2}
2022-07-05T14:32:11.004Z	14.96379875949367	{'UnitID': 0}
2022-07-05T14:32:11.444Z	14.96279924050633	{'UnitID': 1}
2022-07-05T14:32:21.283Z	14.972794430379746	{'UnitID': 2}
2022-07-05T14:32:26.066Z	14.96879635443038	{'UnitID': 0}
2022-07-05T14:32:26.481Z	14.96479827848101	{'UnitID': 1}
2022-07-05T14:32:36.322Z	14.960800202531644	{'UnitID': 2}
2022-07-05T14:32:41.017Z	14.96279924050633	{'UnitID': 0}
2022-07-05T14:32:41.518Z	14.965797797468353	{'UnitID': 1}
2022-07-05T14:32:51.294Z	14.970795392405062	{'UnitID': 2}
2022-07-05T14:32:56.027Z	14.96379875949367	{'UnitID': 0}
2022-07-05T14:32:56.557Z	14.96379875949367	{'UnitID': 1}
2022-07-05T14:33:06.935Z	14.96479827848101	{'UnitID': 2}
2022-07-05T14:33:11.028Z	14.961799721518986	{'UnitID': 0}
2022-07-05T14:33:11.466Z	14.96279924050633	{'UnitID': 1}
2022-07-05T14:33:21.271Z	14.967796835443037	{'UnitID': 2}
2022-07-05T14:33:26.018Z	14.96379875949367	{'UnitID': 0}
2022-07-05T14:33:26.471Z	14.96379875949367	{'UnitID': 1}
2022-07-05T14:33:36.291Z	14.966797316455697	{'UnitID': 2}
2022-07-05T14:33:41.034Z	14.965797797468353	{'UnitID': 0}
2022-07-05T14:33:41.456Z	14.96879635443038	{'UnitID': 1}
2022-07-05T14:33:51.291Z	14.966797316455697	{'UnitID': 2}
2022-07-05T14:33:56.059Z	14.96279924050633	{'UnitID': 0}
2022-07-05T14:33:56.501Z	14.965797797468353	{'UnitID': 1}
2022-07-05T14:34:06.304Z	14.966797316455697	{'UnitID': 2}
2022-07-05T14:34:11.054Z	14.96279924050633	{'UnitID': 0}
2022-07-05T14:34:11.477Z	14.96379875949367	{'UnitID': 1}
2022-07-05T14:34:21.296Z	14.96279924050633	{'UnitID': 2}
2022-07-05T14:34:26.070Z	14.96379875949367	{'UnitID': 0}
2022-07-05T14:34:26.506Z	14.96879635443038	{'UnitID': 1}
2022-07-05T14:34:36.292Z	14.96479827848101	{'UnitID': 2}
2022-07-05T14:34:41.051Z	14.965797797468353	{'UnitID': 0}
2022-07-05T14:34:41.481Z	14.96479827848101	{'UnitID': 1}
2022-07-05T14:34:51.318Z	14.96379875949367	{'UnitID': 2}
2022-07-05T14:34:56.990Z	14.96479827848101	{'UnitID': 0}
2022-07-05T14:34:57.467Z	14.966797316455697	{'UnitID': 1}
2022-07-05T14:35:06.275Z	14.96279924050633	{'UnitID': 2}
2022-07-05T14:35:11.028Z	14.966797316455697	{'UnitID': 0}
2022-07-05T14:35:12.484Z	14.96479827848101	{'UnitID': 1}
2022-07-05T14:35:21.305Z	14.96279924050633	{'UnitID': 2}
2022-07-05T14:35:26.026Z	14.967796835443037	{'UnitID': 0}
2022-07-05T14:35:26.485Z	14.966797316455697	{'UnitID': 1}
2022-07-05T14:35:36.287Z	14.96979587341772	{'UnitID': 2}
2022-07-05T14:35:41.037Z	14.967796835443037	{'UnitID': 0}
2022-07-05T14:35:41.501Z	14.96279924050633	{'UnitID': 1}
2022-07-05T14:35:51.299Z	14.96279924050633	{'UnitID': 2}
2022-07-05T14:35:56.075Z	14.96479827848101	{'UnitID': 0}
2022-07-05T14:35:56.447Z	14.970795392405062	{'UnitID': 1}
2022-07-05T14:36:06.298Z	14.96479827848101	{'UnitID': 2}
2022-07-05T14:36:11.588Z	14.965797797468353	{'UnitID': 0}
2022-07-05T14:36:12.039Z	14.96879635443038	{'UnitID': 1}
2022-07-05T14:36:21.307Z	14.96879635443038	{'UnitID': 2}
2022-07-05T14:36:26.072Z	14.96379875949367	{'UnitID': 0}
2022-07-05T14:36:26.526Z	14.959800683544303	{'UnitID': 1}
2022-07-05T14:36:36.304Z	14.965797797468353	{'UnitID': 2}
2022-07-05T14:36:41.048Z	14.96479827848101	{'UnitID': 0}
2022-07-05T14:36:41.534Z	14.965797797468353	{'UnitID': 1}
2022-07-05T14:36:51.318Z	14.96479827848101	{'UnitID': 2}
2022-07-05T14:36:56.073Z	14.965797797468353	{'UnitID': 0}
2022-07-05T14:36:56.560Z	14.96479827848101	{'UnitID': 1}
2022-07-05T14:37:06.301Z	14.965797797468353	{'UnitID': 2}
2022-07-05T14:37:11.316Z	14.96279924050633	{'UnitID': 0}
2022-07-05T14:37:11.676Z	14.96879635443038	{'UnitID': 1}
2022-07-05T14:37:21.297Z	14.967796835443037	{'UnitID': 2}
2022-07-05T14:37:26.023Z	14.965797797468353	{'UnitID': 0}
2022-07-05T14:37:26.466Z	14.966797316455697	{'UnitID': 1}
2022-07-05T14:37:36.300Z	14.96479827848101	{'UnitID': 2}
2022-07-05T14:37:41.033Z	14.965797797468353	{'UnitID': 0}
2022-07-05T14:37:41.453Z	14.965797797468353	{'UnitID': 1}
2022-07-05T14:37:51.324Z	14.96879635443038	{'UnitID': 2}
2022-07-05T14:37:56.098Z	14.967796835443037	{'UnitID': 0}
2022-07-05T14:37:56.524Z	14.965797797468353	{'UnitID': 1}
2022-07-05T14:38:06.288Z	14.970795392405062	{'UnitID': 2}
2022-07-05T14:38:11.018Z	14.96479827848101	{'UnitID': 0}
2022-07-05T14:38:11.491Z	14.96479827848101	{'UnitID': 1}
2022-07-05T14:38:21.292Z	14.96979587341772	{'UnitID': 2}
2022-07-05T14:38:26.040Z	14.96379875949367	{'UnitID': 0}
2022-07-05T14:38:26.454Z	14.96879635443038	{'UnitID': 1}
2022-07-05T14:38:36.304Z	14.96879635443038	{'UnitID': 2}
2022-07-05T14:38:41.053Z	14.966797316455697	{'UnitID': 0}
2022-07-05T14:38:41.502Z	14.96379875949367	{'UnitID': 1}
2022-07-05T14:38:51.312Z	14.967796835443037	{'UnitID': 2}
2022-07-05T14:38:56.126Z	14.961799721518986	{'UnitID': 0}
2022-07-05T14:38:56.606Z	14.961799721518986	{'UnitID': 1}
2022-07-05T14:39:06.254Z	14.96979587341772	{'UnitID': 2}
2022-07-05T14:39:11.013Z	14.96279924050633	{'UnitID': 0}
2022-07-05T14:39:11.426Z	14.966797316455697	{'UnitID': 1}
2022-07-05T14:39:21.294Z	14.966797316455697	{'UnitID': 2}
2022-07-05T14:39:26.051Z	14.965797797468353	{'UnitID': 0}
2022-07-05T14:39:26.490Z	14.965797797468353	{'UnitID': 1}
2022-07-05T14:39:36.279Z	14.976792506329113	{'UnitID': 2}
2022-07-05T14:39:41.033Z	14.967796835443037	{'UnitID': 0}
2022-07-05T14:39:41.475Z	14.967796835443037	{'UnitID': 1}
2022-07-05T14:39:51.283Z	14.970795392405062	{'UnitID': 2}
2022-07-05T14:39:56.039Z	14.961799721518986	{'UnitID': 0}
2022-07-05T14:39:56.476Z	14.966797316455697	{'UnitID': 1}
2022-07-05T14:40:06.298Z	14.96979587341772	{'UnitID': 2}
2022-07-05T14:40:11.036Z	14.96979587341772	{'UnitID': 0}
2022-07-05T14:40:11.472Z	14.967796835443037	{'UnitID': 1}
2022-07-05T14:40:21.273Z	14.96379875949367	{'UnitID': 2}
2022-07-05T14:40:26.024Z	14.961799721518986	{'UnitID': 0}
2022-07-05T14:40:26.468Z	14.965797797468353	{'UnitID': 1}
2022-07-05T14:40:36.279Z	14.965797797468353	{'UnitID': 2}
2022-07-05T14:40:41.024Z	14.96279924050633	{'UnitID': 0}
2022-07-05T14:40:41.487Z	14.959800683544303	{'UnitID': 1}
2022-07-05T14:40:51.277Z	14.96879635443038	{'UnitID': 2}
2022-07-05T14:40:56.023Z	14.967796835443037	{'UnitID': 0}
2022-07-05T14:40:56.618Z	14.96979587341772	{'UnitID': 1}
2022-07-05T14:41:06.295Z	14.96979587341772	{'UnitID': 2}
2022-07-05T14:41:11.015Z	14.96879635443038	{'UnitID': 0}
2022-07-05T14:41:11.482Z	14.966797316455697	{'UnitID': 1}
2022-07-05T14:41:21.289Z	14.96879635443038	{'UnitID': 2}
2022-07-05T14:41:26.037Z	14.95880116455696	{'UnitID': 0}
2022-07-05T14:41:26.484Z	14.96379875949367	{'UnitID': 1}
2022-07-05T14:41:36.292Z	14.966797316455697	{'UnitID': 2}
2022-07-05T14:41:41.035Z	14.96279924050633	{'UnitID': 0}
2022-07-05T14:41:41.432Z	14.96279924050633	{'UnitID': 1}
2022-07-05T14:41:51.279Z	14.96879635443038	{'UnitID': 2}
2022-07-05T14:41:56.023Z	14.967796835443037	{'UnitID': 0}
2022-07-05T14:41:56.447Z	14.96279924050633	{'UnitID': 1}
2022-07-05T14:42:06.303Z	14.967796835443037	{'UnitID': 2}
2022-07-05T14:42:11.014Z	14.96479827848101	{'UnitID': 0}
2022-07-05T14:42:11.428Z	14.965797797468353	{'UnitID': 1}
2022-07-05T14:42:21.308Z	14.96279924050633	{'UnitID': 2}
2022-07-05T14:42:26.042Z	14.96279924050633	{'UnitID': 0}
2022-07-05T14:42:26.576Z	14.96879635443038	{'UnitID': 1}
2022-07-05T14:42:36.287Z	14.970795392405062	{'UnitID': 2}
2022-07-05T14:42:41.057Z	14.96279924050633	{'UnitID': 0}
2022-07-05T14:42:41.510Z	14.966797316455697	{'UnitID': 1}
2022-07-05T14:42:51.307Z	14.967796835443037	{'UnitID': 2}
2022-07-05T14:42:56.014Z	14.961799721518986	{'UnitID': 0}
2022-07-05T14:42:56.597Z	14.96479827848101	{'UnitID': 1}
2022-07-05T14:43:06.321Z	14.967796835443037	{'UnitID': 2}
2022-07-05T14:43:11.055Z	14.957801645569619	{'UnitID': 0}
2022-07-05T14:43:11.499Z	14.96879635443038	{'UnitID': 1}
2022-07-05T14:43:21.326Z	14.96479827848101	{'UnitID': 2}
2022-07-05T14:43:26.150Z	14.966797316455697	{'UnitID': 0}
2022-07-05T14:43:26.670Z	14.967796835443037	{'UnitID': 1}
2022-07-05T14:43:36.329Z	14.96879635443038	{'UnitID': 2}
2022-07-05T14:43:41.042Z	14.966797316455697	{'UnitID': 0}
2022-07-05T14:43:41.539Z	14.96379875949367	{'UnitID': 1}
2022-07-05T14:43:51.292Z	14.965797797468353	{'UnitID': 2}
2022-07-05T14:43:56.299Z	14.965797797468353	{'UnitID': 0}
2022-07-05T14:43:56.864Z	14.96479827848101	{'UnitID': 1}
2022-07-05T14:43:57.274Z	14.96479827848101	{'UnitID': 1}
2022-07-05T14:44:06.290Z	14.96879635443038	{'UnitID': 2}
2022-07-05T14:44:11.302Z	14.967796835443037	{'UnitID': 0}
2022-07-05T14:44:11.504Z	14.965797797468353	{'UnitID': 1}
2022-07-05T14:44:11.806Z	14.965797797468353	{'UnitID': 1}
2022-07-05T14:44:21.305Z	14.970795392405062	{'UnitID': 2}
2022-07-05T14:44:26.270Z	14.965797797468353	{'UnitID': 0}
2022-07-05T14:44:26.622Z	14.96379875949367	{'UnitID': 1}
2022-07-05T14:44:26.800Z	14.96379875949367	{'UnitID': 1}
2022-07-05T14:44:36.304Z	14.966797316455697	{'UnitID': 2}
2022-07-05T14:44:41.197Z	14.966797316455697	{'UnitID': 0}
2022-07-05T14:44:41.483Z	14.965797797468353	{'UnitID': 1}
2022-07-05T14:44:41.837Z	14.965797797468353	{'UnitID': 1}
2022-07-05T14:44:51.405Z	14.961799721518986	{'UnitID': 2}
2022-07-05T14:44:56.135Z	14.961799721518986	{'UnitID': 0}
2022-07-05T14:44:56.416Z	14.966797316455697	{'UnitID': 1}
2022-07-05T14:44:56.632Z	14.966797316455697	{'UnitID': 1}
2022-07-05T14:45:06.439Z	14.96279924050633	{'UnitID': 2}
2022-07-05T14:45:11.160Z	14.961799721518986	{'UnitID': 0}
2022-07-05T14:45:11.424Z	14.966797316455697	{'UnitID': 1}
2022-07-05T14:45:11.644Z	14.966797316455697	{'UnitID': 1}
2022-07-05T14:45:21.334Z	14.966797316455697	{'UnitID': 2}
2022-07-05T14:45:26.105Z	14.960800202531644	{'UnitID': 0}
2022-07-05T14:45:26.464Z	14.96879635443038	{'UnitID': 1}
2022-07-05T14:45:26.678Z	14.96879635443038	{'UnitID': 1}
2022-07-05T14:45:36.368Z	14.965797797468353	{'UnitID': 2}
2022-07-05T14:45:41.108Z	14.966797316455697	{'UnitID': 0}
2022-07-05T14:45:41.427Z	14.96479827848101	{'UnitID': 1}
2022-07-05T14:45:41.659Z	14.96479827848101	{'UnitID': 1}
2022-07-05T14:45:51.382Z	14.96879635443038	{'UnitID': 2}
2022-07-05T14:45:56.357Z	14.96479827848101	{'UnitID': 0}
2022-07-05T14:45:56.763Z	14.970795392405062	{'UnitID': 1}
2022-07-05T14:45:57.048Z	14.970795392405062	{'UnitID': 1}
2022-07-05T14:46:11.138Z	14.96479827848101	{'UnitID': 1}
2022-07-05T14:46:26.143Z	14.96979587341772	{'UnitID': 1}
2022-07-05T14:46:41.221Z	14.971794911392402	{'UnitID': 1}
2022-07-05T14:46:56.140Z	14.965797797468353	{'UnitID': 1}
2022-07-05T14:47:11.120Z	14.96479827848101	{'UnitID': 1}
2022-07-05T14:47:26.132Z	14.965797797468353	{'UnitID': 1}
2022-07-05T14:47:41.617Z	14.960800202531644	{'UnitID': 1}
2022-07-05T14:47:56.180Z	14.970795392405062	{'UnitID': 1}
2022-07-05T14:48:11.154Z	14.96379875949367	{'UnitID': 1}
2022-07-05T14:48:26.147Z	14.96479827848101	{'UnitID': 1}
2022-07-05T14:48:41.156Z	14.965797797468353	{'UnitID': 1}
2022-07-05T14:48:56.163Z	14.96479827848101	{'UnitID': 1}
2022-07-05T14:49:11.151Z	14.96279924050633	{'UnitID': 1}
2022-07-05T14:49:26.157Z	14.965797797468353	{'UnitID': 1}
2022-07-05T14:49:41.158Z	14.96879635443038	{'UnitID': 1}
2022-07-05T14:49:56.231Z	14.96479827848101	{'UnitID': 1}
2022-07-05T14:50:11.186Z	14.970795392405062	{'UnitID': 1}
2022-07-05T14:50:26.147Z	14.96479827848101	{'UnitID': 1}
2022-07-05T14:50:41.146Z	14.96479827848101	{'UnitID': 1}
2022-07-05T14:50:56.190Z	14.96879635443038	{'UnitID': 1}
2022-07-05T14:51:11.184Z	14.966797316455697	{'UnitID': 1}
2022-07-05T14:51:26.144Z	14.96479827848101	{'UnitID': 1}
2022-07-05T14:51:41.145Z	14.967796835443037	{'UnitID': 1}
2022-07-05T14:51:56.259Z	14.96979587341772	{'UnitID': 1}
2022-07-05T14:52:11.165Z	14.965797797468353	{'UnitID': 1}
2022-07-05T14:52:26.185Z	14.965797797468353	{'UnitID': 1}
2022-07-05T14:52:41.178Z	14.966797316455697	{'UnitID': 1}
2022-07-05T14:52:57.104Z	14.960800202531644	{'UnitID': 1}
2022-07-05T14:52:57.529Z	14.960800202531644	{'UnitID': 1}
2022-07-05T14:53:11.395Z	14.966797316455697	{'UnitID': 1}
2022-07-05T14:53:11.660Z	14.966797316455697	{'UnitID': 1}
2022-07-05T14:53:26.411Z	14.960800202531644	{'UnitID': 1}
2022-07-05T14:53:26.660Z	14.960800202531644	{'UnitID': 1}
2022-07-05T14:53:41.215Z	14.96379875949367	{'UnitID': 1}
2022-07-05T14:53:41.558Z	14.96379875949367	{'UnitID': 1}
2022-07-05T14:53:56.396Z	14.966797316455697	{'UnitID': 1}
2022-07-05T14:53:56.721Z	14.967796835443037	{'UnitID': 1}
2022-07-05T14:54:11.336Z	14.966797316455697	{'UnitID': 1}
2022-07-05T14:54:11.672Z	14.966797316455697	{'UnitID': 1}
2022-07-05T14:54:26.264Z	14.965797797468353	{'UnitID': 1}
2022-07-05T14:54:26.605Z	14.965797797468353	{'UnitID': 1}
2022-07-05T14:54:41.336Z	14.96879635443038	{'UnitID': 1}
2022-07-05T14:54:41.619Z	14.96879635443038	{'UnitID': 1}
2022-07-05T14:54:56.209Z	14.96379875949367	{'UnitID': 1}
2022-07-05T14:54:56.505Z	14.96379875949367	{'UnitID': 1}
2022-07-05T14:55:11.233Z	14.961799721518986	{'UnitID': 1}
2022-07-05T14:55:11.531Z	14.961799721518986	{'UnitID': 1}
2022-07-05T14:55:26.339Z	14.96879635443038	{'UnitID': 1}
2022-07-05T14:55:26.645Z	14.96879635443038	{'UnitID': 1}
2022-07-05T14:55:41.328Z	14.965797797468353	{'UnitID': 1}
2022-07-05T14:55:41.618Z	14.965797797468353	{'UnitID': 1}
2022-07-05T14:55:56.344Z	14.96879635443038	{'UnitID': 1}
2022-07-05T14:55:56.633Z	14.966797316455697	{'UnitID': 1}
2022-07-05T14:56:11.406Z	14.966797316455697	{'UnitID': 1}
2022-07-05T14:56:11.656Z	14.966797316455697	{'UnitID': 1}
2022-07-05T14:56:26.501Z	14.96479827848101	{'UnitID': 1}
2022-07-05T14:56:26.894Z	14.96479827848101	{'UnitID': 1}
2022-07-05T14:56:41.347Z	14.96479827848101	{'UnitID': 1}
2022-07-05T14:56:41.723Z	14.96479827848101	{'UnitID': 1}
2022-07-05T14:56:57.035Z	14.967796835443037	{'UnitID': 1}
2022-07-05T14:56:57.224Z	14.967796835443037	{'UnitID': 1}
2022-07-05T14:57:11.439Z	14.966797316455697	{'UnitID': 1}
2022-07-05T14:57:11.756Z	14.966797316455697	{'UnitID': 1}
2022-07-05T14:57:26.478Z	14.965797797468353	{'UnitID': 1}
2022-07-05T14:57:26.729Z	14.965797797468353	{'UnitID': 1}
2022-07-05T14:57:41.357Z	14.966797316455697	{'UnitID': 1}
2022-07-05T14:57:41.709Z	14.966797316455697	{'UnitID': 1}
2022-07-05T14:57:56.464Z	14.970795392405062	{'UnitID': 1}
2022-07-05T14:57:56.794Z	14.967796835443037	{'UnitID': 1}
2022-07-05T14:58:11.370Z	14.96379875949367	{'UnitID': 1}
2022-07-05T14:58:11.749Z	14.96479827848101	{'UnitID': 1}
2022-07-05T14:58:26.689Z	14.965797797468353	{'UnitID': 1}
2022-07-05T14:58:26.999Z	14.96979587341772	{'UnitID': 1}
2022-07-05T14:58:41.482Z	14.966797316455697	{'UnitID': 1}
2022-07-05T14:58:41.833Z	14.966797316455697	{'UnitID': 1}
2022-07-05T14:58:56.424Z	14.96879635443038	{'UnitID': 1}
2022-07-05T14:58:56.686Z	14.96879635443038	{'UnitID': 1}
2022-07-05T14:59:11.482Z	14.96279924050633	{'UnitID': 1}
2022-07-05T14:59:11.819Z	14.965797797468353	{'UnitID': 1}
2022-07-05T14:59:26.319Z	14.96379875949367	{'UnitID': 1}
2022-07-05T14:59:26.638Z	14.96379875949367	{'UnitID': 1}
2022-07-05T14:59:41.380Z	14.96879635443038	{'UnitID': 1}
2022-07-05T14:59:41.780Z	14.96879635443038	{'UnitID': 1}
2022-07-05T14:59:57.068Z	14.965797797468353	{'UnitID': 1}
2022-07-05T14:59:57.590Z	14.96279924050633	{'UnitID': 1}
2022-07-05T14:59:57.950Z	14.977792025316454	{'UnitID': 3}
2022-07-05T15:00:11.639Z	14.966797316455697	{'UnitID': 1}
2022-07-05T15:00:12.266Z	14.967796835443037	{'UnitID': 1}
2022-07-05T15:00:12.471Z	14.973793949367087	{'UnitID': 3}
2022-07-05T15:00:26.708Z	14.965797797468353	{'UnitID': 1}
2022-07-05T15:00:27.180Z	14.966797316455697	{'UnitID': 1}
2022-07-05T15:00:27.532Z	14.972794430379746	{'UnitID': 3}
2022-07-05T15:00:41.476Z	14.967796835443037	{'UnitID': 1}
2022-07-05T15:00:42.067Z	14.967796835443037	{'UnitID': 1}
2022-07-05T15:00:42.426Z	14.975792987341773	{'UnitID': 3}
2022-07-05T15:00:56.773Z	14.966797316455697	{'UnitID': 1}
2022-07-05T15:00:57.199Z	14.966797316455697	{'UnitID': 1}
2022-07-05T15:00:57.404Z	14.973793949367087	{'UnitID': 3}
2022-07-05T15:01:11.979Z	14.96879635443038	{'UnitID': 1}
2022-07-05T15:01:12.313Z	14.96879635443038	{'UnitID': 1}
2022-07-05T15:01:12.603Z	14.973793949367087	{'UnitID': 3}
2022-07-05T15:01:26.807Z	14.965797797468353	{'UnitID': 1}
2022-07-05T15:01:27.207Z	14.965797797468353	{'UnitID': 1}
2022-07-05T15:01:27.543Z	14.976792506329113	{'UnitID': 3}
2022-07-05T15:01:41.601Z	14.96479827848101	{'UnitID': 1}
2022-07-05T15:01:42.262Z	14.96479827848101	{'UnitID': 1}
2022-07-05T15:01:42.622Z	14.972794430379746	{'UnitID': 3}
2022-07-05T15:01:56.802Z	14.965797797468353	{'UnitID': 1}
2022-07-05T15:01:57.291Z	14.965797797468353	{'UnitID': 1}
2022-07-05T15:01:57.574Z	14.973793949367087	{'UnitID': 3}
2022-07-05T15:02:11.789Z	14.966797316455697	{'UnitID': 1}
2022-07-05T15:02:12.491Z	14.966797316455697	{'UnitID': 1}
2022-07-05T15:02:12.738Z	14.974793468354429	{'UnitID': 3}
2022-07-05T15:02:26.602Z	14.96479827848101	{'UnitID': 1}
2022-07-05T15:02:26.986Z	14.96479827848101	{'UnitID': 1}
2022-07-05T15:02:27.322Z	14.974793468354429	{'UnitID': 3}
2022-07-05T15:02:41.574Z	14.96379875949367	{'UnitID': 1}
2022-07-05T15:02:42.270Z	14.96379875949367	{'UnitID': 1}
2022-07-05T15:02:42.505Z	14.975792987341773	{'UnitID': 3}
2022-07-05T15:02:56.639Z	14.960800202531644	{'UnitID': 1}
2022-07-05T15:02:57.187Z	14.960800202531644	{'UnitID': 1}
2022-07-05T15:02:57.582Z	14.974793468354429	{'UnitID': 3}
2022-07-05T15:03:11.717Z	14.965797797468353	{'UnitID': 1}
2022-07-05T15:03:12.414Z	14.965797797468353	{'UnitID': 1}
2022-07-05T15:03:12.778Z	14.973793949367087	{'UnitID': 3}
2022-07-05T15:03:26.690Z	14.966797316455697	{'UnitID': 1}
2022-07-05T15:03:27.074Z	14.966797316455697	{'UnitID': 1}
2022-07-05T15:03:27.364Z	14.96979587341772	{'UnitID': 3}
2022-07-05T15:03:41.512Z	14.965797797468353	{'UnitID': 1}
2022-07-05T15:03:42.001Z	14.965797797468353	{'UnitID': 1}
2022-07-05T15:03:42.371Z	14.975792987341773	{'UnitID': 3}
2022-07-05T15:03:56.504Z	14.96479827848101	{'UnitID': 1}
2022-07-05T15:03:57.015Z	14.96479827848101	{'UnitID': 1}
2022-07-05T15:03:57.330Z	14.974793468354429	{'UnitID': 3}
2022-07-05T15:04:11.646Z	14.966797316455697	{'UnitID': 1}
2022-07-05T15:04:12.336Z	14.966797316455697	{'UnitID': 1}
2022-07-05T15:04:12.646Z	14.972794430379746	{'UnitID': 3}
2022-07-05T15:04:26.583Z	14.965797797468353	{'UnitID': 1}
2022-07-05T15:04:27.166Z	14.966797316455697	{'UnitID': 1}
2022-07-05T15:04:27.531Z	14.973793949367087	{'UnitID': 3}
2022-07-05T15:04:41.754Z	14.961799721518986	{'UnitID': 1}
2022-07-05T15:04:42.160Z	14.96479827848101	{'UnitID': 1}
2022-07-05T15:04:42.502Z	14.971794911392402	{'UnitID': 3}
2022-07-05T15:04:56.799Z	14.96879635443038	{'UnitID': 1}
2022-07-05T15:04:57.297Z	14.96879635443038	{'UnitID': 1}
2022-07-05T15:04:57.605Z	14.975792987341773	{'UnitID': 3}
2022-07-05T15:05:11.473Z	14.965797797468353	{'UnitID': 1}
2022-07-05T15:05:11.852Z	14.965797797468353	{'UnitID': 1}
2022-07-05T15:05:12.219Z	14.972794430379746	{'UnitID': 3}
2022-07-05T15:05:26.626Z	14.967796835443037	{'UnitID': 1}
2022-07-05T15:05:27.073Z	14.96879635443038	{'UnitID': 1}
2022-07-05T15:05:27.453Z	14.971794911392402	{'UnitID': 3}
2022-07-05T15:05:41.631Z	14.971794911392402	{'UnitID': 1}
2022-07-05T15:05:42.001Z	14.971794911392402	{'UnitID': 1}
2022-07-05T15:05:42.342Z	14.975792987341773	{'UnitID': 3}
2022-07-05T15:05:56.757Z	14.972794430379746	{'UnitID': 1}
2022-07-05T15:05:57.149Z	14.972794430379746	{'UnitID': 1}
2022-07-05T15:05:57.394Z	14.973793949367087	{'UnitID': 3}
2022-07-05T15:06:11.661Z	14.967796835443037	{'UnitID': 1}
2022-07-05T15:06:12.240Z	14.967796835443037	{'UnitID': 1}
2022-07-05T15:06:12.520Z	14.973793949367087	{'UnitID': 3}
2022-07-05T15:06:26.607Z	14.96379875949367	{'UnitID': 1}
2022-07-05T15:06:27.017Z	14.96379875949367	{'UnitID': 1}
2022-07-05T15:06:27.312Z	14.973793949367087	{'UnitID': 3}
2022-07-05T15:06:41.769Z	14.965797797468353	{'UnitID': 1}
2022-07-05T15:06:42.195Z	14.965797797468353	{'UnitID': 1}
2022-07-05T15:06:42.430Z	14.974793468354429	{'UnitID': 3}
2022-07-05T15:06:56.451Z	14.96279924050633	{'UnitID': 1}
2022-07-05T15:06:57.016Z	14.96279924050633	{'UnitID': 1}
2022-07-05T15:06:57.291Z	14.975792987341773	{'UnitID': 3}
2022-07-05T15:07:11.533Z	14.971794911392402	{'UnitID': 1}
2022-07-05T15:07:11.822Z	14.971794911392402	{'UnitID': 1}
2022-07-05T15:07:12.227Z	14.974793468354429	{'UnitID': 3}
2022-07-05T15:07:26.763Z	14.96479827848101	{'UnitID': 1}
2022-07-05T15:07:27.237Z	14.96479827848101	{'UnitID': 1}
2022-07-05T15:07:27.409Z	14.972794430379746	{'UnitID': 3}
2022-07-05T15:07:41.470Z	14.96379875949367	{'UnitID': 1}
2022-07-05T15:07:41.932Z	14.96379875949367	{'UnitID': 1}
2022-07-05T15:07:42.238Z	14.977792025316454	{'UnitID': 3}
2022-07-05T15:07:56.490Z	14.967796835443037	{'UnitID': 1}
2022-07-05T15:07:56.826Z	14.967796835443037	{'UnitID': 1}
2022-07-05T15:07:57.094Z	14.970795392405062	{'UnitID': 3}
2022-07-05T15:08:11.438Z	14.973793949367087	{'UnitID': 1}
2022-07-05T15:08:11.819Z	14.973793949367087	{'UnitID': 1}
2022-07-05T15:08:12.089Z	14.977792025316454	{'UnitID': 3}
2022-07-05T15:08:26.445Z	14.96479827848101	{'UnitID': 1}
2022-07-05T15:08:26.844Z	14.966797316455697	{'UnitID': 1}
2022-07-05T15:08:27.082Z	14.971794911392402	{'UnitID': 3}
2022-07-05T15:11:16.553Z	14.972794430379746	{'UnitID': 3}
2022-07-05T15:11:31.366Z	14.971794911392402	{'UnitID': 3}
2022-07-05T15:11:46.544Z	14.975792987341773	{'UnitID': 3}
2022-07-05T15:12:01.387Z	14.976792506329113	{'UnitID': 3}
2022-07-05T15:12:17.295Z	14.971794911392402	{'UnitID': 3}
2022-07-05T15:12:32.015Z	14.970795392405062	{'UnitID': 3}
2022-07-05T15:12:32.092Z	14.96379875949367	{'UnitID': 0}
2022-07-05T15:12:46.464Z	14.972794430379746	{'UnitID': 3}
2022-07-05T15:12:46.587Z	14.96379875949367	{'UnitID': 0}
2022-07-05T15:13:01.664Z	14.974793468354429	{'UnitID': 3}
2022-07-05T15:13:01.830Z	14.96379875949367	{'UnitID': 0}
2022-07-05T15:13:16.548Z	14.973793949367087	{'UnitID': 3}
2022-07-05T15:13:16.633Z	14.960800202531644	{'UnitID': 0}
2022-07-05T15:13:31.590Z	14.974793468354429	{'UnitID': 3}
2022-07-05T15:13:31.718Z	14.965797797468353	{'UnitID': 0}
2022-07-05T15:13:46.466Z	14.971794911392402	{'UnitID': 3}
2022-07-05T15:13:46.542Z	14.966797316455697	{'UnitID': 0}
2022-07-05T15:14:01.533Z	14.975792987341773	{'UnitID': 3}
2022-07-05T15:14:01.642Z	14.96479827848101	{'UnitID': 0}
2022-07-05T15:14:16.615Z	14.974793468354429	{'UnitID': 3}
2022-07-05T15:14:16.717Z	14.961799721518986	{'UnitID': 0}
2022-07-05T15:14:31.490Z	14.976792506329113	{'UnitID': 3}
2022-07-05T15:14:31.710Z	14.961799721518986	{'UnitID': 0}
2022-07-05T15:14:46.474Z	14.972794430379746	{'UnitID': 3}
2022-07-05T15:14:46.532Z	14.965797797468353	{'UnitID': 0}
2022-07-05T15:15:01.472Z	14.973793949367087	{'UnitID': 3}
2022-07-05T15:15:01.570Z	14.96479827848101	{'UnitID': 0}
2022-07-05T15:15:16.521Z	14.973793949367087	{'UnitID': 3}
2022-07-05T15:15:16.605Z	14.96279924050633	{'UnitID': 0}
2022-07-05T15:15:32.467Z	14.976792506329113	{'UnitID': 3}
2022-07-05T15:15:32.530Z	14.96279924050633	{'UnitID': 0}
2022-07-05T15:15:46.516Z	14.973793949367087	{'UnitID': 3}
2022-07-05T15:15:46.699Z	14.966797316455697	{'UnitID': 0}
2022-07-05T15:16:01.502Z	14.972794430379746	{'UnitID': 3}
2022-07-05T15:16:01.619Z	14.96479827848101	{'UnitID': 0}
2022-07-05T15:16:16.434Z	14.972794430379746	{'UnitID': 3}
2022-07-05T15:16:16.525Z	14.965797797468353	{'UnitID': 0}
2022-07-05T15:16:31.573Z	14.976792506329113	{'UnitID': 3}
2022-07-05T15:16:31.697Z	14.961799721518986	{'UnitID': 0}
2022-07-05T15:16:46.418Z	14.975792987341773	{'UnitID': 3}
2022-07-05T15:16:46.548Z	14.970795392405062	{'UnitID': 0}
2022-07-05T15:17:01.450Z	14.972794430379746	{'UnitID': 3}
2022-07-05T15:17:01.573Z	14.965797797468353	{'UnitID': 0}
2022-07-05T15:17:16.468Z	14.972794430379746	{'UnitID': 3}
2022-07-05T15:17:16.584Z	14.96379875949367	{'UnitID': 0}
2022-07-05T15:17:31.569Z	14.974793468354429	{'UnitID': 3}
2022-07-05T15:17:31.699Z	14.965797797468353	{'UnitID': 0}
2022-07-05T15:17:46.540Z	14.972794430379746	{'UnitID': 3}
2022-07-05T15:17:46.623Z	14.965797797468353	{'UnitID': 0}
2022-07-05T15:17:56.822Z	14.965797797468353	{'UnitID': 1}
2022-07-05T15:18:01.570Z	14.973793949367087	{'UnitID': 3}
2022-07-05T15:18:01.654Z	14.965797797468353	{'UnitID': 0}
2022-07-05T15:18:11.611Z	14.970795392405062	{'UnitID': 1}
2022-07-05T15:18:16.511Z	14.974793468354429	{'UnitID': 3}
2022-07-05T15:18:16.601Z	14.96879635443038	{'UnitID': 0}
2022-07-05T15:18:26.663Z	14.967796835443037	{'UnitID': 1}
2022-07-05T15:18:31.647Z	14.974793468354429	{'UnitID': 3}
2022-07-05T15:18:31.740Z	14.96379875949367	{'UnitID': 0}
2022-07-05T15:18:41.673Z	14.96479827848101	{'UnitID': 1}
2022-07-05T15:18:46.536Z	14.973793949367087	{'UnitID': 3}
2022-07-05T15:18:46.672Z	14.96979587341772	{'UnitID': 0}
2022-07-05T15:18:56.687Z	14.965797797468353	{'UnitID': 1}
2022-07-05T15:19:01.553Z	14.977792025316454	{'UnitID': 3}
2022-07-05T15:19:01.667Z	14.965797797468353	{'UnitID': 0}
2022-07-05T15:19:11.600Z	14.967796835443037	{'UnitID': 1}
2022-07-05T15:19:16.437Z	14.972794430379746	{'UnitID': 3}
2022-07-05T15:19:16.549Z	14.96479827848101	{'UnitID': 0}
2022-07-05T15:19:26.638Z	14.96479827848101	{'UnitID': 1}
2022-07-05T15:19:31.602Z	14.975792987341773	{'UnitID': 3}
2022-07-05T15:19:31.748Z	14.96379875949367	{'UnitID': 0}
2022-07-05T15:19:41.668Z	14.96879635443038	{'UnitID': 1}
2022-07-05T15:19:46.476Z	14.973793949367087	{'UnitID': 3}
2022-07-05T15:19:46.621Z	14.971794911392402	{'UnitID': 0}
2022-07-05T15:19:56.609Z	14.966797316455697	{'UnitID': 1}
2022-07-05T15:20:01.468Z	14.972794430379746	{'UnitID': 3}
2022-07-05T15:20:01.549Z	14.965797797468353	{'UnitID': 0}
2022-07-05T15:20:11.596Z	14.967796835443037	{'UnitID': 1}
2022-07-05T15:20:16.434Z	14.96979587341772	{'UnitID': 3}
2022-07-05T15:20:16.555Z	14.965797797468353	{'UnitID': 0}
2022-07-05T15:20:26.625Z	14.96479827848101	{'UnitID': 1}
2022-07-05T15:20:31.534Z	14.973793949367087	{'UnitID': 3}
2022-07-05T15:20:31.627Z	14.96379875949367	{'UnitID': 0}
2022-07-05T15:20:41.664Z	14.96979587341772	{'UnitID': 1}
2022-07-05T15:20:46.504Z	14.972794430379746	{'UnitID': 3}
2022-07-05T15:20:46.664Z	14.96479827848101	{'UnitID': 0}
2022-07-05T15:20:56.609Z	14.96479827848101	{'UnitID': 1}
2022-07-05T15:21:01.433Z	14.975792987341773	{'UnitID': 3}
2022-07-05T15:21:01.535Z	14.96879635443038	{'UnitID': 0}
2022-07-05T15:21:11.591Z	14.967796835443037	{'UnitID': 1}
2022-07-05T15:21:16.555Z	14.972794430379746	{'UnitID': 3}
2022-07-05T15:21:16.677Z	14.96379875949367	{'UnitID': 0}
2022-07-05T15:21:26.647Z	14.96979587341772	{'UnitID': 1}
2022-07-05T15:21:31.549Z	14.975792987341773	{'UnitID': 3}
2022-07-05T15:21:31.659Z	14.96279924050633	{'UnitID': 0}
2022-07-05T15:21:41.631Z	14.96879635443038	{'UnitID': 1}
2022-07-05T15:21:46.419Z	14.973793949367087	{'UnitID': 3}
2022-07-05T15:21:46.520Z	14.96379875949367	{'UnitID': 0}
2022-07-05T15:21:56.601Z	14.96979587341772	{'UnitID': 1}
2022-07-05T15:22:01.541Z	14.976792506329113	{'UnitID': 3}
2022-07-05T15:22:01.666Z	14.96479827848101	{'UnitID': 0}
2022-07-05T15:22:11.684Z	14.966797316455697	{'UnitID': 1}
2022-07-05T15:22:16.466Z	14.972794430379746	{'UnitID': 3}
2022-07-05T15:22:16.546Z	14.965797797468353	{'UnitID': 0}
2022-07-05T15:22:26.628Z	14.970795392405062	{'UnitID': 1}
2022-07-05T15:22:31.493Z	14.972794430379746	{'UnitID': 3}
2022-07-05T15:22:31.586Z	14.96479827848101	{'UnitID': 0}
2022-07-05T15:22:41.652Z	14.966797316455697	{'UnitID': 1}
2022-07-05T15:22:46.496Z	14.974793468354429	{'UnitID': 3}
2022-07-05T15:22:46.635Z	14.96379875949367	{'UnitID': 0}
2022-07-05T15:22:56.675Z	14.96479827848101	{'UnitID': 1}
2022-07-05T15:23:01.549Z	14.976792506329113	{'UnitID': 3}
2022-07-05T15:23:01.720Z	14.96279924050633	{'UnitID': 0}
2022-07-05T15:23:11.626Z	14.96479827848101	{'UnitID': 1}
2022-07-05T15:23:16.535Z	14.975792987341773	{'UnitID': 3}
2022-07-05T15:23:16.661Z	14.96879635443038	{'UnitID': 0}
2022-07-05T15:23:26.909Z	14.970795392405062	{'UnitID': 1}
2022-07-05T15:23:31.463Z	14.971794911392402	{'UnitID': 3}
2022-07-05T15:23:31.594Z	14.961799721518986	{'UnitID': 0}
2022-07-05T15:23:41.625Z	14.96979587341772	{'UnitID': 1}
2022-07-05T15:23:47.416Z	14.975792987341773	{'UnitID': 3}
2022-07-05T15:23:47.477Z	14.96479827848101	{'UnitID': 0}
2022-07-05T15:23:56.638Z	14.96279924050633	{'UnitID': 1}
2022-07-05T15:24:01.528Z	14.972794430379746	{'UnitID': 3}
2022-07-05T15:24:01.650Z	14.959800683544303	{'UnitID': 0}
2022-07-05T15:24:12.224Z	14.96979587341772	{'UnitID': 2}
2022-07-05T15:24:12.296Z	14.96879635443038	{'UnitID': 1}
2022-07-05T15:24:16.559Z	14.977792025316454	{'UnitID': 3}
2022-07-05T15:24:16.676Z	14.967796835443037	{'UnitID': 0}
2022-07-05T15:24:26.757Z	14.96279924050633	{'UnitID': 2}
2022-07-05T15:24:26.834Z	14.96479827848101	{'UnitID': 1}
2022-07-05T15:24:31.435Z	14.977792025316454	{'UnitID': 3}
2022-07-05T15:24:31.517Z	14.96479827848101	{'UnitID': 0}
2022-07-05T15:24:41.644Z	14.967796835443037	{'UnitID': 2}
2022-07-05T15:24:41.708Z	14.965797797468353	{'UnitID': 1}
2022-07-05T15:24:46.540Z	14.973793949367087	{'UnitID': 3}
2022-07-05T15:24:46.585Z	14.96379875949367	{'UnitID': 0}
2022-07-05T15:24:56.774Z	14.96479827848101	{'UnitID': 2}
2022-07-05T15:24:56.823Z	14.965797797468353	{'UnitID': 1}
2022-07-05T15:25:01.535Z	14.976792506329113	{'UnitID': 3}
2022-07-05T15:25:01.635Z	14.96279924050633	{'UnitID': 0}
2022-07-05T15:25:11.742Z	14.96879635443038	{'UnitID': 2}
2022-07-05T15:25:11.827Z	14.965797797468353	{'UnitID': 1}
2022-07-05T15:25:16.580Z	14.972794430379746	{'UnitID': 3}
2022-07-05T15:25:16.680Z	14.96279924050633	{'UnitID': 0}
2022-07-05T15:25:26.725Z	14.96979587341772	{'UnitID': 2}
2022-07-05T15:25:26.790Z	14.96379875949367	{'UnitID': 1}
2022-07-05T15:25:31.535Z	14.972794430379746	{'UnitID': 3}
2022-07-05T15:25:31.612Z	14.96479827848101	{'UnitID': 0}
2022-07-05T15:25:41.750Z	14.967796835443037	{'UnitID': 2}
2022-07-05T15:25:41.798Z	14.966797316455697	{'UnitID': 1}
2022-07-05T15:25:46.508Z	14.972794430379746	{'UnitID': 3}
2022-07-05T15:25:46.648Z	14.961799721518986	{'UnitID': 0}
2022-07-05T15:25:56.637Z	14.96379875949367	{'UnitID': 2}
2022-07-05T15:25:56.731Z	14.965797797468353	{'UnitID': 1}
2022-07-05T15:26:01.498Z	14.973793949367087	{'UnitID': 3}
2022-07-05T15:26:01.604Z	14.965797797468353	{'UnitID': 0}
2022-07-05T15:26:11.657Z	14.96879635443038	{'UnitID': 2}
2022-07-05T15:26:11.735Z	14.96379875949367	{'UnitID': 1}
2022-07-05T15:26:16.584Z	14.975792987341773	{'UnitID': 3}
2022-07-05T15:26:16.663Z	14.96479827848101	{'UnitID': 0}
2022-07-05T15:26:26.721Z	14.960800202531644	{'UnitID': 2}
2022-07-05T15:26:26.768Z	14.96879635443038	{'UnitID': 1}
2022-07-05T15:26:31.614Z	14.97979106329114	{'UnitID': 3}
2022-07-05T15:26:31.737Z	14.96379875949367	{'UnitID': 0}
2022-07-05T15:26:41.707Z	14.96879635443038	{'UnitID': 2}
2022-07-05T15:26:41.773Z	14.965797797468353	{'UnitID': 1}
2022-07-05T15:26:46.505Z	14.975792987341773	{'UnitID': 3}
2022-07-05T15:26:47.421Z	14.96279924050633	{'UnitID': 0}
2022-07-05T15:26:56.686Z	14.971794911392402	{'UnitID': 2}
2022-07-05T15:26:56.753Z	14.96479827848101	{'UnitID': 1}
2022-07-05T15:27:01.532Z	14.976792506329113	{'UnitID': 3}
2022-07-05T15:27:01.645Z	14.965797797468353	{'UnitID': 0}
2022-07-05T15:27:11.732Z	14.975792987341773	{'UnitID': 2}
2022-07-05T15:27:11.808Z	14.971794911392402	{'UnitID': 1}
2022-07-05T15:27:16.563Z	14.975792987341773	{'UnitID': 3}
2022-07-05T15:27:16.658Z	14.965797797468353	{'UnitID': 0}
2022-07-05T15:27:26.738Z	14.972794430379746	{'UnitID': 2}
2022-07-05T15:27:26.805Z	14.965797797468353	{'UnitID': 1}
2022-07-05T15:27:31.517Z	14.974793468354429	{'UnitID': 3}
2022-07-05T15:27:31.632Z	14.965797797468353	{'UnitID': 0}
2022-07-05T15:27:41.776Z	14.96979587341772	{'UnitID': 2}
2022-07-05T15:27:41.812Z	14.961799721518986	{'UnitID': 1}
2022-07-05T15:27:46.464Z	14.976792506329113	{'UnitID': 3}
2022-07-05T15:27:46.564Z	14.966797316455697	{'UnitID': 0}
2022-07-05T15:27:56.701Z	14.96979587341772	{'UnitID': 2}
2022-07-05T15:27:56.785Z	14.96479827848101	{'UnitID': 1}
2022-07-05T15:28:01.483Z	14.974793468354429	{'UnitID': 3}
2022-07-05T15:28:01.630Z	14.966797316455697	{'UnitID': 0}
2022-07-05T15:28:11.724Z	14.96979587341772	{'UnitID': 2}
2022-07-05T15:28:11.809Z	14.96379875949367	{'UnitID': 1}
2022-07-05T15:28:16.471Z	14.970795392405062	{'UnitID': 3}
2022-07-05T15:28:16.563Z	14.96379875949367	{'UnitID': 0}
2022-07-05T15:28:26.646Z	14.96479827848101	{'UnitID': 2}
2022-07-05T15:28:26.747Z	14.96479827848101	{'UnitID': 1}
2022-07-05T15:28:31.470Z	14.972794430379746	{'UnitID': 3}
2022-07-05T15:28:31.560Z	14.965797797468353	{'UnitID': 0}
2022-07-05T15:28:41.778Z	14.96279924050633	{'UnitID': 2}
2022-07-05T15:28:41.830Z	14.967796835443037	{'UnitID': 1}
2022-07-05T15:28:46.428Z	14.972794430379746	{'UnitID': 3}
2022-07-05T15:28:46.581Z	14.96879635443038	{'UnitID': 0}
2022-07-05T15:28:57.356Z	14.965797797468353	{'UnitID': 1}
2022-07-05T15:28:57.411Z	14.966797316455697	{'UnitID': 2}
2022-07-05T15:29:01.482Z	14.973793949367087	{'UnitID': 3}
2022-07-05T15:29:01.627Z	14.965797797468353	{'UnitID': 0}
2022-07-05T15:29:11.686Z	14.96379875949367	{'UnitID': 2}
2022-07-05T15:29:11.780Z	14.96479827848101	{'UnitID': 1}
2022-07-05T15:29:16.411Z	14.971794911392402	{'UnitID': 3}
2022-07-05T15:29:16.521Z	14.96379875949367	{'UnitID': 0}
2022-07-05T15:29:26.681Z	14.96479827848101	{'UnitID': 2}
2022-07-05T15:29:26.750Z	14.96279924050633	{'UnitID': 1}
2022-07-05T15:29:31.468Z	14.973793949367087	{'UnitID': 3}
2022-07-05T15:29:31.561Z	14.965797797468353	{'UnitID': 0}
2022-07-05T15:29:41.720Z	14.96479827848101	{'UnitID': 2}
2022-07-05T15:29:41.772Z	14.96879635443038	{'UnitID': 1}
2022-07-05T15:29:46.554Z	14.976792506329113	{'UnitID': 3}
2022-07-05T15:29:46.648Z	14.957801645569619	{'UnitID': 0}
2022-07-05T15:29:56.684Z	14.96379875949367	{'UnitID': 2}
2022-07-05T15:29:56.757Z	14.967796835443037	{'UnitID': 1}
2022-07-05T15:30:01.557Z	14.970795392405062	{'UnitID': 3}
2022-07-05T15:30:01.634Z	14.960800202531644	{'UnitID': 0}
2022-07-05T15:30:11.764Z	14.96979587341772	{'UnitID': 2}
2022-07-05T15:30:11.784Z	14.96979587341772	{'UnitID': 1}
2022-07-05T15:30:16.470Z	14.975792987341773	{'UnitID': 3}
2022-07-05T15:30:16.677Z	14.96379875949367	{'UnitID': 0}
2022-07-05T15:30:26.712Z	14.96479827848101	{'UnitID': 2}
2022-07-05T15:30:26.822Z	14.96379875949367	{'UnitID': 1}
2022-07-05T15:30:31.465Z	14.974793468354429	{'UnitID': 3}
2022-07-05T15:30:31.630Z	14.96879635443038	{'UnitID': 0}
2022-07-05T15:30:41.739Z	14.96279924050633	{'UnitID': 2}
2022-07-05T15:30:41.808Z	14.966797316455697	{'UnitID': 1}
2022-07-05T15:30:46.559Z	14.971794911392402	{'UnitID': 3}
2022-07-05T15:30:46.656Z	14.96479827848101	{'UnitID': 0}
2022-07-05T15:30:56.676Z	14.965797797468353	{'UnitID': 2}
2022-07-05T15:30:56.752Z	14.965797797468353	{'UnitID': 1}
2022-07-05T15:31:01.502Z	14.97979106329114	{'UnitID': 3}
2022-07-05T15:31:01.580Z	14.96379875949367	{'UnitID': 0}
2022-07-05T15:31:11.705Z	14.965797797468353	{'UnitID': 2}
2022-07-05T15:31:11.799Z	14.96379875949367	{'UnitID': 1}
2022-07-05T15:31:16.467Z	14.973793949367087	{'UnitID': 3}
2022-07-05T15:31:16.593Z	14.966797316455697	{'UnitID': 0}
2022-07-05T15:31:26.748Z	14.965797797468353	{'UnitID': 2}
2022-07-05T15:31:26.822Z	14.966797316455697	{'UnitID': 1}
2022-07-05T15:31:31.492Z	14.97979106329114	{'UnitID': 3}
2022-07-05T15:31:31.570Z	14.96279924050633	{'UnitID': 0}
2022-07-05T15:31:41.668Z	14.96379875949367	{'UnitID': 2}
2022-07-05T15:31:41.723Z	14.96479827848101	{'UnitID': 1}
2022-07-05T15:31:46.426Z	14.976792506329113	{'UnitID': 3}
2022-07-05T15:31:46.557Z	14.96379875949367	{'UnitID': 0}
2022-07-05T15:31:56.667Z	14.967796835443037	{'UnitID': 2}
2022-07-05T15:31:56.774Z	14.966797316455697	{'UnitID': 1}
2022-07-05T15:32:01.486Z	14.971794911392402	{'UnitID': 3}
2022-07-05T15:32:01.550Z	14.966797316455697	{'UnitID': 0}
2022-07-05T15:32:11.667Z	14.96979587341772	{'UnitID': 2}
2022-07-05T15:32:11.723Z	14.96979587341772	{'UnitID': 1}
2022-07-05T15:32:16.459Z	14.977792025316454	{'UnitID': 3}
2022-07-05T15:32:16.579Z	14.967796835443037	{'UnitID': 0}
2022-07-05T15:32:26.643Z	14.96479827848101	{'UnitID': 2}
2022-07-05T15:32:26.724Z	14.96879635443038	{'UnitID': 1}
2022-07-05T15:32:31.439Z	14.974793468354429	{'UnitID': 3}
2022-07-05T15:32:31.592Z	14.96279924050633	{'UnitID': 0}
2022-07-05T15:32:41.638Z	14.965797797468353	{'UnitID': 2}
2022-07-05T15:32:41.711Z	14.967796835443037	{'UnitID': 1}
2022-07-05T15:32:46.427Z	14.970795392405062	{'UnitID': 3}
2022-07-05T15:32:46.543Z	14.96279924050633	{'UnitID': 0}
2022-07-05T15:32:56.667Z	14.96479827848101	{'UnitID': 2}
2022-07-05T15:32:56.735Z	14.961799721518986	{'UnitID': 1}
2022-07-05T15:33:01.613Z	14.972794430379746	{'UnitID': 3}
2022-07-05T15:33:01.774Z	14.96879635443038	{'UnitID': 0}
2022-07-05T15:33:11.646Z	14.96479827848101	{'UnitID': 2}
2022-07-05T15:33:11.715Z	14.965797797468353	{'UnitID': 1}
2022-07-05T15:33:16.442Z	14.972794430379746	{'UnitID': 3}
2022-07-05T15:33:16.602Z	14.96379875949367	{'UnitID': 0}
2022-07-05T15:33:26.685Z	14.96379875949367	{'UnitID': 2}
2022-07-05T15:33:26.739Z	14.965797797468353	{'UnitID': 1}
2022-07-05T15:33:31.403Z	14.96979587341772	{'UnitID': 3}
2022-07-05T15:33:31.523Z	14.966797316455697	{'UnitID': 0}
2022-07-05T15:33:41.702Z	14.970795392405062	{'UnitID': 2}
2022-07-05T15:33:41.762Z	14.965797797468353	{'UnitID': 1}
2022-07-05T15:33:47.095Z	14.96979587341772	{'UnitID': 0}
2022-07-05T15:33:47.168Z	14.972794430379746	{'UnitID': 3}
2022-07-05T15:33:56.697Z	14.96979587341772	{'UnitID': 2}
2022-07-05T15:33:56.762Z	14.965797797468353	{'UnitID': 1}
2022-07-05T15:34:01.440Z	14.972794430379746	{'UnitID': 3}
2022-07-05T15:34:01.530Z	14.96479827848101	{'UnitID': 0}
2022-07-05T15:34:11.798Z	14.96879635443038	{'UnitID': 2}
2022-07-05T15:34:11.870Z	14.965797797468353	{'UnitID': 1}
2022-07-05T15:34:17.215Z	14.96379875949367	{'UnitID': 0}
2022-07-05T15:34:17.255Z	14.972794430379746	{'UnitID': 3}
2022-07-05T15:34:26.649Z	14.96879635443038	{'UnitID': 2}
2022-07-05T15:34:26.802Z	14.967796835443037	{'UnitID': 1}
2022-07-05T15:34:31.413Z	14.971794911392402	{'UnitID': 3}
2022-07-05T15:34:31.557Z	14.96379875949367	{'UnitID': 0}
2022-07-05T15:34:41.719Z	14.96879635443038	{'UnitID': 2}
2022-07-05T15:34:41.768Z	14.961799721518986	{'UnitID': 1}
2022-07-05T15:34:46.501Z	14.974793468354429	{'UnitID': 3}
2022-07-05T15:34:46.645Z	14.96279924050633	{'UnitID': 0}
2022-07-05T15:34:56.721Z	14.971794911392402	{'UnitID': 2}
2022-07-05T15:34:56.795Z	14.96479827848101	{'UnitID': 1}
2022-07-05T15:35:01.552Z	14.973793949367087	{'UnitID': 3}
2022-07-05T15:35:01.653Z	14.966797316455697	{'UnitID': 0}
2022-07-05T15:35:11.893Z	14.965797797468353	{'UnitID': 1}
2022-07-05T15:35:12.002Z	14.96879635443038	{'UnitID': 2}
2022-07-05T15:35:16.437Z	14.972794430379746	{'UnitID': 3}
2022-07-05T15:35:16.564Z	14.967796835443037	{'UnitID': 0}
2022-07-05T15:35:26.707Z	14.96479827848101	{'UnitID': 2}
2022-07-05T15:35:26.772Z	14.965797797468353	{'UnitID': 1}
2022-07-05T15:35:31.418Z	14.972794430379746	{'UnitID': 3}
2022-07-05T15:35:31.588Z	14.965797797468353	{'UnitID': 0}
2022-07-05T15:35:42.626Z	14.967796835443037	{'UnitID': 2}
2022-07-05T15:35:42.691Z	14.96279924050633	{'UnitID': 1}
2022-07-05T15:35:46.437Z	14.970795392405062	{'UnitID': 3}
2022-07-05T15:35:46.560Z	14.96479827848101	{'UnitID': 0}
2022-07-05T15:35:56.610Z	14.967796835443037	{'UnitID': 2}
2022-07-05T15:35:56.669Z	14.96379875949367	{'UnitID': 1}
2022-07-05T15:36:01.440Z	14.975792987341773	{'UnitID': 3}
2022-07-05T15:36:01.533Z	14.95880116455696	{'UnitID': 0}
2022-07-05T15:36:11.653Z	14.96279924050633	{'UnitID': 2}
2022-07-05T15:36:11.760Z	14.966797316455697	{'UnitID': 1}
2022-07-05T15:36:16.408Z	14.975792987341773	{'UnitID': 3}
2022-07-05T15:36:16.529Z	14.96879635443038	{'UnitID': 0}
2022-07-05T15:36:26.653Z	14.967796835443037	{'UnitID': 2}
2022-07-05T15:36:26.747Z	14.966797316455697	{'UnitID': 1}
2022-07-05T15:36:31.396Z	14.973793949367087	{'UnitID': 3}
2022-07-05T15:36:31.518Z	14.965797797468353	{'UnitID': 0}
2022-07-05T15:36:41.643Z	14.96479827848101	{'UnitID': 2}
2022-07-05T15:36:41.722Z	14.967796835443037	{'UnitID': 1}
2022-07-05T15:36:46.407Z	14.974793468354429	{'UnitID': 3}
2022-07-05T15:36:46.564Z	14.95880116455696	{'UnitID': 0}
2022-07-05T15:36:56.677Z	14.96979587341772	{'UnitID': 2}
2022-07-05T15:36:56.768Z	14.965797797468353	{'UnitID': 1}
2022-07-05T15:37:01.480Z	14.976792506329113	{'UnitID': 3}
2022-07-05T15:37:01.626Z	14.96879635443038	{'UnitID': 0}
2022-07-05T15:37:11.700Z	14.973793949367087	{'UnitID': 2}
2022-07-05T15:37:11.770Z	14.967796835443037	{'UnitID': 1}
2022-07-05T15:37:16.478Z	14.974793468354429	{'UnitID': 3}
2022-07-05T15:37:16.596Z	14.965797797468353	{'UnitID': 0}
2022-07-05T15:37:26.679Z	14.96379875949367	{'UnitID': 2}
2022-07-05T15:37:26.746Z	14.96279924050633	{'UnitID': 1}
2022-07-05T15:37:31.492Z	14.975792987341773	{'UnitID': 3}
2022-07-05T15:37:31.572Z	14.96979587341772	{'UnitID': 0}
2022-07-05T15:37:41.781Z	14.96379875949367	{'UnitID': 2}
2022-07-05T15:37:41.840Z	14.965797797468353	{'UnitID': 1}
2022-07-05T15:37:46.471Z	14.973793949367087	{'UnitID': 3}
2022-07-05T15:37:46.565Z	14.96879635443038	{'UnitID': 0}
2022-07-05T15:37:56.689Z	14.96379875949367	{'UnitID': 2}
2022-07-05T15:37:56.780Z	14.971794911392402	{'UnitID': 1}
2022-07-05T15:38:01.483Z	14.973793949367087	{'UnitID': 3}
2022-07-05T15:38:01.579Z	14.967796835443037	{'UnitID': 0}
2022-07-05T15:38:11.628Z	14.965797797468353	{'UnitID': 2}
2022-07-05T15:38:11.733Z	14.967796835443037	{'UnitID': 1}
2022-07-05T15:38:16.444Z	14.975792987341773	{'UnitID': 3}
2022-07-05T15:38:16.544Z	14.96379875949367	{'UnitID': 0}
2022-07-05T15:38:26.651Z	14.96479827848101	{'UnitID': 2}
2022-07-05T15:38:26.736Z	14.96479827848101	{'UnitID': 1}
2022-07-05T15:38:31.508Z	14.976792506329113	{'UnitID': 3}
2022-07-05T15:38:31.587Z	14.966797316455697	{'UnitID': 0}
2022-07-05T15:38:41.657Z	14.965797797468353	{'UnitID': 2}
2022-07-05T15:38:41.753Z	14.96879635443038	{'UnitID': 1}
2022-07-05T15:38:46.402Z	14.970795392405062	{'UnitID': 3}
2022-07-05T15:38:46.554Z	14.961799721518986	{'UnitID': 0}
2022-07-05T15:38:56.617Z	14.96379875949367	{'UnitID': 2}
2022-07-05T15:38:56.694Z	14.965797797468353	{'UnitID': 1}
2022-07-05T15:39:01.451Z	14.975792987341773	{'UnitID': 3}
2022-07-05T15:39:01.579Z	14.96279924050633	{'UnitID': 0}
2022-07-05T15:39:11.660Z	14.96379875949367	{'UnitID': 2}
2022-07-05T15:39:11.706Z	14.96379875949367	{'UnitID': 1}
2022-07-05T15:39:16.438Z	14.971794911392402	{'UnitID': 3}
2022-07-05T15:39:16.599Z	14.960800202531644	{'UnitID': 0}
2022-07-05T15:39:26.670Z	14.970795392405062	{'UnitID': 2}
2022-07-05T15:39:26.747Z	14.965797797468353	{'UnitID': 1}
2022-07-05T15:39:31.426Z	14.974793468354429	{'UnitID': 3}
2022-07-05T15:39:31.548Z	14.96279924050633	{'UnitID': 0}
2022-07-05T15:39:41.651Z	14.966797316455697	{'UnitID': 2}
2022-07-05T15:39:41.715Z	14.96379875949367	{'UnitID': 1}
2022-07-05T15:39:46.470Z	14.976792506329113	{'UnitID': 3}
2022-07-05T15:39:46.598Z	14.965797797468353	{'UnitID': 0}
2022-07-05T15:39:56.661Z	14.965797797468353	{'UnitID': 2}
2022-07-05T15:39:56.735Z	14.966797316455697	{'UnitID': 1}
2022-07-05T15:40:01.477Z	14.977792025316454	{'UnitID': 3}
2022-07-05T15:40:01.593Z	14.965797797468353	{'UnitID': 0}
2022-07-05T15:40:11.696Z	14.967796835443037	{'UnitID': 2}
2022-07-05T15:40:11.770Z	14.967796835443037	{'UnitID': 1}
2022-07-05T15:40:16.485Z	14.974793468354429	{'UnitID': 3}
2022-07-05T15:40:16.601Z	14.96479827848101	{'UnitID': 0}
2022-07-05T15:40:26.804Z	14.966797316455697	{'UnitID': 2}
2022-07-05T15:40:26.836Z	14.973793949367087	{'UnitID': 1}
2022-07-05T15:40:31.428Z	14.974793468354429	{'UnitID': 3}
2022-07-05T15:40:31.555Z	14.965797797468353	{'UnitID': 0}
2022-07-05T15:40:41.678Z	14.96979587341772	{'UnitID': 2}
2022-07-05T15:40:41.768Z	14.96479827848101	{'UnitID': 1}
2022-07-05T15:40:46.401Z	14.971794911392402	{'UnitID': 3}
2022-07-05T15:40:46.507Z	14.966797316455697	{'UnitID': 0}
2022-07-05T15:40:56.696Z	14.960800202531644	{'UnitID': 2}
2022-07-05T15:40:56.731Z	14.96879635443038	{'UnitID': 1}
2022-07-05T15:41:01.461Z	14.971794911392402	{'UnitID': 3}
2022-07-05T15:41:01.581Z	14.96379875949367	{'UnitID': 0}
2022-07-05T15:41:11.727Z	14.966797316455697	{'UnitID': 2}
2022-07-05T15:41:11.799Z	14.971794911392402	{'UnitID': 1}
2022-07-05T15:41:16.511Z	14.970795392405062	{'UnitID': 3}
2022-07-05T15:41:16.633Z	14.96279924050633	{'UnitID': 0}
2022-07-05T15:41:26.716Z	14.96979587341772	{'UnitID': 2}
2022-07-05T15:41:26.819Z	14.967796835443037	{'UnitID': 1}
2022-07-05T15:41:31.437Z	14.975792987341773	{'UnitID': 3}
2022-07-05T15:41:31.525Z	14.96479827848101	{'UnitID': 0}
2022-07-05T15:41:41.671Z	14.96879635443038	{'UnitID': 2}
2022-07-05T15:41:41.739Z	14.965797797468353	{'UnitID': 1}
2022-07-05T15:41:46.495Z	14.972794430379746	{'UnitID': 3}
2022-07-05T15:41:46.583Z	14.96479827848101	{'UnitID': 0}
2022-07-05T15:41:56.706Z	14.967796835443037	{'UnitID': 2}
2022-07-05T15:41:56.756Z	14.96479827848101	{'UnitID': 1}
2022-07-05T15:42:01.609Z	14.975792987341773	{'UnitID': 3}
2022-07-05T15:42:01.792Z	14.967796835443037	{'UnitID': 0}
2022-07-05T15:42:11.722Z	14.96279924050633	{'UnitID': 2}
2022-07-05T15:42:11.799Z	14.96479827848101	{'UnitID': 1}
2022-07-05T15:42:16.549Z	14.972794430379746	{'UnitID': 3}
2022-07-05T15:42:16.675Z	14.96379875949367	{'UnitID': 0}
2022-07-05T15:42:26.775Z	14.970795392405062	{'UnitID': 2}
2022-07-05T15:42:26.814Z	14.961799721518986	{'UnitID': 1}
2022-07-05T15:42:31.489Z	14.974793468354429	{'UnitID': 3}
2022-07-05T15:42:31.594Z	14.965797797468353	{'UnitID': 0}
2022-07-05T15:42:41.867Z	14.966797316455697	{'UnitID': 2}
2022-07-05T15:42:41.995Z	14.96979587341772	{'UnitID': 1}
2022-07-05T15:42:46.489Z	14.973793949367087	{'UnitID': 3}
2022-07-05T15:42:46.625Z	14.96379875949367	{'UnitID': 0}
2022-07-05T15:42:56.775Z	14.96879635443038	{'UnitID': 2}
2022-07-05T15:42:56.811Z	14.967796835443037	{'UnitID': 1}
2022-07-05T15:43:01.434Z	14.97979106329114	{'UnitID': 3}
2022-07-05T15:43:01.638Z	14.957801645569619	{'UnitID': 0}
2022-07-05T15:43:11.726Z	14.967796835443037	{'UnitID': 2}
2022-07-05T15:43:11.805Z	14.96279924050633	{'UnitID': 1}
2022-07-05T15:43:16.445Z	14.973793949367087	{'UnitID': 3}
2022-07-05T15:43:16.571Z	14.96379875949367	{'UnitID': 0}
2022-07-05T15:43:26.670Z	14.970795392405062	{'UnitID': 2}
2022-07-05T15:43:26.753Z	14.96879635443038	{'UnitID': 1}
2022-07-05T15:43:31.479Z	14.970795392405062	{'UnitID': 3}
2022-07-05T15:43:31.567Z	14.96479827848101	{'UnitID': 0}
2022-07-05T15:43:41.747Z	14.967796835443037	{'UnitID': 2}
2022-07-05T15:43:41.843Z	14.96979587341772	{'UnitID': 1}
2022-07-05T15:43:46.407Z	14.971794911392402	{'UnitID': 3}
2022-07-05T15:43:46.534Z	14.961799721518986	{'UnitID': 0}
2022-07-05T15:43:56.636Z	14.965797797468353	{'UnitID': 2}
2022-07-05T15:43:56.702Z	14.970795392405062	{'UnitID': 1}
2022-07-05T15:44:01.409Z	14.976792506329113	{'UnitID': 3}
2022-07-05T15:44:01.576Z	14.96379875949367	{'UnitID': 0}
2022-07-05T15:44:11.675Z	14.960800202531644	{'UnitID': 2}
2022-07-05T15:44:11.717Z	14.966797316455697	{'UnitID': 1}
2022-07-05T15:44:16.425Z	14.974793468354429	{'UnitID': 3}
2022-07-05T15:44:16.560Z	14.96379875949367	{'UnitID': 0}
2022-07-05T15:44:26.640Z	14.96479827848101	{'UnitID': 2}
2022-07-05T15:44:26.736Z	14.965797797468353	{'UnitID': 1}
2022-07-05T15:44:31.471Z	14.96879635443038	{'UnitID': 3}
2022-07-05T15:44:31.548Z	14.965797797468353	{'UnitID': 0}
2022-07-05T15:44:41.717Z	14.965797797468353	{'UnitID': 2}
2022-07-05T15:44:41.792Z	14.967796835443037	{'UnitID': 1}
2022-07-05T15:44:46.479Z	14.977792025316454	{'UnitID': 3}
2022-07-05T15:44:46.590Z	14.96879635443038	{'UnitID': 0}
2022-07-05T15:44:56.696Z	14.965797797468353	{'UnitID': 2}
2022-07-05T15:44:56.771Z	14.961799721518986	{'UnitID': 1}
2022-07-05T15:45:01.479Z	14.974793468354429	{'UnitID': 3}
2022-07-05T15:45:01.595Z	14.967796835443037	{'UnitID': 0}
2022-07-05T15:45:11.735Z	14.966797316455697	{'UnitID': 2}
2022-07-05T15:45:11.813Z	14.966797316455697	{'UnitID': 1}
2022-07-05T15:45:16.433Z	14.973793949367087	{'UnitID': 3}
2022-07-05T15:45:16.582Z	14.967796835443037	{'UnitID': 0}
2022-07-05T15:45:26.723Z	14.967796835443037	{'UnitID': 2}
2022-07-05T15:45:26.779Z	14.965797797468353	{'UnitID': 1}
2022-07-05T15:45:31.596Z	14.973793949367087	{'UnitID': 3}
2022-07-05T15:45:31.632Z	14.965797797468353	{'UnitID': 0}
2022-07-05T15:45:41.700Z	14.966797316455697	{'UnitID': 2}
2022-07-05T15:45:41.827Z	14.96279924050633	{'UnitID': 1}
2022-07-05T15:45:46.443Z	14.972794430379746	{'UnitID': 3}
2022-07-05T15:45:46.574Z	14.96379875949367	{'UnitID': 0}
2022-07-05T15:45:56.660Z	14.965797797468353	{'UnitID': 2}
2022-07-05T15:45:56.732Z	14.971794911392402	{'UnitID': 1}
2022-07-05T15:46:01.480Z	14.976792506329113	{'UnitID': 3}
2022-07-05T15:46:01.679Z	14.96279924050633	{'UnitID': 0}
2022-07-05T15:46:11.711Z	14.96379875949367	{'UnitID': 2}
2022-07-05T15:46:11.777Z	14.96979587341772	{'UnitID': 1}
2022-07-05T15:46:16.439Z	14.970795392405062	{'UnitID': 3}
2022-07-05T15:46:16.563Z	14.96379875949367	{'UnitID': 0}
2022-07-05T15:46:26.666Z	14.966797316455697	{'UnitID': 2}
2022-07-05T15:46:26.770Z	14.965797797468353	{'UnitID': 1}
2022-07-05T15:46:31.414Z	14.975792987341773	{'UnitID': 3}
2022-07-05T15:46:31.556Z	14.966797316455697	{'UnitID': 0}
2022-07-05T15:46:41.751Z	14.972794430379746	{'UnitID': 2}
2022-07-05T15:46:41.797Z	14.96479827848101	{'UnitID': 1}
2022-07-05T15:46:46.487Z	14.972794430379746	{'UnitID': 3}
2022-07-05T15:46:46.609Z	14.96479827848101	{'UnitID': 0}
2022-07-05T15:46:56.703Z	14.96479827848101	{'UnitID': 2}
[truncated: 180,478 more rows]
