# Supplementary material for: Accelerated Adaptive Laboratory Evolution by Automated Repeated Batch Processes in Parallelized Bioreactors
Source: Microorganisms. 2023 Jan 20;11(2):275. doi: 10.3390/microorganisms11020275 (PMC9965177; doi:10.3390/microorganisms11020275)
Supplement: Supplementary file 1 [file microorganisms-11-00275-s001.zip › jupyter_supplement/analysis/raw_data/ALE_V_5/Level_PV.csv]

time	data_acquisition.CurrentPV	parameters
2022-07-05T10:57:31.279Z	6910.899	{'UnitID': 1}
2022-07-05T10:57:32.521Z	4523.624	{'UnitID': 0}
2022-07-05T10:57:33.069Z	3.567	{'UnitID': 2}
2022-07-05T10:57:45.970Z	7378.625	{'UnitID': 1}
2022-07-05T10:57:46.759Z	8003.647	{'UnitID': 0}
2022-07-05T10:57:47.221Z	2.876	{'UnitID': 2}
2022-07-05T10:58:00.961Z	7629.092	{'UnitID': 1}
2022-07-05T10:58:01.729Z	7044.231	{'UnitID': 0}
2022-07-05T10:58:02.299Z	3.384	{'UnitID': 2}
2022-07-05T10:58:15.974Z	7677.313	{'UnitID': 1}
2022-07-05T10:58:16.843Z	7921.275	{'UnitID': 0}
2022-07-05T10:58:17.186Z	3.206	{'UnitID': 2}
2022-07-05T10:58:31.057Z	7520.917	{'UnitID': 1}
2022-07-05T10:58:31.820Z	7893.322	{'UnitID': 0}
2022-07-05T10:58:32.342Z	3.814	{'UnitID': 2}
2022-07-05T10:58:45.974Z	7878.876	{'UnitID': 1}
2022-07-05T10:58:46.835Z	7387.651	{'UnitID': 0}
2022-07-05T10:58:47.228Z	3.158	{'UnitID': 2}
2022-07-05T10:59:00.961Z	7962.373	{'UnitID': 1}
2022-07-05T10:59:01.751Z	7187.999	{'UnitID': 0}
2022-07-05T10:59:02.332Z	3.478	{'UnitID': 2}
2022-07-05T10:59:16.044Z	7140.394	{'UnitID': 1}
2022-07-05T10:59:16.746Z	7900.084	{'UnitID': 0}
2022-07-05T10:59:17.109Z	3.601	{'UnitID': 2}
2022-07-05T10:59:30.972Z	7919.033	{'UnitID': 1}
2022-07-05T10:59:31.835Z	4653.833	{'UnitID': 0}
2022-07-05T10:59:32.358Z	3.44	{'UnitID': 2}
2022-07-05T10:59:45.972Z	7322.711	{'UnitID': 1}
2022-07-05T10:59:46.758Z	7513.503	{'UnitID': 0}
2022-07-05T10:59:48.132Z	3.62	{'UnitID': 2}
2022-07-05T11:00:00.993Z	8159.584	{'UnitID': 1}
2022-07-05T11:00:01.886Z	6911.947	{'UnitID': 0}
2022-07-05T11:00:02.354Z	3.58	{'UnitID': 2}
2022-07-05T11:00:15.973Z	8111.938	{'UnitID': 1}
2022-07-05T11:00:16.836Z	7190.126	{'UnitID': 0}
2022-07-05T11:00:17.249Z	3.566	{'UnitID': 2}
2022-07-05T11:00:30.962Z	7767.348	{'UnitID': 1}
2022-07-05T11:00:31.823Z	6600.297	{'UnitID': 0}
2022-07-05T11:00:32.283Z	3.684	{'UnitID': 2}
2022-07-05T11:00:45.955Z	7364.897	{'UnitID': 1}
2022-07-05T11:00:46.806Z	7724.564	{'UnitID': 0}
2022-07-05T11:00:47.200Z	3.523	{'UnitID': 2}
2022-07-05T11:01:01.007Z	7067.271	{'UnitID': 1}
2022-07-05T11:01:01.695Z	6827.221	{'UnitID': 0}
2022-07-05T11:01:02.197Z	3.004	{'UnitID': 2}
2022-07-05T11:01:15.989Z	7867.863	{'UnitID': 1}
2022-07-05T11:01:16.666Z	6412.81	{'UnitID': 0}
2022-07-05T11:01:17.145Z	2.866	{'UnitID': 2}
2022-07-05T11:01:31.013Z	7265.542	{'UnitID': 1}
2022-07-05T11:01:31.643Z	7020.985	{'UnitID': 0}
2022-07-05T11:01:32.598Z	3.447	{'UnitID': 2}
2022-07-05T11:01:45.959Z	8091.408	{'UnitID': 1}
2022-07-05T11:01:46.738Z	6284.829	{'UnitID': 0}
2022-07-05T11:01:47.186Z	3.107	{'UnitID': 2}
2022-07-05T11:02:00.979Z	7424.283	{'UnitID': 1}
2022-07-05T11:02:01.680Z	7162.896	{'UnitID': 0}
2022-07-05T11:02:02.145Z	3.504	{'UnitID': 2}
2022-07-05T11:02:15.953Z	7673.928	{'UnitID': 1}
2022-07-05T11:02:16.714Z	8885.759	{'UnitID': 0}
2022-07-05T11:02:17.162Z	2.959	{'UnitID': 2}
2022-07-05T11:02:30.955Z	7498.902	{'UnitID': 1}
2022-07-05T11:02:31.653Z	7159.169	{'UnitID': 0}
2022-07-05T11:02:32.087Z	3.605	{'UnitID': 2}
2022-07-05T11:02:45.961Z	6860.558	{'UnitID': 1}
2022-07-05T11:02:46.701Z	5817.532	{'UnitID': 0}
2022-07-05T11:02:47.086Z	3.509	{'UnitID': 2}
2022-07-05T11:03:00.966Z	7078.902	{'UnitID': 1}
2022-07-05T11:03:01.718Z	7009.971	{'UnitID': 0}
2022-07-05T11:03:02.200Z	3.027	{'UnitID': 2}
2022-07-05T11:03:15.965Z	7501.144	{'UnitID': 1}
2022-07-05T11:03:16.775Z	6907.22	{'UnitID': 0}
2022-07-05T11:03:17.217Z	2.649	{'UnitID': 2}
2022-07-05T13:02:40.865Z	0.61	{'UnitID': 1}
2022-07-05T13:02:41.452Z	1.067	{'UnitID': 0}
2022-07-05T13:02:51.815Z	4.17	{'UnitID': 2}
2022-07-05T13:02:55.742Z	0	{'UnitID': 1}
2022-07-05T13:02:56.104Z	0.785	{'UnitID': 0}
2022-07-05T13:03:06.457Z	3.413	{'UnitID': 2}
2022-07-05T13:03:10.913Z	0	{'UnitID': 1}
2022-07-05T13:03:11.255Z	1.071	{'UnitID': 0}
2022-07-05T13:03:21.488Z	476.392	{'UnitID': 2}
2022-07-05T13:03:25.744Z	530.68	{'UnitID': 1}
2022-07-05T13:03:26.152Z	2791.257	{'UnitID': 0}
2022-07-05T13:03:36.476Z	6189.779	{'UnitID': 2}
2022-07-05T13:03:40.746Z	108.958	{'UnitID': 1}
2022-07-05T13:03:41.126Z	7217.983	{'UnitID': 0}
2022-07-05T13:03:51.464Z	8648.862	{'UnitID': 2}
2022-07-05T13:03:55.746Z	146.298	{'UnitID': 1}
2022-07-05T13:03:56.135Z	9096.466	{'UnitID': 0}
2022-07-05T13:04:06.499Z	8319.895	{'UnitID': 2}
2022-07-05T13:04:10.731Z	161.694	{'UnitID': 1}
2022-07-05T13:04:11.094Z	9049.726	{'UnitID': 0}
2022-07-05T13:04:21.499Z	7361.583	{'UnitID': 2}
2022-07-05T13:04:25.757Z	140.659	{'UnitID': 1}
2022-07-05T13:04:26.099Z	9475.894	{'UnitID': 0}
2022-07-05T13:04:36.468Z	8507.434	{'UnitID': 2}
2022-07-05T13:04:40.745Z	36.711	{'UnitID': 1}
2022-07-05T13:04:41.109Z	10020.088	{'UnitID': 0}
2022-07-05T13:04:51.481Z	7127.144	{'UnitID': 2}
2022-07-05T13:04:55.771Z	117.342	{'UnitID': 1}
2022-07-05T13:04:56.210Z	9557.823	{'UnitID': 0}
2022-07-05T13:05:06.504Z	8127.28	{'UnitID': 2}
2022-07-05T13:05:10.752Z	15.653	{'UnitID': 1}
2022-07-05T13:05:11.111Z	9135.416	{'UnitID': 0}
2022-07-05T13:05:21.479Z	8268.846	{'UnitID': 2}
2022-07-05T13:05:25.738Z	97.253	{'UnitID': 1}
2022-07-05T13:05:26.193Z	8239.821	{'UnitID': 0}
2022-07-05T13:05:36.481Z	9282.366	{'UnitID': 2}
2022-07-05T13:05:40.750Z	42.426	{'UnitID': 1}
2022-07-05T13:05:41.119Z	8252.279	{'UnitID': 0}
2022-07-05T13:05:51.472Z	7472.516	{'UnitID': 2}
2022-07-05T13:05:55.746Z	58.351	{'UnitID': 1}
2022-07-05T13:05:56.157Z	4923.038	{'UnitID': 0}
2022-07-05T13:06:06.493Z	8699.762	{'UnitID': 2}
2022-07-05T13:06:10.749Z	133.385	{'UnitID': 1}
2022-07-05T13:06:11.136Z	8501.206	{'UnitID': 0}
2022-07-05T13:06:21.435Z	9243.118	{'UnitID': 2}
2022-07-05T13:06:25.741Z	62.463	{'UnitID': 1}
2022-07-05T13:06:26.257Z	7724.17	{'UnitID': 0}
2022-07-05T13:06:36.505Z	7936.993	{'UnitID': 2}
2022-07-05T13:06:40.747Z	178.819	{'UnitID': 1}
2022-07-05T13:06:41.118Z	4894.521	{'UnitID': 0}
2022-07-05T13:06:51.508Z	5924.463	{'UnitID': 2}
2022-07-05T13:06:55.754Z	26.689	{'UnitID': 1}
2022-07-05T13:06:56.136Z	8623.167	{'UnitID': 0}
2022-07-05T13:07:06.516Z	6854.873	{'UnitID': 2}
2022-07-05T13:07:10.744Z	4.161	{'UnitID': 1}
2022-07-05T13:07:11.147Z	7325.363	{'UnitID': 0}
2022-07-05T13:07:21.510Z	5843.45	{'UnitID': 2}
2022-07-05T13:07:25.744Z	3.729	{'UnitID': 1}
2022-07-05T13:07:26.092Z	9550.667	{'UnitID': 0}
2022-07-05T13:07:36.455Z	8161.33	{'UnitID': 2}
2022-07-05T13:07:40.748Z	201.462	{'UnitID': 1}
2022-07-05T13:07:41.118Z	8973.673	{'UnitID': 0}
2022-07-05T13:07:51.465Z	8655.772	{'UnitID': 2}
2022-07-05T13:07:55.741Z	74.138	{'UnitID': 1}
2022-07-05T13:07:56.093Z	5905.737	{'UnitID': 0}
2022-07-05T13:08:06.444Z	6730.013	{'UnitID': 2}
2022-07-05T13:08:10.745Z	143.184	{'UnitID': 1}
2022-07-05T13:08:11.097Z	7759.033	{'UnitID': 0}
2022-07-05T13:08:21.462Z	7963.509	{'UnitID': 2}
2022-07-05T13:08:25.740Z	102.774	{'UnitID': 1}
2022-07-05T13:08:26.084Z	6353.417	{'UnitID': 0}
2022-07-05T13:08:36.465Z	7785.452	{'UnitID': 2}
2022-07-05T13:08:40.740Z	63.02	{'UnitID': 1}
2022-07-05T13:08:41.101Z	8206.769	{'UnitID': 0}
2022-07-05T13:08:51.474Z	9144.201	{'UnitID': 2}
2022-07-05T13:08:55.745Z	18.037	{'UnitID': 1}
2022-07-05T13:08:56.105Z	20000	{'UnitID': 0}
2022-07-05T13:09:06.467Z	8749.779	{'UnitID': 2}
2022-07-05T13:09:10.739Z	1080.381	{'UnitID': 1}
2022-07-05T13:09:11.094Z	20000	{'UnitID': 0}
2022-07-05T13:09:21.463Z	7872.436	{'UnitID': 2}
2022-07-05T13:09:25.746Z	15626.736	{'UnitID': 1}
2022-07-05T13:09:26.083Z	20000	{'UnitID': 0}
2022-07-05T13:09:36.462Z	14205.17	{'UnitID': 2}
2022-07-05T13:09:40.745Z	19076.676	{'UnitID': 1}
2022-07-05T13:09:41.144Z	20000	{'UnitID': 0}
2022-07-05T13:09:51.439Z	20000	{'UnitID': 2}
2022-07-05T13:09:55.748Z	18709.305	{'UnitID': 1}
2022-07-05T13:09:56.110Z	20000	{'UnitID': 0}
2022-07-05T13:10:06.456Z	20000	{'UnitID': 2}
2022-07-05T13:10:10.747Z	17977.203	{'UnitID': 1}
2022-07-05T13:10:11.157Z	20000	{'UnitID': 0}
2022-07-05T13:10:21.478Z	20000	{'UnitID': 2}
2022-07-05T13:10:25.751Z	17660.701	{'UnitID': 1}
2022-07-05T13:10:26.211Z	20000	{'UnitID': 0}
2022-07-05T13:10:36.500Z	20000	{'UnitID': 2}
2022-07-05T13:10:40.738Z	17789.048	{'UnitID': 1}
2022-07-05T13:10:41.117Z	20000	{'UnitID': 0}
2022-07-05T13:10:51.506Z	20000	{'UnitID': 2}
2022-07-05T13:10:55.742Z	17961.595	{'UnitID': 1}
2022-07-05T13:10:56.096Z	20000	{'UnitID': 0}
2022-07-05T13:11:06.461Z	20000	{'UnitID': 2}
2022-07-05T13:11:10.744Z	18806.288	{'UnitID': 1}
2022-07-05T13:11:11.089Z	20000	{'UnitID': 0}
2022-07-05T13:11:21.497Z	20000	{'UnitID': 2}
2022-07-05T13:11:25.750Z	17906.802	{'UnitID': 1}
2022-07-05T13:11:26.155Z	20000	{'UnitID': 0}
2022-07-05T13:11:36.446Z	20000	{'UnitID': 2}
2022-07-05T13:11:40.746Z	18921.578	{'UnitID': 1}
2022-07-05T13:11:41.094Z	20000	{'UnitID': 0}
2022-07-05T13:11:51.460Z	20000	{'UnitID': 2}
2022-07-05T13:11:55.752Z	18626.649	{'UnitID': 1}
2022-07-05T13:11:56.111Z	20000	{'UnitID': 0}
2022-07-05T13:12:06.459Z	20000	{'UnitID': 2}
2022-07-05T13:12:10.749Z	16437.322	{'UnitID': 1}
2022-07-05T13:12:11.109Z	20000	{'UnitID': 0}
2022-07-05T13:12:21.470Z	20000	{'UnitID': 2}
2022-07-05T13:12:25.751Z	13903.679	{'UnitID': 1}
2022-07-05T13:12:26.124Z	20000	{'UnitID': 0}
2022-07-05T13:12:36.489Z	20000	{'UnitID': 2}
2022-07-05T13:12:40.753Z	13879.798	{'UnitID': 1}
2022-07-05T13:12:41.181Z	20000	{'UnitID': 0}
2022-07-05T13:12:51.510Z	20000	{'UnitID': 2}
2022-07-05T13:12:55.742Z	14135.546	{'UnitID': 1}
2022-07-05T13:12:56.141Z	20000	{'UnitID': 0}
2022-07-05T13:13:06.452Z	18570.448	{'UnitID': 2}
2022-07-05T13:13:10.747Z	14205.266	{'UnitID': 1}
2022-07-05T13:13:11.124Z	20000	{'UnitID': 0}
2022-07-05T13:13:21.453Z	18998.316	{'UnitID': 2}
2022-07-05T13:13:25.742Z	15075.198	{'UnitID': 1}
2022-07-05T13:13:26.089Z	20000	{'UnitID': 0}
2022-07-05T13:13:36.471Z	18077.111	{'UnitID': 2}
2022-07-05T13:13:40.746Z	14604.533	{'UnitID': 1}
2022-07-05T13:13:41.107Z	20000	{'UnitID': 0}
2022-07-05T13:13:51.401Z	19102.97	{'UnitID': 2}
2022-07-05T13:13:56.395Z	15203.064	{'UnitID': 1}
2022-07-05T13:13:56.930Z	20000	{'UnitID': 0}
2022-07-05T13:14:06.470Z	18145.212	{'UnitID': 2}
2022-07-05T13:14:10.749Z	13325.221	{'UnitID': 1}
2022-07-05T13:14:11.143Z	20000	{'UnitID': 0}
2022-07-05T13:14:21.489Z	19095.752	{'UnitID': 2}
2022-07-05T13:14:25.757Z	14456.415	{'UnitID': 1}
2022-07-05T13:14:26.172Z	20000	{'UnitID': 0}
2022-07-05T13:14:36.488Z	18984.996	{'UnitID': 2}
2022-07-05T13:14:40.742Z	13686.237	{'UnitID': 1}
2022-07-05T13:14:41.209Z	20000	{'UnitID': 0}
2022-07-05T13:14:51.522Z	17988.549	{'UnitID': 2}
2022-07-05T13:14:55.742Z	13809.772	{'UnitID': 1}
2022-07-05T13:14:56.115Z	20000	{'UnitID': 0}
2022-07-05T13:15:06.472Z	18650.887	{'UnitID': 2}
2022-07-05T13:15:10.751Z	14125.113	{'UnitID': 1}
2022-07-05T13:15:11.133Z	20000	{'UnitID': 0}
2022-07-05T13:15:21.504Z	19054.012	{'UnitID': 2}
2022-07-05T13:15:25.741Z	15048.678	{'UnitID': 1}
2022-07-05T13:15:26.134Z	20000	{'UnitID': 0}
2022-07-05T13:15:36.472Z	18819.734	{'UnitID': 2}
2022-07-05T13:15:40.753Z	14744.953	{'UnitID': 1}
2022-07-05T13:15:41.099Z	20000	{'UnitID': 0}
2022-07-05T13:15:51.470Z	19030.654	{'UnitID': 2}
2022-07-05T13:15:55.746Z	15182.35	{'UnitID': 1}
2022-07-05T13:15:56.162Z	20000	{'UnitID': 0}
2022-07-05T13:16:06.472Z	19636.344	{'UnitID': 2}
2022-07-05T13:16:10.750Z	14435.896	{'UnitID': 1}
2022-07-05T13:16:11.180Z	20000	{'UnitID': 0}
2022-07-05T13:16:21.524Z	18455.268	{'UnitID': 2}
2022-07-05T13:16:25.757Z	14100.17	{'UnitID': 1}
2022-07-05T13:16:26.122Z	20000	{'UnitID': 0}
2022-07-05T13:16:36.503Z	17684.375	{'UnitID': 2}
2022-07-05T13:16:40.743Z	14957.652	{'UnitID': 1}
2022-07-05T13:16:41.122Z	20000	{'UnitID': 0}
2022-07-05T13:16:51.511Z	18917.562	{'UnitID': 2}
2022-07-05T13:16:55.741Z	14000.929	{'UnitID': 1}
2022-07-05T13:16:56.065Z	20000	{'UnitID': 0}
2022-07-05T13:17:06.456Z	18830.727	{'UnitID': 2}
2022-07-05T13:17:10.749Z	14514.125	{'UnitID': 1}
2022-07-05T13:17:11.108Z	20000	{'UnitID': 0}
2022-07-05T13:17:21.454Z	19224.237	{'UnitID': 2}
2022-07-05T13:17:25.750Z	15382.343	{'UnitID': 1}
2022-07-05T13:17:26.115Z	20000	{'UnitID': 0}
2022-07-05T13:17:36.495Z	18122.153	{'UnitID': 2}
2022-07-05T13:17:40.752Z	14865.656	{'UnitID': 1}
2022-07-05T13:17:41.149Z	20000	{'UnitID': 0}
2022-07-05T13:17:51.491Z	18604.64	{'UnitID': 2}
2022-07-05T13:17:55.743Z	14899.041	{'UnitID': 1}
2022-07-05T13:17:56.093Z	20000	{'UnitID': 0}
2022-07-05T13:18:06.451Z	18061.601	{'UnitID': 2}
2022-07-05T13:18:10.743Z	13247.366	{'UnitID': 1}
2022-07-05T13:18:11.081Z	20000	{'UnitID': 0}
2022-07-05T13:18:21.469Z	17844.437	{'UnitID': 2}
2022-07-05T13:18:25.753Z	13850.705	{'UnitID': 1}
2022-07-05T13:18:26.101Z	20000	{'UnitID': 0}
2022-07-05T13:18:36.458Z	18567.952	{'UnitID': 2}
2022-07-05T13:18:40.753Z	13786.388	{'UnitID': 1}
2022-07-05T13:18:41.097Z	20000	{'UnitID': 0}
2022-07-05T13:18:51.470Z	18394.929	{'UnitID': 2}
2022-07-05T13:18:55.743Z	13438.898	{'UnitID': 1}
2022-07-05T13:18:56.104Z	20000	{'UnitID': 0}
2022-07-05T13:19:06.459Z	17684.844	{'UnitID': 2}
2022-07-05T13:19:10.742Z	15207.177	{'UnitID': 1}
2022-07-05T13:19:11.069Z	20000	{'UnitID': 0}
2022-07-05T13:19:21.476Z	18054.599	{'UnitID': 2}
2022-07-05T13:19:25.743Z	14378.893	{'UnitID': 1}
2022-07-05T13:19:26.099Z	20000	{'UnitID': 0}
2022-07-05T13:19:36.454Z	18108.436	{'UnitID': 2}
2022-07-05T13:19:40.738Z	14067.177	{'UnitID': 1}
2022-07-05T13:19:41.078Z	20000	{'UnitID': 0}
2022-07-05T13:19:51.466Z	17474.302	{'UnitID': 2}
2022-07-05T13:19:55.745Z	14122.547	{'UnitID': 1}
2022-07-05T13:19:56.079Z	20000	{'UnitID': 0}
2022-07-05T13:20:06.487Z	18412.776	{'UnitID': 2}
2022-07-05T13:20:10.751Z	14470.812	{'UnitID': 1}
2022-07-05T13:20:11.100Z	20000	{'UnitID': 0}
2022-07-05T13:20:21.473Z	17878.6	{'UnitID': 2}
2022-07-05T13:20:25.742Z	13655.966	{'UnitID': 1}
2022-07-05T13:20:26.098Z	20000	{'UnitID': 0}
2022-07-05T13:20:36.517Z	17962.999	{'UnitID': 2}
2022-07-05T13:20:40.743Z	15400.095	{'UnitID': 1}
2022-07-05T13:20:41.122Z	20000	{'UnitID': 0}
2022-07-05T13:20:51.514Z	18046.044	{'UnitID': 2}
2022-07-05T13:20:55.746Z	14479.436	{'UnitID': 1}
2022-07-05T13:20:56.135Z	20000	{'UnitID': 0}
2022-07-05T13:21:06.466Z	18471.947	{'UnitID': 2}
2022-07-05T13:21:10.749Z	14734.083	{'UnitID': 1}
2022-07-05T13:21:11.089Z	20000	{'UnitID': 0}
2022-07-05T13:21:21.504Z	19489.674	{'UnitID': 2}
2022-07-05T13:21:25.746Z	13928.919	{'UnitID': 1}
2022-07-05T13:21:26.108Z	20000	{'UnitID': 0}
2022-07-05T13:21:36.464Z	18389.827	{'UnitID': 2}
2022-07-05T13:21:40.762Z	15117.112	{'UnitID': 1}
2022-07-05T13:21:41.256Z	20000	{'UnitID': 0}
2022-07-05T13:21:52.416Z	18563.977	{'UnitID': 2}
2022-07-05T13:21:55.748Z	14448.317	{'UnitID': 1}
2022-07-05T13:21:56.110Z	20000	{'UnitID': 0}
2022-07-05T13:22:06.446Z	18660.952	{'UnitID': 2}
2022-07-05T13:22:10.742Z	15069.845	{'UnitID': 1}
2022-07-05T13:22:11.124Z	20000	{'UnitID': 0}
2022-07-05T13:22:21.483Z	18042.327	{'UnitID': 2}
2022-07-05T13:22:25.740Z	16149.731	{'UnitID': 1}
2022-07-05T13:22:26.102Z	20000	{'UnitID': 0}
2022-07-05T13:22:36.545Z	18591.571	{'UnitID': 2}
2022-07-05T13:22:40.752Z	13956.276	{'UnitID': 1}
2022-07-05T13:22:41.140Z	20000	{'UnitID': 0}
2022-07-05T13:22:51.550Z	18236.033	{'UnitID': 2}
2022-07-05T13:22:55.749Z	14632.301	{'UnitID': 1}
2022-07-05T13:22:56.179Z	20000	{'UnitID': 0}
2022-07-05T13:23:06.532Z	19058.405	{'UnitID': 2}
2022-07-05T13:23:10.745Z	14513.581	{'UnitID': 1}
2022-07-05T13:23:11.142Z	20000	{'UnitID': 0}
2022-07-05T13:23:21.508Z	17946.299	{'UnitID': 2}
2022-07-05T13:23:25.758Z	14838.538	{'UnitID': 1}
2022-07-05T13:23:26.118Z	20000	{'UnitID': 0}
2022-07-05T13:23:36.464Z	18014.899	{'UnitID': 2}
2022-07-05T13:23:40.752Z	15112.322	{'UnitID': 1}
2022-07-05T13:23:41.162Z	20000	{'UnitID': 0}
2022-07-05T13:23:51.465Z	17332.116	{'UnitID': 2}
2022-07-05T13:23:55.743Z	14497.441	{'UnitID': 1}
2022-07-05T13:23:56.102Z	20000	{'UnitID': 0}
2022-07-05T13:24:06.521Z	17759.873	{'UnitID': 2}
2022-07-05T13:24:10.740Z	15592.348	{'UnitID': 1}
2022-07-05T13:24:11.110Z	20000	{'UnitID': 0}
2022-07-05T13:24:21.500Z	18339.298	{'UnitID': 2}
2022-07-05T13:24:25.747Z	15612.438	{'UnitID': 1}
2022-07-05T13:24:26.201Z	20000	{'UnitID': 0}
2022-07-05T13:24:36.494Z	19447.898	{'UnitID': 2}
2022-07-05T13:24:40.750Z	14497.859	{'UnitID': 1}
2022-07-05T13:24:41.159Z	20000	{'UnitID': 0}
2022-07-05T13:24:51.472Z	18581.386	{'UnitID': 2}
2022-07-05T13:24:55.750Z	15087.841	{'UnitID': 1}
2022-07-05T13:24:56.143Z	20000	{'UnitID': 0}
2022-07-05T13:25:06.552Z	18040.473	{'UnitID': 2}
2022-07-05T13:25:10.746Z	15619.065	{'UnitID': 1}
2022-07-05T13:25:11.107Z	20000	{'UnitID': 0}
2022-07-05T13:25:21.477Z	18865.729	{'UnitID': 2}
2022-07-05T13:25:25.744Z	15418.649	{'UnitID': 1}
2022-07-05T13:25:26.097Z	20000	{'UnitID': 0}
2022-07-05T13:25:36.482Z	18927.634	{'UnitID': 2}
2022-07-05T13:25:40.754Z	12852.96	{'UnitID': 1}
2022-07-05T13:25:41.164Z	20000	{'UnitID': 0}
2022-07-05T13:25:51.515Z	18884.847	{'UnitID': 2}
2022-07-05T13:25:55.746Z	14981.528	{'UnitID': 1}
2022-07-05T13:25:56.151Z	20000	{'UnitID': 0}
2022-07-05T13:26:06.480Z	18549.405	{'UnitID': 2}
2022-07-05T13:26:10.744Z	15142.779	{'UnitID': 1}
2022-07-05T13:26:11.079Z	20000	{'UnitID': 0}
2022-07-05T13:26:21.474Z	19386.135	{'UnitID': 2}
2022-07-05T13:26:25.754Z	14754.886	{'UnitID': 1}
2022-07-05T13:26:27.028Z	20000	{'UnitID': 0}
2022-07-05T13:26:36.451Z	18185.676	{'UnitID': 2}
2022-07-05T13:26:40.765Z	15882.64	{'UnitID': 1}
2022-07-05T13:26:41.118Z	20000	{'UnitID': 0}
2022-07-05T13:26:51.477Z	18481.014	{'UnitID': 2}
2022-07-05T13:26:55.749Z	15805.806	{'UnitID': 1}
2022-07-05T13:26:56.149Z	20000	{'UnitID': 0}
2022-07-05T13:27:06.501Z	19177.578	{'UnitID': 2}
2022-07-05T13:27:10.757Z	15512.85	{'UnitID': 1}
2022-07-05T13:27:11.276Z	20000	{'UnitID': 0}
2022-07-05T13:27:21.460Z	18066.12	{'UnitID': 2}
2022-07-05T13:27:25.751Z	15316.132	{'UnitID': 1}
2022-07-05T13:27:26.122Z	20000	{'UnitID': 0}
2022-07-05T13:27:36.456Z	19330.555	{'UnitID': 2}
2022-07-05T13:27:40.748Z	14658.473	{'UnitID': 1}
2022-07-05T13:27:41.120Z	20000	{'UnitID': 0}
2022-07-05T13:27:51.488Z	17905.35	{'UnitID': 2}
2022-07-05T13:27:55.748Z	15456.639	{'UnitID': 1}
2022-07-05T13:27:56.121Z	20000	{'UnitID': 0}
2022-07-05T13:28:06.503Z	18633.975	{'UnitID': 2}
2022-07-05T13:28:10.744Z	14638.015	{'UnitID': 1}
2022-07-05T13:28:11.143Z	20000	{'UnitID': 0}
2022-07-05T13:28:21.461Z	18794.901	{'UnitID': 2}
2022-07-05T13:28:25.772Z	15313.802	{'UnitID': 1}
2022-07-05T13:28:26.251Z	20000	{'UnitID': 0}
2022-07-05T13:28:36.527Z	17867.431	{'UnitID': 2}
2022-07-05T13:28:40.762Z	15789.499	{'UnitID': 1}
2022-07-05T13:28:41.057Z	20000	{'UnitID': 0}
2022-07-05T13:28:51.531Z	19104.638	{'UnitID': 2}
2022-07-05T13:28:55.743Z	15029.296	{'UnitID': 1}
2022-07-05T13:28:56.075Z	20000	{'UnitID': 0}
2022-07-05T13:29:06.505Z	18809.155	{'UnitID': 2}
2022-07-05T13:29:10.748Z	14888.094	{'UnitID': 1}
2022-07-05T13:29:11.135Z	20000	{'UnitID': 0}
2022-07-05T13:29:21.484Z	17095.844	{'UnitID': 2}
2022-07-05T13:29:25.751Z	15655.819	{'UnitID': 1}
2022-07-05T13:29:26.176Z	20000	{'UnitID': 0}
2022-07-05T13:29:36.466Z	18648.907	{'UnitID': 2}
2022-07-05T13:29:40.917Z	14961.339	{'UnitID': 1}
2022-07-05T13:29:41.422Z	20000	{'UnitID': 0}
2022-07-05T13:29:51.491Z	18455.336	{'UnitID': 2}
2022-07-05T13:29:55.917Z	15449.068	{'UnitID': 1}
2022-07-05T13:29:56.375Z	20000	{'UnitID': 0}
2022-07-05T13:30:06.533Z	18002.543	{'UnitID': 2}
2022-07-05T13:30:10.747Z	16653.844	{'UnitID': 1}
2022-07-05T13:30:11.166Z	20000	{'UnitID': 0}
2022-07-05T13:30:21.463Z	18725.102	{'UnitID': 2}
2022-07-05T13:30:25.753Z	15592.139	{'UnitID': 1}
2022-07-05T13:30:26.095Z	20000	{'UnitID': 0}
2022-07-05T13:30:36.399Z	18418.124	{'UnitID': 2}
2022-07-05T13:30:40.747Z	15319.311	{'UnitID': 1}
2022-07-05T13:30:41.115Z	20000	{'UnitID': 0}
2022-07-05T13:30:51.497Z	18500.868	{'UnitID': 2}
2022-07-05T13:30:55.745Z	14470.188	{'UnitID': 1}
2022-07-05T13:30:56.108Z	20000	{'UnitID': 0}
2022-07-05T13:31:07.403Z	18321.643	{'UnitID': 2}
2022-07-05T13:31:10.764Z	14434.75	{'UnitID': 1}
2022-07-05T13:31:11.116Z	20000	{'UnitID': 0}
2022-07-05T13:31:21.454Z	19090.061	{'UnitID': 2}
2022-07-05T13:31:25.754Z	15987.637	{'UnitID': 1}
2022-07-05T13:31:26.106Z	20000	{'UnitID': 0}
2022-07-05T13:31:36.431Z	17118.413	{'UnitID': 2}
2022-07-05T13:31:40.757Z	14177.03	{'UnitID': 1}
2022-07-05T13:31:41.104Z	20000	{'UnitID': 0}
2022-07-05T13:31:51.460Z	18737.848	{'UnitID': 2}
2022-07-05T13:31:55.745Z	15969.045	{'UnitID': 1}
2022-07-05T13:31:56.104Z	20000	{'UnitID': 0}
2022-07-05T13:32:06.462Z	19513.296	{'UnitID': 2}
2022-07-05T13:32:10.740Z	15274.811	{'UnitID': 1}
2022-07-05T13:32:11.075Z	20000	{'UnitID': 0}
2022-07-05T13:32:21.416Z	19717.366	{'UnitID': 2}
2022-07-05T13:32:26.401Z	15494.17	{'UnitID': 1}
2022-07-05T13:32:26.854Z	20000	{'UnitID': 0}
2022-07-05T13:32:36.457Z	19231.314	{'UnitID': 2}
2022-07-05T13:32:40.741Z	15371.478	{'UnitID': 1}
2022-07-05T13:32:41.103Z	20000	{'UnitID': 0}
2022-07-05T13:32:51.454Z	17984.551	{'UnitID': 2}
2022-07-05T13:32:55.740Z	16295.902	{'UnitID': 1}
2022-07-05T13:32:56.093Z	20000	{'UnitID': 0}
2022-07-05T13:33:06.511Z	18780.146	{'UnitID': 2}
2022-07-05T13:33:10.749Z	13494.201	{'UnitID': 1}
2022-07-05T13:33:11.108Z	20000	{'UnitID': 0}
2022-07-05T13:33:21.466Z	19171.172	{'UnitID': 2}
2022-07-05T13:33:25.746Z	15848.674	{'UnitID': 1}
2022-07-05T13:33:26.089Z	20000	{'UnitID': 0}
2022-07-05T13:33:36.493Z	18039.421	{'UnitID': 2}
2022-07-05T13:33:40.745Z	14989.95	{'UnitID': 1}
2022-07-05T13:33:41.660Z	20000	{'UnitID': 0}
2022-07-05T13:33:51.471Z	18385.45	{'UnitID': 2}
2022-07-05T13:33:55.767Z	15139.65	{'UnitID': 1}
2022-07-05T13:33:56.917Z	20000	{'UnitID': 0}
2022-07-05T13:34:07.408Z	17980.175	{'UnitID': 2}
2022-07-05T13:34:10.739Z	15436.387	{'UnitID': 1}
2022-07-05T13:34:12.036Z	20000	{'UnitID': 0}
2022-07-05T13:34:21.459Z	18504.698	{'UnitID': 2}
2022-07-05T13:34:25.746Z	15841.05	{'UnitID': 1}
2022-07-05T13:34:27.165Z	20000	{'UnitID': 0}
2022-07-05T13:34:36.545Z	19278.137	{'UnitID': 2}
2022-07-05T13:34:40.764Z	14984.564	{'UnitID': 1}
2022-07-05T13:34:41.154Z	20000	{'UnitID': 0}
2022-07-05T13:34:51.503Z	19216.535	{'UnitID': 2}
2022-07-05T13:34:55.741Z	15430.495	{'UnitID': 1}
2022-07-05T13:34:56.161Z	20000	{'UnitID': 0}
2022-07-05T13:35:06.477Z	19018.416	{'UnitID': 2}
2022-07-05T13:35:10.743Z	16451.389	{'UnitID': 1}
2022-07-05T13:35:11.084Z	20000	{'UnitID': 0}
2022-07-05T13:35:22.025Z	18869.003	{'UnitID': 2}
2022-07-05T13:35:25.751Z	15651.458	{'UnitID': 1}
2022-07-05T13:35:26.118Z	20000	{'UnitID': 0}
2022-07-05T13:35:36.467Z	19666.071	{'UnitID': 2}
2022-07-05T13:35:40.743Z	16551.379	{'UnitID': 1}
2022-07-05T13:35:41.084Z	20000	{'UnitID': 0}
2022-07-05T13:35:51.454Z	18950.146	{'UnitID': 2}
2022-07-05T13:35:55.744Z	14914.483	{'UnitID': 1}
2022-07-05T13:35:56.097Z	20000	{'UnitID': 0}
2022-07-05T13:36:06.523Z	18816.747	{'UnitID': 2}
2022-07-05T13:36:10.743Z	15359.39	{'UnitID': 1}
2022-07-05T13:36:11.101Z	20000	{'UnitID': 0}
2022-07-05T13:36:21.476Z	18756.044	{'UnitID': 2}
2022-07-05T13:36:25.756Z	15025.238	{'UnitID': 1}
2022-07-05T13:36:26.125Z	20000	{'UnitID': 0}
2022-07-05T13:36:36.460Z	19353.55	{'UnitID': 2}
2022-07-05T13:36:40.739Z	16282.689	{'UnitID': 1}
2022-07-05T13:36:41.123Z	20000	{'UnitID': 0}
2022-07-05T13:36:51.477Z	18899.283	{'UnitID': 2}
2022-07-05T13:36:56.417Z	15761.772	{'UnitID': 1}
2022-07-05T13:36:56.894Z	20000	{'UnitID': 0}
2022-07-05T13:37:06.470Z	18260.384	{'UnitID': 2}
2022-07-05T13:37:10.922Z	15269.382	{'UnitID': 1}
2022-07-05T13:37:11.370Z	20000	{'UnitID': 0}
2022-07-05T13:37:21.475Z	19344.656	{'UnitID': 2}
2022-07-05T13:37:25.749Z	15845.365	{'UnitID': 1}
2022-07-05T13:37:26.123Z	20000	{'UnitID': 0}
2022-07-05T13:37:36.505Z	19161.381	{'UnitID': 2}
2022-07-05T13:37:40.743Z	14650.525	{'UnitID': 1}
2022-07-05T13:37:41.155Z	20000	{'UnitID': 0}
2022-07-05T13:37:52.352Z	18954.375	{'UnitID': 2}
2022-07-05T13:37:55.750Z	15417.566	{'UnitID': 1}
2022-07-05T13:37:56.175Z	20000	{'UnitID': 0}
2022-07-05T13:38:06.492Z	18558.933	{'UnitID': 2}
2022-07-05T13:38:10.745Z	16029.825	{'UnitID': 1}
2022-07-05T13:38:11.147Z	20000	{'UnitID': 0}
2022-07-05T13:38:21.479Z	19279.362	{'UnitID': 2}
2022-07-05T13:38:25.749Z	14991.623	{'UnitID': 1}
2022-07-05T13:38:26.176Z	20000	{'UnitID': 0}
2022-07-05T13:38:36.487Z	19230.992	{'UnitID': 2}
2022-07-05T13:38:40.747Z	15423.178	{'UnitID': 1}
2022-07-05T13:38:41.122Z	20000	{'UnitID': 0}
2022-07-05T13:38:51.475Z	19241.153	{'UnitID': 2}
2022-07-05T13:38:55.745Z	14763.331	{'UnitID': 1}
2022-07-05T13:38:56.107Z	20000	{'UnitID': 0}
2022-07-05T13:39:06.496Z	19405.926	{'UnitID': 2}
2022-07-05T13:39:10.743Z	15992.855	{'UnitID': 1}
2022-07-05T13:39:11.123Z	20000	{'UnitID': 0}
2022-07-05T13:39:21.509Z	18910.444	{'UnitID': 2}
2022-07-05T13:39:25.746Z	15576.564	{'UnitID': 1}
2022-07-05T13:39:26.117Z	20000	{'UnitID': 0}
2022-07-05T13:39:36.523Z	19407.514	{'UnitID': 2}
2022-07-05T13:39:40.743Z	16144.671	{'UnitID': 1}
2022-07-05T13:39:41.124Z	20000	{'UnitID': 0}
2022-07-05T13:39:51.431Z	18182.777	{'UnitID': 2}
2022-07-05T13:39:55.748Z	15338.683	{'UnitID': 1}
2022-07-05T13:39:56.101Z	20000	{'UnitID': 0}
2022-07-05T13:40:06.495Z	18080.74	{'UnitID': 2}
2022-07-05T13:40:10.741Z	15701.712	{'UnitID': 1}
2022-07-05T13:40:11.111Z	20000	{'UnitID': 0}
2022-07-05T13:40:21.509Z	18899.14	{'UnitID': 2}
2022-07-05T13:40:25.742Z	16004.167	{'UnitID': 1}
2022-07-05T13:40:26.141Z	20000	{'UnitID': 0}
2022-07-05T13:40:36.525Z	19348.774	{'UnitID': 2}
2022-07-05T13:40:40.740Z	15502.488	{'UnitID': 1}
2022-07-05T13:40:41.116Z	20000	{'UnitID': 0}
2022-07-05T13:40:51.502Z	18860.437	{'UnitID': 2}
2022-07-05T13:40:55.740Z	15665.184	{'UnitID': 1}
2022-07-05T13:40:56.078Z	20000	{'UnitID': 0}
2022-07-05T13:41:06.464Z	18768.505	{'UnitID': 2}
2022-07-05T13:41:10.748Z	15019.876	{'UnitID': 1}
2022-07-05T13:41:11.100Z	20000	{'UnitID': 0}
2022-07-05T13:41:21.484Z	18406.56	{'UnitID': 2}
2022-07-05T13:41:25.751Z	15708.793	{'UnitID': 1}
2022-07-05T13:41:26.116Z	20000	{'UnitID': 0}
2022-07-05T13:41:36.473Z	19510.338	{'UnitID': 2}
2022-07-05T13:41:40.749Z	15558.733	{'UnitID': 1}
2022-07-05T13:41:41.105Z	20000	{'UnitID': 0}
2022-07-05T13:41:51.484Z	18747.458	{'UnitID': 2}
2022-07-05T13:41:55.741Z	16911.251	{'UnitID': 1}
2022-07-05T13:41:56.090Z	20000	{'UnitID': 0}
2022-07-05T13:42:06.474Z	18829.854	{'UnitID': 2}
2022-07-05T13:42:10.752Z	16430.659	{'UnitID': 1}
2022-07-05T13:42:11.098Z	20000	{'UnitID': 0}
2022-07-05T13:42:22.041Z	19511.188	{'UnitID': 2}
2022-07-05T13:42:25.744Z	15954.961	{'UnitID': 1}
2022-07-05T13:42:26.111Z	20000	{'UnitID': 0}
2022-07-05T13:42:36.450Z	19107.051	{'UnitID': 2}
2022-07-05T13:42:40.738Z	15772.702	{'UnitID': 1}
2022-07-05T13:42:41.118Z	20000	{'UnitID': 0}
2022-07-05T13:42:51.477Z	18700.624	{'UnitID': 2}
2022-07-05T13:42:55.735Z	15741.109	{'UnitID': 1}
2022-07-05T13:42:56.091Z	20000	{'UnitID': 0}
2022-07-05T13:43:06.495Z	19498.63	{'UnitID': 2}
2022-07-05T13:43:10.744Z	15067.184	{'UnitID': 1}
2022-07-05T13:43:11.151Z	20000	{'UnitID': 0}
2022-07-05T13:43:21.476Z	19876.181	{'UnitID': 2}
2022-07-05T13:43:25.976Z	16627.419	{'UnitID': 1}
2022-07-05T13:43:26.435Z	20000	{'UnitID': 0}
2022-07-05T13:43:36.467Z	19331.775	{'UnitID': 2}
2022-07-05T13:43:40.746Z	15803.322	{'UnitID': 1}
2022-07-05T13:43:41.085Z	20000	{'UnitID': 0}
2022-07-05T13:43:51.460Z	18818.439	{'UnitID': 2}
2022-07-05T13:43:55.747Z	17192.682	{'UnitID': 1}
2022-07-05T13:43:56.098Z	20000	{'UnitID': 0}
2022-07-05T13:44:06.459Z	19364.264	{'UnitID': 2}
2022-07-05T13:44:10.744Z	16577.93	{'UnitID': 1}
2022-07-05T13:44:11.097Z	20000	{'UnitID': 0}
2022-07-05T13:44:21.484Z	19781.448	{'UnitID': 2}
2022-07-05T13:44:25.744Z	16648.844	{'UnitID': 1}
2022-07-05T13:44:26.083Z	20000	{'UnitID': 0}
2022-07-05T13:44:36.465Z	18226.695	{'UnitID': 2}
2022-07-05T13:44:40.744Z	16726.997	{'UnitID': 1}
2022-07-05T13:44:41.119Z	20000	{'UnitID': 0}
2022-07-05T13:44:51.457Z	18681.915	{'UnitID': 2}
2022-07-05T13:44:55.745Z	15460.249	{'UnitID': 1}
2022-07-05T13:44:56.088Z	20000	{'UnitID': 0}
2022-07-05T13:45:06.459Z	18336.001	{'UnitID': 2}
2022-07-05T13:45:10.739Z	16989.431	{'UnitID': 1}
2022-07-05T13:45:11.086Z	20000	{'UnitID': 0}
2022-07-05T13:45:21.472Z	20000	{'UnitID': 2}
2022-07-05T13:45:25.750Z	15815.713	{'UnitID': 1}
2022-07-05T13:45:26.089Z	20000	{'UnitID': 0}
2022-07-05T13:45:36.466Z	19783.153	{'UnitID': 2}
2022-07-05T13:45:40.743Z	16970.183	{'UnitID': 1}
2022-07-05T13:45:41.092Z	20000	{'UnitID': 0}
2022-07-05T13:45:51.459Z	19699.076	{'UnitID': 2}
2022-07-05T13:45:55.742Z	16563.686	{'UnitID': 1}
2022-07-05T13:45:56.083Z	20000	{'UnitID': 0}
2022-07-05T13:46:06.465Z	19142.372	{'UnitID': 2}
2022-07-05T13:46:10.738Z	15776.835	{'UnitID': 1}
2022-07-05T13:46:11.202Z	20000	{'UnitID': 0}
2022-07-05T13:46:21.485Z	19604.675	{'UnitID': 2}
2022-07-05T13:46:25.749Z	16208.21	{'UnitID': 1}
2022-07-05T13:46:26.107Z	20000	{'UnitID': 0}
2022-07-05T13:46:36.464Z	19520.467	{'UnitID': 2}
2022-07-05T13:46:40.737Z	15601.653	{'UnitID': 1}
2022-07-05T13:46:41.079Z	20000	{'UnitID': 0}
2022-07-05T13:46:51.448Z	19334.194	{'UnitID': 2}
2022-07-05T13:46:55.743Z	17028.089	{'UnitID': 1}
2022-07-05T13:46:56.117Z	20000	{'UnitID': 0}
2022-07-05T13:47:06.502Z	18152.511	{'UnitID': 2}
2022-07-05T13:47:10.748Z	16524.812	{'UnitID': 1}
2022-07-05T13:47:11.196Z	20000	{'UnitID': 0}
2022-07-05T13:47:21.502Z	19599.715	{'UnitID': 2}
2022-07-05T13:47:25.750Z	16497.973	{'UnitID': 1}
2022-07-05T13:47:26.118Z	20000	{'UnitID': 0}
2022-07-05T13:47:36.486Z	18154.238	{'UnitID': 2}
2022-07-05T13:47:40.751Z	15997.806	{'UnitID': 1}
2022-07-05T13:47:41.162Z	20000	{'UnitID': 0}
2022-07-05T13:47:51.493Z	18646.813	{'UnitID': 2}
2022-07-05T13:47:55.742Z	16332.283	{'UnitID': 1}
2022-07-05T13:47:56.114Z	20000	{'UnitID': 0}
2022-07-05T13:48:06.485Z	18191.865	{'UnitID': 2}
2022-07-05T13:48:10.746Z	16135.359	{'UnitID': 1}
2022-07-05T13:48:11.157Z	20000	{'UnitID': 0}
2022-07-05T13:48:22.432Z	18689.759	{'UnitID': 2}
2022-07-05T13:48:25.744Z	15948.714	{'UnitID': 1}
2022-07-05T13:48:26.079Z	20000	{'UnitID': 0}
2022-07-05T13:48:36.467Z	18423.559	{'UnitID': 2}
2022-07-05T13:48:40.745Z	16587.16	{'UnitID': 1}
2022-07-05T13:48:41.165Z	20000	{'UnitID': 0}
2022-07-05T13:48:51.484Z	19643.063	{'UnitID': 2}
2022-07-05T13:48:55.746Z	15507.465	{'UnitID': 1}
2022-07-05T13:48:56.114Z	20000	{'UnitID': 0}
2022-07-05T13:49:06.473Z	18928.169	{'UnitID': 2}
2022-07-05T13:49:10.740Z	16084.619	{'UnitID': 1}
2022-07-05T13:49:11.094Z	20000	{'UnitID': 0}
2022-07-05T13:49:21.471Z	18636.938	{'UnitID': 2}
2022-07-05T13:49:25.744Z	17231.467	{'UnitID': 1}
2022-07-05T13:49:26.095Z	20000	{'UnitID': 0}
2022-07-05T13:49:36.458Z	17922.452	{'UnitID': 2}
2022-07-05T13:49:40.740Z	16194.137	{'UnitID': 1}
2022-07-05T13:49:41.129Z	19951.589	{'UnitID': 0}
2022-07-05T13:49:51.457Z	18650.938	{'UnitID': 2}
2022-07-05T13:49:55.742Z	15892.211	{'UnitID': 1}
2022-07-05T13:49:56.085Z	20000	{'UnitID': 0}
2022-07-05T13:50:06.467Z	19047.922	{'UnitID': 2}
2022-07-05T13:50:10.739Z	16965.657	{'UnitID': 1}
2022-07-05T13:50:11.087Z	19699.652	{'UnitID': 0}
2022-07-05T13:50:21.463Z	19093.104	{'UnitID': 2}
2022-07-05T13:50:25.744Z	16620.908	{'UnitID': 1}
2022-07-05T13:50:26.115Z	19431.219	{'UnitID': 0}
2022-07-05T13:50:36.466Z	18944.198	{'UnitID': 2}
2022-07-05T13:50:40.741Z	17269.059	{'UnitID': 1}
2022-07-05T13:50:41.090Z	20000	{'UnitID': 0}
2022-07-05T13:50:51.551Z	18886.886	{'UnitID': 2}
2022-07-05T13:50:55.749Z	17133.267	{'UnitID': 1}
2022-07-05T13:50:56.158Z	20000	{'UnitID': 0}
2022-07-05T13:51:06.489Z	19104.838	{'UnitID': 2}
2022-07-05T13:51:10.755Z	15598.029	{'UnitID': 1}
2022-07-05T13:51:11.138Z	19581.998	{'UnitID': 0}
2022-07-05T13:51:22.439Z	18697.756	{'UnitID': 2}
2022-07-05T13:51:25.747Z	16867.905	{'UnitID': 1}
2022-07-05T13:51:26.206Z	18907.982	{'UnitID': 0}
2022-07-05T13:51:36.480Z	18602.758	{'UnitID': 2}
2022-07-05T13:51:40.753Z	16719.83	{'UnitID': 1}
2022-07-05T13:51:41.121Z	20000	{'UnitID': 0}
2022-07-05T13:51:51.527Z	19510.017	{'UnitID': 2}
2022-07-05T13:51:55.747Z	17047.167	{'UnitID': 1}
2022-07-05T13:51:56.121Z	20000	{'UnitID': 0}
2022-07-05T13:52:06.482Z	19370.518	{'UnitID': 2}
2022-07-05T13:52:10.746Z	17567.164	{'UnitID': 1}
2022-07-05T13:52:11.104Z	19638.899	{'UnitID': 0}
2022-07-05T13:52:21.502Z	19343.291	{'UnitID': 2}
2022-07-05T13:52:25.749Z	16794.215	{'UnitID': 1}
2022-07-05T13:52:26.103Z	20000	{'UnitID': 0}
2022-07-05T13:52:36.455Z	18840.294	{'UnitID': 2}
2022-07-05T13:52:40.750Z	17401.977	{'UnitID': 1}
2022-07-05T13:52:41.112Z	20000	{'UnitID': 0}
2022-07-05T13:52:51.466Z	18681.577	{'UnitID': 2}
2022-07-05T13:52:55.751Z	16958.74	{'UnitID': 1}
2022-07-05T13:52:56.102Z	19507.068	{'UnitID': 0}
2022-07-05T13:53:06.488Z	18687.117	{'UnitID': 2}
2022-07-05T13:53:10.746Z	17739.878	{'UnitID': 1}
2022-07-05T13:53:11.151Z	18865.869	{'UnitID': 0}
2022-07-05T13:53:21.472Z	18350.971	{'UnitID': 2}
2022-07-05T13:53:25.744Z	16152.475	{'UnitID': 1}
2022-07-05T13:53:26.193Z	19146.502	{'UnitID': 0}
2022-07-05T13:53:36.454Z	19823.928	{'UnitID': 2}
2022-07-05T13:53:40.760Z	16746.308	{'UnitID': 1}
2022-07-05T13:53:41.119Z	20000	{'UnitID': 0}
2022-07-05T13:53:51.465Z	19255.368	{'UnitID': 2}
2022-07-05T13:53:55.745Z	16968.919	{'UnitID': 1}
2022-07-05T13:53:56.092Z	20000	{'UnitID': 0}
2022-07-05T13:54:06.442Z	20000	{'UnitID': 2}
2022-07-05T13:54:10.741Z	15957.542	{'UnitID': 1}
2022-07-05T13:54:11.150Z	20000	{'UnitID': 0}
2022-07-05T13:54:21.454Z	19231.842	{'UnitID': 2}
2022-07-05T13:54:25.739Z	16766.343	{'UnitID': 1}
2022-07-05T13:54:26.118Z	19148.305	{'UnitID': 0}
2022-07-05T13:54:36.479Z	19415.396	{'UnitID': 2}
2022-07-05T13:54:40.761Z	17032.656	{'UnitID': 1}
2022-07-05T13:54:41.101Z	20000	{'UnitID': 0}
2022-07-05T13:54:51.474Z	19493.38	{'UnitID': 2}
2022-07-05T13:54:55.739Z	18248.591	{'UnitID': 1}
2022-07-05T13:54:56.096Z	20000	{'UnitID': 0}
2022-07-05T13:55:06.458Z	19583.45	{'UnitID': 2}
2022-07-05T13:55:10.743Z	15879.556	{'UnitID': 1}
2022-07-05T13:55:11.095Z	20000	{'UnitID': 0}
2022-07-05T13:55:21.470Z	19851.146	{'UnitID': 2}
2022-07-05T13:55:25.745Z	16592.947	{'UnitID': 1}
2022-07-05T13:55:26.089Z	19923.32	{'UnitID': 0}
2022-07-05T13:55:36.468Z	19363.633	{'UnitID': 2}
2022-07-05T13:55:40.750Z	17193.098	{'UnitID': 1}
2022-07-05T13:55:41.125Z	20000	{'UnitID': 0}
2022-07-05T13:55:51.482Z	18903.231	{'UnitID': 2}
2022-07-05T13:55:55.749Z	16427.316	{'UnitID': 1}
2022-07-05T13:55:56.158Z	19630.48	{'UnitID': 0}
2022-07-05T13:56:06.467Z	18997.076	{'UnitID': 2}
2022-07-05T13:56:10.748Z	16179.911	{'UnitID': 1}
2022-07-05T13:56:11.122Z	20000	{'UnitID': 0}
2022-07-05T13:56:21.489Z	18986.446	{'UnitID': 2}
2022-07-05T13:56:25.751Z	15894.099	{'UnitID': 1}
2022-07-05T13:56:26.131Z	19102.099	{'UnitID': 0}
2022-07-05T13:56:36.405Z	19494.562	{'UnitID': 2}
2022-07-05T13:56:40.741Z	16047.171	{'UnitID': 1}
2022-07-05T13:56:41.141Z	19204.662	{'UnitID': 0}
2022-07-05T13:56:51.527Z	19306.883	{'UnitID': 2}
2022-07-05T13:56:55.747Z	15719.439	{'UnitID': 1}
2022-07-05T13:56:56.153Z	20000	{'UnitID': 0}
2022-07-05T13:57:06.508Z	18856.263	{'UnitID': 2}
2022-07-05T13:57:10.746Z	16975.323	{'UnitID': 1}
2022-07-05T13:57:11.163Z	20000	{'UnitID': 0}
2022-07-05T13:57:21.482Z	19605.71	{'UnitID': 2}
2022-07-05T13:57:25.748Z	16006.901	{'UnitID': 1}
2022-07-05T13:57:26.185Z	20000	{'UnitID': 0}
2022-07-05T13:57:36.493Z	19147.971	{'UnitID': 2}
2022-07-05T13:57:40.746Z	16305.736	{'UnitID': 1}
2022-07-05T13:57:41.118Z	19923.72	{'UnitID': 0}
2022-07-05T13:57:51.490Z	18985.631	{'UnitID': 2}
2022-07-05T13:57:55.746Z	16787.611	{'UnitID': 1}
2022-07-05T13:57:56.087Z	20000	{'UnitID': 0}
2022-07-05T13:58:06.464Z	18309.226	{'UnitID': 2}
2022-07-05T13:58:10.740Z	16060.18	{'UnitID': 1}
2022-07-05T13:58:11.090Z	18282.179	{'UnitID': 0}
2022-07-05T13:58:21.403Z	19569.525	{'UnitID': 2}
2022-07-05T13:58:25.744Z	15860.409	{'UnitID': 1}
2022-07-05T13:58:26.079Z	19421.324	{'UnitID': 0}
2022-07-05T13:58:36.465Z	19413.419	{'UnitID': 2}
2022-07-05T13:58:40.748Z	17268.482	{'UnitID': 1}
2022-07-05T13:58:41.109Z	19137.706	{'UnitID': 0}
2022-07-05T13:58:51.440Z	19373.546	{'UnitID': 2}
2022-07-05T13:58:55.746Z	16703.014	{'UnitID': 1}
2022-07-05T13:58:56.095Z	18846.887	{'UnitID': 0}
2022-07-05T13:59:06.476Z	18898.43	{'UnitID': 2}
2022-07-05T13:59:10.738Z	16331.474	{'UnitID': 1}
2022-07-05T13:59:11.127Z	20000	{'UnitID': 0}
2022-07-05T13:59:21.473Z	19166.97	{'UnitID': 2}
2022-07-05T13:59:25.740Z	16276.374	{'UnitID': 1}
2022-07-05T13:59:26.098Z	20000	{'UnitID': 0}
2022-07-05T13:59:36.454Z	19136.45	{'UnitID': 2}
2022-07-05T13:59:40.737Z	16965.335	{'UnitID': 1}
2022-07-05T13:59:41.070Z	20000	{'UnitID': 0}
2022-07-05T13:59:51.566Z	19678.711	{'UnitID': 2}
2022-07-05T13:59:55.753Z	16534.559	{'UnitID': 1}
2022-07-05T13:59:56.156Z	19623.712	{'UnitID': 0}
2022-07-05T14:00:07.073Z	19895.426	{'UnitID': 2}
2022-07-05T14:00:10.739Z	17044.98	{'UnitID': 1}
2022-07-05T14:00:11.175Z	20000	{'UnitID': 0}
2022-07-05T14:00:21.511Z	19917.172	{'UnitID': 2}
2022-07-05T14:00:25.749Z	15963.844	{'UnitID': 1}
2022-07-05T14:00:26.139Z	20000	{'UnitID': 0}
2022-07-05T14:00:36.476Z	18452.241	{'UnitID': 2}
2022-07-05T14:00:40.741Z	16504.856	{'UnitID': 1}
2022-07-05T14:00:41.118Z	20000	{'UnitID': 0}
2022-07-05T14:00:51.505Z	18306.478	{'UnitID': 2}
2022-07-05T14:00:55.737Z	16526.749	{'UnitID': 1}
2022-07-05T14:00:56.149Z	20000	{'UnitID': 0}
2022-07-05T14:01:06.504Z	19284.042	{'UnitID': 2}
2022-07-05T14:01:10.746Z	17227.981	{'UnitID': 1}
2022-07-05T14:01:11.117Z	19828.063	{'UnitID': 0}
2022-07-05T14:01:21.491Z	19108.471	{'UnitID': 2}
2022-07-05T14:01:25.748Z	16490.578	{'UnitID': 1}
2022-07-05T14:01:26.126Z	18786.378	{'UnitID': 0}
2022-07-05T14:01:36.501Z	19478.936	{'UnitID': 2}
2022-07-05T14:01:40.745Z	17784.349	{'UnitID': 1}
2022-07-05T14:01:41.138Z	20000	{'UnitID': 0}
2022-07-05T14:01:51.553Z	19157.981	{'UnitID': 2}
2022-07-05T14:01:55.744Z	17120.832	{'UnitID': 1}
2022-07-05T14:01:56.100Z	20000	{'UnitID': 0}
2022-07-05T14:02:06.484Z	18764.526	{'UnitID': 2}
2022-07-05T14:02:10.750Z	16863.768	{'UnitID': 1}
2022-07-05T14:02:11.180Z	20000	{'UnitID': 0}
2022-07-05T14:02:21.522Z	19192.173	{'UnitID': 2}
2022-07-05T14:02:25.749Z	16741.891	{'UnitID': 1}
2022-07-05T14:02:26.135Z	19651.868	{'UnitID': 0}
2022-07-05T14:02:36.489Z	19787.555	{'UnitID': 2}
2022-07-05T14:02:40.749Z	17386.857	{'UnitID': 1}
2022-07-05T14:02:41.128Z	19455.791	{'UnitID': 0}
2022-07-05T14:02:51.447Z	19716.414	{'UnitID': 2}
2022-07-05T14:02:55.751Z	16706.29	{'UnitID': 1}
2022-07-05T14:02:56.176Z	20000	{'UnitID': 0}
2022-07-05T14:03:06.500Z	18697.088	{'UnitID': 2}
2022-07-05T14:03:10.744Z	17414.407	{'UnitID': 1}
2022-07-05T14:03:11.171Z	18832.748	{'UnitID': 0}
2022-07-05T14:03:21.523Z	18609.958	{'UnitID': 2}
2022-07-05T14:03:25.745Z	17203.647	{'UnitID': 1}
2022-07-05T14:03:26.169Z	19562.89	{'UnitID': 0}
2022-07-05T14:03:36.463Z	19922.516	{'UnitID': 2}
2022-07-05T14:03:40.746Z	16894.877	{'UnitID': 1}
2022-07-05T14:03:41.150Z	20000	{'UnitID': 0}
2022-07-05T14:03:51.475Z	19624.623	{'UnitID': 2}
2022-07-05T14:03:55.753Z	17768.71	{'UnitID': 1}
2022-07-05T14:03:56.120Z	18953.338	{'UnitID': 0}
2022-07-05T14:04:06.518Z	20000	{'UnitID': 2}
2022-07-05T14:04:10.743Z	16691.777	{'UnitID': 1}
2022-07-05T14:04:11.200Z	19216.075	{'UnitID': 0}
2022-07-05T14:04:21.552Z	19845.23	{'UnitID': 2}
2022-07-05T14:04:25.747Z	17196.31	{'UnitID': 1}
2022-07-05T14:04:26.090Z	18736.178	{'UnitID': 0}
2022-07-05T14:04:36.472Z	18981.84	{'UnitID': 2}
2022-07-05T14:04:40.744Z	17568.644	{'UnitID': 1}
2022-07-05T14:04:41.104Z	19304.064	{'UnitID': 0}
2022-07-05T14:04:51.453Z	19487.845	{'UnitID': 2}
2022-07-05T14:04:55.737Z	16935.597	{'UnitID': 1}
2022-07-05T14:04:56.087Z	19124.83	{'UnitID': 0}
2022-07-05T14:05:06.480Z	18957.939	{'UnitID': 2}
2022-07-05T14:05:10.748Z	18483.759	{'UnitID': 1}
2022-07-05T14:05:11.099Z	19352.117	{'UnitID': 0}
2022-07-05T14:05:21.486Z	18874.51	{'UnitID': 2}
2022-07-05T14:05:25.740Z	18806.98	{'UnitID': 1}
2022-07-05T14:05:26.131Z	20000	{'UnitID': 0}
2022-07-05T14:05:36.476Z	19131.483	{'UnitID': 2}
2022-07-05T14:05:40.742Z	20000	{'UnitID': 1}
2022-07-05T14:05:41.091Z	19261.791	{'UnitID': 0}
2022-07-05T14:05:51.406Z	19325.319	{'UnitID': 2}
2022-07-05T14:05:55.746Z	20000	{'UnitID': 1}
2022-07-05T14:05:56.109Z	20000	{'UnitID': 0}
2022-07-05T14:06:06.459Z	19402.573	{'UnitID': 2}
2022-07-05T14:06:10.739Z	19150.618	{'UnitID': 1}
2022-07-05T14:06:11.089Z	20000	{'UnitID': 0}
2022-07-05T14:06:21.468Z	19462.612	{'UnitID': 2}
2022-07-05T14:06:25.744Z	20000	{'UnitID': 1}
2022-07-05T14:06:26.102Z	20000	{'UnitID': 0}
2022-07-05T14:06:36.496Z	18855.844	{'UnitID': 2}
2022-07-05T14:06:40.742Z	20000	{'UnitID': 1}
2022-07-05T14:06:41.237Z	20000	{'UnitID': 0}
2022-07-05T14:06:51.487Z	18613.698	{'UnitID': 2}
2022-07-05T14:06:56.416Z	20000	{'UnitID': 1}
2022-07-05T14:06:56.905Z	18857.525	{'UnitID': 0}
2022-07-05T14:07:06.554Z	18822.46	{'UnitID': 2}
2022-07-05T14:07:10.741Z	20000	{'UnitID': 1}
2022-07-05T14:07:11.190Z	20000	{'UnitID': 0}
2022-07-05T14:07:21.535Z	19444.322	{'UnitID': 2}
2022-07-05T14:07:25.745Z	20000	{'UnitID': 1}
2022-07-05T14:07:26.178Z	19226.345	{'UnitID': 0}
2022-07-05T14:07:36.536Z	18968.095	{'UnitID': 2}
2022-07-05T14:07:40.759Z	20000	{'UnitID': 1}
2022-07-05T14:07:41.132Z	20000	{'UnitID': 0}
2022-07-05T14:07:51.533Z	19693.874	{'UnitID': 2}
2022-07-05T14:07:55.745Z	20000	{'UnitID': 1}
2022-07-05T14:07:56.106Z	20000	{'UnitID': 0}
2022-07-05T14:08:06.498Z	19591.1	{'UnitID': 2}
2022-07-05T14:08:10.745Z	20000	{'UnitID': 1}
2022-07-05T14:08:11.099Z	19272.985	{'UnitID': 0}
2022-07-05T14:08:21.481Z	19363.03	{'UnitID': 2}
2022-07-05T14:08:25.756Z	20000	{'UnitID': 1}
2022-07-05T14:08:26.090Z	18938.731	{'UnitID': 0}
2022-07-05T14:08:36.475Z	18803.483	{'UnitID': 2}
2022-07-05T14:08:40.736Z	20000	{'UnitID': 1}
2022-07-05T14:08:41.147Z	20000	{'UnitID': 0}
2022-07-05T14:08:51.476Z	19046.044	{'UnitID': 2}
2022-07-05T14:08:55.738Z	20000	{'UnitID': 1}
2022-07-05T14:08:56.039Z	19731.284	{'UnitID': 0}
2022-07-05T14:09:06.490Z	18806.242	{'UnitID': 2}
2022-07-05T14:09:10.749Z	20000	{'UnitID': 1}
2022-07-05T14:09:11.112Z	19805.935	{'UnitID': 0}
2022-07-05T14:09:21.465Z	19384.029	{'UnitID': 2}
2022-07-05T14:09:25.744Z	20000	{'UnitID': 1}
2022-07-05T14:09:26.103Z	20000	{'UnitID': 0}
2022-07-05T14:09:36.468Z	20000	{'UnitID': 2}
2022-07-05T14:09:40.742Z	20000	{'UnitID': 1}
2022-07-05T14:09:41.090Z	20000	{'UnitID': 0}
2022-07-05T14:09:51.481Z	19629.144	{'UnitID': 2}
2022-07-05T14:09:55.745Z	20000	{'UnitID': 1}
2022-07-05T14:09:56.101Z	19629.648	{'UnitID': 0}
2022-07-05T14:10:06.474Z	19517.352	{'UnitID': 2}
2022-07-05T14:10:10.743Z	20000	{'UnitID': 1}
2022-07-05T14:10:11.101Z	20000	{'UnitID': 0}
2022-07-05T14:10:21.430Z	19727.119	{'UnitID': 2}
2022-07-05T14:10:25.746Z	20000	{'UnitID': 1}
2022-07-05T14:10:26.133Z	19066.809	{'UnitID': 0}
2022-07-05T14:10:36.449Z	19208.034	{'UnitID': 2}
2022-07-05T14:10:40.744Z	20000	{'UnitID': 1}
2022-07-05T14:10:41.138Z	19568.153	{'UnitID': 0}
2022-07-05T14:10:51.455Z	20000	{'UnitID': 2}
2022-07-05T14:10:55.750Z	20000	{'UnitID': 1}
2022-07-05T14:10:56.130Z	20000	{'UnitID': 0}
2022-07-05T14:11:06.442Z	18671.962	{'UnitID': 2}
2022-07-05T14:11:10.740Z	20000	{'UnitID': 1}
2022-07-05T14:11:11.103Z	20000	{'UnitID': 0}
2022-07-05T14:11:21.446Z	18719.122	{'UnitID': 2}
2022-07-05T14:11:25.738Z	20000	{'UnitID': 1}
2022-07-05T14:11:26.100Z	19533.389	{'UnitID': 0}
2022-07-05T14:11:36.448Z	19411.818	{'UnitID': 2}
2022-07-05T14:11:40.748Z	20000	{'UnitID': 1}
2022-07-05T14:11:41.107Z	19412.674	{'UnitID': 0}
2022-07-05T14:11:51.450Z	20000	{'UnitID': 2}
2022-07-05T14:11:55.743Z	20000	{'UnitID': 1}
2022-07-05T14:11:56.239Z	19900.287	{'UnitID': 0}
2022-07-05T14:12:06.442Z	19914.028	{'UnitID': 2}
2022-07-05T14:12:10.740Z	20000	{'UnitID': 1}
2022-07-05T14:12:11.088Z	20000	{'UnitID': 0}
2022-07-05T14:12:21.446Z	19745.623	{'UnitID': 2}
2022-07-05T14:12:25.743Z	20000	{'UnitID': 1}
2022-07-05T14:12:26.081Z	20000	{'UnitID': 0}
2022-07-05T14:12:36.463Z	19834.873	{'UnitID': 2}
2022-07-05T14:12:40.743Z	20000	{'UnitID': 1}
2022-07-05T14:12:41.106Z	20000	{'UnitID': 0}
2022-07-05T14:12:51.480Z	19250.729	{'UnitID': 2}
2022-07-05T14:12:55.746Z	20000	{'UnitID': 1}
2022-07-05T14:12:56.116Z	19708.321	{'UnitID': 0}
2022-07-05T14:13:06.467Z	19657.854	{'UnitID': 2}
2022-07-05T14:13:10.747Z	20000	{'UnitID': 1}
2022-07-05T14:13:11.119Z	20000	{'UnitID': 0}
2022-07-05T14:13:21.519Z	19381.245	{'UnitID': 2}
2022-07-05T14:13:25.744Z	20000	{'UnitID': 1}
2022-07-05T14:13:26.085Z	20000	{'UnitID': 0}
2022-07-05T14:13:36.510Z	19475.489	{'UnitID': 2}
2022-07-05T14:13:40.750Z	20000	{'UnitID': 1}
2022-07-05T14:13:41.146Z	20000	{'UnitID': 0}
2022-07-05T14:13:51.479Z	18964.783	{'UnitID': 2}
2022-07-05T14:13:55.763Z	20000	{'UnitID': 1}
2022-07-05T14:13:56.193Z	20000	{'UnitID': 0}
2022-07-05T14:14:06.473Z	18675.665	{'UnitID': 2}
2022-07-05T14:14:10.744Z	20000	{'UnitID': 1}
2022-07-05T14:14:11.118Z	18990.58	{'UnitID': 0}
2022-07-05T14:14:21.453Z	18986.24	{'UnitID': 2}
2022-07-05T14:14:25.740Z	20000	{'UnitID': 1}
2022-07-05T14:14:26.101Z	19487.156	{'UnitID': 0}
2022-07-05T14:14:36.481Z	19415.836	{'UnitID': 2}
2022-07-05T14:14:40.745Z	20000	{'UnitID': 1}
2022-07-05T14:14:41.097Z	20000	{'UnitID': 0}
2022-07-05T14:14:51.464Z	19524.52	{'UnitID': 2}
2022-07-05T14:14:55.743Z	20000	{'UnitID': 1}
2022-07-05T14:14:56.112Z	20000	{'UnitID': 0}
2022-07-05T14:15:06.409Z	18469.738	{'UnitID': 2}
2022-07-05T14:15:10.746Z	20000	{'UnitID': 1}
2022-07-05T14:15:11.118Z	20000	{'UnitID': 0}
2022-07-05T14:15:21.466Z	19593.941	{'UnitID': 2}
2022-07-05T14:15:25.747Z	20000	{'UnitID': 1}
2022-07-05T14:15:26.112Z	20000	{'UnitID': 0}
2022-07-05T14:15:36.497Z	19891.709	{'UnitID': 2}
2022-07-05T14:15:40.741Z	20000	{'UnitID': 1}
2022-07-05T14:15:41.205Z	19606.117	{'UnitID': 0}
2022-07-05T14:15:51.495Z	19678.718	{'UnitID': 2}
2022-07-05T14:15:55.746Z	20000	{'UnitID': 1}
2022-07-05T14:15:56.100Z	19692.614	{'UnitID': 0}
2022-07-05T14:16:06.450Z	18992.93	{'UnitID': 2}
2022-07-05T14:16:10.737Z	20000	{'UnitID': 1}
2022-07-05T14:16:11.083Z	18835.911	{'UnitID': 0}
2022-07-05T14:16:21.462Z	20000	{'UnitID': 2}
2022-07-05T14:16:25.756Z	20000	{'UnitID': 1}
2022-07-05T14:16:26.104Z	19981.957	{'UnitID': 0}
2022-07-05T14:16:36.473Z	19731.834	{'UnitID': 2}
2022-07-05T14:16:40.744Z	20000	{'UnitID': 1}
2022-07-05T14:16:41.103Z	18538.324	{'UnitID': 0}
2022-07-05T14:16:51.549Z	19457.049	{'UnitID': 2}
2022-07-05T14:16:55.744Z	20000	{'UnitID': 1}
2022-07-05T14:16:56.085Z	20000	{'UnitID': 0}
2022-07-05T14:17:06.474Z	19149.66	{'UnitID': 2}
2022-07-05T14:17:10.747Z	20000	{'UnitID': 1}
2022-07-05T14:17:11.087Z	20000	{'UnitID': 0}
2022-07-05T14:17:21.470Z	19117.886	{'UnitID': 2}
2022-07-05T14:17:25.741Z	20000	{'UnitID': 1}
2022-07-05T14:17:26.132Z	19934.428	{'UnitID': 0}
2022-07-05T14:17:36.468Z	19966.5	{'UnitID': 2}
2022-07-05T14:17:40.743Z	20000	{'UnitID': 1}
2022-07-05T14:17:41.076Z	19527.795	{'UnitID': 0}
2022-07-05T14:17:51.492Z	19370.251	{'UnitID': 2}
2022-07-05T14:17:55.744Z	20000	{'UnitID': 1}
2022-07-05T14:17:56.097Z	19741.303	{'UnitID': 0}
2022-07-05T14:18:07.375Z	19673.508	{'UnitID': 2}
2022-07-05T14:18:10.751Z	20000	{'UnitID': 1}
2022-07-05T14:18:11.104Z	19659.75	{'UnitID': 0}
2022-07-05T14:18:21.530Z	19481.443	{'UnitID': 2}
2022-07-05T14:18:25.743Z	20000	{'UnitID': 1}
2022-07-05T14:18:26.137Z	20000	{'UnitID': 0}
2022-07-05T14:18:36.476Z	18784.223	{'UnitID': 2}
2022-07-05T14:18:40.746Z	20000	{'UnitID': 1}
2022-07-05T14:18:41.096Z	20000	{'UnitID': 0}
2022-07-05T14:18:51.532Z	18909.294	{'UnitID': 2}
2022-07-05T14:18:55.742Z	20000	{'UnitID': 1}
2022-07-05T14:18:56.088Z	19702.043	{'UnitID': 0}
2022-07-05T14:19:06.477Z	18994.515	{'UnitID': 2}
2022-07-05T14:19:10.741Z	20000	{'UnitID': 1}
2022-07-05T14:19:11.124Z	19764.561	{'UnitID': 0}
2022-07-05T14:19:21.467Z	20000	{'UnitID': 2}
2022-07-05T14:19:25.743Z	20000	{'UnitID': 1}
2022-07-05T14:19:26.092Z	20000	{'UnitID': 0}
2022-07-05T14:19:36.502Z	20000	{'UnitID': 2}
2022-07-05T14:19:40.943Z	20000	{'UnitID': 1}
2022-07-05T14:19:41.414Z	19187.488	{'UnitID': 0}
2022-07-05T14:19:51.482Z	19224.75	{'UnitID': 2}
2022-07-05T14:19:55.738Z	20000	{'UnitID': 1}
2022-07-05T14:19:56.105Z	20000	{'UnitID': 0}
2022-07-05T14:20:06.523Z	19680.087	{'UnitID': 2}
2022-07-05T14:20:10.746Z	20000	{'UnitID': 1}
2022-07-05T14:20:11.102Z	20000	{'UnitID': 0}
2022-07-05T14:20:21.501Z	19272.609	{'UnitID': 2}
2022-07-05T14:20:25.749Z	20000	{'UnitID': 1}
2022-07-05T14:20:26.113Z	19133.704	{'UnitID': 0}
2022-07-05T14:20:36.478Z	19159.183	{'UnitID': 2}
2022-07-05T14:20:40.745Z	20000	{'UnitID': 1}
2022-07-05T14:20:41.137Z	19618.753	{'UnitID': 0}
2022-07-05T14:20:51.469Z	19704.691	{'UnitID': 2}
2022-07-05T14:20:55.745Z	20000	{'UnitID': 1}
2022-07-05T14:20:56.154Z	19848.375	{'UnitID': 0}
2022-07-05T14:21:06.490Z	20000	{'UnitID': 2}
2022-07-05T14:21:10.742Z	20000	{'UnitID': 1}
2022-07-05T14:21:11.184Z	20000	{'UnitID': 0}
2022-07-05T14:21:21.516Z	19385.214	{'UnitID': 2}
2022-07-05T14:21:25.755Z	20000	{'UnitID': 1}
2022-07-05T14:21:26.161Z	19440.614	{'UnitID': 0}
2022-07-05T14:21:36.629Z	18416.455	{'UnitID': 2}
2022-07-05T14:21:40.759Z	20000	{'UnitID': 1}
2022-07-05T14:21:41.173Z	20000	{'UnitID': 0}
2022-07-05T14:21:51.474Z	20000	{'UnitID': 2}
2022-07-05T14:21:55.742Z	20000	{'UnitID': 1}
2022-07-05T14:21:56.130Z	19931.783	{'UnitID': 0}
2022-07-05T14:22:06.514Z	18882.518	{'UnitID': 2}
2022-07-05T14:22:10.748Z	20000	{'UnitID': 1}
2022-07-05T14:22:11.171Z	19812.051	{'UnitID': 0}
2022-07-05T14:22:21.505Z	19621.169	{'UnitID': 2}
2022-07-05T14:22:25.743Z	20000	{'UnitID': 1}
2022-07-05T14:22:26.164Z	20000	{'UnitID': 0}
2022-07-05T14:22:36.470Z	19335.803	{'UnitID': 2}
2022-07-05T14:22:40.741Z	20000	{'UnitID': 1}
2022-07-05T14:22:41.115Z	20000	{'UnitID': 0}
2022-07-05T14:22:51.509Z	18758.217	{'UnitID': 2}
2022-07-05T14:22:55.744Z	20000	{'UnitID': 1}
2022-07-05T14:22:56.105Z	20000	{'UnitID': 0}
2022-07-05T14:23:06.499Z	19232.144	{'UnitID': 2}
2022-07-05T14:23:10.741Z	20000	{'UnitID': 1}
2022-07-05T14:23:11.116Z	20000	{'UnitID': 0}
2022-07-05T14:23:21.505Z	19640.889	{'UnitID': 2}
2022-07-05T14:23:25.745Z	20000	{'UnitID': 1}
2022-07-05T14:23:26.110Z	20000	{'UnitID': 0}
2022-07-05T14:23:36.522Z	19601.174	{'UnitID': 2}
2022-07-05T14:23:40.744Z	20000	{'UnitID': 1}
2022-07-05T14:23:41.095Z	20000	{'UnitID': 0}
2022-07-05T14:23:51.508Z	18391.61	{'UnitID': 2}
2022-07-05T14:23:55.744Z	20000	{'UnitID': 1}
2022-07-05T14:23:56.088Z	20000	{'UnitID': 0}
2022-07-05T14:24:06.511Z	19019.77	{'UnitID': 2}
2022-07-05T14:24:10.750Z	20000	{'UnitID': 1}
2022-07-05T14:24:11.101Z	20000	{'UnitID': 0}
2022-07-05T14:24:21.460Z	20000	{'UnitID': 2}
2022-07-05T14:24:25.744Z	20000	{'UnitID': 1}
2022-07-05T14:24:26.106Z	18711.656	{'UnitID': 0}
2022-07-05T14:24:36.474Z	19203.212	{'UnitID': 2}
2022-07-05T14:24:40.740Z	20000	{'UnitID': 1}
2022-07-05T14:24:41.105Z	20000	{'UnitID': 0}
2022-07-05T14:24:51.538Z	19719.157	{'UnitID': 2}
2022-07-05T14:24:55.738Z	20000	{'UnitID': 1}
2022-07-05T14:24:56.078Z	20000	{'UnitID': 0}
2022-07-05T14:25:06.475Z	19900.38	{'UnitID': 2}
2022-07-05T14:25:10.746Z	20000	{'UnitID': 1}
2022-07-05T14:25:11.084Z	20000	{'UnitID': 0}
2022-07-05T14:25:21.489Z	19168.334	{'UnitID': 2}
2022-07-05T14:25:25.742Z	20000	{'UnitID': 1}
2022-07-05T14:25:26.091Z	19460.967	{'UnitID': 0}
2022-07-05T14:25:36.511Z	19519.291	{'UnitID': 2}
2022-07-05T14:25:40.732Z	20000	{'UnitID': 1}
2022-07-05T14:25:41.067Z	20000	{'UnitID': 0}
2022-07-05T14:25:51.512Z	19706.346	{'UnitID': 2}
2022-07-05T14:25:55.753Z	20000	{'UnitID': 1}
2022-07-05T14:25:56.107Z	20000	{'UnitID': 0}
2022-07-05T14:26:06.507Z	19128.425	{'UnitID': 2}
2022-07-05T14:26:10.741Z	20000	{'UnitID': 1}
2022-07-05T14:26:11.115Z	20000	{'UnitID': 0}
2022-07-05T14:26:21.500Z	19104.279	{'UnitID': 2}
2022-07-05T14:26:25.743Z	20000	{'UnitID': 1}
2022-07-05T14:26:26.106Z	19775.002	{'UnitID': 0}
2022-07-05T14:26:36.527Z	19297.942	{'UnitID': 2}
2022-07-05T14:26:40.739Z	20000	{'UnitID': 1}
2022-07-05T14:26:41.120Z	20000	{'UnitID': 0}
2022-07-05T14:26:51.488Z	19662.795	{'UnitID': 2}
2022-07-05T14:26:55.743Z	20000	{'UnitID': 1}
2022-07-05T14:26:56.106Z	20000	{'UnitID': 0}
2022-07-05T14:27:06.456Z	19284.412	{'UnitID': 2}
2022-07-05T14:27:10.739Z	20000	{'UnitID': 1}
2022-07-05T14:27:11.229Z	19694.465	{'UnitID': 0}
2022-07-05T14:27:21.476Z	19242.632	{'UnitID': 2}
2022-07-05T14:27:25.767Z	20000	{'UnitID': 1}
2022-07-05T14:27:26.143Z	20000	{'UnitID': 0}
2022-07-05T14:27:36.509Z	18698.663	{'UnitID': 2}
2022-07-05T14:27:40.741Z	20000	{'UnitID': 1}
2022-07-05T14:27:41.111Z	19494.643	{'UnitID': 0}
2022-07-05T14:27:51.484Z	19826.92	{'UnitID': 2}
2022-07-05T14:27:55.747Z	20000	{'UnitID': 1}
2022-07-05T14:27:56.143Z	19338.802	{'UnitID': 0}
2022-07-05T14:28:06.490Z	19799.319	{'UnitID': 2}
2022-07-05T14:28:10.741Z	20000	{'UnitID': 1}
2022-07-05T14:28:11.115Z	19115.259	{'UnitID': 0}
2022-07-05T14:28:21.490Z	19072.994	{'UnitID': 2}
2022-07-05T14:28:25.739Z	20000	{'UnitID': 1}
2022-07-05T14:28:26.104Z	20000	{'UnitID': 0}
2022-07-05T14:28:36.516Z	18852.363	{'UnitID': 2}
2022-07-05T14:28:40.740Z	20000	{'UnitID': 1}
2022-07-05T14:28:41.113Z	19507.986	{'UnitID': 0}
2022-07-05T14:28:51.494Z	20000	{'UnitID': 2}
2022-07-05T14:28:55.741Z	20000	{'UnitID': 1}
2022-07-05T14:28:56.079Z	19422.407	{'UnitID': 0}
2022-07-05T14:29:06.491Z	19660.297	{'UnitID': 2}
2022-07-05T14:29:10.763Z	20000	{'UnitID': 1}
2022-07-05T14:29:11.139Z	20000	{'UnitID': 0}
2022-07-05T14:29:21.506Z	18734.889	{'UnitID': 2}
2022-07-05T14:29:25.756Z	20000	{'UnitID': 1}
2022-07-05T14:29:26.256Z	20000	{'UnitID': 0}
2022-07-05T14:29:36.552Z	19246.294	{'UnitID': 2}
2022-07-05T14:29:40.749Z	20000	{'UnitID': 1}
2022-07-05T14:29:41.104Z	19306.399	{'UnitID': 0}
2022-07-05T14:29:51.464Z	20000	{'UnitID': 2}
2022-07-05T14:29:55.745Z	20000	{'UnitID': 1}
2022-07-05T14:29:56.333Z	18385.552	{'UnitID': 0}
2022-07-05T14:30:06.451Z	18797.18	{'UnitID': 2}
2022-07-05T14:30:10.741Z	20000	{'UnitID': 1}
2022-07-05T14:30:11.081Z	19154.664	{'UnitID': 0}
2022-07-05T14:30:21.458Z	19256.14	{'UnitID': 2}
2022-07-05T14:30:25.742Z	20000	{'UnitID': 1}
2022-07-05T14:30:26.128Z	20000	{'UnitID': 0}
2022-07-05T14:30:36.476Z	19528.81	{'UnitID': 2}
2022-07-05T14:30:40.744Z	20000	{'UnitID': 1}
2022-07-05T14:30:41.096Z	19977.141	{'UnitID': 0}
2022-07-05T14:30:51.453Z	19358.423	{'UnitID': 2}
2022-07-05T14:30:55.742Z	20000	{'UnitID': 1}
2022-07-05T14:30:56.137Z	19978.071	{'UnitID': 0}
2022-07-05T14:31:06.522Z	19269.194	{'UnitID': 2}
2022-07-05T14:31:10.752Z	20000	{'UnitID': 1}
2022-07-05T14:31:11.265Z	19013.239	{'UnitID': 0}
2022-07-05T14:31:21.561Z	19425.866	{'UnitID': 2}
2022-07-05T14:31:25.774Z	20000	{'UnitID': 1}
2022-07-05T14:31:26.215Z	18487.537	{'UnitID': 0}
2022-07-05T14:31:36.400Z	19088.515	{'UnitID': 2}
2022-07-05T14:31:40.948Z	20000	{'UnitID': 1}
2022-07-05T14:31:41.399Z	19794.477	{'UnitID': 0}
2022-07-05T14:31:51.469Z	19963.889	{'UnitID': 2}
2022-07-05T14:31:55.739Z	20000	{'UnitID': 1}
2022-07-05T14:31:56.152Z	20000	{'UnitID': 0}
2022-07-05T14:32:06.456Z	20000	{'UnitID': 2}
2022-07-05T14:32:10.738Z	20000	{'UnitID': 1}
2022-07-05T14:32:11.071Z	19980.965	{'UnitID': 0}
2022-07-05T14:32:21.469Z	19587.722	{'UnitID': 2}
2022-07-05T14:32:25.739Z	20000	{'UnitID': 1}
2022-07-05T14:32:26.149Z	20000	{'UnitID': 0}
2022-07-05T14:32:36.512Z	18764.607	{'UnitID': 2}
2022-07-05T14:32:40.745Z	20000	{'UnitID': 1}
2022-07-05T14:32:41.090Z	19149.242	{'UnitID': 0}
2022-07-05T14:32:51.475Z	18330.089	{'UnitID': 2}
2022-07-05T14:32:55.742Z	20000	{'UnitID': 1}
2022-07-05T14:32:56.093Z	19582.841	{'UnitID': 0}
2022-07-05T14:33:07.139Z	18762.91	{'UnitID': 2}
2022-07-05T14:33:10.745Z	20000	{'UnitID': 1}
2022-07-05T14:33:11.100Z	20000	{'UnitID': 0}
2022-07-05T14:33:21.426Z	18340.224	{'UnitID': 2}
2022-07-05T14:33:25.740Z	20000	{'UnitID': 1}
2022-07-05T14:33:26.088Z	19001.355	{'UnitID': 0}
2022-07-05T14:33:36.466Z	19779.963	{'UnitID': 2}
2022-07-05T14:33:40.753Z	20000	{'UnitID': 1}
2022-07-05T14:33:41.101Z	20000	{'UnitID': 0}
2022-07-05T14:33:51.464Z	19550.895	{'UnitID': 2}
2022-07-05T14:33:55.762Z	20000	{'UnitID': 1}
2022-07-05T14:33:56.132Z	20000	{'UnitID': 0}
2022-07-05T14:34:06.480Z	19371.937	{'UnitID': 2}
2022-07-05T14:34:10.743Z	20000	{'UnitID': 1}
2022-07-05T14:34:11.118Z	20000	{'UnitID': 0}
2022-07-05T14:34:21.469Z	18853.527	{'UnitID': 2}
2022-07-05T14:34:25.748Z	20000	{'UnitID': 1}
2022-07-05T14:34:26.142Z	20000	{'UnitID': 0}
2022-07-05T14:34:36.462Z	19843.55	{'UnitID': 2}
2022-07-05T14:34:40.741Z	20000	{'UnitID': 1}
2022-07-05T14:34:41.117Z	20000	{'UnitID': 0}
2022-07-05T14:34:51.497Z	19175.054	{'UnitID': 2}
2022-07-05T14:34:55.748Z	20000	{'UnitID': 1}
2022-07-05T14:34:57.081Z	20000	{'UnitID': 0}
2022-07-05T14:35:06.423Z	18980.738	{'UnitID': 2}
2022-07-05T14:35:10.745Z	20000	{'UnitID': 1}
2022-07-05T14:35:11.115Z	20000	{'UnitID': 0}
2022-07-05T14:35:21.479Z	20000	{'UnitID': 2}
2022-07-05T14:35:25.745Z	20000	{'UnitID': 1}
2022-07-05T14:35:26.101Z	20000	{'UnitID': 0}
2022-07-05T14:35:36.458Z	20000	{'UnitID': 2}
2022-07-05T14:35:40.741Z	20000	{'UnitID': 1}
2022-07-05T14:35:41.102Z	20000	{'UnitID': 0}
2022-07-05T14:35:51.473Z	19607.209	{'UnitID': 2}
2022-07-05T14:35:55.741Z	20000	{'UnitID': 1}
2022-07-05T14:35:56.144Z	20000	{'UnitID': 0}
2022-07-05T14:36:06.468Z	19351.257	{'UnitID': 2}
2022-07-05T14:36:10.756Z	20000	{'UnitID': 1}
2022-07-05T14:36:11.657Z	20000	{'UnitID': 0}
2022-07-05T14:36:21.483Z	20000	{'UnitID': 2}
2022-07-05T14:36:25.760Z	20000	{'UnitID': 1}
2022-07-05T14:36:26.148Z	19776.53	{'UnitID': 0}
2022-07-05T14:36:36.480Z	19183.455	{'UnitID': 2}
2022-07-05T14:36:40.746Z	20000	{'UnitID': 1}
2022-07-05T14:36:41.123Z	19249.836	{'UnitID': 0}
2022-07-05T14:36:51.483Z	19758.441	{'UnitID': 2}
2022-07-05T14:36:55.747Z	20000	{'UnitID': 1}
2022-07-05T14:36:56.161Z	20000	{'UnitID': 0}
2022-07-05T14:37:06.481Z	19474.309	{'UnitID': 2}
2022-07-05T14:37:10.941Z	20000	{'UnitID': 1}
2022-07-05T14:37:11.389Z	19270.742	{'UnitID': 0}
2022-07-05T14:37:21.486Z	19139.027	{'UnitID': 2}
2022-07-05T14:37:25.748Z	20000	{'UnitID': 1}
2022-07-05T14:37:26.115Z	19949.184	{'UnitID': 0}
2022-07-05T14:37:36.471Z	19327.658	{'UnitID': 2}
2022-07-05T14:37:40.745Z	20000	{'UnitID': 1}
2022-07-05T14:37:41.098Z	19792.374	{'UnitID': 0}
2022-07-05T14:37:51.502Z	19869.138	{'UnitID': 2}
2022-07-05T14:37:55.743Z	20000	{'UnitID': 1}
2022-07-05T14:37:56.173Z	18899.337	{'UnitID': 0}
2022-07-05T14:38:06.465Z	19794.878	{'UnitID': 2}
2022-07-05T14:38:10.741Z	20000	{'UnitID': 1}
2022-07-05T14:38:11.093Z	19726.891	{'UnitID': 0}
2022-07-05T14:38:21.471Z	19805.037	{'UnitID': 2}
2022-07-05T14:38:25.745Z	20000	{'UnitID': 1}
2022-07-05T14:38:26.102Z	19563.504	{'UnitID': 0}
2022-07-05T14:38:36.484Z	19862.248	{'UnitID': 2}
2022-07-05T14:38:40.754Z	20000	{'UnitID': 1}
2022-07-05T14:38:41.116Z	18682.858	{'UnitID': 0}
2022-07-05T14:38:51.495Z	19081.818	{'UnitID': 2}
2022-07-05T14:38:55.743Z	20000	{'UnitID': 1}
2022-07-05T14:38:56.200Z	20000	{'UnitID': 0}
2022-07-05T14:39:06.415Z	19349.192	{'UnitID': 2}
2022-07-05T14:39:10.738Z	20000	{'UnitID': 1}
2022-07-05T14:39:11.080Z	19117.664	{'UnitID': 0}
2022-07-05T14:39:21.462Z	19288.83	{'UnitID': 2}
2022-07-05T14:39:25.752Z	20000	{'UnitID': 1}
2022-07-05T14:39:26.123Z	18669.985	{'UnitID': 0}
2022-07-05T14:39:36.453Z	19721.002	{'UnitID': 2}
2022-07-05T14:39:40.742Z	20000	{'UnitID': 1}
2022-07-05T14:39:41.099Z	20000	{'UnitID': 0}
2022-07-05T14:39:51.450Z	18687.001	{'UnitID': 2}
2022-07-05T14:39:55.747Z	20000	{'UnitID': 1}
2022-07-05T14:39:56.106Z	20000	{'UnitID': 0}
2022-07-05T14:40:06.463Z	19484.611	{'UnitID': 2}
2022-07-05T14:40:10.748Z	20000	{'UnitID': 1}
2022-07-05T14:40:11.105Z	19795.084	{'UnitID': 0}
2022-07-05T14:40:21.438Z	18357.214	{'UnitID': 2}
2022-07-05T14:40:25.745Z	20000	{'UnitID': 1}
2022-07-05T14:40:26.090Z	20000	{'UnitID': 0}
2022-07-05T14:40:36.451Z	19086.751	{'UnitID': 2}
2022-07-05T14:40:40.743Z	20000	{'UnitID': 1}
2022-07-05T14:40:41.092Z	20000	{'UnitID': 0}
2022-07-05T14:40:51.444Z	18577.845	{'UnitID': 2}
2022-07-05T14:40:55.743Z	20000	{'UnitID': 1}
2022-07-05T14:40:56.094Z	20000	{'UnitID': 0}
2022-07-05T14:41:06.469Z	19051.67	{'UnitID': 2}
2022-07-05T14:41:10.742Z	20000	{'UnitID': 1}
2022-07-05T14:41:11.081Z	20000	{'UnitID': 0}
2022-07-05T14:41:21.463Z	18844.026	{'UnitID': 2}
2022-07-05T14:41:25.746Z	20000	{'UnitID': 1}
2022-07-05T14:41:26.102Z	20000	{'UnitID': 0}
2022-07-05T14:41:36.466Z	18753.498	{'UnitID': 2}
2022-07-05T14:41:40.737Z	20000	{'UnitID': 1}
2022-07-05T14:41:41.096Z	20000	{'UnitID': 0}
2022-07-05T14:41:51.454Z	18400.852	{'UnitID': 2}
2022-07-05T14:41:55.737Z	20000	{'UnitID': 1}
2022-07-05T14:41:56.093Z	20000	{'UnitID': 0}
2022-07-05T14:42:06.485Z	19216.657	{'UnitID': 2}
2022-07-05T14:42:10.753Z	20000	{'UnitID': 1}
2022-07-05T14:42:11.078Z	19376.488	{'UnitID': 0}
2022-07-05T14:42:21.488Z	18809.52	{'UnitID': 2}
2022-07-05T14:42:25.752Z	20000	{'UnitID': 1}
2022-07-05T14:42:26.122Z	19680.222	{'UnitID': 0}
2022-07-05T14:42:36.464Z	18345.144	{'UnitID': 2}
2022-07-05T14:42:40.742Z	20000	{'UnitID': 1}
2022-07-05T14:42:41.127Z	18964.621	{'UnitID': 0}
2022-07-05T14:42:51.498Z	19661.202	{'UnitID': 2}
2022-07-05T14:42:55.744Z	20000	{'UnitID': 1}
2022-07-05T14:42:56.082Z	19149.754	{'UnitID': 0}
2022-07-05T14:43:06.501Z	18871.495	{'UnitID': 2}
2022-07-05T14:43:10.744Z	20000	{'UnitID': 1}
2022-07-05T14:43:11.123Z	20000	{'UnitID': 0}
2022-07-05T14:43:21.517Z	18377.97	{'UnitID': 2}
2022-07-05T14:43:25.761Z	20000	{'UnitID': 1}
2022-07-05T14:43:26.238Z	20000	{'UnitID': 0}
2022-07-05T14:43:36.545Z	18602.468	{'UnitID': 2}
2022-07-05T14:43:40.748Z	20000	{'UnitID': 1}
2022-07-05T14:43:41.113Z	18708.226	{'UnitID': 0}
2022-07-05T14:43:51.474Z	18546.187	{'UnitID': 2}
2022-07-05T14:43:55.570Z	20000	{'UnitID': 1}
2022-07-05T14:43:55.769Z	20000	{'UnitID': 1}
2022-07-05T14:43:56.391Z	20000	{'UnitID': 0}
2022-07-05T14:44:06.473Z	20000	{'UnitID': 2}
2022-07-05T14:44:10.544Z	20000	{'UnitID': 1}
2022-07-05T14:44:10.758Z	20000	{'UnitID': 1}
2022-07-05T14:44:11.395Z	19646.319	{'UnitID': 0}
2022-07-05T14:44:21.492Z	18714.872	{'UnitID': 2}
2022-07-05T14:44:25.570Z	20000	{'UnitID': 1}
2022-07-05T14:44:25.819Z	20000	{'UnitID': 1}
2022-07-05T14:44:26.353Z	19787.048	{'UnitID': 0}
2022-07-05T14:44:36.490Z	18510.1	{'UnitID': 2}
2022-07-05T14:44:40.548Z	20000	{'UnitID': 1}
2022-07-05T14:44:40.778Z	20000	{'UnitID': 1}
2022-07-05T14:44:41.285Z	20000	{'UnitID': 0}
2022-07-05T14:44:51.585Z	19832.058	{'UnitID': 2}
2022-07-05T14:44:55.546Z	20000	{'UnitID': 1}
2022-07-05T14:44:55.756Z	20000	{'UnitID': 1}
2022-07-05T14:44:56.226Z	19416.01	{'UnitID': 0}
2022-07-05T14:45:06.649Z	19100.163	{'UnitID': 2}
2022-07-05T14:45:10.545Z	20000	{'UnitID': 1}
2022-07-05T14:45:10.753Z	20000	{'UnitID': 1}
2022-07-05T14:45:11.253Z	20000	{'UnitID': 0}
2022-07-05T14:45:21.515Z	19190.362	{'UnitID': 2}
2022-07-05T14:45:25.546Z	20000	{'UnitID': 1}
2022-07-05T14:45:25.761Z	20000	{'UnitID': 1}
2022-07-05T14:45:26.192Z	19327.556	{'UnitID': 0}
2022-07-05T14:45:36.545Z	19392.508	{'UnitID': 2}
2022-07-05T14:45:40.547Z	20000	{'UnitID': 1}
2022-07-05T14:45:40.759Z	20000	{'UnitID': 1}
2022-07-05T14:45:41.187Z	19241.1	{'UnitID': 0}
2022-07-05T14:45:51.569Z	19873.955	{'UnitID': 2}
2022-07-05T14:45:55.552Z	20000	{'UnitID': 1}
2022-07-05T14:45:55.853Z	20000	{'UnitID': 1}
2022-07-05T14:45:56.456Z	19364.867	{'UnitID': 0}
2022-07-05T14:46:10.544Z	20000	{'UnitID': 1}
2022-07-05T14:46:25.546Z	20000	{'UnitID': 1}
2022-07-05T14:46:40.571Z	20000	{'UnitID': 1}
2022-07-05T14:46:55.545Z	20000	{'UnitID': 1}
2022-07-05T14:47:10.544Z	20000	{'UnitID': 1}
2022-07-05T14:47:25.549Z	20000	{'UnitID': 1}
2022-07-05T14:47:40.565Z	20000	{'UnitID': 1}
2022-07-05T14:47:55.558Z	20000	{'UnitID': 1}
2022-07-05T14:48:10.547Z	20000	{'UnitID': 1}
2022-07-05T14:48:25.549Z	20000	{'UnitID': 1}
2022-07-05T14:48:40.546Z	20000	{'UnitID': 1}
2022-07-05T14:48:55.546Z	20000	{'UnitID': 1}
2022-07-05T14:49:10.548Z	20000	{'UnitID': 1}
2022-07-05T14:49:25.549Z	20000	{'UnitID': 1}
2022-07-05T14:49:40.554Z	20000	{'UnitID': 1}
2022-07-05T14:49:55.551Z	20000	{'UnitID': 1}
2022-07-05T14:50:10.557Z	20000	{'UnitID': 1}
2022-07-05T14:50:25.547Z	20000	{'UnitID': 1}
2022-07-05T14:50:40.546Z	20000	{'UnitID': 1}
2022-07-05T14:50:55.549Z	20000	{'UnitID': 1}
2022-07-05T14:51:10.550Z	20000	{'UnitID': 1}
2022-07-05T14:51:25.547Z	20000	{'UnitID': 1}
2022-07-05T14:51:40.549Z	20000	{'UnitID': 1}
2022-07-05T14:51:55.559Z	20000	{'UnitID': 1}
2022-07-05T14:52:10.554Z	20000	{'UnitID': 1}
2022-07-05T14:52:25.558Z	20000	{'UnitID': 1}
2022-07-05T14:52:40.553Z	20000	{'UnitID': 1}
2022-07-05T14:52:55.565Z	20000	{'UnitID': 1}
2022-07-05T14:52:55.870Z	20000	{'UnitID': 1}
2022-07-05T14:53:10.559Z	20000	{'UnitID': 1}
2022-07-05T14:53:10.829Z	20000	{'UnitID': 1}
2022-07-05T14:53:25.554Z	20000	{'UnitID': 1}
2022-07-05T14:53:25.801Z	20000	{'UnitID': 1}
2022-07-05T14:53:40.546Z	20000	{'UnitID': 1}
2022-07-05T14:53:40.804Z	20000	{'UnitID': 1}
2022-07-05T14:53:55.546Z	20000	{'UnitID': 1}
2022-07-05T14:53:55.816Z	20000	{'UnitID': 1}
2022-07-05T14:54:10.547Z	20000	{'UnitID': 1}
2022-07-05T14:54:10.796Z	20000	{'UnitID': 1}
2022-07-05T14:54:25.547Z	20000	{'UnitID': 1}
2022-07-05T14:54:25.819Z	20000	{'UnitID': 1}
2022-07-05T14:54:40.547Z	20000	{'UnitID': 1}
2022-07-05T14:54:40.807Z	20000	{'UnitID': 1}
2022-07-05T14:54:55.547Z	20000	{'UnitID': 1}
2022-07-05T14:54:55.804Z	20000	{'UnitID': 1}
2022-07-05T14:55:10.546Z	20000	{'UnitID': 1}
2022-07-05T14:55:10.801Z	20000	{'UnitID': 1}
2022-07-05T14:55:25.552Z	20000	{'UnitID': 1}
2022-07-05T14:55:25.799Z	20000	{'UnitID': 1}
2022-07-05T14:55:40.548Z	20000	{'UnitID': 1}
2022-07-05T14:55:40.811Z	20000	{'UnitID': 1}
2022-07-05T14:55:55.547Z	20000	{'UnitID': 1}
2022-07-05T14:55:55.814Z	20000	{'UnitID': 1}
2022-07-05T14:56:10.565Z	20000	{'UnitID': 1}
2022-07-05T14:56:10.823Z	20000	{'UnitID': 1}
2022-07-05T14:56:25.546Z	20000	{'UnitID': 1}
2022-07-05T14:56:25.846Z	20000	{'UnitID': 1}
2022-07-05T14:56:40.548Z	20000	{'UnitID': 1}
2022-07-05T14:56:40.820Z	20000	{'UnitID': 1}
2022-07-05T14:56:55.565Z	20000	{'UnitID': 1}
2022-07-05T14:56:55.963Z	20000	{'UnitID': 1}
2022-07-05T14:57:10.550Z	20000	{'UnitID': 1}
2022-07-05T14:57:10.862Z	20000	{'UnitID': 1}
2022-07-05T14:57:25.553Z	20000	{'UnitID': 1}
2022-07-05T14:57:25.877Z	20000	{'UnitID': 1}
2022-07-05T14:57:40.547Z	20000	{'UnitID': 1}
2022-07-05T14:57:40.844Z	20000	{'UnitID': 1}
2022-07-05T14:57:55.544Z	20000	{'UnitID': 1}
2022-07-05T14:57:55.811Z	20000	{'UnitID': 1}
2022-07-05T14:58:10.546Z	20000	{'UnitID': 1}
2022-07-05T14:58:10.828Z	20000	{'UnitID': 1}
2022-07-05T14:58:25.551Z	20000	{'UnitID': 1}
2022-07-05T14:58:25.826Z	20000	{'UnitID': 1}
2022-07-05T14:58:40.546Z	20000	{'UnitID': 1}
2022-07-05T14:58:40.847Z	20000	{'UnitID': 1}
2022-07-05T14:58:55.557Z	20000	{'UnitID': 1}
2022-07-05T14:58:55.865Z	20000	{'UnitID': 1}
2022-07-05T14:59:10.548Z	20000	{'UnitID': 1}
2022-07-05T14:59:10.836Z	20000	{'UnitID': 1}
2022-07-05T14:59:25.550Z	20000	{'UnitID': 1}
2022-07-05T14:59:25.846Z	20000	{'UnitID': 1}
2022-07-05T14:59:40.546Z	20000	{'UnitID': 1}
2022-07-05T14:59:40.826Z	20000	{'UnitID': 1}
2022-07-05T14:59:55.556Z	20000	{'UnitID': 1}
2022-07-05T14:59:56.004Z	20000	{'UnitID': 1}
2022-07-05T14:59:57.003Z	9255.083	{'UnitID': 3}
2022-07-05T15:00:10.550Z	20000	{'UnitID': 1}
2022-07-05T15:00:10.855Z	20000	{'UnitID': 1}
2022-07-05T15:00:11.605Z	8130.599	{'UnitID': 3}
2022-07-05T15:00:25.544Z	20000	{'UnitID': 1}
2022-07-05T15:00:25.847Z	20000	{'UnitID': 1}
2022-07-05T15:00:26.664Z	7391.931	{'UnitID': 3}
2022-07-05T15:00:40.545Z	20000	{'UnitID': 1}
2022-07-05T15:00:40.826Z	20000	{'UnitID': 1}
2022-07-05T15:00:41.549Z	9806.1	{'UnitID': 3}
2022-07-05T15:00:55.551Z	20000	{'UnitID': 1}
2022-07-05T15:00:55.872Z	20000	{'UnitID': 1}
2022-07-05T15:00:56.698Z	8662.122	{'UnitID': 3}
2022-07-05T15:01:10.553Z	20000	{'UnitID': 1}
2022-07-05T15:01:10.908Z	20000	{'UnitID': 1}
2022-07-05T15:01:11.775Z	8691.812	{'UnitID': 3}
2022-07-05T15:01:25.554Z	20000	{'UnitID': 1}
2022-07-05T15:01:25.895Z	20000	{'UnitID': 1}
2022-07-05T15:01:26.750Z	9343.978	{'UnitID': 3}
2022-07-05T15:01:40.547Z	20000	{'UnitID': 1}
2022-07-05T15:01:40.833Z	20000	{'UnitID': 1}
2022-07-05T15:01:41.686Z	8929.866	{'UnitID': 3}
2022-07-05T15:01:55.553Z	20000	{'UnitID': 1}
2022-07-05T15:01:55.892Z	20000	{'UnitID': 1}
2022-07-05T15:01:56.750Z	8753.55	{'UnitID': 3}
2022-07-05T15:02:10.548Z	20000	{'UnitID': 1}
2022-07-05T15:02:10.900Z	20000	{'UnitID': 1}
2022-07-05T15:02:11.806Z	9302.846	{'UnitID': 3}
2022-07-05T15:02:25.544Z	20000	{'UnitID': 1}
2022-07-05T15:02:25.877Z	20000	{'UnitID': 1}
2022-07-05T15:02:26.594Z	10221.52	{'UnitID': 3}
2022-07-05T15:02:40.546Z	20000	{'UnitID': 1}
2022-07-05T15:02:40.858Z	20000	{'UnitID': 1}
2022-07-05T15:02:41.634Z	8224.095	{'UnitID': 3}
2022-07-05T15:02:55.573Z	20000	{'UnitID': 1}
2022-07-05T15:02:55.829Z	20000	{'UnitID': 1}
2022-07-05T15:02:56.573Z	9162.323	{'UnitID': 3}
2022-07-05T15:03:10.546Z	20000	{'UnitID': 1}
2022-07-05T15:03:10.841Z	20000	{'UnitID': 1}
2022-07-05T15:03:11.680Z	9315.809	{'UnitID': 3}
2022-07-05T15:03:25.546Z	20000	{'UnitID': 1}
2022-07-05T15:03:25.856Z	20000	{'UnitID': 1}
2022-07-05T15:03:26.606Z	10244.434	{'UnitID': 3}
2022-07-05T15:03:40.551Z	20000	{'UnitID': 1}
2022-07-05T15:03:40.838Z	20000	{'UnitID': 1}
2022-07-05T15:03:41.496Z	9193.496	{'UnitID': 3}
2022-07-05T15:03:55.549Z	20000	{'UnitID': 1}
2022-07-05T15:03:55.891Z	20000	{'UnitID': 1}
2022-07-05T15:03:56.493Z	9852.798	{'UnitID': 3}
2022-07-05T15:04:10.549Z	20000	{'UnitID': 1}
2022-07-05T15:04:10.851Z	20000	{'UnitID': 1}
2022-07-05T15:04:11.748Z	8833.963	{'UnitID': 3}
2022-07-05T15:04:25.545Z	20000	{'UnitID': 1}
2022-07-05T15:04:25.821Z	20000	{'UnitID': 1}
2022-07-05T15:04:26.625Z	9664.331	{'UnitID': 3}
2022-07-05T15:04:40.550Z	20000	{'UnitID': 1}
2022-07-05T15:04:40.920Z	20000	{'UnitID': 1}
2022-07-05T15:04:41.734Z	9508.699	{'UnitID': 3}
2022-07-05T15:04:55.554Z	20000	{'UnitID': 1}
2022-07-05T15:04:55.873Z	20000	{'UnitID': 1}
2022-07-05T15:04:56.694Z	5941.104	{'UnitID': 3}
2022-07-05T15:05:10.546Z	20000	{'UnitID': 1}
2022-07-05T15:05:10.812Z	20000	{'UnitID': 1}
2022-07-05T15:05:11.476Z	7409.669	{'UnitID': 3}
2022-07-05T15:05:25.546Z	20000	{'UnitID': 1}
2022-07-05T15:05:25.851Z	20000	{'UnitID': 1}
2022-07-05T15:05:26.655Z	10334.192	{'UnitID': 3}
2022-07-05T15:05:40.546Z	20000	{'UnitID': 1}
2022-07-05T15:05:40.826Z	20000	{'UnitID': 1}
2022-07-05T15:05:41.617Z	10237.304	{'UnitID': 3}
2022-07-05T15:05:55.562Z	20000	{'UnitID': 1}
2022-07-05T15:05:55.904Z	20000	{'UnitID': 1}
2022-07-05T15:05:56.602Z	9139.892	{'UnitID': 3}
2022-07-05T15:06:10.558Z	20000	{'UnitID': 1}
2022-07-05T15:06:10.841Z	20000	{'UnitID': 1}
2022-07-05T15:06:11.670Z	8660.325	{'UnitID': 3}
2022-07-05T15:06:25.548Z	20000	{'UnitID': 1}
2022-07-05T15:06:25.887Z	20000	{'UnitID': 1}
2022-07-05T15:06:26.597Z	9121.777	{'UnitID': 3}
2022-07-05T15:06:40.551Z	20000	{'UnitID': 1}
2022-07-05T15:06:40.924Z	20000	{'UnitID': 1}
2022-07-05T15:06:41.677Z	8935.951	{'UnitID': 3}
2022-07-05T15:06:55.546Z	20000	{'UnitID': 1}
2022-07-05T15:06:55.859Z	20000	{'UnitID': 1}
2022-07-05T15:06:56.467Z	8343.47	{'UnitID': 3}
2022-07-05T15:07:10.554Z	20000	{'UnitID': 1}
2022-07-05T15:07:10.861Z	20000	{'UnitID': 1}
2022-07-05T15:07:11.506Z	10390.826	{'UnitID': 3}
2022-07-05T15:07:25.560Z	20000	{'UnitID': 1}
2022-07-05T15:07:25.940Z	20000	{'UnitID': 1}
2022-07-05T15:07:26.708Z	8924.545	{'UnitID': 3}
2022-07-05T15:07:40.547Z	20000	{'UnitID': 1}
2022-07-05T15:07:40.808Z	20000	{'UnitID': 1}
2022-07-05T15:07:41.536Z	9117.631	{'UnitID': 3}
2022-07-05T15:07:55.552Z	20000	{'UnitID': 1}
2022-07-05T15:07:55.860Z	20000	{'UnitID': 1}
2022-07-05T15:07:56.468Z	8947.696	{'UnitID': 3}
2022-07-05T15:08:10.546Z	20000	{'UnitID': 1}
2022-07-05T15:08:10.849Z	20000	{'UnitID': 1}
2022-07-05T15:08:11.501Z	6398.892	{'UnitID': 3}
2022-07-05T15:08:25.551Z	20000	{'UnitID': 1}
2022-07-05T15:08:25.860Z	20000	{'UnitID': 1}
2022-07-05T15:08:26.511Z	8906.36	{'UnitID': 3}
2022-07-05T15:11:15.898Z	8874.751	{'UnitID': 3}
2022-07-05T15:11:30.857Z	10245.55	{'UnitID': 3}
2022-07-05T15:11:45.857Z	9213.945	{'UnitID': 3}
2022-07-05T15:12:00.879Z	9265.16	{'UnitID': 3}
2022-07-05T15:12:15.852Z	7774.194	{'UnitID': 3}
2022-07-05T15:12:30.892Z	9916.209	{'UnitID': 3}
2022-07-05T15:12:32.288Z	19701.143	{'UnitID': 0}
2022-07-05T15:12:45.860Z	8829.41	{'UnitID': 3}
2022-07-05T15:12:46.750Z	19967.74	{'UnitID': 0}
2022-07-05T15:13:00.861Z	9690.461	{'UnitID': 3}
2022-07-05T15:13:02.000Z	19581.171	{'UnitID': 0}
2022-07-05T15:13:15.871Z	8723.658	{'UnitID': 3}
2022-07-05T15:13:16.788Z	19782.891	{'UnitID': 0}
2022-07-05T15:13:30.859Z	8243.088	{'UnitID': 3}
2022-07-05T15:13:31.878Z	19844.142	{'UnitID': 0}
2022-07-05T15:13:45.864Z	9338.43	{'UnitID': 3}
2022-07-05T15:13:46.694Z	20000	{'UnitID': 0}
2022-07-05T15:14:00.872Z	8876.82	{'UnitID': 3}
2022-07-05T15:14:01.797Z	20000	{'UnitID': 0}
2022-07-05T15:14:15.864Z	9536.164	{'UnitID': 3}
2022-07-05T15:14:16.883Z	18680.571	{'UnitID': 0}
2022-07-05T15:14:30.854Z	8537.228	{'UnitID': 3}
2022-07-05T15:14:31.869Z	19894.557	{'UnitID': 0}
2022-07-05T15:14:45.853Z	9692.061	{'UnitID': 3}
2022-07-05T15:14:46.663Z	20000	{'UnitID': 0}
2022-07-05T15:15:00.863Z	8601.022	{'UnitID': 3}
2022-07-05T15:15:01.722Z	19641.144	{'UnitID': 0}
2022-07-05T15:15:15.853Z	10652.097	{'UnitID': 3}
2022-07-05T15:15:16.731Z	20000	{'UnitID': 0}
2022-07-05T15:15:30.903Z	8877.723	{'UnitID': 3}
2022-07-05T15:15:32.672Z	18815.2	{'UnitID': 0}
2022-07-05T15:15:45.858Z	8855.582	{'UnitID': 3}
2022-07-05T15:15:46.839Z	19653.401	{'UnitID': 0}
2022-07-05T15:16:00.857Z	10017.62	{'UnitID': 3}
2022-07-05T15:16:01.766Z	19963.389	{'UnitID': 0}
2022-07-05T15:16:15.860Z	9583.224	{'UnitID': 3}
2022-07-05T15:16:16.669Z	20000	{'UnitID': 0}
2022-07-05T15:16:30.851Z	8647.409	{'UnitID': 3}
2022-07-05T15:16:31.842Z	20000	{'UnitID': 0}
2022-07-05T15:16:45.847Z	7535.181	{'UnitID': 3}
2022-07-05T15:16:46.728Z	20000	{'UnitID': 0}
2022-07-05T15:17:00.852Z	9503.945	{'UnitID': 3}
2022-07-05T15:17:01.704Z	20000	{'UnitID': 0}
2022-07-05T15:17:15.852Z	8764.119	{'UnitID': 3}
2022-07-05T15:17:16.722Z	19966.673	{'UnitID': 0}
2022-07-05T15:17:30.856Z	8593.729	{'UnitID': 3}
2022-07-05T15:17:31.840Z	20000	{'UnitID': 0}
2022-07-05T15:17:45.848Z	9243.931	{'UnitID': 3}
2022-07-05T15:17:46.758Z	19572.419	{'UnitID': 0}
2022-07-05T15:17:56.339Z	20000	{'UnitID': 1}
2022-07-05T15:18:00.867Z	8759.988	{'UnitID': 3}
2022-07-05T15:18:01.808Z	20000	{'UnitID': 0}
2022-07-05T15:18:11.222Z	20000	{'UnitID': 1}
2022-07-05T15:18:15.850Z	9003.644	{'UnitID': 3}
2022-07-05T15:18:16.732Z	20000	{'UnitID': 0}
2022-07-05T15:18:26.289Z	20000	{'UnitID': 1}
2022-07-05T15:18:30.859Z	9440.449	{'UnitID': 3}
2022-07-05T15:18:31.871Z	19985.825	{'UnitID': 0}
2022-07-05T15:18:41.250Z	20000	{'UnitID': 1}
2022-07-05T15:18:45.859Z	9460.376	{'UnitID': 3}
2022-07-05T15:18:46.816Z	19294.261	{'UnitID': 0}
2022-07-05T15:18:56.284Z	20000	{'UnitID': 1}
2022-07-05T15:19:00.870Z	9495.709	{'UnitID': 3}
2022-07-05T15:19:01.815Z	19749.884	{'UnitID': 0}
2022-07-05T15:19:11.225Z	20000	{'UnitID': 1}
2022-07-05T15:19:15.849Z	10374.816	{'UnitID': 3}
2022-07-05T15:19:16.695Z	19707.302	{'UnitID': 0}
2022-07-05T15:19:26.246Z	20000	{'UnitID': 1}
2022-07-05T15:19:30.856Z	6063.493	{'UnitID': 3}
2022-07-05T15:19:31.894Z	17865.586	{'UnitID': 0}
2022-07-05T15:19:41.247Z	20000	{'UnitID': 1}
2022-07-05T15:19:45.846Z	7968.973	{'UnitID': 3}
2022-07-05T15:19:46.763Z	20000	{'UnitID': 0}
2022-07-05T15:19:56.225Z	20000	{'UnitID': 1}
2022-07-05T15:20:00.857Z	8347.967	{'UnitID': 3}
2022-07-05T15:20:01.704Z	19354.32	{'UnitID': 0}
2022-07-05T15:20:11.228Z	20000	{'UnitID': 1}
2022-07-05T15:20:15.849Z	6626.412	{'UnitID': 3}
2022-07-05T15:20:16.710Z	20000	{'UnitID': 0}
2022-07-05T15:20:26.251Z	20000	{'UnitID': 1}
2022-07-05T15:20:30.860Z	10017.838	{'UnitID': 3}
2022-07-05T15:20:31.776Z	20000	{'UnitID': 0}
2022-07-05T15:20:41.261Z	20000	{'UnitID': 1}
2022-07-05T15:20:45.852Z	9457.231	{'UnitID': 3}
2022-07-05T15:20:46.836Z	19958.997	{'UnitID': 0}
2022-07-05T15:20:56.232Z	20000	{'UnitID': 1}
2022-07-05T15:21:00.853Z	7779.083	{'UnitID': 3}
2022-07-05T15:21:01.685Z	19753.084	{'UnitID': 0}
2022-07-05T15:21:11.227Z	20000	{'UnitID': 1}
2022-07-05T15:21:15.856Z	9387.456	{'UnitID': 3}
2022-07-05T15:21:16.819Z	20000	{'UnitID': 0}
2022-07-05T15:21:26.255Z	20000	{'UnitID': 1}
2022-07-05T15:21:30.860Z	9407.255	{'UnitID': 3}
2022-07-05T15:21:31.823Z	19915.713	{'UnitID': 0}
2022-07-05T15:21:41.238Z	20000	{'UnitID': 1}
2022-07-05T15:21:45.852Z	8724.385	{'UnitID': 3}
2022-07-05T15:21:46.641Z	19874.584	{'UnitID': 0}
2022-07-05T15:21:56.236Z	20000	{'UnitID': 1}
2022-07-05T15:22:00.861Z	9548.792	{'UnitID': 3}
2022-07-05T15:22:01.811Z	19609.427	{'UnitID': 0}
2022-07-05T15:22:11.276Z	20000	{'UnitID': 1}
2022-07-05T15:22:15.855Z	8676.856	{'UnitID': 3}
2022-07-05T15:22:16.682Z	19574.037	{'UnitID': 0}
2022-07-05T15:22:26.254Z	20000	{'UnitID': 1}
2022-07-05T15:22:30.858Z	6613.559	{'UnitID': 3}
2022-07-05T15:22:31.732Z	19304.458	{'UnitID': 0}
2022-07-05T15:22:41.274Z	20000	{'UnitID': 1}
2022-07-05T15:22:45.858Z	8502.836	{'UnitID': 3}
2022-07-05T15:22:46.773Z	19106.594	{'UnitID': 0}
2022-07-05T15:22:56.278Z	20000	{'UnitID': 1}
2022-07-05T15:23:00.890Z	8870.096	{'UnitID': 3}
2022-07-05T15:23:01.935Z	20000	{'UnitID': 0}
2022-07-05T15:23:11.252Z	20000	{'UnitID': 1}
2022-07-05T15:23:15.854Z	8868.726	{'UnitID': 3}
2022-07-05T15:23:16.793Z	19839.424	{'UnitID': 0}
2022-07-05T15:23:26.391Z	20000	{'UnitID': 1}
2022-07-05T15:23:30.872Z	9291.851	{'UnitID': 3}
2022-07-05T15:23:31.752Z	18934.466	{'UnitID': 0}
2022-07-05T15:23:41.243Z	20000	{'UnitID': 1}
2022-07-05T15:23:45.871Z	8939.095	{'UnitID': 3}
2022-07-05T15:23:47.644Z	19343.689	{'UnitID': 0}
2022-07-05T15:23:56.262Z	20000	{'UnitID': 1}
2022-07-05T15:24:00.853Z	10367.635	{'UnitID': 3}
2022-07-05T15:24:01.797Z	19830.712	{'UnitID': 0}
2022-07-05T15:24:11.217Z	18478.818	{'UnitID': 2}
2022-07-05T15:24:11.486Z	20000	{'UnitID': 1}
2022-07-05T15:24:15.866Z	8406.181	{'UnitID': 3}
2022-07-05T15:24:16.807Z	20000	{'UnitID': 0}
2022-07-05T15:24:26.101Z	18737.017	{'UnitID': 2}
2022-07-05T15:24:26.325Z	20000	{'UnitID': 1}
2022-07-05T15:24:30.860Z	9602.906	{'UnitID': 3}
2022-07-05T15:24:31.661Z	18934.866	{'UnitID': 0}
2022-07-05T15:24:41.057Z	17749.031	{'UnitID': 2}
2022-07-05T15:24:41.293Z	20000	{'UnitID': 1}
2022-07-05T15:24:45.908Z	5899.448	{'UnitID': 3}
2022-07-05T15:24:46.715Z	20000	{'UnitID': 0}
2022-07-05T15:24:56.116Z	19090.331	{'UnitID': 2}
2022-07-05T15:24:56.338Z	20000	{'UnitID': 1}
2022-07-05T15:25:00.871Z	9889.872	{'UnitID': 3}
2022-07-05T15:25:01.788Z	19229.681	{'UnitID': 0}
2022-07-05T15:25:11.063Z	19053.327	{'UnitID': 2}
2022-07-05T15:25:11.363Z	20000	{'UnitID': 1}
2022-07-05T15:25:15.862Z	8781.733	{'UnitID': 3}
2022-07-05T15:25:16.816Z	18963.714	{'UnitID': 0}
2022-07-05T15:25:26.053Z	18479.094	{'UnitID': 2}
2022-07-05T15:25:26.299Z	20000	{'UnitID': 1}
2022-07-05T15:25:30.876Z	9182.127	{'UnitID': 3}
2022-07-05T15:25:31.753Z	19210.447	{'UnitID': 0}
2022-07-05T15:25:41.044Z	18641.735	{'UnitID': 2}
2022-07-05T15:25:41.309Z	20000	{'UnitID': 1}
2022-07-05T15:25:45.860Z	9755.686	{'UnitID': 3}
2022-07-05T15:25:46.792Z	18006.957	{'UnitID': 0}
2022-07-05T15:25:56.057Z	17776.077	{'UnitID': 2}
2022-07-05T15:25:56.295Z	20000	{'UnitID': 1}
2022-07-05T15:26:00.855Z	9170.199	{'UnitID': 3}
2022-07-05T15:26:01.729Z	18790.168	{'UnitID': 0}
2022-07-05T15:26:11.075Z	19976.332	{'UnitID': 2}
2022-07-05T15:26:11.313Z	20000	{'UnitID': 1}
2022-07-05T15:26:15.854Z	9749.72	{'UnitID': 3}
2022-07-05T15:26:16.778Z	20000	{'UnitID': 0}
2022-07-05T15:26:26.115Z	18078.895	{'UnitID': 2}
2022-07-05T15:26:26.320Z	20000	{'UnitID': 1}
2022-07-05T15:26:30.857Z	9210.925	{'UnitID': 3}
2022-07-05T15:26:31.872Z	15021.822	{'UnitID': 0}
2022-07-05T15:26:41.069Z	18881.697	{'UnitID': 2}
2022-07-05T15:26:41.326Z	20000	{'UnitID': 1}
2022-07-05T15:26:45.848Z	7430.604	{'UnitID': 3}
2022-07-05T15:26:47.587Z	14746.806	{'UnitID': 0}
2022-07-05T15:26:56.063Z	18430.942	{'UnitID': 2}
2022-07-05T15:26:56.328Z	17834.078	{'UnitID': 1}
2022-07-05T15:27:00.858Z	8682.74	{'UnitID': 3}
2022-07-05T15:27:01.794Z	14993.507	{'UnitID': 0}
2022-07-05T15:27:11.056Z	18124.479	{'UnitID': 2}
2022-07-05T15:27:11.366Z	17791.791	{'UnitID': 1}
2022-07-05T15:27:15.851Z	10590.441	{'UnitID': 3}
2022-07-05T15:27:16.841Z	15823.544	{'UnitID': 0}
2022-07-05T15:27:26.073Z	15146.847	{'UnitID': 2}
2022-07-05T15:27:26.360Z	18034.508	{'UnitID': 1}
2022-07-05T15:27:30.854Z	8045.986	{'UnitID': 3}
2022-07-05T15:27:31.777Z	15903.676	{'UnitID': 0}
2022-07-05T15:27:41.089Z	13422.589	{'UnitID': 2}
2022-07-05T15:27:41.304Z	17609.79	{'UnitID': 1}
2022-07-05T15:27:45.846Z	8183.213	{'UnitID': 3}
2022-07-05T15:27:46.719Z	15861.791	{'UnitID': 0}
2022-07-05T15:27:56.050Z	15201.006	{'UnitID': 2}
2022-07-05T15:27:56.310Z	17254.08	{'UnitID': 1}
2022-07-05T15:28:00.849Z	5576.222	{'UnitID': 3}
2022-07-05T15:28:01.772Z	14561.728	{'UnitID': 0}
2022-07-05T15:28:11.051Z	14664.71	{'UnitID': 2}
2022-07-05T15:28:11.300Z	17581.061	{'UnitID': 1}
2022-07-05T15:28:15.848Z	5120.618	{'UnitID': 3}
2022-07-05T15:28:16.754Z	14563.307	{'UnitID': 0}
2022-07-05T15:28:26.042Z	13925.524	{'UnitID': 2}
2022-07-05T15:28:26.292Z	17593.095	{'UnitID': 1}
2022-07-05T15:28:30.856Z	6489.044	{'UnitID': 3}
2022-07-05T15:28:31.754Z	15868.587	{'UnitID': 0}
2022-07-05T15:28:41.030Z	14176.967	{'UnitID': 2}
2022-07-05T15:28:41.275Z	17357.933	{'UnitID': 1}
2022-07-05T15:28:45.849Z	6027.039	{'UnitID': 3}
2022-07-05T15:28:46.719Z	14263.429	{'UnitID': 0}
2022-07-05T15:28:56.787Z	15213.481	{'UnitID': 2}
2022-07-05T15:28:56.855Z	17444.863	{'UnitID': 1}
2022-07-05T15:29:00.851Z	6020.274	{'UnitID': 3}
2022-07-05T15:29:01.767Z	12532.102	{'UnitID': 0}
2022-07-05T15:29:11.046Z	14865.928	{'UnitID': 2}
2022-07-05T15:29:11.320Z	17038.111	{'UnitID': 1}
2022-07-05T15:29:15.845Z	3555.33	{'UnitID': 3}
2022-07-05T15:29:16.653Z	16645.162	{'UnitID': 0}
2022-07-05T15:29:26.046Z	15225.408	{'UnitID': 2}
2022-07-05T15:29:26.286Z	17711.878	{'UnitID': 1}
2022-07-05T15:29:30.859Z	4908.038	{'UnitID': 3}
2022-07-05T15:29:31.698Z	15236.899	{'UnitID': 0}
2022-07-05T15:29:41.055Z	15643.193	{'UnitID': 2}
2022-07-05T15:29:41.315Z	17201.057	{'UnitID': 1}
2022-07-05T15:29:45.850Z	7159.057	{'UnitID': 3}
2022-07-05T15:29:46.801Z	16330.124	{'UnitID': 0}
2022-07-05T15:29:56.066Z	14933.669	{'UnitID': 2}
2022-07-05T15:29:56.292Z	16646.947	{'UnitID': 1}
2022-07-05T15:30:00.855Z	6596.439	{'UnitID': 3}
2022-07-05T15:30:01.777Z	15640.882	{'UnitID': 0}
2022-07-05T15:30:11.062Z	14144.673	{'UnitID': 2}
2022-07-05T15:30:11.306Z	16872.621	{'UnitID': 1}
2022-07-05T15:30:15.848Z	6385.395	{'UnitID': 3}
2022-07-05T15:30:16.833Z	15333.626	{'UnitID': 0}
2022-07-05T15:30:26.038Z	14141.883	{'UnitID': 2}
2022-07-05T15:30:26.320Z	17317.779	{'UnitID': 1}
2022-07-05T15:30:30.843Z	3276.785	{'UnitID': 3}
2022-07-05T15:30:31.774Z	14136.18	{'UnitID': 0}
2022-07-05T15:30:41.049Z	14320.731	{'UnitID': 2}
2022-07-05T15:30:41.305Z	17550.167	{'UnitID': 1}
2022-07-05T15:30:45.849Z	5310.256	{'UnitID': 3}
2022-07-05T15:30:46.820Z	16179.408	{'UnitID': 0}
2022-07-05T15:30:56.046Z	15519.442	{'UnitID': 2}
2022-07-05T15:30:56.280Z	17250.07	{'UnitID': 1}
2022-07-05T15:31:00.856Z	4331.236	{'UnitID': 3}
2022-07-05T15:31:01.743Z	15031.239	{'UnitID': 0}
2022-07-05T15:31:11.051Z	15606.257	{'UnitID': 2}
2022-07-05T15:31:11.309Z	17970.956	{'UnitID': 1}
2022-07-05T15:31:15.851Z	4251.26	{'UnitID': 3}
2022-07-05T15:31:16.759Z	16233.255	{'UnitID': 0}
2022-07-05T15:31:26.073Z	15218.47	{'UnitID': 2}
2022-07-05T15:31:26.323Z	17234.695	{'UnitID': 1}
2022-07-05T15:31:30.858Z	5842.689	{'UnitID': 3}
2022-07-05T15:31:31.707Z	14901.566	{'UnitID': 0}
2022-07-05T15:31:41.057Z	14137.816	{'UnitID': 2}
2022-07-05T15:31:41.273Z	17194.316	{'UnitID': 1}
2022-07-05T15:31:45.848Z	5952.095	{'UnitID': 3}
2022-07-05T15:31:46.710Z	14765.664	{'UnitID': 0}
2022-07-05T15:31:56.048Z	13655.062	{'UnitID': 2}
2022-07-05T15:31:56.295Z	17390.151	{'UnitID': 1}
2022-07-05T15:32:00.845Z	5835.098	{'UnitID': 3}
2022-07-05T15:32:01.686Z	14608.485	{'UnitID': 0}
2022-07-05T15:32:11.054Z	13321.388	{'UnitID': 2}
2022-07-05T15:32:11.275Z	17688.145	{'UnitID': 1}
2022-07-05T15:32:15.847Z	4511.969	{'UnitID': 3}
2022-07-05T15:32:16.737Z	16012.064	{'UnitID': 0}
2022-07-05T15:32:26.034Z	14295.416	{'UnitID': 2}
2022-07-05T15:32:26.283Z	17502.126	{'UnitID': 1}
2022-07-05T15:32:30.851Z	4775.808	{'UnitID': 3}
2022-07-05T15:32:31.742Z	16177.965	{'UnitID': 0}
2022-07-05T15:32:41.038Z	15722.651	{'UnitID': 2}
2022-07-05T15:32:41.274Z	17951.619	{'UnitID': 1}
2022-07-05T15:32:45.846Z	4809.88	{'UnitID': 3}
2022-07-05T15:32:46.684Z	15758.801	{'UnitID': 0}
2022-07-05T15:32:56.049Z	14524.436	{'UnitID': 2}
2022-07-05T15:32:56.280Z	16356.35	{'UnitID': 1}
2022-07-05T15:33:00.847Z	6864.007	{'UnitID': 3}
2022-07-05T15:33:01.942Z	10936.071	{'UnitID': 0}
2022-07-05T15:33:11.051Z	13691.864	{'UnitID': 2}
2022-07-05T15:33:11.282Z	16993.501	{'UnitID': 1}
2022-07-05T15:33:15.849Z	6281.944	{'UnitID': 3}
2022-07-05T15:33:16.737Z	14061.68	{'UnitID': 0}
2022-07-05T15:33:26.056Z	15880.839	{'UnitID': 2}
2022-07-05T15:33:26.288Z	17247.826	{'UnitID': 1}
2022-07-05T15:33:30.847Z	5455.087	{'UnitID': 3}
2022-07-05T15:33:31.672Z	15615.818	{'UnitID': 0}
2022-07-05T15:33:41.066Z	13975.09	{'UnitID': 2}
2022-07-05T15:33:41.329Z	17849.982	{'UnitID': 1}
2022-07-05T15:33:46.583Z	5522.977	{'UnitID': 3}
2022-07-05T15:33:47.219Z	14478.692	{'UnitID': 0}
2022-07-05T15:33:56.073Z	14478.246	{'UnitID': 2}
2022-07-05T15:33:56.317Z	17802.517	{'UnitID': 1}
2022-07-05T15:34:00.849Z	5255.795	{'UnitID': 3}
2022-07-05T15:34:01.730Z	13888.095	{'UnitID': 0}
2022-07-05T15:34:11.048Z	14568.907	{'UnitID': 2}
2022-07-05T15:34:11.343Z	16899.643	{'UnitID': 1}
2022-07-05T15:34:16.550Z	5262.636	{'UnitID': 3}
2022-07-05T15:34:17.396Z	12687.552	{'UnitID': 0}
2022-07-05T15:34:26.029Z	13430.694	{'UnitID': 2}
2022-07-05T15:34:26.309Z	18038.676	{'UnitID': 1}
2022-07-05T15:34:30.841Z	2145.613	{'UnitID': 3}
2022-07-05T15:34:31.725Z	15455.467	{'UnitID': 0}
2022-07-05T15:34:41.067Z	15113.01	{'UnitID': 2}
2022-07-05T15:34:41.297Z	17172.059	{'UnitID': 1}
2022-07-05T15:34:45.845Z	5310.861	{'UnitID': 3}
2022-07-05T15:34:46.829Z	14935.481	{'UnitID': 0}
2022-07-05T15:34:56.045Z	14003.551	{'UnitID': 2}
2022-07-05T15:34:56.326Z	17263.592	{'UnitID': 1}
2022-07-05T15:35:00.854Z	5399.467	{'UnitID': 3}
2022-07-05T15:35:01.826Z	16408.703	{'UnitID': 0}
2022-07-05T15:35:11.292Z	14956.285	{'UnitID': 2}
2022-07-05T15:35:11.347Z	17076.754	{'UnitID': 1}
2022-07-05T15:35:15.848Z	5060.241	{'UnitID': 3}
2022-07-05T15:35:16.722Z	16810.918	{'UnitID': 0}
2022-07-05T15:35:26.077Z	13740.326	{'UnitID': 2}
2022-07-05T15:35:26.309Z	17143.384	{'UnitID': 1}
2022-07-05T15:35:30.849Z	4676.463	{'UnitID': 3}
2022-07-05T15:35:31.750Z	15471.326	{'UnitID': 0}
2022-07-05T15:35:42.018Z	14052.67	{'UnitID': 2}
2022-07-05T15:35:42.268Z	16570.584	{'UnitID': 1}
2022-07-05T15:35:45.851Z	2453.617	{'UnitID': 3}
2022-07-05T15:35:46.713Z	13863.497	{'UnitID': 0}
2022-07-05T15:35:56.044Z	13311.308	{'UnitID': 2}
2022-07-05T15:35:56.261Z	16576.745	{'UnitID': 1}
2022-07-05T15:36:00.848Z	5584.058	{'UnitID': 3}
2022-07-05T15:36:01.669Z	14324.168	{'UnitID': 0}
2022-07-05T15:36:11.040Z	12118.923	{'UnitID': 2}
2022-07-05T15:36:11.299Z	17693.099	{'UnitID': 1}
2022-07-05T15:36:15.847Z	7376.796	{'UnitID': 3}
2022-07-05T15:36:16.672Z	16572.515	{'UnitID': 0}
2022-07-05T15:36:26.037Z	13540.729	{'UnitID': 2}
2022-07-05T15:36:26.306Z	16918.545	{'UnitID': 1}
2022-07-05T15:36:30.849Z	5780.463	{'UnitID': 3}
2022-07-05T15:36:31.657Z	14333.574	{'UnitID': 0}
2022-07-05T15:36:41.048Z	13543.148	{'UnitID': 2}
2022-07-05T15:36:41.286Z	17390.888	{'UnitID': 1}
2022-07-05T15:36:45.846Z	7285.511	{'UnitID': 3}
2022-07-05T15:36:46.694Z	14798.256	{'UnitID': 0}
2022-07-05T15:36:56.076Z	14388.36	{'UnitID': 2}
2022-07-05T15:36:56.322Z	17036.324	{'UnitID': 1}
2022-07-05T15:37:00.862Z	6239.479	{'UnitID': 3}
2022-07-05T15:37:01.748Z	15073.336	{'UnitID': 0}
2022-07-05T15:37:11.073Z	14868.692	{'UnitID': 2}
2022-07-05T15:37:11.309Z	17806.304	{'UnitID': 1}
2022-07-05T15:37:15.855Z	5130.399	{'UnitID': 3}
2022-07-05T15:37:16.728Z	14216.996	{'UnitID': 0}
2022-07-05T15:37:26.038Z	14226.442	{'UnitID': 2}
2022-07-05T15:37:26.289Z	17907.618	{'UnitID': 1}
2022-07-05T15:37:30.854Z	6197.882	{'UnitID': 3}
2022-07-05T15:37:31.719Z	14584.582	{'UnitID': 0}
2022-07-05T15:37:41.076Z	13366.535	{'UnitID': 2}
2022-07-05T15:37:41.366Z	17330.135	{'UnitID': 1}
2022-07-05T15:37:45.854Z	6246.062	{'UnitID': 3}
2022-07-05T15:37:46.708Z	14745.161	{'UnitID': 0}
2022-07-05T15:37:56.049Z	13382.073	{'UnitID': 2}
2022-07-05T15:37:56.326Z	17031.343	{'UnitID': 1}
2022-07-05T15:38:00.852Z	4410.211	{'UnitID': 3}
2022-07-05T15:38:01.740Z	16278.407	{'UnitID': 0}
2022-07-05T15:38:11.049Z	14207.441	{'UnitID': 2}
2022-07-05T15:38:11.277Z	17192.599	{'UnitID': 1}
2022-07-05T15:38:15.846Z	4039.058	{'UnitID': 3}
2022-07-05T15:38:16.688Z	15529.881	{'UnitID': 0}
2022-07-05T15:38:26.051Z	14898.22	{'UnitID': 2}
2022-07-05T15:38:26.286Z	17296.502	{'UnitID': 1}
2022-07-05T15:38:30.852Z	5404.198	{'UnitID': 3}
2022-07-05T15:38:31.722Z	15731.417	{'UnitID': 0}
2022-07-05T15:38:41.042Z	14934.929	{'UnitID': 2}
2022-07-05T15:38:41.312Z	17305.085	{'UnitID': 1}
2022-07-05T15:38:45.848Z	6639.545	{'UnitID': 3}
2022-07-05T15:38:46.688Z	15395.964	{'UnitID': 0}
2022-07-05T15:38:56.043Z	15068.196	{'UnitID': 2}
2022-07-05T15:38:56.275Z	17393.639	{'UnitID': 1}
2022-07-05T15:39:00.845Z	4946.35	{'UnitID': 3}
2022-07-05T15:39:01.706Z	14185.996	{'UnitID': 0}
2022-07-05T15:39:11.045Z	12989.711	{'UnitID': 2}
2022-07-05T15:39:11.276Z	17368.372	{'UnitID': 1}
2022-07-05T15:39:15.848Z	4306.084	{'UnitID': 3}
2022-07-05T15:39:16.725Z	15628.772	{'UnitID': 0}
2022-07-05T15:39:26.041Z	13383.673	{'UnitID': 2}
2022-07-05T15:39:26.292Z	17549.213	{'UnitID': 1}
2022-07-05T15:39:30.856Z	6850.435	{'UnitID': 3}
2022-07-05T15:39:31.685Z	14146.098	{'UnitID': 0}
2022-07-05T15:39:41.060Z	13496.708	{'UnitID': 2}
2022-07-05T15:39:41.300Z	18112.082	{'UnitID': 1}
2022-07-05T15:39:45.846Z	6219.71	{'UnitID': 3}
2022-07-05T15:39:46.731Z	15544.083	{'UnitID': 0}
2022-07-05T15:39:56.052Z	14245.112	{'UnitID': 2}
2022-07-05T15:39:56.314Z	17336.569	{'UnitID': 1}
2022-07-05T15:40:00.861Z	5787.84	{'UnitID': 3}
2022-07-05T15:40:01.729Z	14848.146	{'UnitID': 0}
2022-07-05T15:40:11.055Z	15602.237	{'UnitID': 2}
2022-07-05T15:40:11.323Z	17859.099	{'UnitID': 1}
2022-07-05T15:40:15.858Z	7202.423	{'UnitID': 3}
2022-07-05T15:40:16.728Z	14382.759	{'UnitID': 0}
2022-07-05T15:40:26.223Z	13956.973	{'UnitID': 2}
2022-07-05T15:40:26.432Z	17336.543	{'UnitID': 1}
2022-07-05T15:40:30.848Z	6009.577	{'UnitID': 3}
2022-07-05T15:40:31.701Z	16131.841	{'UnitID': 0}
2022-07-05T15:40:41.026Z	13999.579	{'UnitID': 2}
2022-07-05T15:40:41.298Z	17821.539	{'UnitID': 1}
2022-07-05T15:40:45.844Z	7057.514	{'UnitID': 3}
2022-07-05T15:40:46.638Z	15650.738	{'UnitID': 0}
2022-07-05T15:40:56.077Z	13043.024	{'UnitID': 2}
2022-07-05T15:40:56.311Z	17105.804	{'UnitID': 1}
2022-07-05T15:41:00.862Z	7934.807	{'UnitID': 3}
2022-07-05T15:41:01.714Z	15880.799	{'UnitID': 0}
2022-07-05T15:41:11.054Z	14066.648	{'UnitID': 2}
2022-07-05T15:41:11.341Z	17392.099	{'UnitID': 1}
2022-07-05T15:41:15.855Z	7008.382	{'UnitID': 3}
2022-07-05T15:41:16.768Z	17176.632	{'UnitID': 0}
2022-07-05T15:41:26.090Z	15009.605	{'UnitID': 2}
2022-07-05T15:41:26.375Z	17374.827	{'UnitID': 1}
2022-07-05T15:41:30.855Z	5960.719	{'UnitID': 3}
2022-07-05T15:41:31.661Z	17000.739	{'UnitID': 0}
2022-07-05T15:41:41.066Z	14312.41	{'UnitID': 2}
2022-07-05T15:41:41.300Z	17628.027	{'UnitID': 1}
2022-07-05T15:41:45.867Z	7292.12	{'UnitID': 3}
2022-07-05T15:41:46.748Z	13928.862	{'UnitID': 0}
2022-07-05T15:41:56.110Z	13632.681	{'UnitID': 2}
2022-07-05T15:41:56.306Z	16898.347	{'UnitID': 1}
2022-07-05T15:42:00.856Z	7297.533	{'UnitID': 3}
2022-07-05T15:42:01.927Z	17017.726	{'UnitID': 0}
2022-07-05T15:42:11.092Z	14616.074	{'UnitID': 2}
2022-07-05T15:42:11.344Z	17584.196	{'UnitID': 1}
2022-07-05T15:42:15.855Z	3993.842	{'UnitID': 3}
2022-07-05T15:42:16.812Z	12133.46	{'UnitID': 0}
2022-07-05T15:42:26.101Z	14329.691	{'UnitID': 2}
2022-07-05T15:42:26.355Z	17494.496	{'UnitID': 1}
2022-07-05T15:42:30.857Z	6722.512	{'UnitID': 3}
2022-07-05T15:42:31.740Z	15645.339	{'UnitID': 0}
2022-07-05T15:42:41.053Z	14026.85	{'UnitID': 2}
2022-07-05T15:42:41.488Z	17776.985	{'UnitID': 1}
2022-07-05T15:42:45.861Z	5589.456	{'UnitID': 3}
2022-07-05T15:42:46.764Z	15630.953	{'UnitID': 0}
2022-07-05T15:42:56.050Z	14167.485	{'UnitID': 2}
2022-07-05T15:42:56.287Z	17715.297	{'UnitID': 1}
2022-07-05T15:43:00.845Z	7705.852	{'UnitID': 3}
2022-07-05T15:43:01.784Z	14221.902	{'UnitID': 0}
2022-07-05T15:43:11.049Z	15111.344	{'UnitID': 2}
2022-07-05T15:43:11.303Z	17904.074	{'UnitID': 1}
2022-07-05T15:43:15.850Z	7250.587	{'UnitID': 3}
2022-07-05T15:43:16.730Z	15635.079	{'UnitID': 0}
2022-07-05T15:43:26.055Z	14664.139	{'UnitID': 2}
2022-07-05T15:43:26.298Z	17165.08	{'UnitID': 1}
2022-07-05T15:43:30.854Z	6797.41	{'UnitID': 3}
2022-07-05T15:43:31.720Z	16358.846	{'UnitID': 0}
2022-07-05T15:43:41.048Z	15046.125	{'UnitID': 2}
2022-07-05T15:43:41.282Z	17345.731	{'UnitID': 1}
2022-07-05T15:43:45.856Z	6726.441	{'UnitID': 3}
2022-07-05T15:43:46.664Z	13005.107	{'UnitID': 0}
2022-07-05T15:43:56.044Z	13826.054	{'UnitID': 2}
2022-07-05T15:43:56.277Z	17503.806	{'UnitID': 1}
2022-07-05T15:44:00.852Z	6388.823	{'UnitID': 3}
2022-07-05T15:44:01.723Z	15461.577	{'UnitID': 0}
2022-07-05T15:44:11.048Z	13623.68	{'UnitID': 2}
2022-07-05T15:44:11.273Z	17669.12	{'UnitID': 1}
2022-07-05T15:44:15.851Z	7263.381	{'UnitID': 3}
2022-07-05T15:44:16.706Z	15254.234	{'UnitID': 0}
2022-07-05T15:44:26.039Z	15479.305	{'UnitID': 2}
2022-07-05T15:44:26.294Z	17487.553	{'UnitID': 1}
2022-07-05T15:44:30.856Z	6670.773	{'UnitID': 3}
2022-07-05T15:44:31.698Z	16038.678	{'UnitID': 0}
2022-07-05T15:44:41.064Z	13812.135	{'UnitID': 2}
2022-07-05T15:44:41.330Z	17908.951	{'UnitID': 1}
2022-07-05T15:44:45.856Z	4186.554	{'UnitID': 3}
2022-07-05T15:44:46.762Z	15950.776	{'UnitID': 0}
2022-07-05T15:44:56.076Z	15474.93	{'UnitID': 2}
2022-07-05T15:44:56.337Z	16397.928	{'UnitID': 1}
2022-07-05T15:45:00.853Z	6330.598	{'UnitID': 3}
2022-07-05T15:45:01.748Z	15361.177	{'UnitID': 0}
2022-07-05T15:45:11.065Z	16501.179	{'UnitID': 2}
2022-07-05T15:45:11.329Z	17689.077	{'UnitID': 1}
2022-07-05T15:45:15.845Z	6437.052	{'UnitID': 3}
2022-07-05T15:45:16.744Z	15481.531	{'UnitID': 0}
2022-07-05T15:45:26.048Z	13841.687	{'UnitID': 2}
2022-07-05T15:45:26.281Z	17821.779	{'UnitID': 1}
2022-07-05T15:45:30.904Z	5904.206	{'UnitID': 3}
2022-07-05T15:45:31.812Z	14464.029	{'UnitID': 0}
2022-07-05T15:45:41.043Z	14222.219	{'UnitID': 2}
2022-07-05T15:45:41.317Z	17933.974	{'UnitID': 1}
2022-07-05T15:45:45.852Z	7276.452	{'UnitID': 3}
2022-07-05T15:45:46.750Z	14445.419	{'UnitID': 0}
2022-07-05T15:45:56.044Z	15346.913	{'UnitID': 2}
2022-07-05T15:45:56.287Z	17773.233	{'UnitID': 1}
2022-07-05T15:46:00.855Z	7273.226	{'UnitID': 3}
2022-07-05T15:46:01.883Z	15194.582	{'UnitID': 0}
2022-07-05T15:46:11.046Z	14453.142	{'UnitID': 2}
2022-07-05T15:46:11.291Z	17741.748	{'UnitID': 1}
2022-07-05T15:46:15.845Z	7345.855	{'UnitID': 3}
2022-07-05T15:46:16.753Z	15799.298	{'UnitID': 0}
2022-07-05T15:46:26.052Z	13977.724	{'UnitID': 2}
2022-07-05T15:46:26.295Z	17588.345	{'UnitID': 1}
2022-07-05T15:46:30.852Z	3630.661	{'UnitID': 3}
2022-07-05T15:46:31.700Z	14905.485	{'UnitID': 0}
2022-07-05T15:46:41.088Z	14164.582	{'UnitID': 2}
2022-07-05T15:46:41.325Z	17439.985	{'UnitID': 1}
2022-07-05T15:46:45.850Z	7518.094	{'UnitID': 3}
2022-07-05T15:46:46.728Z	15651.252	{'UnitID': 0}
2022-07-05T15:46:56.074Z	13673.656	{'UnitID': 2}
[truncated: 180,478 more rows]
