# Supplementary material for: Accelerated Adaptive Laboratory Evolution by Automated Repeated Batch Processes in Parallelized Bioreactors
Source: Microorganisms. 2023 Jan 20;11(2):275. doi: 10.3390/microorganisms11020275 (PMC9965177; doi:10.3390/microorganisms11020275)
Supplement: Supplementary file 1 [file microorganisms-11-00275-s001.zip › jupyter_supplement/analysis/raw_data/ALE_V_6/ls_batch_durations_starts.json]

{"0": [10.641435833333334, 11.88752972222222, 11.470850555555554, 10.645800000000001, 10.425071944444447, 10.141618611111106, 10.137522777777775, 8.337500833333323, 8.108353055555554, 7.791852777777791, 7.30391916666666, 7.633349166666676, 7.050005277777785, 6.924981944444426, 7.4208591666666734, 7.0958352777777804, 7.208352222222203, 7.312469444444446, 7.345878611111118, 7.0999727777777935, 7.162474999999972], "1": [10.983199722222222, 10.720812777777779, 10.245840555555557, 9.587488333333333, 9.387540833333333, 9.16665972222222, 9.124965000000003, 8.958396388888886, 7.366646666666654, 8.108379722222224, 8.858324444444435, 7.883320833333343, 7.937492500000005, 7.991661111111114, 7.9333622222222, 9.120809722222248, 8.262547222222224, 7.912506388888858, 7.708331944444467, 7.687438888888892, 7.441660000000013], "2": [10.984371666666666, 11.712478611111111, 11.204175555555558, 11.229171666666666, 10.84166722222222, 10.912491944444454, 9.483344166666654, 9.204167222222225, 6.945828888888883, 7.795834722222224, 7.733324444444435, 7.470840277777796, 7.175000555555542, 7.3916744444444475, 6.1874836111111335, 7.0125036111111, 7.141664722222231, 6.933340555555532, 6.191669444444443, 5.062558333333357, 6.941607222222217, 6.979170555555555, 4.899996111111108, 5.733323333333345], "3": [11.013694166666667, 10.391674166666668, 9.983324166666666, 9.908351388888892, 9.591695555555553, 9.474990277777778, 9.162496666666662, 8.658346944444446, 7.408436944444446, 7.033343888888865, 6.795705000000012, 6.787562222222235, 6.770792499999999, 6.670816111111094, 6.670893333333339, 6.741652222222228, 6.8708383333333245, 6.8374900000000025, 6.649976111111101, 6.645852222222231, 6.599996388888911, 6.52497249999999, 6.525024444444426]}
