# Supplementary material for: Accelerated Adaptive Laboratory Evolution by Automated Repeated Batch Processes in Parallelized Bioreactors
Source: Microorganisms. 2023 Jan 20;11(2):275. doi: 10.3390/microorganisms11020275 (PMC9965177; doi:10.3390/microorganisms11020275)
Supplement: Supplementary file 1 [file microorganisms-11-00275-s001.zip › jupyter_supplement/analysis/raw_data/ALE_V_6/batches_and_duration.ipynb]

# %% [code]
import pandas as pd
import numpy as np
from matplotlib import pyplot as plt
from datetime import datetime
import json
import inspect

# %% [code]
def extract_unit(parameter_string):
    unit = parameter_string.split('{\'UnitID\': ')[1][0]
    return int(unit) + 1

def timestring_to_datetime(timestring):
    return datetime.strptime(timestring, '%Y-%m-%dT%H:%M:%S.%fZ')

def datetime_to_processtime(datetime, origin):
    return (datetime - origin).total_seconds()/3600

# Read in Level data
data_Level = pd.read_csv('./Level_PV.csv') 
data_Level['unit'] = data_Level['parameters'].apply(extract_unit)
data_Level['time'] = data_Level['time'].apply(timestring_to_datetime)
data_Level['process_time'] = data_Level['time'].apply(datetime_to_processtime, args=({data_Level['time'][0]}))
data_Level = data_Level.drop(columns = 'parameters')
data_Level = data_Level.rename(columns={"data_acquisition.CurrentPV": "Level PV"})
data_Level = data_Level.set_index(['time'])
data_Level.head(10)

# Read in DO data
data_DO = pd.read_csv('./DO_PV.csv') 
data_DO['unit'] = data_DO['parameters'].apply(extract_unit)
data_DO['time'] = data_DO['time'].apply(timestring_to_datetime)
data_DO['process_time'] = data_DO['time'].apply(datetime_to_processtime, args=({data_DO['time'][0]}))
data_DO = data_DO.drop(columns = 'parameters')
data_DO = data_DO.rename(columns={"data_acquisition.CurrentPV": "DO PV"})
data_DO = data_DO.set_index(['time'])
data_DO.head(10)

# %% [code]
# Extract unit information and divide dataframe
data_Level_unit_1 = data_Level[data_Level['unit'] == 1].drop(columns = 'unit')
data_Level_unit_2 = data_Level[data_Level['unit'] == 2].drop(columns = 'unit')
data_Level_unit_3 = data_Level[data_Level['unit'] == 3].drop(columns = 'unit')
data_Level_unit_4 = data_Level[data_Level['unit'] == 4].drop(columns = 'unit')

data_DO_unit_1 = data_DO[data_DO['unit'] == 1].drop(columns = 'unit')
data_DO_unit_2 = data_DO[data_DO['unit'] == 2].drop(columns = 'unit')
data_DO_unit_3 = data_DO[data_DO['unit'] == 3].drop(columns = 'unit')
data_DO_unit_4 = data_DO[data_DO['unit'] == 4].drop(columns = 'unit')

# Group data
units_batch_Level_data = [data_Level_unit_1, data_Level_unit_2, data_Level_unit_3, data_Level_unit_4]
units_batch_DO_data = [data_DO_unit_1, data_DO_unit_2, data_DO_unit_3, data_DO_unit_4]

# Add gradients for Level data to extract information about batch starts and ends
data_Level_unit_1['gradient'] = data_Level_unit_1['Level PV'].diff(periods=10)
data_Level_unit_2['gradient'] = data_Level_unit_2['Level PV'].diff(periods=10)
data_Level_unit_3['gradient'] = data_Level_unit_3['Level PV'].diff(periods=10)
data_Level_unit_4['gradient'] = data_Level_unit_4['Level PV'].diff(periods=10)

# %% [code]
# Down sample
# data_Level_unit_1.resample('3T').sum()
# data_Level_unit_2.resample('3T').sum()
# data_Level_unit_3.resample('3T').sum()
# data_Level_unit_4.resample('3T').sum()


# %% [code]
# fig = plt.figure(figsize=(20,5))
# plt.plot(data_Level_unit_2['Level PV'])
# plt.plot(data_Level_unit_1['gradient'][12500:14000])
# plt.axhline(-10000, c='k', ls='--')
# plt.axhline(10000, c='k', ls='--')

# Create four polar axes and access them through the returned array
num_plots = 4  # Min value is 2
fig, axs = plt.subplots(num_plots, 1, sharex='col', sharey='all', figsize=(15,12))
# Snippet [12000:14000]
upper_selection_lim = 50000
lower_selection_lim = 0
for u in range(num_plots):
    units_batch_Level_data[u]['gradient'] = units_batch_Level_data[u]['Level PV'].diff(periods=8)
    axs[u].plot(units_batch_Level_data[u]['process_time'][lower_selection_lim:upper_selection_lim], units_batch_Level_data[u]['gradient'][lower_selection_lim:upper_selection_lim], c='r')
    axs[u].plot(units_batch_Level_data[u]['process_time'][lower_selection_lim:upper_selection_lim], units_batch_Level_data[u]['Level PV'][lower_selection_lim:upper_selection_lim], c='b')
    axs[u].axhline(-4000, c='k', ls='--')
    axs[u].axhline(4000, c='k', ls='--')
    axs[u].set_title(f'Unit {u+1}', fontsize=18)
    axs[u].set_ylabel('Gradient Level, $\mu$S ', fontsize=18)
    axs[u].yaxis.set_tick_params(labelsize= 18)#
    
plt.ylim(-20000, 20000)
plt.xlim(0, 220)
plt.xticks(fontsize=18)
plt.xlabel('Process time, h', fontsize=18)
plt.tight_layout()


# %% [code]
ls_batch = [[], [], [], []]
ls_batch_starts = [[], [], [], []]
ls_batch_ends = [[], [], [], []]
last_unit_process_start_times = [194.2, 194.6, 193.2,191.9]
last_unit_process_end_times = [200.8, 201.5, 199.4, 197.7]
for u, batch_data in enumerate(units_batch_Level_data):
    batch_start = 1
    batch_end = 1
    batch = 0
    for i, value in enumerate(batch_data['gradient']):
        if i <= 5:
            pass
        else:
            if batch_data['gradient'][i-1] < 3000 and batch_data['gradient'][i] > 3000 and sum(batch_data['Level PV'][i-45:i-15])/30 < 1500:
                batch_start += 1
                # print(f'Start of next batch: {batch_start}, index: {i}')
                ls_batch_starts[u].append((batch, i, batch_data['process_time'][i]))
            elif batch_data['gradient'][i-1] < -3000 and batch_data['gradient'][i] > -3000 and sum(batch_data['Level PV'][i+20:i+50])/30 < 1500:
                # print(f'end of batch: {batch_end}, index: {i}')
                # Check that last batch end is at least 1 h past
                if len(ls_batch_ends[u]) > 0 and batch_data['process_time'][i] - ls_batch_ends[u][-1][2] <= 1 and batch_data['gradient'][i] < 200:
                    print('skip')
                    pass
                else:
                    ls_batch_ends[u].append((batch, i, batch_data['process_time'][i]))
                    batch_end += 1
        ls_batch[u].append((batch_start, batch_end))
    # Manual corrections
    if u == 0:
        ls_batch_ends[u] = [i for i in ls_batch_ends[u] if i[2] <= last_unit_process_end_times[u]]
        ls_batch_starts[u] = [i for i in ls_batch_starts[u] if i[2] <= last_unit_process_start_times[u]]
    elif u == 1:
        ls_batch_ends[u] = [i for i in ls_batch_ends[u] if i[2] <= last_unit_process_end_times[u]]
        ls_batch_starts[u] = [i for i in ls_batch_starts[u] if i[2] <= last_unit_process_start_times[u]]
        # Add last not detected batch end
        ls_batch_ends[u].append((batch, 48364, units_batch_Level_data[1]['process_time'][48363:48364].values[0]))
    elif u == 2:
        ls_batch_ends[u] = [i for i in ls_batch_ends[u] if i[2] <= last_unit_process_end_times[u]]
        ls_batch_starts[u] = [i for i in ls_batch_starts[u] if i[2] <= last_unit_process_start_times[u]]
    elif u == 3:
        ls_batch_ends[u] = [i for i in ls_batch_ends[u] if i[2] <= last_unit_process_end_times[u]]
        ls_batch_starts[u] = [i for i in ls_batch_starts[u] if i[2] <= last_unit_process_start_times[u]]
    
    print(f'Reactor {u+1} ran a total of {len(ls_batch_starts[u])} batch start and {len(ls_batch_ends[u])} batch ends')


# %% [code]


# %% [markdown]
The determined number of batches may not reflect the actual number of batches. The determined timestamps for start and end of the batches must be verified manually. The start and end times will be used to estimate growth rates via the integral base addition data which is directly tied to acetate production and thus bacterial metabolism. 

# %% [code]
# Function to select all elements in list of tuples at tuple specified position 
# list(map(lambda x: x[1], ls_batch_starts[0]))

# Create just a figure and only one subplot

# Create four polar axes and access them through the returned array
fig, axs = plt.subplots(4, 1, sharex='col', sharey='all', figsize=(15,12))

for u in range(4):
    axs[u].plot(units_batch_DO_data[u]['process_time'].values, units_batch_DO_data[u]['DO PV'].values, c='green')
    # axs[u].plot(units_batch_Level_data[u]['process_time'].values, units_batch_Level_data[u]['Level PV'].values, c='k', lw=1)
    for i, batch_start in enumerate(ls_batch_starts[u]):
        axs[u].axvline(batch_start[2], c='b', ls='--')
    for i, batch_end in enumerate(ls_batch_ends[u]):
        axs[u].axvline(batch_end[2], c='r', ls='--')
    axs[u].set_title(f'Unit {u+1}', fontsize=18)
    axs[u].set_ylabel('DO, %', fontsize=18)
    axs[u].yaxis.set_tick_params(labelsize= 18)
    # axs[u].axhline(1000, c='k', ls='--')
plt.ylim(0, 110)  # , 20000) (0, 100)
plt.xlim(0, 205)  # 0, 205   (73, 90)
plt.xticks(fontsize=18)
plt.xlabel('Process time, h', fontsize=18)
plt.tight_layout()
plt.savefig('Full_process_view.png', dpi=300)

# %% [markdown]
Plot the duration of batches against the batch number to see how it decreased over time

# %% [code]
# Plot difference between batch starts for all units
ls_batch_durations_starts = dict()
for u in range(4):
    ls_batch_start_times_h = list(map(lambda x: x[2], ls_batch_starts[u]))
    ls_batch_durations_starts[u] = []
    for i, batch_start in enumerate(ls_batch_start_times_h):
        if i == 0:
            ls_batch_durations_starts[u].append(batch_start)
        else:
            ls_batch_durations_starts[u].append(batch_start - ls_batch_start_times_h[i-1])
    # Manual removal of batch durations that are wrong due to technical issues
    if u == 0:
        ls_batch_durations_starts[u].remove(15.033326666666682)
    elif u == 1:
        ls_batch_durations_starts[u].remove(12.166630000000012)
    elif u ==2:
        pass
    elif u == 3:
        ls_batch_durations_starts[u].remove(12.170803888888898)
        
# Calculate difference between batch ends
ls_batch_durations_ends = dict()
for u in range(4):
    ls_batch_end_times_h = list(map(lambda x: x[2], ls_batch_ends[u]))
    ls_batch_durations_ends[u] = []
    for i, batch_end in enumerate(ls_batch_end_times_h):
        if i == 0:
            ls_batch_durations_ends[u].append(batch_end)
        else:
            ls_batch_durations_ends[u].append(batch_end - ls_batch_end_times_h[i-1])

# %% [code]
ls_batch_starts

# %% [code]
# Store data in json file so it can be imported in another notebook
def retrieve_name(var):
    callers_local_vars = inspect.currentframe().f_back.f_locals.items()
    return [var_name for var_name, var_val in callers_local_vars if var_val is var]

files_to_store = {'ls_batch': ls_batch, 
              'ls_batch_starts': ls_batch_starts, 
              'ls_batch_ends': ls_batch_ends, 
              'ls_batch_durations_starts': ls_batch_durations_starts, 
              'ls_batch_durations_ends': ls_batch_durations_ends
             }
for name, file in files_to_store.items():
    jsonString = json.dumps(file)
    # jsonFile = open(f'{retrieve_name(file)[-1]}.json', "w")
    jsonFile = open(f'{name}.json', "w")
    jsonFile.write(jsonString)
    jsonFile.close()

# %% [code]
for u in range(4):
    if u in [0, 1, 2, 3]:
        plt.scatter(range(len(ls_batch_durations_starts[u])),ls_batch_durations_starts[u], label=f'{u}')
        pass
    else:
        # plt.scatter(range(len(ls_batch_durations_starts[u])),ls_batch_durations_starts[u], label=f'{u}')
        pass
plt.ylim(0, 15)
plt.legend()

# %% [code]
fig = plt.figure(figsize=(10,6))
fs_h1, fs_h2 = (20,16)  # Fontsizes
for unit in range(4):
    plt.plot(ls_batch_durations_starts[unit], label=f'Unit {unit+1}', marker='x', ms=8, markeredgewidth=2, lw=3)
plt.ylabel('Duration of batch phase, h', fontsize=fs_h1), plt.xlabel('Batch number, -', fontsize=fs_h1)
plt.ylim(0, 14), plt.xlim(0, 25), plt.yticks(fontsize=fs_h2), plt.xticks(fontsize=fs_h2)
plt.grid(axis = 'both', c='grey', lw=0.1)
plt.legend(fontsize=fs_h2)
plt.tight_layout()
