# Supplementary material for: Accelerated Adaptive Laboratory Evolution by Automated Repeated Batch Processes in Parallelized Bioreactors
Source: Microorganisms. 2023 Jan 20;11(2):275. doi: 10.3390/microorganisms11020275 (PMC9965177; doi:10.3390/microorganisms11020275)
Supplement: Supplementary file 1 [file microorganisms-11-00275-s001.zip › jupyter_supplement/analysis/raw_data/ALE_V_6/Offgas_O2.csv]

time	data_acquisition.O2	job
2022-07-21T00:00:01.720Z	21.23065948	116
2022-07-21T00:00:01.855Z	21.44937134	117
2022-07-21T00:00:11.685Z	21.14500999	118
2022-07-21T00:00:12.728Z	21.04377556	119
2022-07-21T00:00:16.729Z	21.23060989	116
2022-07-21T00:00:16.859Z	21.44911575	117
2022-07-21T00:00:26.690Z	21.14547157	118
2022-07-21T00:00:27.710Z	21.04501915	119
2022-07-21T00:00:31.720Z	21.2305603	116
2022-07-21T00:00:31.866Z	21.44880676	117
2022-07-21T00:00:41.685Z	21.14559746	118
2022-07-21T00:00:42.713Z	21.04419327	119
2022-07-21T00:00:46.720Z	21.23027992	116
2022-07-21T00:00:46.853Z	21.44990921	117
2022-07-21T00:00:56.689Z	21.14288139	118
2022-07-21T00:00:57.710Z	21.04455948	119
2022-07-21T00:01:01.728Z	21.2283535	116
2022-07-21T00:01:01.858Z	21.44992065	117
2022-07-21T00:01:11.689Z	21.14312744	118
2022-07-21T00:01:12.716Z	21.04537582	119
2022-07-21T00:01:16.736Z	21.22738647	116
2022-07-21T00:01:16.856Z	21.45148087	117
2022-07-21T00:01:26.688Z	21.1459446	118
2022-07-21T00:01:27.709Z	21.04489899	119
2022-07-21T00:01:31.725Z	21.22875786	116
2022-07-21T00:01:31.864Z	21.45173645	117
2022-07-21T00:01:41.684Z	21.14390564	118
2022-07-21T00:01:42.722Z	21.04306412	119
2022-07-21T00:01:46.718Z	21.23196411	116
2022-07-21T00:01:46.857Z	21.45128441	117
2022-07-21T00:01:56.686Z	21.14411354	118
2022-07-21T00:01:57.711Z	21.04391479	119
2022-07-21T00:02:01.735Z	21.23199844	116
2022-07-21T00:02:01.866Z	21.44844437	117
2022-07-21T00:02:11.684Z	21.14342117	118
2022-07-21T00:02:12.709Z	21.04514694	119
2022-07-21T00:02:16.736Z	21.22991753	116
2022-07-21T00:02:16.852Z	21.44818115	117
2022-07-21T00:02:26.687Z	21.14362717	118
2022-07-21T00:02:27.709Z	21.04552841	119
2022-07-21T00:02:31.720Z	21.23015404	116
2022-07-21T00:02:31.861Z	21.45001602	117
2022-07-21T00:02:41.685Z	21.14466858	118
2022-07-21T00:02:42.724Z	21.0445118	119
2022-07-21T00:02:46.717Z	21.23053741	116
2022-07-21T00:02:46.854Z	21.44988441	117
2022-07-21T00:02:56.688Z	21.14499664	118
2022-07-21T00:02:57.711Z	21.04430771	119
2022-07-21T00:03:01.729Z	21.23217201	116
2022-07-21T00:03:01.854Z	21.45133018	117
2022-07-21T00:03:11.690Z	21.14261818	118
2022-07-21T00:03:12.714Z	21.04406929	119
2022-07-21T00:03:16.727Z	21.23255157	116
2022-07-21T00:03:16.856Z	21.45158005	117
2022-07-21T00:03:26.688Z	21.14122772	118
2022-07-21T00:03:27.713Z	21.04478455	119
2022-07-21T00:03:31.729Z	21.23177147	116
2022-07-21T00:03:31.862Z	21.45181847	117
2022-07-21T00:03:41.689Z	21.14213753	118
2022-07-21T00:03:42.717Z	21.04343796	119
2022-07-21T00:03:46.727Z	21.23039246	116
2022-07-21T00:03:46.848Z	21.4533062	117
2022-07-21T00:03:56.687Z	21.14456177	118
2022-07-21T00:03:57.723Z	21.0435276	119
2022-07-21T00:04:01.728Z	21.22875023	116
2022-07-21T00:04:01.856Z	21.45388412	117
2022-07-21T00:04:11.689Z	21.14439583	118
2022-07-21T00:04:12.716Z	21.04265976	119
2022-07-21T00:04:16.727Z	21.2294426	116
2022-07-21T00:04:16.859Z	21.45471191	117
2022-07-21T00:04:26.695Z	21.14461136	118
2022-07-21T00:04:27.711Z	21.04164696	119
2022-07-21T00:04:31.721Z	21.23026466	116
2022-07-21T00:04:31.859Z	21.45481491	117
2022-07-21T00:04:41.687Z	21.14573479	118
2022-07-21T00:04:42.710Z	21.04143333	119
2022-07-21T00:04:46.724Z	21.22950172	116
2022-07-21T00:04:46.853Z	21.45705605	117
2022-07-21T00:04:56.697Z	21.14531326	118
2022-07-21T00:04:57.709Z	21.04286194	119
2022-07-21T00:05:01.731Z	21.22988892	116
2022-07-21T00:05:01.862Z	21.45824623	117
2022-07-21T00:05:11.687Z	21.14373779	118
2022-07-21T00:05:12.709Z	21.04505157	119
2022-07-21T00:05:16.735Z	21.23026085	116
2022-07-21T00:05:16.866Z	21.46350288	117
2022-07-21T00:05:26.684Z	21.14556313	118
2022-07-21T00:05:27.710Z	21.04358482	119
2022-07-21T00:05:31.720Z	21.22901154	116
2022-07-21T00:05:31.868Z	21.4674263	117
2022-07-21T00:05:41.687Z	21.14552498	118
2022-07-21T00:05:42.708Z	21.03956032	119
2022-07-21T00:05:46.717Z	21.22847366	116
2022-07-21T00:05:46.851Z	21.46627998	117
2022-07-21T00:05:56.685Z	21.14611816	118
2022-07-21T00:05:57.720Z	21.03833199	119
2022-07-21T00:06:01.737Z	21.22791481	116
2022-07-21T00:06:01.854Z	21.46453667	117
2022-07-21T00:06:11.689Z	21.1457386	118
2022-07-21T00:06:12.701Z	21.0401783	119
2022-07-21T00:06:16.723Z	21.22655296	116
2022-07-21T00:06:16.860Z	21.46333694	117
2022-07-21T00:06:26.689Z	21.14663124	118
2022-07-21T00:06:27.712Z	21.04262543	119
2022-07-21T00:06:31.723Z	21.22806931	116
2022-07-21T00:06:31.854Z	21.46473503	117
2022-07-21T00:06:41.688Z	21.14576149	118
2022-07-21T00:06:42.700Z	21.04407883	119
2022-07-21T00:06:46.719Z	21.2304821	116
2022-07-21T00:06:46.852Z	21.46681404	117
2022-07-21T00:06:56.692Z	21.14553452	118
2022-07-21T00:06:57.710Z	21.0442009	119
2022-07-21T00:07:01.733Z	21.23073387	116
2022-07-21T00:07:01.859Z	21.46621323	117
2022-07-21T00:07:11.684Z	21.14531326	118
2022-07-21T00:07:12.723Z	21.04444885	119
2022-07-21T00:07:16.741Z	21.23052979	116
2022-07-21T00:07:16.866Z	21.46598244	117
2022-07-21T00:07:26.690Z	21.14362907	118
2022-07-21T00:07:27.700Z	21.04410362	119
2022-07-21T00:07:31.720Z	21.22925949	116
2022-07-21T00:07:31.861Z	21.46488762	117
2022-07-21T00:07:41.685Z	21.14304161	118
2022-07-21T00:07:42.713Z	21.04490662	119
2022-07-21T00:07:46.738Z	21.22818756	116
2022-07-21T00:07:46.852Z	21.46136093	117
2022-07-21T00:07:56.685Z	21.14406776	118
2022-07-21T00:07:57.727Z	21.04441833	119
2022-07-21T00:08:01.736Z	21.2274456	116
2022-07-21T00:08:01.854Z	21.46001434	117
2022-07-21T00:08:11.684Z	21.14544106	118
2022-07-21T00:08:12.712Z	21.04369736	119
2022-07-21T00:08:16.733Z	21.22775269	116
2022-07-21T00:08:16.854Z	21.45967102	117
2022-07-21T00:08:26.688Z	21.14483452	118
2022-07-21T00:08:27.711Z	21.04378891	119
2022-07-21T00:08:31.721Z	21.22818947	116
2022-07-21T00:08:31.851Z	21.45810509	117
2022-07-21T00:08:41.690Z	21.14286041	118
2022-07-21T00:08:42.711Z	21.04450989	119
2022-07-21T00:08:46.719Z	21.22907448	116
2022-07-21T00:08:46.850Z	21.45208931	117
2022-07-21T00:08:56.687Z	21.14333725	118
2022-07-21T00:08:57.717Z	21.04546547	119
2022-07-21T00:09:01.729Z	21.22905731	116
2022-07-21T00:09:01.865Z	21.44799423	117
2022-07-21T00:09:11.690Z	21.14428139	118
2022-07-21T00:09:12.708Z	21.04596138	119
2022-07-21T00:09:16.738Z	21.22770119	116
2022-07-21T00:09:16.858Z	21.448349	117
2022-07-21T00:09:26.688Z	21.14679909	118
2022-07-21T00:09:27.709Z	21.04509354	119
2022-07-21T00:09:31.723Z	21.22490692	116
2022-07-21T00:09:31.861Z	21.44882965	117
2022-07-21T00:09:41.696Z	21.14638519	118
2022-07-21T00:09:42.712Z	21.0440197	119
2022-07-21T00:09:46.726Z	21.223423	116
2022-07-21T00:09:46.854Z	21.446661	117
2022-07-21T00:09:56.688Z	21.143713	118
2022-07-21T00:09:57.710Z	21.04541397	119
2022-07-21T00:10:01.745Z	21.22309113	116
2022-07-21T00:10:01.879Z	21.44538116	117
2022-07-21T00:10:11.690Z	21.14435005	118
2022-07-21T00:10:12.711Z	21.04601288	119
2022-07-21T00:10:16.721Z	21.22496986	116
2022-07-21T00:10:16.858Z	21.44438744	117
2022-07-21T00:10:26.688Z	21.14568901	118
2022-07-21T00:10:27.710Z	21.04481697	119
2022-07-21T00:10:31.723Z	21.22478485	116
2022-07-21T00:10:31.856Z	21.4467907	117
2022-07-21T00:10:41.684Z	21.14579391	118
2022-07-21T00:10:42.723Z	21.04422951	119
2022-07-21T00:10:46.726Z	21.22556686	116
2022-07-21T00:10:46.847Z	21.4471283	117
2022-07-21T00:10:56.687Z	21.14513588	118
2022-07-21T00:10:57.711Z	21.04269791	119
2022-07-21T00:11:01.725Z	21.22481346	116
2022-07-21T00:11:01.859Z	21.44646835	117
2022-07-21T00:11:11.683Z	21.14363861	118
2022-07-21T00:11:12.723Z	21.04321671	119
2022-07-21T00:11:16.719Z	21.22918701	116
2022-07-21T00:11:16.860Z	21.44534302	117
2022-07-21T00:11:26.687Z	21.14170074	118
2022-07-21T00:11:27.711Z	21.04223061	119
2022-07-21T00:11:31.721Z	21.22921753	116
2022-07-21T00:11:31.856Z	21.44610023	117
2022-07-21T00:11:41.684Z	21.14112663	118
2022-07-21T00:11:42.714Z	21.03990173	119
2022-07-21T00:11:46.733Z	21.22622108	116
2022-07-21T00:11:46.850Z	21.44742966	117
2022-07-21T00:11:56.684Z	21.14232063	118
2022-07-21T00:11:57.710Z	21.04055023	119
2022-07-21T00:12:01.728Z	21.2258873	116
2022-07-21T00:12:01.862Z	21.44884682	117
2022-07-21T00:12:11.685Z	21.14383698	118
2022-07-21T00:12:12.723Z	21.04141235	119
2022-07-21T00:12:16.730Z	21.22521973	116
2022-07-21T00:12:16.861Z	21.44848061	117
2022-07-21T00:12:26.693Z	21.14252853	118
2022-07-21T00:12:27.711Z	21.04164505	119
2022-07-21T00:12:31.727Z	21.22596169	116
2022-07-21T00:12:31.861Z	21.45004463	117
2022-07-21T00:12:41.686Z	21.14327431	118
2022-07-21T00:12:42.717Z	21.0410099	119
2022-07-21T00:12:46.718Z	21.22671127	116
2022-07-21T00:12:46.852Z	21.45020866	117
2022-07-21T00:12:56.688Z	21.14430046	118
2022-07-21T00:12:57.711Z	21.03987122	119
2022-07-21T00:13:01.721Z	21.22503662	116
2022-07-21T00:13:01.857Z	21.45181847	117
2022-07-21T00:13:11.684Z	21.14558411	118
2022-07-21T00:13:12.711Z	21.04070091	119
2022-07-21T00:13:16.721Z	21.22589493	116
2022-07-21T00:13:16.863Z	21.45267487	117
2022-07-21T00:13:26.688Z	21.14530945	118
2022-07-21T00:13:27.705Z	21.04172707	119
2022-07-21T00:13:31.724Z	21.22804451	116
2022-07-21T00:13:31.855Z	21.4531498	117
2022-07-21T00:13:41.692Z	21.14624214	118
2022-07-21T00:13:42.707Z	21.04101944	119
2022-07-21T00:13:46.728Z	21.23086166	116
2022-07-21T00:13:46.860Z	21.44992638	117
2022-07-21T00:13:56.688Z	21.14416504	118
2022-07-21T00:13:57.717Z	21.04159546	119
2022-07-21T00:14:01.721Z	21.2316246	116
2022-07-21T00:14:01.866Z	21.45067215	117
2022-07-21T00:14:11.689Z	21.14243126	118
2022-07-21T00:14:12.712Z	21.04233742	119
2022-07-21T00:14:16.721Z	21.22920609	116
2022-07-21T00:14:16.858Z	21.45306969	117
2022-07-21T00:14:26.685Z	21.14559555	118
2022-07-21T00:14:27.721Z	21.04295731	119
2022-07-21T00:14:31.719Z	21.22692108	116
2022-07-21T00:14:31.866Z	21.44972038	117
2022-07-21T00:14:41.688Z	21.14735413	118
2022-07-21T00:14:42.718Z	21.04374695	119
2022-07-21T00:14:46.721Z	21.22510147	116
2022-07-21T00:14:46.850Z	21.44803429	117
2022-07-21T00:14:56.689Z	21.1469574	118
2022-07-21T00:14:57.706Z	21.0420475	119
2022-07-21T00:15:01.732Z	21.22467422	116
2022-07-21T00:15:01.859Z	21.44528008	117
2022-07-21T00:15:11.807Z	21.1469326	118
2022-07-21T00:15:12.711Z	21.04376411	119
2022-07-21T00:15:16.721Z	21.22657776	116
2022-07-21T00:15:16.855Z	21.44712257	117
2022-07-21T00:15:26.688Z	21.14510727	118
2022-07-21T00:15:27.706Z	21.04277802	119
2022-07-21T00:15:31.739Z	21.22756958	116
2022-07-21T00:15:31.858Z	21.44789505	117
2022-07-21T00:15:41.685Z	21.14304352	118
2022-07-21T00:15:42.713Z	21.04308319	119
2022-07-21T00:15:46.722Z	21.22645569	116
2022-07-21T00:15:46.852Z	21.44576836	117
2022-07-21T00:15:56.685Z	21.14392662	118
2022-07-21T00:15:57.721Z	21.04366493	119
2022-07-21T00:16:01.731Z	21.22417641	116
2022-07-21T00:16:01.874Z	21.44456291	117
2022-07-21T00:16:11.688Z	21.14600372	118
2022-07-21T00:16:12.709Z	21.04491425	119
2022-07-21T00:16:16.720Z	21.22346497	116
2022-07-21T00:16:16.854Z	21.44443703	117
2022-07-21T00:16:26.690Z	21.14415169	118
2022-07-21T00:16:27.710Z	21.0428257	119
2022-07-21T00:16:31.720Z	21.22379684	116
2022-07-21T00:16:31.862Z	21.44490433	117
2022-07-21T00:16:41.685Z	21.14491272	118
2022-07-21T00:16:42.714Z	21.04238319	119
2022-07-21T00:16:46.724Z	21.22099304	116
2022-07-21T00:16:46.849Z	21.44420624	117
2022-07-21T00:16:56.687Z	21.14351082	118
2022-07-21T00:16:57.712Z	21.04310226	119
2022-07-21T00:17:01.732Z	21.22125053	116
2022-07-21T00:17:01.866Z	21.44440842	117
2022-07-21T00:17:11.686Z	21.14368057	118
2022-07-21T00:17:12.719Z	21.04454041	119
2022-07-21T00:17:16.735Z	21.22250557	116
2022-07-21T00:17:16.867Z	21.44668579	117
2022-07-21T00:17:26.688Z	21.14495277	118
2022-07-21T00:17:27.710Z	21.04468727	119
2022-07-21T00:17:31.720Z	21.22303772	116
2022-07-21T00:17:31.856Z	21.44636345	117
2022-07-21T00:17:41.684Z	21.14579391	118
2022-07-21T00:17:42.723Z	21.04332161	119
2022-07-21T00:17:46.727Z	21.22434044	116
2022-07-21T00:17:46.853Z	21.44656754	117
2022-07-21T00:17:56.688Z	21.14669609	118
2022-07-21T00:17:57.717Z	21.04167747	119
2022-07-21T00:18:01.732Z	21.22478294	116
2022-07-21T00:18:01.851Z	21.44791222	117
2022-07-21T00:18:11.685Z	21.14630318	118
2022-07-21T00:18:12.719Z	21.04270554	119
2022-07-21T00:18:16.736Z	21.22361946	116
2022-07-21T00:18:16.859Z	21.44896698	117
2022-07-21T00:18:26.688Z	21.14342499	118
2022-07-21T00:18:27.711Z	21.04263115	119
2022-07-21T00:18:31.731Z	21.22355461	116
2022-07-21T00:18:31.855Z	21.44822311	117
2022-07-21T00:18:41.685Z	21.1425724	118
2022-07-21T00:18:42.711Z	21.04317665	119
2022-07-21T00:18:46.720Z	21.2226162	116
2022-07-21T00:18:46.869Z	21.44878006	117
2022-07-21T00:18:56.688Z	21.14151001	118
2022-07-21T00:18:57.709Z	21.04282188	119
2022-07-21T00:19:01.720Z	21.22169113	116
2022-07-21T00:19:01.856Z	21.44961357	117
2022-07-21T00:19:11.684Z	21.14190674	118
2022-07-21T00:19:12.712Z	21.04387856	119
2022-07-21T00:19:16.720Z	21.21831322	116
2022-07-21T00:19:16.854Z	21.45158005	117
2022-07-21T00:19:26.689Z	21.14319801	118
2022-07-21T00:19:27.715Z	21.04555702	119
2022-07-21T00:19:31.724Z	21.21704102	116
2022-07-21T00:19:31.855Z	21.45077896	117
2022-07-21T00:19:41.688Z	21.14265823	118
2022-07-21T00:19:42.712Z	21.04573059	119
2022-07-21T00:19:46.718Z	21.22086143	116
2022-07-21T00:19:46.856Z	21.44904709	117
2022-07-21T00:19:56.688Z	21.14210701	118
2022-07-21T00:19:57.711Z	21.04797173	119
2022-07-21T00:20:01.734Z	21.22099876	116
2022-07-21T00:20:01.858Z	21.45140839	117
2022-07-21T00:20:11.692Z	21.13999367	118
2022-07-21T00:20:12.720Z	21.0496521	119
2022-07-21T00:20:16.720Z	21.22075081	116
2022-07-21T00:20:16.856Z	21.45373726	117
2022-07-21T00:20:26.691Z	21.14141655	118
2022-07-21T00:20:27.701Z	21.05173302	119
2022-07-21T00:20:31.722Z	21.21981239	116
2022-07-21T00:20:31.868Z	21.45173454	117
2022-07-21T00:20:41.684Z	21.14149666	118
2022-07-21T00:20:42.727Z	21.05037689	119
2022-07-21T00:20:46.715Z	21.21968842	116
2022-07-21T00:20:46.849Z	21.45260429	117
2022-07-21T00:20:56.693Z	21.14392471	118
2022-07-21T00:20:57.709Z	21.05081558	119
2022-07-21T00:21:01.721Z	21.22193527	116
2022-07-21T00:21:01.855Z	21.45366859	117
2022-07-21T00:21:11.685Z	21.14358711	118
2022-07-21T00:21:16.722Z	21.22333717	116
2022-07-21T00:21:16.863Z	21.45183563	117
2022-07-21T00:21:26.684Z	21.14120293	118
2022-07-21T00:21:27.720Z	21.05112648	119
2022-07-21T00:21:31.720Z	21.22016716	116
2022-07-21T00:21:31.847Z	21.45133209	117
2022-07-21T00:21:41.694Z	21.14125061	118
2022-07-21T00:21:42.713Z	21.05169678	119
2022-07-21T00:21:46.720Z	21.21899223	116
2022-07-21T00:21:46.853Z	21.4542923	117
2022-07-21T00:21:56.688Z	21.14275932	118
2022-07-21T00:21:57.710Z	21.05086517	119
2022-07-21T00:22:01.734Z	21.21940994	116
2022-07-21T00:22:01.854Z	21.45249939	117
2022-07-21T00:22:11.690Z	21.14594078	118
2022-07-21T00:22:12.716Z	21.04700089	119
2022-07-21T00:22:16.727Z	21.21929359	116
2022-07-21T00:22:16.862Z	21.45354652	117
2022-07-21T00:22:26.691Z	21.14567757	118
2022-07-21T00:22:27.729Z	21.04817009	119
2022-07-21T00:22:31.728Z	21.21723557	116
2022-07-21T00:22:31.854Z	21.45350838	117
2022-07-21T00:22:41.690Z	21.14493942	118
2022-07-21T00:22:42.709Z	21.0452137	119
2022-07-21T00:22:46.714Z	21.21998978	116
2022-07-21T00:22:46.857Z	21.45096207	117
2022-07-21T00:22:56.690Z	21.14684486	118
2022-07-21T00:22:57.711Z	21.0454998	119
2022-07-21T00:23:01.738Z	21.22271729	116
2022-07-21T00:23:01.860Z	21.44928741	117
2022-07-21T00:23:11.685Z	21.14571762	118
2022-07-21T00:23:12.714Z	21.04324532	119
2022-07-21T00:23:16.728Z	21.22375298	116
2022-07-21T00:23:16.855Z	21.45063591	117
2022-07-21T00:23:26.684Z	21.14575195	118
2022-07-21T00:23:27.716Z	21.04174042	119
2022-07-21T00:23:31.731Z	21.22290611	116
2022-07-21T00:23:31.859Z	21.45050049	117
2022-07-21T00:23:41.688Z	21.14546776	118
2022-07-21T00:23:42.712Z	21.04294777	119
2022-07-21T00:23:46.715Z	21.22114563	116
2022-07-21T00:23:46.867Z	21.44823647	117
2022-07-21T00:23:56.684Z	21.14596748	118
2022-07-21T00:23:57.711Z	21.04455757	119
2022-07-21T00:24:01.721Z	21.22053528	116
2022-07-21T00:24:01.851Z	21.45238495	117
2022-07-21T00:24:11.684Z	21.14493179	118
2022-07-21T00:24:12.724Z	21.04235458	119
2022-07-21T00:24:16.724Z	21.22043228	116
2022-07-21T00:24:16.874Z	21.4533844	117
2022-07-21T00:24:26.688Z	21.14348221	118
2022-07-21T00:24:27.709Z	21.04190445	119
2022-07-21T00:24:31.723Z	21.22149849	116
2022-07-21T00:24:31.860Z	21.45220566	117
2022-07-21T00:24:41.691Z	21.14239883	118
2022-07-21T00:24:42.721Z	21.04270554	119
2022-07-21T00:24:46.732Z	21.22200394	116
2022-07-21T00:24:46.855Z	21.45232201	117
2022-07-21T00:24:56.691Z	21.14325142	118
2022-07-21T00:24:57.740Z	21.04376221	119
2022-07-21T00:25:01.739Z	21.22154999	116
2022-07-21T00:25:01.855Z	21.44974899	117
2022-07-21T00:25:11.692Z	21.14382744	118
2022-07-21T00:25:12.713Z	21.04533768	119
2022-07-21T00:25:16.721Z	21.2201519	116
2022-07-21T00:25:16.861Z	21.44987488	117
2022-07-21T00:25:26.687Z	21.14552116	118
2022-07-21T00:25:27.709Z	21.04715157	119
2022-07-21T00:25:31.723Z	21.22036743	116
2022-07-21T00:25:31.858Z	21.4505043	117
2022-07-21T00:25:41.684Z	21.1447525	118
2022-07-21T00:25:42.711Z	21.0453949	119
2022-07-21T00:25:46.718Z	21.22086334	116
2022-07-21T00:25:46.857Z	21.45064926	117
2022-07-21T00:25:56.688Z	21.14369392	118
2022-07-21T00:25:57.712Z	21.04338264	119
2022-07-21T00:26:01.726Z	21.22027206	116
2022-07-21T00:26:01.860Z	21.45158577	117
2022-07-21T00:26:11.688Z	21.14278221	118
2022-07-21T00:26:12.711Z	21.04356003	119
2022-07-21T00:26:16.720Z	21.2208252	116
2022-07-21T00:26:16.853Z	21.45124245	117
2022-07-21T00:26:26.688Z	21.1431179	118
2022-07-21T00:26:27.713Z	21.04437447	119
2022-07-21T00:26:31.721Z	21.22203255	116
2022-07-21T00:26:31.861Z	21.4518528	117
2022-07-21T00:26:41.691Z	21.14391899	118
2022-07-21T00:26:42.713Z	21.04477882	119
2022-07-21T00:26:46.729Z	21.22246933	116
2022-07-21T00:26:46.858Z	21.45113373	117
2022-07-21T00:26:56.684Z	21.14549255	118
2022-07-21T00:26:57.721Z	21.04516029	119
2022-07-21T00:27:01.720Z	21.22086525	116
2022-07-21T00:27:01.861Z	21.45094299	117
2022-07-21T00:27:11.689Z	21.14536476	118
2022-07-21T00:27:12.711Z	21.0437088	119
2022-07-21T00:27:16.735Z	21.21972847	116
2022-07-21T00:27:16.861Z	21.45145226	117
2022-07-21T00:27:26.686Z	21.14472198	118
2022-07-21T00:27:27.715Z	21.04319	119
2022-07-21T00:27:31.733Z	21.22053909	116
2022-07-21T00:27:31.856Z	21.44935608	117
2022-07-21T00:27:41.691Z	21.14472771	118
2022-07-21T00:27:42.716Z	21.04227829	119
2022-07-21T00:27:46.715Z	21.22093582	116
2022-07-21T00:27:46.854Z	21.44799995	117
2022-07-21T00:27:56.685Z	21.14554977	118
2022-07-21T00:27:57.714Z	21.04312325	119
2022-07-21T00:28:01.734Z	21.22029877	116
2022-07-21T00:28:01.857Z	21.44787407	117
2022-07-21T00:28:11.685Z	21.14617157	118
2022-07-21T00:28:12.719Z	21.04584122	119
2022-07-21T00:28:16.721Z	21.21992683	116
2022-07-21T00:28:16.858Z	21.45022583	117
2022-07-21T00:28:26.689Z	21.14484406	118
2022-07-21T00:28:27.712Z	21.04525566	119
2022-07-21T00:28:31.726Z	21.22176552	116
2022-07-21T00:28:31.861Z	21.45081329	117
2022-07-21T00:28:41.685Z	21.14197731	118
2022-07-21T00:28:42.721Z	21.04218864	119
2022-07-21T00:28:46.716Z	21.22253036	116
2022-07-21T00:28:46.857Z	21.45185852	117
2022-07-21T00:28:56.692Z	21.14398575	118
2022-07-21T00:28:57.710Z	21.04199791	119
2022-07-21T00:29:01.724Z	21.22188377	116
2022-07-21T00:29:01.859Z	21.45161629	117
2022-07-21T00:29:11.685Z	21.14607239	118
2022-07-21T00:29:12.715Z	21.04410362	119
2022-07-21T00:29:16.721Z	21.22205734	116
2022-07-21T00:29:16.848Z	21.4531002	117
2022-07-21T00:29:26.687Z	21.14532661	118
2022-07-21T00:29:27.711Z	21.04267693	119
2022-07-21T00:29:31.733Z	21.22065735	116
2022-07-21T00:29:31.855Z	21.45245934	117
2022-07-21T00:29:41.698Z	21.14374924	118
2022-07-21T00:29:42.709Z	21.03952408	119
2022-07-21T00:29:46.716Z	21.21934319	116
2022-07-21T00:29:46.861Z	21.4499836	117
2022-07-21T00:29:56.686Z	21.14338112	118
2022-07-21T00:29:57.707Z	21.04052734	119
2022-07-21T00:30:01.743Z	21.21970558	116
2022-07-21T00:30:01.857Z	21.45053673	117
2022-07-21T00:30:11.685Z	21.14372826	118
2022-07-21T00:30:12.714Z	21.04170036	119
2022-07-21T00:30:16.721Z	21.21910286	116
2022-07-21T00:30:16.852Z	21.45269966	117
2022-07-21T00:30:26.688Z	21.14481163	118
2022-07-21T00:30:27.710Z	21.04041481	119
2022-07-21T00:30:31.735Z	21.22055244	116
2022-07-21T00:30:31.851Z	21.45444489	117
2022-07-21T00:30:41.688Z	21.14532661	118
2022-07-21T00:30:42.716Z	21.04010582	119
2022-07-21T00:30:46.719Z	21.22073746	116
2022-07-21T00:30:46.850Z	21.45347023	117
2022-07-21T00:30:56.688Z	21.14617538	118
2022-07-21T00:30:57.712Z	21.04159927	119
2022-07-21T00:31:01.721Z	21.22134399	116
2022-07-21T00:31:01.858Z	21.45347595	117
2022-07-21T00:31:11.684Z	21.14388657	118
2022-07-21T00:31:12.716Z	21.04273415	119
2022-07-21T00:31:16.724Z	21.21936035	116
2022-07-21T00:31:16.857Z	21.45487022	117
2022-07-21T00:31:26.686Z	21.14297485	118
2022-07-21T00:31:27.722Z	21.04353142	119
2022-07-21T00:31:31.722Z	21.21918869	116
2022-07-21T00:31:31.853Z	21.45969772	117
2022-07-21T00:31:41.684Z	21.14301491	118
2022-07-21T00:31:42.713Z	21.04522133	119
2022-07-21T00:31:46.715Z	21.22019386	116
2022-07-21T00:31:46.859Z	21.46542168	117
2022-07-21T00:31:56.685Z	21.14251709	118
2022-07-21T00:31:57.717Z	21.0442791	119
2022-07-21T00:32:01.730Z	21.22144127	116
2022-07-21T00:32:01.851Z	21.46674538	117
2022-07-21T00:32:11.689Z	21.14250565	118
2022-07-21T00:32:12.712Z	21.04335785	119
2022-07-21T00:32:16.724Z	21.22230911	116
2022-07-21T00:32:16.853Z	21.46705055	117
2022-07-21T00:32:26.694Z	21.14345932	118
2022-07-21T00:32:27.711Z	21.04390335	119
2022-07-21T00:32:31.733Z	21.2214241	116
2022-07-21T00:32:31.860Z	21.46619606	117
2022-07-21T00:32:41.692Z	21.14403152	118
2022-07-21T00:32:42.715Z	21.04361725	119
2022-07-21T00:32:46.721Z	21.2215023	116
2022-07-21T00:32:46.857Z	21.46380615	117
2022-07-21T00:32:56.692Z	21.14133453	118
2022-07-21T00:32:57.727Z	21.0441227	119
2022-07-21T00:33:01.731Z	21.22222519	116
2022-07-21T00:33:01.855Z	21.46104431	117
2022-07-21T00:33:11.688Z	21.14103508	118
2022-07-21T00:33:12.712Z	21.04397202	119
2022-07-21T00:33:16.722Z	21.22167206	116
2022-07-21T00:33:16.849Z	21.45968819	117
2022-07-21T00:33:26.694Z	21.14162827	118
2022-07-21T00:33:27.708Z	21.04420662	119
2022-07-21T00:33:31.727Z	21.22085762	116
2022-07-21T00:33:31.860Z	21.45897865	117
2022-07-21T00:33:41.684Z	21.1421032	118
2022-07-21T00:33:42.713Z	21.04359436	119
2022-07-21T00:33:46.715Z	21.2226162	116
2022-07-21T00:33:46.844Z	21.45919418	117
2022-07-21T00:33:56.684Z	21.14289474	118
2022-07-21T00:33:57.722Z	21.04551315	119
2022-07-21T00:34:01.724Z	21.22242928	116
2022-07-21T00:34:01.854Z	21.46006012	117
2022-07-21T00:34:11.685Z	21.14252663	118
2022-07-21T00:34:12.723Z	21.04529572	119
2022-07-21T00:34:16.723Z	21.22210693	116
2022-07-21T00:34:16.854Z	21.45999146	117
2022-07-21T00:34:26.685Z	21.14372063	118
2022-07-21T00:34:27.723Z	21.04258919	119
2022-07-21T00:34:31.720Z	21.22229576	116
2022-07-21T00:34:31.858Z	21.45916367	117
2022-07-21T00:34:41.691Z	21.14370918	118
2022-07-21T00:34:42.717Z	21.0427494	119
2022-07-21T00:34:46.725Z	21.22350883	116
2022-07-21T00:34:46.857Z	21.45890808	117
2022-07-21T00:34:56.685Z	21.14168739	118
2022-07-21T00:34:57.711Z	21.04302979	119
2022-07-21T00:35:01.731Z	21.22529411	116
2022-07-21T00:35:01.855Z	21.45931816	117
2022-07-21T00:35:11.689Z	21.14133072	118
2022-07-21T00:35:12.711Z	21.04393768	119
2022-07-21T00:35:16.724Z	21.22367096	116
2022-07-21T00:35:16.862Z	21.46022224	117
2022-07-21T00:35:26.684Z	21.14274025	118
2022-07-21T00:35:27.725Z	21.04510498	119
2022-07-21T00:35:31.720Z	21.22279739	116
2022-07-21T00:35:31.858Z	21.45841599	117
2022-07-21T00:35:41.689Z	21.14365959	118
2022-07-21T00:35:42.735Z	21.04432869	119
2022-07-21T00:35:46.716Z	21.22304726	116
2022-07-21T00:35:46.854Z	21.45880127	117
2022-07-21T00:35:56.685Z	21.14321327	118
2022-07-21T00:35:57.728Z	21.04363823	119
2022-07-21T00:36:01.731Z	21.22065926	116
2022-07-21T00:36:01.885Z	21.45910645	117
2022-07-21T00:36:11.684Z	21.14232635	118
2022-07-21T00:36:12.710Z	21.04481506	119
2022-07-21T00:36:16.736Z	21.22058296	116
2022-07-21T00:36:16.863Z	21.4571476	117
2022-07-21T00:36:26.690Z	21.14228058	118
2022-07-21T00:36:27.711Z	21.04468346	119
2022-07-21T00:36:31.727Z	21.22223663	116
2022-07-21T00:36:31.853Z	21.45620537	117
2022-07-21T00:36:41.688Z	21.14350128	118
2022-07-21T00:36:42.713Z	21.04245758	119
2022-07-21T00:36:46.715Z	21.21922493	116
2022-07-21T00:36:46.854Z	21.45717812	117
2022-07-21T00:36:56.685Z	21.14476585	118
2022-07-21T00:36:57.714Z	21.04282379	119
2022-07-21T00:37:01.726Z	21.22093964	116
2022-07-21T00:37:01.861Z	21.45694733	117
2022-07-21T00:37:11.688Z	21.14674568	118
2022-07-21T00:37:12.723Z	21.04227638	119
2022-07-21T00:37:16.723Z	21.2240448	116
2022-07-21T00:37:16.855Z	21.45696259	117
2022-07-21T00:37:26.685Z	21.14680099	118
2022-07-21T00:37:27.711Z	21.04246902	119
2022-07-21T00:37:31.720Z	21.22270584	116
2022-07-21T00:37:31.854Z	21.45790482	117
2022-07-21T00:37:41.685Z	21.14652443	118
2022-07-21T00:37:42.724Z	21.04457283	119
2022-07-21T00:37:46.715Z	21.22360802	116
2022-07-21T00:37:46.860Z	21.45764542	117
2022-07-21T00:37:56.685Z	21.1463089	118
2022-07-21T00:37:57.722Z	21.04495811	119
2022-07-21T00:38:01.727Z	21.22551537	116
2022-07-21T00:38:01.868Z	21.45714951	117
2022-07-21T00:38:11.684Z	21.14615822	118
2022-07-21T00:38:12.717Z	21.04549217	119
2022-07-21T00:38:16.725Z	21.22567368	116
2022-07-21T00:38:16.861Z	21.45781898	117
2022-07-21T00:38:26.696Z	21.14560699	118
2022-07-21T00:38:27.714Z	21.04465294	119
2022-07-21T00:38:31.721Z	21.22251701	116
2022-07-21T00:38:31.855Z	21.45748901	117
2022-07-21T00:38:41.698Z	21.14543724	118
2022-07-21T00:38:42.712Z	21.04548454	119
2022-07-21T00:38:46.716Z	21.22093391	116
2022-07-21T00:38:46.853Z	21.45788002	117
2022-07-21T00:38:56.689Z	21.14320946	118
2022-07-21T00:38:57.718Z	21.04451942	119
2022-07-21T00:39:01.735Z	21.21852684	116
2022-07-21T00:39:01.855Z	21.45646286	117
2022-07-21T00:39:11.694Z	21.14443588	118
2022-07-21T00:39:12.721Z	21.0441246	119
2022-07-21T00:39:16.719Z	21.21800613	116
2022-07-21T00:39:16.848Z	21.45597839	117
2022-07-21T00:39:26.684Z	21.14418221	118
2022-07-21T00:39:27.725Z	21.04454613	119
2022-07-21T00:39:31.731Z	21.21845436	116
2022-07-21T00:39:31.852Z	21.4575367	117
2022-07-21T00:39:41.689Z	21.14575005	118
2022-07-21T00:39:42.712Z	21.04543877	119
2022-07-21T00:39:46.721Z	21.21982193	116
2022-07-21T00:39:46.851Z	21.4597683	117
2022-07-21T00:39:56.685Z	21.1427784	118
2022-07-21T00:39:57.715Z	21.04728127	119
2022-07-21T00:40:01.734Z	21.2209568	116
2022-07-21T00:40:01.852Z	21.45812035	117
2022-07-21T00:40:11.685Z	21.14376068	118
2022-07-21T00:40:12.722Z	21.04694176	119
2022-07-21T00:40:16.736Z	21.221035	116
2022-07-21T00:40:16.849Z	21.45687103	117
2022-07-21T00:40:26.692Z	21.14493179	118
2022-07-21T00:40:27.711Z	21.04472923	119
2022-07-21T00:40:31.728Z	21.22389984	116
2022-07-21T00:40:31.854Z	21.4572525	117
2022-07-21T00:40:41.686Z	21.14435577	118
2022-07-21T00:40:42.714Z	21.04694176	119
2022-07-21T00:40:46.722Z	21.22345352	116
2022-07-21T00:40:46.850Z	21.45738983	117
2022-07-21T00:40:56.691Z	21.1451416	118
2022-07-21T00:40:57.713Z	21.04594994	119
2022-07-21T00:41:01.728Z	21.22161484	116
2022-07-21T00:41:01.864Z	21.45832443	117
2022-07-21T00:41:11.684Z	21.14428139	118
2022-07-21T00:41:12.716Z	21.04405785	119
2022-07-21T00:41:16.721Z	21.22085381	116
2022-07-21T00:41:16.855Z	21.45659065	117
2022-07-21T00:41:26.685Z	21.14362526	118
2022-07-21T00:41:27.714Z	21.04463768	119
2022-07-21T00:41:31.745Z	21.21905327	116
2022-07-21T00:41:31.853Z	21.45652199	117
2022-07-21T00:41:41.689Z	21.14618874	118
2022-07-21T00:41:42.712Z	21.04623413	119
2022-07-21T00:41:46.733Z	21.21981621	116
2022-07-21T00:41:46.869Z	21.45696259	117
2022-07-21T00:41:56.685Z	21.14480782	118
2022-07-21T00:41:57.723Z	21.04860497	119
2022-07-21T00:42:01.726Z	21.22010231	116
2022-07-21T00:42:01.857Z	21.45688438	117
2022-07-21T00:42:11.685Z	21.14384842	118
2022-07-21T00:42:12.714Z	21.04896736	119
2022-07-21T00:42:16.720Z	21.22099495	116
2022-07-21T00:42:16.858Z	21.45555878	117
2022-07-21T00:42:26.684Z	21.14071083	118
2022-07-21T00:42:27.710Z	21.0473671	119
2022-07-21T00:42:31.721Z	21.21996307	116
2022-07-21T00:42:31.858Z	21.45650101	117
2022-07-21T00:42:41.688Z	21.14108467	118
2022-07-21T00:42:42.724Z	21.04620361	119
2022-07-21T00:42:46.720Z	21.2192688	116
2022-07-21T00:42:46.848Z	21.45820427	117
2022-07-21T00:42:56.690Z	21.14103317	118
2022-07-21T00:42:57.715Z	21.04545593	119
2022-07-21T00:43:01.722Z	21.22039604	116
2022-07-21T00:43:01.866Z	21.46037483	117
2022-07-21T00:43:11.684Z	21.14153862	118
2022-07-21T00:43:12.723Z	21.04495621	119
2022-07-21T00:43:16.734Z	21.22199631	116
2022-07-21T00:43:16.873Z	21.45919037	117
2022-07-21T00:43:26.697Z	21.14164352	118
2022-07-21T00:43:27.723Z	21.04579353	119
2022-07-21T00:43:31.723Z	21.22184944	116
2022-07-21T00:43:31.862Z	21.45841599	117
2022-07-21T00:43:41.688Z	21.141819	118
2022-07-21T00:43:42.710Z	21.04563141	119
2022-07-21T00:43:46.715Z	21.2212925	116
2022-07-21T00:43:46.864Z	21.45996284	117
2022-07-21T00:43:56.684Z	21.14265633	118
2022-07-21T00:43:57.720Z	21.04394531	119
2022-07-21T00:44:01.720Z	21.2210865	116
2022-07-21T00:44:01.856Z	21.4633503	117
2022-07-21T00:44:11.690Z	21.14260483	118
2022-07-21T00:44:12.716Z	21.04204369	119
2022-07-21T00:44:16.723Z	21.21968651	116
2022-07-21T00:44:16.855Z	21.46221733	117
2022-07-21T00:44:26.685Z	21.14216614	118
2022-07-21T00:44:27.714Z	21.04102135	119
2022-07-21T00:44:31.734Z	21.22042084	116
2022-07-21T00:44:31.858Z	21.4559803	117
2022-07-21T00:44:41.688Z	21.14099884	118
2022-07-21T00:44:42.710Z	21.04241943	119
2022-07-21T00:44:46.718Z	21.22186661	116
2022-07-21T00:44:46.852Z	21.45270348	117
2022-07-21T00:44:56.684Z	21.14129066	118
2022-07-21T00:44:57.714Z	21.0430851	119
2022-07-21T00:45:01.739Z	21.22074127	116
2022-07-21T00:45:01.857Z	21.45230865	117
2022-07-21T00:45:11.684Z	21.14151382	118
2022-07-21T00:45:12.720Z	21.04388618	119
2022-07-21T00:45:16.731Z	21.22040367	116
2022-07-21T00:45:16.857Z	21.4521637	117
2022-07-21T00:45:26.692Z	21.14348984	118
2022-07-21T00:45:27.713Z	21.04452133	119
2022-07-21T00:45:31.720Z	21.21828461	116
2022-07-21T00:45:31.857Z	21.45406342	117
2022-07-21T00:45:41.688Z	21.14172745	118
2022-07-21T00:45:42.711Z	21.04204178	119
2022-07-21T00:45:46.716Z	21.21640015	116
2022-07-21T00:45:46.862Z	21.45193672	117
2022-07-21T00:45:56.687Z	21.14216042	118
2022-07-21T00:45:57.715Z	21.0404377	119
2022-07-21T00:46:01.732Z	21.21992683	116
2022-07-21T00:46:01.855Z	21.45258141	117
2022-07-21T00:46:11.685Z	21.14078331	118
2022-07-21T00:46:12.711Z	21.04214096	119
2022-07-21T00:46:16.735Z	21.21923065	116
2022-07-21T00:46:16.851Z	21.45418358	117
2022-07-21T00:46:26.685Z	21.14073753	118
2022-07-21T00:46:27.713Z	21.04295731	119
2022-07-21T00:46:31.735Z	21.21831512	116
2022-07-21T00:46:31.860Z	21.45541573	117
2022-07-21T00:46:41.688Z	21.14149857	118
2022-07-21T00:46:42.718Z	21.04411316	119
2022-07-21T00:46:46.715Z	21.21820831	116
2022-07-21T00:46:46.847Z	21.45554161	117
2022-07-21T00:46:56.684Z	21.14138222	118
2022-07-21T00:46:57.727Z	21.04336166	119
2022-07-21T00:47:01.723Z	21.21855927	116
2022-07-21T00:47:01.855Z	21.45413589	117
2022-07-21T00:47:11.691Z	21.14218521	118
2022-07-21T00:47:12.710Z	21.0423317	119
2022-07-21T00:47:16.720Z	21.21820641	116
2022-07-21T00:47:16.853Z	21.45271111	117
2022-07-21T00:47:26.684Z	21.1438961	118
2022-07-21T00:47:27.710Z	21.04076958	119
2022-07-21T00:47:31.722Z	21.21772766	116
2022-07-21T00:47:31.856Z	21.45663071	117
2022-07-21T00:47:41.684Z	21.14442825	118
2022-07-21T00:47:42.722Z	21.04043007	119
2022-07-21T00:47:46.718Z	21.21865082	116
2022-07-21T00:47:46.859Z	21.4570713	117
2022-07-21T00:47:56.685Z	21.14401817	118
2022-07-21T00:47:57.725Z	21.04043198	119
2022-07-21T00:48:01.724Z	21.21867943	116
2022-07-21T00:48:01.855Z	21.45414925	117
2022-07-21T00:48:11.684Z	21.14315987	118
2022-07-21T00:48:12.720Z	21.0417347	119
2022-07-21T00:48:16.720Z	21.21852684	116
2022-07-21T00:48:16.858Z	21.45287704	117
2022-07-21T00:48:26.685Z	21.14183807	118
2022-07-21T00:48:27.725Z	21.04222107	119
2022-07-21T00:48:31.722Z	21.21689034	116
2022-07-21T00:48:31.861Z	21.45478058	117
2022-07-21T00:48:41.684Z	21.14196396	118
2022-07-21T00:48:42.714Z	21.04094315	119
2022-07-21T00:48:46.718Z	21.21795273	116
2022-07-21T00:48:46.857Z	21.45425987	117
2022-07-21T00:48:56.687Z	21.1416111	118
2022-07-21T00:48:57.711Z	21.04039001	119
2022-07-21T00:49:01.733Z	21.21636963	116
2022-07-21T00:49:01.855Z	21.45308685	117
2022-07-21T00:49:11.685Z	21.14172173	118
2022-07-21T00:49:12.715Z	21.04003334	119
2022-07-21T00:49:16.736Z	21.21694565	116
2022-07-21T00:49:16.859Z	21.45294571	117
2022-07-21T00:49:26.690Z	21.14259148	118
2022-07-21T00:49:27.707Z	21.03899384	119
2022-07-21T00:49:31.720Z	21.21744156	116
2022-07-21T00:49:31.860Z	21.45278358	117
2022-07-21T00:49:41.690Z	21.14343643	118
2022-07-21T00:49:42.711Z	21.04079056	119
2022-07-21T00:49:46.715Z	21.21692657	116
2022-07-21T00:49:46.860Z	21.45285797	117
2022-07-21T00:49:56.688Z	21.14112473	118
2022-07-21T00:49:57.710Z	21.0431366	119
2022-07-21T00:50:01.735Z	21.21782875	116
2022-07-21T00:50:01.858Z	21.45241547	117
2022-07-21T00:50:11.692Z	21.14130402	118
2022-07-21T00:50:12.713Z	21.04176331	119
2022-07-21T00:50:16.721Z	21.2183094	116
2022-07-21T00:50:16.864Z	21.45298767	117
2022-07-21T00:50:26.699Z	21.14079094	118
2022-07-21T00:50:27.711Z	21.03802299	119
2022-07-21T00:50:31.720Z	21.2181282	116
2022-07-21T00:50:31.864Z	21.45213699	117
2022-07-21T00:50:41.688Z	21.13993073	118
2022-07-21T00:50:42.719Z	21.0357151	119
2022-07-21T00:50:46.722Z	21.21991539	116
2022-07-21T00:50:46.856Z	21.45200348	117
2022-07-21T00:50:56.702Z	21.13913727	118
2022-07-21T00:50:57.715Z	21.03766632	119
2022-07-21T00:51:01.720Z	21.21951866	116
2022-07-21T00:51:01.856Z	21.45155144	117
2022-07-21T00:51:11.685Z	21.14091492	118
2022-07-21T00:51:12.723Z	21.0390377	119
2022-07-21T00:51:16.727Z	21.21813583	116
2022-07-21T00:51:16.857Z	21.45402908	117
2022-07-21T00:51:26.697Z	21.14237595	118
2022-07-21T00:51:27.720Z	21.03968239	119
2022-07-21T00:51:31.721Z	21.21637726	116
2022-07-21T00:51:31.856Z	21.45678711	117
2022-07-21T00:51:41.690Z	21.14206886	118
2022-07-21T00:51:42.715Z	21.03983307	119
2022-07-21T00:51:46.715Z	21.21713638	116
2022-07-21T00:51:46.851Z	21.45501709	117
2022-07-21T00:51:56.693Z	21.14143181	118
2022-07-21T00:51:57.709Z	21.04081345	119
2022-07-21T00:52:01.726Z	21.21880341	116
2022-07-21T00:52:01.861Z	21.45166397	117
2022-07-21T00:52:11.687Z	21.14031982	118
2022-07-21T00:52:12.722Z	21.04175568	119
2022-07-21T00:52:16.740Z	21.22015572	116
2022-07-21T00:52:16.868Z	21.4517498	117
2022-07-21T00:52:26.693Z	21.14062691	118
2022-07-21T00:52:27.707Z	21.0417881	119
2022-07-21T00:52:31.744Z	21.22018051	116
2022-07-21T00:52:31.867Z	21.45158768	117
2022-07-21T00:52:41.684Z	21.14160919	118
2022-07-21T00:52:42.721Z	21.04001427	119
2022-07-21T00:52:46.716Z	21.21900177	116
2022-07-21T00:52:46.853Z	21.45325851	117
2022-07-21T00:52:56.689Z	21.14345551	118
2022-07-21T00:53:01.727Z	21.21770477	116
2022-07-21T00:53:01.852Z	21.45373726	117
2022-07-21T00:53:11.689Z	21.14077187	118
2022-07-21T00:53:12.714Z	21.04071808	119
2022-07-21T00:53:16.721Z	21.2206707	116
2022-07-21T00:53:16.861Z	21.4510994	117
2022-07-21T00:53:26.692Z	21.14075089	118
2022-07-21T00:53:27.711Z	21.04079819	119
2022-07-21T00:53:31.720Z	21.21993828	116
2022-07-21T00:53:31.859Z	21.44943237	117
2022-07-21T00:53:41.688Z	21.14123917	118
2022-07-21T00:53:42.715Z	21.04063225	119
2022-07-21T00:53:46.715Z	21.21920395	116
2022-07-21T00:53:46.857Z	21.45049858	117
2022-07-21T00:53:56.688Z	21.14204025	118
2022-07-21T00:53:57.722Z	21.04250908	119
2022-07-21T00:54:01.723Z	21.21933174	116
2022-07-21T00:54:01.854Z	21.4518261	117
2022-07-21T00:54:11.684Z	21.14106369	118
2022-07-21T00:54:12.722Z	21.04394341	119
2022-07-21T00:54:16.730Z	21.21858215	116
2022-07-21T00:54:16.857Z	21.44918251	117
2022-07-21T00:54:26.685Z	21.14175797	118
2022-07-21T00:54:27.727Z	21.04379463	119
2022-07-21T00:54:31.724Z	21.21882629	116
2022-07-21T00:54:31.858Z	21.45110703	117
2022-07-21T00:54:41.692Z	21.14255714	118
2022-07-21T00:54:42.713Z	21.04564476	119
2022-07-21T00:54:46.717Z	21.21803665	116
2022-07-21T00:54:46.848Z	21.45370674	117
2022-07-21T00:54:56.686Z	21.14259529	118
2022-07-21T00:54:57.724Z	21.04755592	119
2022-07-21T00:55:01.728Z	21.218647	116
2022-07-21T00:55:01.860Z	21.45362091	117
2022-07-21T00:55:11.689Z	21.14333725	118
2022-07-21T00:55:12.714Z	21.04719353	119
2022-07-21T00:55:16.729Z	21.21808624	116
2022-07-21T00:55:16.858Z	21.45351601	117
2022-07-21T00:55:26.689Z	21.14202309	118
2022-07-21T00:55:27.713Z	21.047472	119
2022-07-21T00:55:31.721Z	21.21970177	116
2022-07-21T00:55:31.896Z	21.4523468	117
2022-07-21T00:55:41.693Z	21.14048004	118
2022-07-21T00:55:42.708Z	21.04870415	119
2022-07-21T00:55:46.718Z	21.22133636	116
2022-07-21T00:55:46.854Z	21.45294952	117
2022-07-21T00:55:56.688Z	21.14091492	118
2022-07-21T00:55:57.713Z	21.04324341	119
2022-07-21T00:56:01.727Z	21.22084236	116
2022-07-21T00:56:01.866Z	21.45352364	117
2022-07-21T00:56:11.684Z	21.14214516	118
2022-07-21T00:56:12.710Z	21.04105568	119
2022-07-21T00:56:16.722Z	21.22095299	116
2022-07-21T00:56:16.862Z	21.45086479	117
2022-07-21T00:56:26.688Z	21.14151192	118
2022-07-21T00:56:27.716Z	21.04230118	119
2022-07-21T00:56:31.720Z	21.21826553	116
2022-07-21T00:56:31.853Z	21.45140266	117
2022-07-21T00:56:41.688Z	21.14132881	118
2022-07-21T00:56:42.710Z	21.04678726	119
2022-07-21T00:56:46.717Z	21.21946335	116
2022-07-21T00:56:46.853Z	21.45138741	117
2022-07-21T00:56:56.688Z	21.14040565	118
2022-07-21T00:56:57.719Z	21.04718208	119
2022-07-21T00:57:01.735Z	21.2206955	116
2022-07-21T00:57:01.860Z	21.45249939	117
2022-07-21T00:57:11.692Z	21.14194107	118
2022-07-21T00:57:12.714Z	21.04435158	119
2022-07-21T00:57:16.725Z	21.22040367	116
2022-07-21T00:57:16.856Z	21.45404053	117
2022-07-21T00:57:26.685Z	21.14352608	118
2022-07-21T00:57:27.708Z	21.04385185	119
2022-07-21T00:57:31.721Z	21.21734047	116
2022-07-21T00:57:31.869Z	21.45429802	117
2022-07-21T00:57:41.685Z	21.14237022	118
2022-07-21T00:57:42.717Z	21.0464859	119
2022-07-21T00:57:46.721Z	21.21907997	116
2022-07-21T00:57:46.855Z	21.45195961	117
2022-07-21T00:57:56.689Z	21.14082718	118
2022-07-21T00:57:57.711Z	21.04425049	119
2022-07-21T00:58:01.734Z	21.21887398	116
2022-07-21T00:58:01.858Z	21.45291138	117
2022-07-21T00:58:11.685Z	21.14024162	118
2022-07-21T00:58:12.722Z	21.04273033	119
2022-07-21T00:58:16.723Z	21.21931648	116
2022-07-21T00:58:16.852Z	21.45433235	117
2022-07-21T00:58:26.688Z	21.14029503	118
2022-07-21T00:58:27.709Z	21.04309845	119
2022-07-21T00:58:31.726Z	21.22115135	116
2022-07-21T00:58:31.852Z	21.45370865	117
2022-07-21T00:58:41.686Z	21.14009285	118
2022-07-21T00:58:42.724Z	21.0442009	119
2022-07-21T00:58:46.716Z	21.21979713	116
2022-07-21T00:58:46.861Z	21.4527874	117
2022-07-21T00:58:56.687Z	21.14114952	118
2022-07-21T00:58:57.710Z	21.04481888	119
2022-07-21T00:59:01.737Z	21.21978569	116
2022-07-21T00:59:01.860Z	21.45556068	117
2022-07-21T00:59:11.687Z	21.14079666	118
2022-07-21T00:59:12.708Z	21.04534149	119
2022-07-21T00:59:16.721Z	21.21883774	116
2022-07-21T00:59:16.853Z	21.45500755	117
2022-07-21T00:59:26.689Z	21.14087105	118
2022-07-21T00:59:27.710Z	21.04540825	119
2022-07-21T00:59:31.727Z	21.21750832	116
2022-07-21T00:59:31.858Z	21.45249176	117
2022-07-21T00:59:41.683Z	21.14200783	118
2022-07-21T00:59:42.729Z	21.04350662	119
2022-07-21T00:59:46.719Z	21.21892166	116
2022-07-21T00:59:46.850Z	21.45142174	117
2022-07-21T00:59:56.688Z	21.14367294	118
2022-07-21T00:59:57.710Z	21.04327011	119
2022-07-21T01:00:01.731Z	21.2206974	116
2022-07-21T01:00:01.853Z	21.45419121	117
2022-07-21T01:00:11.684Z	21.14536667	118
2022-07-21T01:00:12.710Z	21.04327393	119
2022-07-21T01:00:16.730Z	21.22126198	116
2022-07-21T01:00:16.848Z	21.45464516	117
2022-07-21T01:00:26.689Z	21.14558601	118
2022-07-21T01:00:27.722Z	21.04362488	119
2022-07-21T01:00:31.726Z	21.22168159	116
2022-07-21T01:00:31.856Z	21.4538765	117
2022-07-21T01:00:41.688Z	21.14498711	118
2022-07-21T01:00:42.721Z	21.04283333	119
2022-07-21T01:00:46.715Z	21.22151756	116
2022-07-21T01:00:46.855Z	21.45362854	117
2022-07-21T01:00:56.690Z	21.14376068	118
2022-07-21T01:00:57.711Z	21.04272652	119
2022-07-21T01:01:01.721Z	21.22072601	116
2022-07-21T01:01:01.848Z	21.45372772	117
2022-07-21T01:01:11.683Z	21.14299774	118
2022-07-21T01:01:12.725Z	21.04199219	119
2022-07-21T01:01:16.730Z	21.2185936	116
2022-07-21T01:01:16.861Z	21.45490837	117
2022-07-21T01:01:26.685Z	21.14456749	118
2022-07-21T01:01:27.721Z	21.04426193	119
2022-07-21T01:01:31.729Z	21.21868324	116
2022-07-21T01:01:31.867Z	21.45453072	117
2022-07-21T01:01:41.690Z	21.14456367	118
2022-07-21T01:01:42.722Z	21.0451889	119
2022-07-21T01:01:46.718Z	21.21858788	116
2022-07-21T01:01:46.850Z	21.45534897	117
2022-07-21T01:01:56.692Z	21.14362335	118
2022-07-21T01:01:57.710Z	21.04488564	119
2022-07-21T01:02:01.734Z	21.220047	116
2022-07-21T01:02:01.857Z	21.45645905	117
2022-07-21T01:02:11.685Z	21.14262581	118
2022-07-21T01:02:12.720Z	21.04325867	119
2022-07-21T01:02:16.721Z	21.21957397	116
2022-07-21T01:02:16.851Z	21.45414734	117
2022-07-21T01:02:26.688Z	21.1419487	118
2022-07-21T01:02:27.721Z	21.0414257	119
2022-07-21T01:02:31.730Z	21.21924782	116
2022-07-21T01:02:31.858Z	21.45391273	117
2022-07-21T01:02:41.690Z	21.1413002	118
2022-07-21T01:02:42.715Z	21.04061127	119
2022-07-21T01:02:46.719Z	21.22076607	116
2022-07-21T01:02:46.862Z	21.45577049	117
2022-07-21T01:02:56.687Z	21.14357376	118
2022-07-21T01:02:57.722Z	21.04234695	119
2022-07-21T01:03:01.732Z	21.22127533	116
2022-07-21T01:03:01.858Z	21.45544815	117
2022-07-21T01:03:11.697Z	21.1427803	118
2022-07-21T01:03:12.713Z	21.04129982	119
2022-07-21T01:03:16.728Z	21.22084618	116
2022-07-21T01:03:16.867Z	21.45616341	117
2022-07-21T01:03:26.689Z	21.14270592	118
2022-07-21T01:03:27.708Z	21.04206276	119
2022-07-21T01:03:31.733Z	21.22060776	116
2022-07-21T01:03:31.859Z	21.45354843	117
2022-07-21T01:03:41.694Z	21.14394569	118
2022-07-21T01:03:42.710Z	21.04398727	119
2022-07-21T01:03:46.726Z	21.22089767	116
2022-07-21T01:03:46.854Z	21.45226288	117
2022-07-21T01:03:56.685Z	21.14317131	118
2022-07-21T01:03:57.711Z	21.04422951	119
2022-07-21T01:04:01.726Z	21.22066307	116
2022-07-21T01:04:01.876Z	21.45222664	117
2022-07-21T01:04:11.691Z	21.13978577	118
2022-07-21T01:04:12.714Z	21.04128075	119
2022-07-21T01:04:16.723Z	21.22063065	116
2022-07-21T01:04:16.871Z	21.45315742	117
2022-07-21T01:04:26.688Z	21.13855934	118
2022-07-21T01:04:27.712Z	21.03847122	119
2022-07-21T01:04:31.722Z	21.22091866	116
2022-07-21T01:04:31.852Z	21.45597458	117
2022-07-21T01:04:41.685Z	21.14138222	118
2022-07-21T01:04:42.715Z	21.04229355	119
2022-07-21T01:04:46.715Z	21.22081757	116
2022-07-21T01:04:46.852Z	21.45664406	117
2022-07-21T01:04:56.684Z	21.14398003	118
2022-07-21T01:04:57.714Z	21.04419899	119
2022-07-21T01:05:01.722Z	21.22060204	116
2022-07-21T01:05:01.881Z	21.45572472	117
2022-07-21T01:05:11.686Z	21.14196396	118
2022-07-21T01:05:12.720Z	21.04400444	119
2022-07-21T01:05:16.721Z	21.22075462	116
2022-07-21T01:05:16.896Z	21.45145798	117
2022-07-21T01:05:26.686Z	21.14181519	118
2022-07-21T01:05:27.716Z	21.04452896	119
2022-07-21T01:05:31.722Z	21.22205734	116
2022-07-21T01:05:31.854Z	21.45125198	117
2022-07-21T01:05:41.689Z	21.1415596	118
2022-07-21T01:05:42.715Z	21.04522324	119
2022-07-21T01:05:46.716Z	21.22059441	116
2022-07-21T01:05:46.862Z	21.4527626	117
2022-07-21T01:05:56.694Z	21.14358521	118
2022-07-21T01:05:57.714Z	21.04542923	119
2022-07-21T01:06:01.737Z	21.2195549	116
2022-07-21T01:06:01.871Z	21.45434761	117
2022-07-21T01:06:11.685Z	21.14369583	118
2022-07-21T01:06:12.716Z	21.04616165	119
2022-07-21T01:06:16.729Z	21.21798134	116
2022-07-21T01:06:16.862Z	21.4529953	117
2022-07-21T01:06:26.688Z	21.14348412	118
2022-07-21T01:06:27.702Z	21.04403687	119
2022-07-21T01:06:31.723Z	21.2177124	116
2022-07-21T01:06:31.853Z	21.45314026	117
2022-07-21T01:06:41.688Z	21.14378357	118
2022-07-21T01:06:42.710Z	21.04293251	119
2022-07-21T01:06:46.717Z	21.21784973	116
2022-07-21T01:06:46.844Z	21.45496941	117
2022-07-21T01:06:56.688Z	21.14070511	118
2022-07-21T01:06:57.707Z	21.04553223	119
2022-07-21T01:07:01.732Z	21.21856308	116
2022-07-21T01:07:01.854Z	21.45522499	117
2022-07-21T01:07:11.685Z	21.1399231	118
2022-07-21T01:07:12.732Z	21.04420471	119
2022-07-21T01:07:16.732Z	21.21919823	116
2022-07-21T01:07:16.857Z	21.4546299	117
2022-07-21T01:07:26.689Z	21.14186287	118
2022-07-21T01:07:27.699Z	21.04007149	119
2022-07-21T01:07:31.720Z	21.21906662	116
2022-07-21T01:07:31.854Z	21.45429611	117
2022-07-21T01:07:41.685Z	21.14324951	118
2022-07-21T01:07:42.711Z	21.04111671	119
2022-07-21T01:07:46.718Z	21.21978188	116
2022-07-21T01:07:46.855Z	21.45375061	117
2022-07-21T01:07:56.689Z	21.14178467	118
2022-07-21T01:07:57.712Z	21.04475212	119
2022-07-21T01:08:01.733Z	21.22057724	116
2022-07-21T01:08:01.859Z	21.45362282	117
2022-07-21T01:08:11.685Z	21.14209175	118
2022-07-21T01:08:12.721Z	21.04467773	119
2022-07-21T01:08:16.730Z	21.22020721	116
2022-07-21T01:08:16.861Z	21.45138359	117
2022-07-21T01:08:26.688Z	21.14237785	118
2022-07-21T01:08:27.709Z	21.04472351	119
2022-07-21T01:08:31.720Z	21.21841812	116
2022-07-21T01:08:31.853Z	21.44984627	117
2022-07-21T01:08:41.685Z	21.14161301	118
2022-07-21T01:08:42.718Z	21.04514503	119
2022-07-21T01:08:46.716Z	21.21832085	116
2022-07-21T01:08:46.859Z	21.45033073	117
2022-07-21T01:08:56.688Z	21.14116478	118
2022-07-21T01:08:57.713Z	21.04338646	119
2022-07-21T01:09:01.720Z	21.21809578	116
2022-07-21T01:09:01.862Z	21.4505043	117
2022-07-21T01:09:11.684Z	21.14203262	118
2022-07-21T01:09:12.728Z	21.04318619	119
2022-07-21T01:09:16.722Z	21.2179451	116
2022-07-21T01:09:16.867Z	21.45430946	117
2022-07-21T01:09:26.684Z	21.14302254	118
2022-07-21T01:09:27.719Z	21.04211044	119
2022-07-21T01:09:31.738Z	21.21912766	116
2022-07-21T01:09:31.858Z	21.45457649	117
2022-07-21T01:09:41.684Z	21.14193344	118
2022-07-21T01:09:42.720Z	21.04187393	119
2022-07-21T01:09:46.715Z	21.216959	116
2022-07-21T01:09:46.856Z	21.45297813	117
2022-07-21T01:09:56.689Z	21.14165115	118
2022-07-21T01:09:57.711Z	21.04152298	119
2022-07-21T01:10:01.741Z	21.21707344	116
2022-07-21T01:10:01.854Z	21.45312119	117
2022-07-21T01:10:11.691Z	21.14032745	118
2022-07-21T01:10:12.713Z	21.04114532	119
2022-07-21T01:10:16.720Z	21.21735382	116
2022-07-21T01:10:16.858Z	21.45343018	117
2022-07-21T01:10:26.690Z	21.14118195	118
2022-07-21T01:10:27.711Z	21.04203415	119
2022-07-21T01:10:31.720Z	21.21850014	116
2022-07-21T01:10:31.851Z	21.45380402	117
2022-07-21T01:10:41.688Z	21.14128876	118
2022-07-21T01:10:42.710Z	21.04334259	119
2022-07-21T01:10:46.715Z	21.22007179	116
2022-07-21T01:10:46.855Z	21.45157814	117
2022-07-21T01:10:56.693Z	21.14010811	118
2022-07-21T01:10:57.711Z	21.04558563	119
2022-07-21T01:11:01.733Z	21.21993065	116
2022-07-21T01:11:01.861Z	21.4519043	117
2022-07-21T01:11:11.684Z	21.14097214	118
2022-07-21T01:11:12.711Z	21.04405785	119
2022-07-21T01:11:16.731Z	21.22001076	116
2022-07-21T01:11:16.857Z	21.4513092	117
2022-07-21T01:11:26.685Z	21.14323616	118
2022-07-21T01:11:27.714Z	21.04228973	119
2022-07-21T01:11:31.723Z	21.21945	116
2022-07-21T01:11:31.855Z	21.44975662	117
2022-07-21T01:11:41.691Z	21.14076424	118
2022-07-21T01:11:42.721Z	21.04360008	119
2022-07-21T01:11:46.716Z	21.21988106	116
2022-07-21T01:11:46.854Z	21.45099831	117
2022-07-21T01:11:56.689Z	21.14065742	118
2022-07-21T01:11:57.714Z	21.04365158	119
2022-07-21T01:12:01.736Z	21.21991158	116
2022-07-21T01:12:01.863Z	21.45256424	117
2022-07-21T01:12:11.687Z	21.14356613	118
2022-07-21T01:12:12.710Z	21.04319954	119
2022-07-21T01:12:16.724Z	21.2176075	116
2022-07-21T01:12:16.867Z	21.45409966	117
2022-07-21T01:12:26.691Z	21.14456177	118
2022-07-21T01:12:27.709Z	21.04242516	119
2022-07-21T01:12:31.726Z	21.21677589	116
2022-07-21T01:12:31.859Z	21.45352173	117
2022-07-21T01:12:41.684Z	21.14290237	118
2022-07-21T01:12:42.723Z	21.04239464	119
2022-07-21T01:12:46.715Z	21.21652412	116
2022-07-21T01:12:46.861Z	21.45279503	117
2022-07-21T01:12:56.688Z	21.14065361	118
2022-07-21T01:12:57.709Z	21.04213524	119
2022-07-21T01:13:01.732Z	21.21718216	116
2022-07-21T01:13:01.861Z	21.45144272	117
2022-07-21T01:13:11.684Z	21.14121246	118
2022-07-21T01:13:12.712Z	21.04126549	119
2022-07-21T01:13:16.721Z	21.21786308	116
2022-07-21T01:13:16.853Z	21.45179558	117
2022-07-21T01:13:26.688Z	21.14122963	118
2022-07-21T01:13:27.723Z	21.0437851	119
2022-07-21T01:13:31.722Z	21.21692657	116
2022-07-21T01:13:31.861Z	21.45329666	117
2022-07-21T01:13:41.692Z	21.14352608	118
2022-07-21T01:13:42.714Z	21.04460526	119
2022-07-21T01:13:46.721Z	21.21792984	116
2022-07-21T01:13:46.850Z	21.45477867	117
2022-07-21T01:13:56.692Z	21.14380455	118
2022-07-21T01:13:57.704Z	21.04034424	119
2022-07-21T01:14:01.725Z	21.22018433	116
2022-07-21T01:14:01.856Z	21.45253181	117
2022-07-21T01:14:11.684Z	21.14200783	118
2022-07-21T01:14:12.720Z	21.03863525	119
2022-07-21T01:14:16.721Z	21.21947289	116
2022-07-21T01:14:16.861Z	21.45208931	117
2022-07-21T01:14:26.687Z	21.14178085	118
2022-07-21T01:14:27.713Z	21.03853607	119
2022-07-21T01:14:31.721Z	21.21740532	116
2022-07-21T01:14:31.858Z	21.45389366	117
2022-07-21T01:14:41.684Z	21.14073372	118
2022-07-21T01:14:42.712Z	21.03973579	119
2022-07-21T01:14:46.717Z	21.21668243	116
2022-07-21T01:14:46.846Z	21.4543972	117
2022-07-21T01:14:56.688Z	21.1417408	118
2022-07-21T01:14:57.710Z	21.04248047	119
2022-07-21T01:15:01.742Z	21.21773338	116
2022-07-21T01:15:01.857Z	21.45374298	117
2022-07-21T01:15:11.688Z	21.14172935	118
2022-07-21T01:15:12.711Z	21.04114151	119
2022-07-21T01:15:16.721Z	21.2161026	116
2022-07-21T01:15:16.856Z	21.45126915	117
2022-07-21T01:15:26.685Z	21.14164925	118
2022-07-21T01:15:27.706Z	21.04015923	119
2022-07-21T01:15:31.723Z	21.21573257	116
2022-07-21T01:15:31.855Z	21.45155907	117
2022-07-21T01:15:41.687Z	21.14008522	118
2022-07-21T01:15:42.724Z	21.03830147	119
2022-07-21T01:15:46.715Z	21.2157383	116
2022-07-21T01:15:46.853Z	21.45213699	117
2022-07-21T01:15:56.685Z	21.14015961	118
2022-07-21T01:15:57.714Z	21.0381279	119
2022-07-21T01:16:01.720Z	21.2161026	116
2022-07-21T01:16:01.856Z	21.45212173	117
2022-07-21T01:16:11.692Z	21.140131	118
2022-07-21T01:16:12.708Z	21.03940201	119
2022-07-21T01:16:16.723Z	21.21521378	116
2022-07-21T01:16:16.860Z	21.45180511	117
2022-07-21T01:16:26.698Z	21.14247513	118
2022-07-21T01:16:27.708Z	21.04322433	119
2022-07-21T01:16:31.721Z	21.21495819	116
2022-07-21T01:16:31.855Z	21.45298386	117
2022-07-21T01:16:41.692Z	21.1434021	118
2022-07-21T01:16:42.714Z	21.04309273	119
2022-07-21T01:16:46.719Z	21.2137928	116
2022-07-21T01:16:46.860Z	21.45312881	117
2022-07-21T01:16:56.688Z	21.14336014	118
2022-07-21T01:16:57.712Z	21.04058838	119
2022-07-21T01:17:01.736Z	21.2151947	116
2022-07-21T01:17:01.864Z	21.45263481	117
2022-07-21T01:17:11.693Z	21.14075661	118
2022-07-21T01:17:12.703Z	21.0403347	119
2022-07-21T01:17:16.725Z	21.2163372	116
2022-07-21T01:17:16.856Z	21.45225334	117
2022-07-21T01:17:26.687Z	21.14094925	118
2022-07-21T01:17:27.711Z	21.04204178	119
2022-07-21T01:17:31.720Z	21.2168808	116
2022-07-21T01:17:31.858Z	21.45345497	117
2022-07-21T01:17:41.683Z	21.14212227	118
2022-07-21T01:17:42.712Z	21.04359818	119
2022-07-21T01:17:46.723Z	21.21694374	116
2022-07-21T01:17:46.855Z	21.45414162	117
2022-07-21T01:17:56.687Z	21.14295197	118
2022-07-21T01:17:57.718Z	21.0433712	119
2022-07-21T01:18:01.731Z	21.21573639	116
2022-07-21T01:18:01.853Z	21.45287704	117
2022-07-21T01:18:11.689Z	21.14221764	118
2022-07-21T01:18:12.715Z	21.04185295	119
2022-07-21T01:18:16.724Z	21.21508789	116
2022-07-21T01:18:16.852Z	21.45367241	117
2022-07-21T01:18:26.689Z	21.14162445	118
2022-07-21T01:18:27.701Z	21.04123116	119
2022-07-21T01:18:31.722Z	21.21383286	116
2022-07-21T01:18:31.859Z	21.45346642	117
2022-07-21T01:18:41.690Z	21.14052582	118
2022-07-21T01:18:42.714Z	21.04137993	119
2022-07-21T01:18:46.723Z	21.21486092	116
2022-07-21T01:18:46.854Z	21.45232201	117
2022-07-21T01:18:56.689Z	21.14076233	118
2022-07-21T01:18:57.711Z	21.04157066	119
2022-07-21T01:19:01.723Z	21.21484756	116
2022-07-21T01:19:01.854Z	21.45186043	117
2022-07-21T01:19:11.691Z	21.14074898	118
2022-07-21T01:19:12.708Z	21.04150391	119
2022-07-21T01:19:16.721Z	21.21318626	116
2022-07-21T01:19:16.852Z	21.45313072	117
2022-07-21T01:19:26.684Z	21.14295959	118
2022-07-21T01:19:27.710Z	21.04365158	119
2022-07-21T01:19:31.720Z	21.2123642	116
2022-07-21T01:19:31.861Z	21.45046997	117
2022-07-21T01:19:41.684Z	21.14233971	118
2022-07-21T01:19:42.722Z	21.04404831	119
2022-07-21T01:19:46.715Z	21.21272659	116
2022-07-21T01:19:46.851Z	21.45026207	117
2022-07-21T01:19:56.685Z	21.14255142	118
2022-07-21T01:19:57.725Z	21.04411888	119
2022-07-21T01:20:01.735Z	21.21279526	116
2022-07-21T01:20:01.865Z	21.45035934	117
2022-07-21T01:20:11.687Z	21.14414597	118
2022-07-21T01:20:12.710Z	21.0464325	119
2022-07-21T01:20:16.721Z	21.2136879	116
2022-07-21T01:20:16.857Z	21.45129204	117
2022-07-21T01:20:26.688Z	21.14399338	118
2022-07-21T01:20:27.709Z	21.04563332	119
2022-07-21T01:20:31.740Z	21.2127552	116
2022-07-21T01:20:31.856Z	21.45192337	117
2022-07-21T01:20:41.689Z	21.14179611	118
2022-07-21T01:20:42.721Z	21.04479218	119
2022-07-21T01:20:46.717Z	21.21305275	116
2022-07-21T01:20:46.863Z	21.45186043	117
2022-07-21T01:20:56.689Z	21.14230537	118
2022-07-21T01:20:57.701Z	21.0464592	119
2022-07-21T01:21:01.736Z	21.21461868	116
2022-07-21T01:21:01.854Z	21.4523983	117
2022-07-21T01:21:11.686Z	21.14150238	118
2022-07-21T01:21:12.715Z	21.04602623	119
2022-07-21T01:21:16.720Z	21.2143364	116
2022-07-21T01:21:16.857Z	21.45321274	117
2022-07-21T01:21:26.688Z	21.14206505	118
2022-07-21T01:21:27.709Z	21.04693413	119
2022-07-21T01:21:31.721Z	21.21446991	116
2022-07-21T01:21:31.853Z	21.45376778	117
2022-07-21T01:21:41.683Z	21.14212227	118
2022-07-21T01:21:42.718Z	21.04751396	119
2022-07-21T01:21:46.715Z	21.21348763	116
2022-07-21T01:21:46.850Z	21.45495605	117
2022-07-21T01:21:56.685Z	21.14193916	118
2022-07-21T01:21:57.721Z	21.04668808	119
2022-07-21T01:22:01.737Z	21.2143364	116
2022-07-21T01:22:01.856Z	21.4513607	117
2022-07-21T01:22:11.687Z	21.1415596	118
2022-07-21T01:22:12.715Z	21.0456543	119
2022-07-21T01:22:16.721Z	21.21558571	116
2022-07-21T01:22:16.857Z	21.45147705	117
2022-07-21T01:22:26.685Z	21.14085007	118
2022-07-21T01:22:27.719Z	21.04158211	119
2022-07-21T01:22:31.724Z	21.21492386	116
2022-07-21T01:22:31.854Z	21.45393562	117
2022-07-21T01:22:41.685Z	21.14048195	118
2022-07-21T01:22:42.723Z	21.04099083	119
2022-07-21T01:22:46.716Z	21.21521378	116
2022-07-21T01:22:46.857Z	21.45512772	117
2022-07-21T01:22:56.688Z	21.14148903	118
2022-07-21T01:22:57.709Z	21.04120255	119
2022-07-21T01:23:01.727Z	21.21453476	116
2022-07-21T01:23:01.859Z	21.45460129	117
2022-07-21T01:23:11.691Z	21.14343834	118
2022-07-21T01:23:12.708Z	21.04180145	119
2022-07-21T01:23:16.726Z	21.21438789	116
2022-07-21T01:23:16.862Z	21.45394135	117
2022-07-21T01:23:26.688Z	21.1422596	118
2022-07-21T01:23:27.709Z	21.0412674	119
2022-07-21T01:23:31.730Z	21.2147789	116
2022-07-21T01:23:31.860Z	21.45413017	117
2022-07-21T01:23:41.686Z	21.14236069	118
2022-07-21T01:23:42.713Z	21.0406723	119
2022-07-21T01:23:46.715Z	21.21489143	116
2022-07-21T01:23:46.844Z	21.45396805	117
2022-07-21T01:23:56.688Z	21.14253235	118
2022-07-21T01:23:57.719Z	21.04029274	119
2022-07-21T01:24:01.725Z	21.21508026	116
2022-07-21T01:24:01.858Z	21.45385933	117
2022-07-21T01:24:11.684Z	21.14193153	118
2022-07-21T01:24:12.722Z	21.04179955	119
2022-07-21T01:24:16.723Z	21.21538925	116
2022-07-21T01:24:16.854Z	21.45428658	117
2022-07-21T01:24:26.684Z	21.14045906	118
2022-07-21T01:24:27.717Z	21.04281425	119
2022-07-21T01:24:31.742Z	21.21501923	116
2022-07-21T01:24:31.858Z	21.45382118	117
2022-07-21T01:24:41.692Z	21.14222336	118
2022-07-21T01:24:42.747Z	21.04353714	119
2022-07-21T01:24:46.720Z	21.21472549	116
2022-07-21T01:24:46.849Z	21.45343018	117
2022-07-21T01:24:56.692Z	21.14188194	118
2022-07-21T01:24:57.712Z	21.044384	119
2022-07-21T01:25:01.731Z	21.21428108	116
2022-07-21T01:25:01.860Z	21.45296288	117
2022-07-21T01:25:11.690Z	21.14146233	118
2022-07-21T01:25:12.710Z	21.04634094	119
2022-07-21T01:25:16.720Z	21.21427155	116
2022-07-21T01:25:16.861Z	21.45066071	117
2022-07-21T01:25:26.688Z	21.14036369	118
2022-07-21T01:25:27.714Z	21.04733658	119
2022-07-21T01:25:31.736Z	21.21509933	116
2022-07-21T01:25:31.859Z	21.44941139	117
2022-07-21T01:25:41.689Z	21.14074135	118
2022-07-21T01:25:42.709Z	21.04525185	119
2022-07-21T01:25:46.721Z	21.21422386	116
2022-07-21T01:25:46.850Z	21.45119476	117
2022-07-21T01:25:56.688Z	21.14015388	118
2022-07-21T01:25:57.716Z	21.0451107	119
2022-07-21T01:26:01.727Z	21.2134304	116
2022-07-21T01:26:01.859Z	21.45321274	117
2022-07-21T01:26:11.687Z	21.13921165	118
2022-07-21T01:26:12.710Z	21.04458809	119
2022-07-21T01:26:16.723Z	21.21207619	116
2022-07-21T01:26:16.859Z	21.45240784	117
2022-07-21T01:26:26.689Z	21.14204788	118
2022-07-21T01:26:27.711Z	21.04457092	119
2022-07-21T01:26:31.731Z	21.21173096	116
2022-07-21T01:26:31.875Z	21.45276833	117
2022-07-21T01:26:41.686Z	21.14188957	118
2022-07-21T01:26:42.725Z	21.04401398	119
2022-07-21T01:26:46.718Z	21.21135712	116
2022-07-21T01:26:46.851Z	21.45242882	117
2022-07-21T01:26:56.685Z	21.14200592	118
2022-07-21T01:26:57.725Z	21.04376221	119
2022-07-21T01:27:01.723Z	21.21047592	116
2022-07-21T01:27:01.849Z	21.4519043	117
2022-07-21T01:27:11.687Z	21.14088058	118
2022-07-21T01:27:12.714Z	21.04391861	119
2022-07-21T01:27:16.720Z	21.21203232	116
2022-07-21T01:27:16.857Z	21.44961166	117
2022-07-21T01:27:26.684Z	21.14178276	118
2022-07-21T01:27:27.721Z	21.04649544	119
2022-07-21T01:27:31.740Z	21.21307755	116
2022-07-21T01:27:31.858Z	21.45135689	117
2022-07-21T01:27:41.685Z	21.1410923	118
2022-07-21T01:27:42.709Z	21.0467453	119
2022-07-21T01:27:46.715Z	21.27747536	116
2022-07-21T01:27:46.857Z	21.45207787	117
2022-07-21T01:27:56.683Z	21.14085197	118
2022-07-21T01:27:57.713Z	21.04655075	119
2022-07-21T01:28:01.727Z	21.30427742	116
2022-07-21T01:28:01.861Z	21.44951248	117
2022-07-21T01:28:11.687Z	21.14016151	118
2022-07-21T01:28:12.718Z	21.04530334	119
2022-07-21T01:28:16.729Z	21.28542137	116
2022-07-21T01:28:16.860Z	21.44938087	117
2022-07-21T01:28:26.692Z	21.14002228	118
2022-07-21T01:28:27.712Z	21.04425621	119
2022-07-21T01:28:31.733Z	21.24440956	116
2022-07-21T01:28:31.858Z	21.45048141	117
2022-07-21T01:28:41.684Z	21.13933372	118
2022-07-21T01:28:42.720Z	21.0439167	119
2022-07-21T01:28:46.719Z	21.23760605	116
2022-07-21T01:28:46.856Z	21.45212555	117
2022-07-21T01:28:56.688Z	21.1388092	118
2022-07-21T01:28:57.727Z	21.04524803	119
2022-07-21T01:29:01.742Z	21.23528671	116
2022-07-21T01:29:01.857Z	21.45135117	117
2022-07-21T01:29:11.690Z	21.14016342	118
2022-07-21T01:29:12.714Z	21.04543686	119
2022-07-21T01:29:16.720Z	21.23675346	116
2022-07-21T01:29:16.853Z	21.45146751	117
2022-07-21T01:29:26.688Z	21.14063072	118
2022-07-21T01:29:27.711Z	21.04715538	119
2022-07-21T01:29:31.725Z	21.23924828	116
2022-07-21T01:29:31.854Z	21.45219231	117
2022-07-21T01:29:41.684Z	21.14030457	118
2022-07-21T01:29:42.721Z	21.04675865	119
2022-07-21T01:29:46.715Z	21.24102974	116
2022-07-21T01:29:46.856Z	21.45279121	117
2022-07-21T01:29:56.685Z	21.14204979	118
2022-07-21T01:29:57.722Z	21.04353523	119
2022-07-21T01:30:01.731Z	21.24043655	116
2022-07-21T01:30:01.861Z	21.45236588	117
2022-07-21T01:30:11.690Z	21.14064598	118
2022-07-21T01:30:12.709Z	21.04665184	119
2022-07-21T01:30:16.721Z	21.24159241	116
2022-07-21T01:30:16.857Z	21.45172119	117
2022-07-21T01:30:26.693Z	21.14058304	118
2022-07-21T01:30:27.709Z	21.04716492	119
2022-07-21T01:30:31.727Z	21.2436142	116
2022-07-21T01:30:31.858Z	21.45246124	117
2022-07-21T01:30:41.687Z	21.14190292	118
2022-07-21T01:30:42.734Z	21.04511642	119
2022-07-21T01:30:46.715Z	21.24305153	116
2022-07-21T01:30:46.858Z	21.45133209	117
2022-07-21T01:30:56.688Z	21.14069557	118
2022-07-21T01:30:57.713Z	21.04282188	119
2022-07-21T01:31:01.733Z	21.24323463	116
2022-07-21T01:31:01.857Z	21.4501915	117
2022-07-21T01:31:11.688Z	21.1397953	118
2022-07-21T01:31:12.708Z	21.04397964	119
2022-07-21T01:31:16.721Z	21.24384499	116
2022-07-21T01:31:16.864Z	21.45124054	117
2022-07-21T01:31:26.685Z	21.14026833	118
2022-07-21T01:31:27.723Z	21.04592514	119
2022-07-21T01:31:31.735Z	21.24546814	116
2022-07-21T01:31:31.859Z	21.45194054	117
2022-07-21T01:31:41.685Z	21.13973427	118
2022-07-21T01:31:42.724Z	21.0460968	119
2022-07-21T01:31:46.715Z	21.2454586	116
2022-07-21T01:31:46.855Z	21.45276642	117
2022-07-21T01:31:56.684Z	21.14009666	118
2022-07-21T01:31:57.714Z	21.04454994	119
2022-07-21T01:32:01.738Z	21.2471714	116
2022-07-21T01:32:01.855Z	21.454319	117
2022-07-21T01:32:11.689Z	21.13962746	118
2022-07-21T01:32:12.714Z	21.04369926	119
2022-07-21T01:32:16.720Z	21.24581909	116
2022-07-21T01:32:16.854Z	21.45311356	117
2022-07-21T01:32:26.688Z	21.13832283	118
2022-07-21T01:32:27.710Z	21.04464149	119
2022-07-21T01:32:31.732Z	21.24440956	116
2022-07-21T01:32:31.856Z	21.45228577	117
2022-07-21T01:32:41.693Z	21.13988495	118
2022-07-21T01:32:42.715Z	21.0446167	119
2022-07-21T01:32:46.722Z	21.24533463	116
2022-07-21T01:32:46.848Z	21.45326614	117
2022-07-21T01:32:56.685Z	21.1432457	118
2022-07-21T01:32:57.719Z	21.04384613	119
2022-07-21T01:33:01.732Z	21.24677277	116
2022-07-21T01:33:01.856Z	21.45153427	117
2022-07-21T01:33:11.686Z	21.14237213	118
2022-07-21T01:33:12.715Z	21.04504776	119
2022-07-21T01:33:16.721Z	21.24634933	116
2022-07-21T01:33:16.856Z	21.44921112	117
2022-07-21T01:33:26.688Z	21.1409626	118
2022-07-21T01:33:27.710Z	21.045187	119
2022-07-21T01:33:31.729Z	21.24456215	116
2022-07-21T01:33:31.855Z	21.44901085	117
2022-07-21T01:33:41.688Z	21.13876915	118
2022-07-21T01:33:42.709Z	21.04548454	119
2022-07-21T01:33:46.718Z	21.24235916	116
2022-07-21T01:33:46.852Z	21.45086479	117
2022-07-21T01:33:56.687Z	21.13879776	118
2022-07-21T01:33:57.716Z	21.04622078	119
2022-07-21T01:34:01.729Z	21.24559212	116
2022-07-21T01:34:01.861Z	21.45054626	117
2022-07-21T01:34:11.689Z	21.13957214	118
2022-07-21T01:34:12.709Z	21.04709244	119
2022-07-21T01:34:16.727Z	21.26356697	116
2022-07-21T01:34:16.863Z	21.45061874	117
2022-07-21T01:34:26.685Z	21.13847923	118
2022-07-21T01:34:27.724Z	21.04709053	119
2022-07-21T01:34:31.724Z	21.27367783	116
2022-07-21T01:34:31.860Z	21.44963646	117
2022-07-21T01:34:41.691Z	21.14007568	118
2022-07-21T01:34:42.703Z	21.04666901	119
2022-07-21T01:34:46.719Z	21.24791145	116
2022-07-21T01:34:46.857Z	21.44916916	117
2022-07-21T01:34:56.689Z	21.1432991	118
2022-07-21T01:34:57.715Z	21.04680252	119
2022-07-21T01:35:01.729Z	21.21472168	116
2022-07-21T01:35:01.859Z	21.44909096	117
2022-07-21T01:35:11.688Z	21.14292145	118
2022-07-21T01:35:12.711Z	21.04814911	119
2022-07-21T01:35:16.721Z	21.20555878	116
2022-07-21T01:35:16.854Z	21.45007133	117
2022-07-21T01:35:26.687Z	21.14283371	118
2022-07-21T01:35:27.725Z	21.04980469	119
2022-07-21T01:35:31.728Z	21.20231628	116
2022-07-21T01:35:31.854Z	21.44957733	117
2022-07-21T01:35:41.685Z	21.14263153	118
2022-07-21T01:35:42.736Z	21.04875183	119
2022-07-21T01:35:46.716Z	21.20454407	116
2022-07-21T01:35:46.852Z	21.45057297	117
2022-07-21T01:35:56.696Z	21.14208221	118
2022-07-21T01:35:57.722Z	21.04639435	119
2022-07-21T01:36:01.743Z	21.20307922	116
2022-07-21T01:36:01.857Z	21.4510498	117
2022-07-21T01:36:11.685Z	21.14026833	118
2022-07-21T01:36:12.715Z	21.04572868	119
2022-07-21T01:36:16.721Z	21.20218658	116
2022-07-21T01:36:16.855Z	21.44957924	117
2022-07-21T01:36:26.690Z	21.13967896	118
2022-07-21T01:36:27.710Z	21.04440689	119
2022-07-21T01:36:31.724Z	21.20243263	116
2022-07-21T01:36:31.860Z	21.44992256	117
2022-07-21T01:36:41.685Z	21.14011955	118
2022-07-21T01:36:42.722Z	21.04441452	119
2022-07-21T01:36:46.740Z	21.20114899	116
2022-07-21T01:36:46.857Z	21.45133781	117
2022-07-21T01:36:56.688Z	21.14108849	118
2022-07-21T01:36:57.710Z	21.04483223	119
2022-07-21T01:37:01.723Z	21.20098877	116
2022-07-21T01:37:01.854Z	21.44959259	117
2022-07-21T01:37:11.684Z	21.14162254	118
2022-07-21T01:37:12.728Z	21.04481506	119
2022-07-21T01:37:16.730Z	21.20231056	116
2022-07-21T01:37:16.866Z	21.45012856	117
2022-07-21T01:37:26.688Z	21.14176369	118
2022-07-21T01:37:27.726Z	21.04557228	119
2022-07-21T01:37:31.729Z	21.20442009	116
2022-07-21T01:37:31.863Z	21.45056534	117
2022-07-21T01:37:41.685Z	21.14257622	118
2022-07-21T01:37:42.714Z	21.04442787	119
2022-07-21T01:37:46.733Z	21.20369911	116
2022-07-21T01:37:46.857Z	21.4511776	117
2022-07-21T01:37:56.685Z	21.1412735	118
2022-07-21T01:37:57.714Z	21.04573441	119
2022-07-21T01:38:01.720Z	21.20285988	116
2022-07-21T01:38:01.859Z	21.45080185	117
2022-07-21T01:38:11.690Z	21.13973045	118
2022-07-21T01:38:12.706Z	21.04366302	119
2022-07-21T01:38:16.729Z	21.20321465	116
2022-07-21T01:38:16.851Z	21.45028114	117
2022-07-21T01:38:26.688Z	21.14050865	118
2022-07-21T01:38:27.714Z	21.04386711	119
2022-07-21T01:38:31.726Z	21.20241737	116
2022-07-21T01:38:31.852Z	21.45130348	117
2022-07-21T01:38:41.685Z	21.14072609	118
2022-07-21T01:38:42.718Z	21.04375458	119
2022-07-21T01:38:46.717Z	21.20258141	116
2022-07-21T01:38:46.852Z	21.45261002	117
2022-07-21T01:38:56.686Z	21.14056206	118
2022-07-21T01:38:57.738Z	21.04162407	119
2022-07-21T01:39:01.736Z	21.20354462	116
2022-07-21T01:39:01.860Z	21.45367622	117
2022-07-21T01:39:11.684Z	21.14458656	118
2022-07-21T01:39:12.714Z	21.04302406	119
2022-07-21T01:39:16.723Z	21.20239067	116
2022-07-21T01:39:16.855Z	21.4516449	117
2022-07-21T01:39:26.685Z	21.14438057	118
2022-07-21T01:39:27.714Z	21.04324341	119
2022-07-21T01:39:31.736Z	21.20304108	116
2022-07-21T01:39:31.856Z	21.45203018	117
2022-07-21T01:39:41.685Z	21.13964462	118
2022-07-21T01:39:42.724Z	21.04199219	119
2022-07-21T01:39:46.726Z	21.20367622	116
2022-07-21T01:39:46.854Z	21.45076752	117
2022-07-21T01:39:56.685Z	21.13957787	118
2022-07-21T01:39:57.721Z	21.04192352	119
2022-07-21T01:40:01.721Z	21.20365906	116
2022-07-21T01:40:01.862Z	21.45019722	117
2022-07-21T01:40:11.689Z	21.13907242	118
2022-07-21T01:40:12.712Z	21.04071808	119
2022-07-21T01:40:16.728Z	21.20370293	116
2022-07-21T01:40:16.864Z	21.45160675	117
2022-07-21T01:40:26.685Z	21.13923645	118
2022-07-21T01:40:27.714Z	21.04112816	119
2022-07-21T01:40:31.721Z	21.20191574	116
2022-07-21T01:40:31.847Z	21.45250511	117
2022-07-21T01:40:41.684Z	21.14008141	118
2022-07-21T01:40:42.724Z	21.04319382	119
2022-07-21T01:40:46.727Z	21.20102501	116
2022-07-21T01:40:46.852Z	21.4540062	117
2022-07-21T01:40:56.692Z	21.138237	118
2022-07-21T01:40:57.716Z	21.04266548	119
2022-07-21T01:41:01.724Z	21.20060158	116
2022-07-21T01:41:01.855Z	21.45351219	117
2022-07-21T01:41:11.686Z	21.13671494	118
2022-07-21T01:41:12.723Z	21.04346085	119
2022-07-21T01:41:16.721Z	21.20303345	116
2022-07-21T01:41:16.860Z	21.4541893	117
2022-07-21T01:41:26.685Z	21.13760376	118
2022-07-21T01:41:27.714Z	21.04361343	119
2022-07-21T01:41:31.730Z	21.20318604	116
2022-07-21T01:41:31.856Z	21.45212746	117
2022-07-21T01:41:41.688Z	21.13803291	118
2022-07-21T01:41:42.710Z	21.04373932	119
2022-07-21T01:41:46.715Z	21.20429993	116
2022-07-21T01:41:46.850Z	21.45267487	117
2022-07-21T01:41:56.691Z	21.13867378	118
2022-07-21T01:41:57.710Z	21.04288864	119
2022-07-21T01:42:01.731Z	21.2056179	116
2022-07-21T01:42:01.856Z	21.4511013	117
2022-07-21T01:42:11.699Z	21.14040947	118
2022-07-21T01:42:12.713Z	21.04138184	119
2022-07-21T01:42:16.721Z	21.20369911	116
2022-07-21T01:42:16.854Z	21.45256042	117
2022-07-21T01:42:26.686Z	21.14008522	118
2022-07-21T01:42:27.720Z	21.03970909	119
2022-07-21T01:42:31.734Z	21.20105362	116
2022-07-21T01:42:31.869Z	21.45117569	117
2022-07-21T01:42:41.686Z	21.1388073	118
2022-07-21T01:42:42.723Z	21.03978348	119
2022-07-21T01:42:46.716Z	21.20115662	116
2022-07-21T01:42:46.853Z	21.45125389	117
2022-07-21T01:42:56.685Z	21.13947105	118
2022-07-21T01:42:57.711Z	21.04026604	119
2022-07-21T01:43:01.733Z	21.20041847	116
2022-07-21T01:43:01.861Z	21.44874954	117
2022-07-21T01:43:11.689Z	21.13891792	118
2022-07-21T01:43:12.711Z	21.03886604	119
2022-07-21T01:43:16.721Z	21.19907761	116
2022-07-21T01:43:16.860Z	21.44519806	117
2022-07-21T01:43:26.691Z	21.13936234	118
2022-07-21T01:43:27.715Z	21.04006195	119
2022-07-21T01:43:31.737Z	21.20096016	116
2022-07-21T01:43:31.861Z	21.44607162	117
2022-07-21T01:43:41.689Z	21.14092636	118
2022-07-21T01:43:42.711Z	21.04320908	119
2022-07-21T01:43:46.715Z	21.20088768	116
2022-07-21T01:43:46.863Z	21.44991112	117
2022-07-21T01:43:56.685Z	21.13920784	118
2022-07-21T01:43:57.713Z	21.04409409	119
2022-07-21T01:44:01.740Z	21.20039177	116
2022-07-21T01:44:01.862Z	21.44925308	117
2022-07-21T01:44:11.684Z	21.13817787	118
2022-07-21T01:44:12.726Z	21.04184914	119
2022-07-21T01:44:16.720Z	21.20161057	116
2022-07-21T01:44:16.856Z	21.44839096	117
2022-07-21T01:44:26.685Z	21.13827324	118
2022-07-21T01:44:27.710Z	21.03886986	119
2022-07-21T01:44:31.730Z	21.20275307	116
2022-07-21T01:44:31.850Z	21.44802475	117
2022-07-21T01:44:41.689Z	21.1406765	118
2022-07-21T01:44:42.717Z	21.03643608	119
2022-07-21T01:44:46.715Z	21.20339584	116
2022-07-21T01:44:46.856Z	21.44752693	117
2022-07-21T01:44:56.687Z	21.13992882	118
2022-07-21T01:44:57.710Z	21.03767014	119
2022-07-21T01:45:01.731Z	21.20420837	116
2022-07-21T01:45:01.861Z	21.44873238	117
2022-07-21T01:45:11.687Z	21.13952637	118
2022-07-21T01:45:12.710Z	21.04164886	119
2022-07-21T01:45:16.722Z	21.20381927	116
2022-07-21T01:45:16.849Z	21.44907761	117
2022-07-21T01:45:26.686Z	21.14102173	118
2022-07-21T01:45:27.719Z	21.04064751	119
2022-07-21T01:45:31.721Z	21.20258522	116
2022-07-21T01:45:31.856Z	21.44909096	117
2022-07-21T01:45:41.684Z	21.14055824	118
2022-07-21T01:45:42.723Z	21.0402832	119
2022-07-21T01:45:46.725Z	21.20186234	116
2022-07-21T01:45:46.858Z	21.44732857	117
2022-07-21T01:45:56.685Z	21.1365757	118
2022-07-21T01:45:57.722Z	21.03908348	119
2022-07-21T01:46:01.729Z	21.20178032	116
2022-07-21T01:46:01.863Z	21.44768333	117
2022-07-21T01:46:11.690Z	21.13673782	118
2022-07-21T01:46:12.712Z	21.0377388	119
2022-07-21T01:46:16.726Z	21.20462418	116
2022-07-21T01:46:16.859Z	21.44900894	117
2022-07-21T01:46:26.689Z	21.13872337	118
2022-07-21T01:46:27.710Z	21.03836441	119
2022-07-21T01:46:31.720Z	21.20614433	116
2022-07-21T01:46:31.859Z	21.44826317	117
2022-07-21T01:46:41.684Z	21.13960457	118
2022-07-21T01:46:42.713Z	21.03759193	119
2022-07-21T01:46:46.721Z	21.20557213	116
2022-07-21T01:46:46.845Z	21.44801331	117
2022-07-21T01:46:56.692Z	21.13677979	118
2022-07-21T01:46:57.709Z	21.03733826	119
2022-07-21T01:47:01.728Z	21.20631027	116
2022-07-21T01:47:01.857Z	21.4473362	117
2022-07-21T01:47:11.685Z	21.13578796	118
2022-07-21T01:47:12.717Z	21.03780365	119
2022-07-21T01:47:16.731Z	21.20354462	116
2022-07-21T01:47:16.866Z	21.45025253	117
2022-07-21T01:47:26.688Z	21.1343956	118
2022-07-21T01:47:27.711Z	21.03948402	119
2022-07-21T01:47:31.726Z	21.2023716	116
2022-07-21T01:47:31.857Z	21.45152283	117
2022-07-21T01:47:41.687Z	21.13502502	118
2022-07-21T01:47:42.723Z	21.03912544	119
2022-07-21T01:47:46.722Z	21.20315742	116
2022-07-21T01:47:46.861Z	21.45053291	117
2022-07-21T01:47:56.689Z	21.1385479	118
2022-07-21T01:47:57.711Z	21.03907204	119
2022-07-21T01:48:01.726Z	21.2020607	116
2022-07-21T01:48:01.855Z	21.44976997	117
2022-07-21T01:48:11.684Z	21.13920593	118
2022-07-21T01:48:12.710Z	21.03824615	119
2022-07-21T01:48:16.721Z	21.20337296	116
2022-07-21T01:48:16.857Z	21.4484005	117
2022-07-21T01:48:26.688Z	21.1387825	118
2022-07-21T01:48:27.710Z	21.03969383	119
2022-07-21T01:48:31.720Z	21.20321846	116
2022-07-21T01:48:31.855Z	21.44939232	117
2022-07-21T01:48:41.687Z	21.13991547	118
2022-07-21T01:48:42.710Z	21.03803635	119
2022-07-21T01:48:46.716Z	21.20205116	116
2022-07-21T01:48:46.846Z	21.45100403	117
2022-07-21T01:48:56.689Z	21.1402607	118
2022-07-21T01:48:57.703Z	21.03740311	119
2022-07-21T01:49:01.733Z	21.20270157	116
2022-07-21T01:49:01.856Z	21.45144844	117
2022-07-21T01:49:11.689Z	21.14165688	118
2022-07-21T01:49:12.716Z	21.036726	119
2022-07-21T01:49:16.721Z	21.20594406	116
2022-07-21T01:49:16.859Z	21.44820976	117
2022-07-21T01:49:26.687Z	21.14155579	118
2022-07-21T01:49:27.710Z	21.03812981	119
2022-07-21T01:49:31.721Z	21.20768738	116
2022-07-21T01:49:31.853Z	21.44755363	117
2022-07-21T01:49:41.684Z	21.1415596	118
2022-07-21T01:49:42.713Z	21.03939819	119
2022-07-21T01:49:46.715Z	21.20800018	116
2022-07-21T01:49:46.854Z	21.4497261	117
2022-07-21T01:49:56.694Z	21.13909912	118
2022-07-21T01:49:57.715Z	21.04043388	119
2022-07-21T01:50:01.733Z	21.20708084	116
2022-07-21T01:50:01.856Z	21.44926453	117
2022-07-21T01:50:11.685Z	21.13881683	118
2022-07-21T01:50:12.710Z	21.03895378	119
2022-07-21T01:50:16.732Z	21.20792961	116
2022-07-21T01:50:16.854Z	21.449049	117
2022-07-21T01:50:26.691Z	21.13911819	118
2022-07-21T01:50:27.716Z	21.03726959	119
2022-07-21T01:50:31.733Z	21.20783997	116
2022-07-21T01:50:31.857Z	21.44802475	117
2022-07-21T01:50:41.684Z	21.13817215	118
2022-07-21T01:50:42.712Z	21.03678513	119
2022-07-21T01:50:46.716Z	21.20491791	116
2022-07-21T01:50:46.852Z	21.44698715	117
2022-07-21T01:50:56.684Z	21.1383419	118
2022-07-21T01:50:57.719Z	21.03885078	119
2022-07-21T01:51:01.738Z	21.20500755	116
2022-07-21T01:51:01.855Z	21.44799805	117
2022-07-21T01:51:11.684Z	21.13913345	118
2022-07-21T01:51:12.721Z	21.03894615	119
2022-07-21T01:51:16.723Z	21.20689583	116
2022-07-21T01:51:16.861Z	21.44945908	117
2022-07-21T01:51:26.690Z	21.13879013	118
2022-07-21T01:51:27.710Z	21.03813553	119
2022-07-21T01:51:31.727Z	21.2086792	116
2022-07-21T01:51:31.857Z	21.44942856	117
2022-07-21T01:51:41.685Z	21.13835716	118
2022-07-21T01:51:42.712Z	21.0384407	119
2022-07-21T01:51:46.716Z	21.20723152	116
2022-07-21T01:51:46.859Z	21.44989777	117
2022-07-21T01:51:56.689Z	21.13781738	118
2022-07-21T01:51:57.711Z	21.037817	119
2022-07-21T01:52:01.729Z	21.20584106	116
2022-07-21T01:52:01.852Z	21.44997215	117
2022-07-21T01:52:11.685Z	21.13782692	118
2022-07-21T01:52:12.721Z	21.03906631	119
2022-07-21T01:52:16.721Z	21.20584679	116
2022-07-21T01:52:16.867Z	21.45168114	117
2022-07-21T01:52:26.685Z	21.13750458	118
2022-07-21T01:52:27.705Z	21.03941536	119
2022-07-21T01:52:31.720Z	21.20652962	116
2022-07-21T01:52:31.859Z	21.45034027	117
2022-07-21T01:52:41.689Z	21.13753128	118
2022-07-21T01:52:42.712Z	21.03854942	119
2022-07-21T01:52:46.724Z	21.20665359	116
2022-07-21T01:52:46.857Z	21.44957352	117
2022-07-21T01:52:56.689Z	21.13780785	118
2022-07-21T01:52:57.712Z	21.03754997	119
2022-07-21T01:53:01.739Z	21.20657349	116
2022-07-21T01:53:01.858Z	21.45111275	117
2022-07-21T01:53:11.689Z	21.13684082	118
2022-07-21T01:53:12.711Z	21.03714943	119
2022-07-21T01:53:16.729Z	21.20944405	116
2022-07-21T01:53:16.857Z	21.45306778	117
2022-07-21T01:53:26.687Z	21.13770103	118
2022-07-21T01:53:27.710Z	21.03921509	119
2022-07-21T01:53:31.721Z	21.21026039	116
2022-07-21T01:53:31.853Z	21.45053291	117
2022-07-21T01:53:41.692Z	21.13922882	118
2022-07-21T01:53:42.713Z	21.03987122	119
2022-07-21T01:53:46.722Z	21.21094131	116
2022-07-21T01:53:46.849Z	21.45083046	117
2022-07-21T01:53:56.684Z	21.14190674	118
2022-07-21T01:53:57.713Z	21.03927422	119
2022-07-21T01:54:01.733Z	21.21122169	116
2022-07-21T01:54:01.874Z	21.45266533	117
2022-07-21T01:54:11.684Z	21.14085579	118
2022-07-21T01:54:12.719Z	21.04053497	119
2022-07-21T01:54:16.720Z	21.20961952	116
2022-07-21T01:54:16.856Z	21.45293427	117
2022-07-21T01:54:26.684Z	21.13946533	118
2022-07-21T01:54:27.712Z	21.04048538	119
2022-07-21T01:54:31.739Z	21.21003151	116
2022-07-21T01:54:31.860Z	21.45133018	117
2022-07-21T01:54:41.684Z	21.14063835	118
2022-07-21T01:54:42.720Z	21.03825378	119
2022-07-21T01:54:46.716Z	21.20893288	116
2022-07-21T01:54:46.855Z	21.4497509	117
2022-07-21T01:54:56.688Z	21.14158821	118
2022-07-21T01:54:57.703Z	21.03833199	119
2022-07-21T01:55:01.736Z	21.20828438	116
2022-07-21T01:55:01.866Z	21.45026016	117
2022-07-21T01:55:11.698Z	21.14099884	118
2022-07-21T01:55:12.713Z	21.0386467	119
2022-07-21T01:55:16.721Z	21.20939827	116
2022-07-21T01:55:16.861Z	21.44958496	117
2022-07-21T01:55:26.693Z	21.14070892	118
2022-07-21T01:55:27.711Z	21.03883171	119
2022-07-21T01:55:31.724Z	21.20991707	116
2022-07-21T01:55:31.872Z	21.45047188	117
2022-07-21T01:55:41.690Z	21.14073563	118
2022-07-21T01:55:42.711Z	21.03825378	119
2022-07-21T01:55:46.719Z	21.21171951	116
2022-07-21T01:55:46.853Z	21.4510498	117
2022-07-21T01:55:56.685Z	21.14157677	118
2022-07-21T01:55:57.711Z	21.03804207	119
2022-07-21T01:56:01.721Z	21.21226501	116
2022-07-21T01:56:01.851Z	21.44939423	117
2022-07-21T01:56:11.684Z	21.14134216	118
2022-07-21T01:56:12.713Z	21.03829384	119
2022-07-21T01:56:16.727Z	21.21195602	116
2022-07-21T01:56:16.858Z	21.44960022	117
2022-07-21T01:56:26.693Z	21.14095688	118
2022-07-21T01:56:27.710Z	21.03753662	119
2022-07-21T01:56:31.729Z	21.21228981	116
2022-07-21T01:56:31.859Z	21.44947052	117
2022-07-21T01:56:41.692Z	21.14251709	118
2022-07-21T01:56:42.721Z	21.03743172	119
2022-07-21T01:56:46.716Z	21.21226501	116
2022-07-21T01:56:46.863Z	21.44914627	117
2022-07-21T01:56:56.693Z	21.14316177	118
2022-07-21T01:56:57.708Z	21.03782082	119
2022-07-21T01:57:01.730Z	21.21099663	116
2022-07-21T01:57:01.861Z	21.44872093	117
2022-07-21T01:57:11.690Z	21.141716	118
2022-07-21T01:57:12.713Z	21.03618813	119
2022-07-21T01:57:16.721Z	21.21079063	116
2022-07-21T01:57:16.857Z	21.45008087	117
2022-07-21T01:57:26.683Z	21.14089966	118
2022-07-21T01:57:27.720Z	21.03679466	119
2022-07-21T01:57:31.721Z	21.21435356	116
2022-07-21T01:57:31.861Z	21.45080566	117
2022-07-21T01:57:41.691Z	21.13774872	118
2022-07-21T01:57:42.712Z	21.0379982	119
2022-07-21T01:57:46.715Z	21.21440315	116
2022-07-21T01:57:46.856Z	21.45059395	117
2022-07-21T01:57:56.690Z	21.13800812	118
2022-07-21T01:57:57.718Z	21.03791428	119
2022-07-21T01:58:01.735Z	21.21103859	116
2022-07-21T01:58:01.860Z	21.45099068	117
2022-07-21T01:58:11.686Z	21.13944435	118
2022-07-21T01:58:12.711Z	21.03699875	119
2022-07-21T01:58:16.723Z	21.21003723	116
2022-07-21T01:58:16.857Z	21.45166397	117
2022-07-21T01:58:26.685Z	21.13880539	118
2022-07-21T01:58:27.727Z	21.03833008	119
2022-07-21T01:58:31.726Z	21.21059608	116
2022-07-21T01:58:31.859Z	21.44966507	117
2022-07-21T01:58:41.686Z	21.13778687	118
2022-07-21T01:58:42.717Z	21.03908348	119
2022-07-21T01:58:46.716Z	21.21134377	116
2022-07-21T01:58:46.854Z	21.45100784	117
2022-07-21T01:58:56.693Z	21.13808823	118
2022-07-21T01:58:57.711Z	21.03964996	119
2022-07-21T01:59:01.733Z	21.21269989	116
2022-07-21T01:59:01.855Z	21.45042229	117
2022-07-21T01:59:11.685Z	21.13716698	118
2022-07-21T01:59:12.714Z	21.03892326	119
2022-07-21T01:59:16.732Z	21.21206474	116
2022-07-21T01:59:16.856Z	21.45168304	117
2022-07-21T01:59:26.687Z	21.13736343	118
2022-07-21T01:59:27.709Z	21.03719902	119
2022-07-21T01:59:31.722Z	21.21411514	116
2022-07-21T01:59:31.855Z	21.45105171	117
2022-07-21T01:59:41.684Z	21.13751221	118
2022-07-21T01:59:42.713Z	21.03816223	119
2022-07-21T01:59:46.715Z	21.21492004	116
2022-07-21T01:59:46.864Z	21.45530319	117
2022-07-21T01:59:56.684Z	21.1372261	118
2022-07-21T01:59:57.729Z	21.03717041	119
2022-07-21T02:00:01.732Z	21.21468735	116
2022-07-21T02:00:01.860Z	21.454422	117
2022-07-21T02:00:11.684Z	21.13933754	118
2022-07-21T02:00:12.715Z	21.03541756	119
2022-07-21T02:00:16.721Z	21.21429253	116
2022-07-21T02:00:16.853Z	21.45559311	117
2022-07-21T02:00:26.689Z	21.14160728	118
2022-07-21T02:00:27.707Z	21.03603554	119
2022-07-21T02:00:31.721Z	21.21185493	116
2022-07-21T02:00:31.857Z	21.45595932	117
2022-07-21T02:00:41.685Z	21.14008904	118
2022-07-21T02:00:42.716Z	21.03684425	119
2022-07-21T02:00:46.719Z	21.21250343	116
2022-07-21T02:00:46.867Z	21.45838737	117
2022-07-21T02:00:56.685Z	21.1390152	118
2022-07-21T02:00:57.723Z	21.03825378	119
2022-07-21T02:01:01.734Z	21.21247101	116
2022-07-21T02:01:01.853Z	21.4562645	117
2022-07-21T02:01:11.687Z	21.14147758	118
2022-07-21T02:01:12.730Z	21.03905869	119
2022-07-21T02:01:16.722Z	21.21372795	116
2022-07-21T02:01:16.858Z	21.45153427	117
2022-07-21T02:01:26.687Z	21.14082527	118
2022-07-21T02:01:27.715Z	21.0381546	119
2022-07-21T02:01:31.725Z	21.21467781	116
2022-07-21T02:01:31.854Z	21.45224571	117
2022-07-21T02:01:41.684Z	21.13858414	118
2022-07-21T02:01:42.716Z	21.03839302	119
2022-07-21T02:01:46.715Z	21.2142086	116
2022-07-21T02:01:46.850Z	21.45471573	117
2022-07-21T02:01:56.688Z	21.13647842	118
2022-07-21T02:01:57.710Z	21.03866959	119
2022-07-21T02:02:01.729Z	21.21575356	116
2022-07-21T02:02:01.856Z	21.45408058	117
2022-07-21T02:02:11.686Z	21.13664627	118
2022-07-21T02:02:12.713Z	21.04067612	119
2022-07-21T02:02:16.720Z	21.21863937	116
2022-07-21T02:02:16.862Z	21.45225143	117
2022-07-21T02:02:26.695Z	21.13752174	118
2022-07-21T02:02:27.710Z	21.04066467	119
2022-07-21T02:02:31.722Z	21.21860886	116
2022-07-21T02:02:31.853Z	21.45280647	117
2022-07-21T02:02:41.685Z	21.13887024	118
2022-07-21T02:02:42.711Z	21.03866577	119
2022-07-21T02:02:46.715Z	21.21613884	116
2022-07-21T02:02:46.852Z	21.45299339	117
2022-07-21T02:02:56.690Z	21.13740349	118
2022-07-21T02:02:57.705Z	21.03790665	119
2022-07-21T02:03:01.726Z	21.21556664	116
2022-07-21T02:03:01.865Z	21.45262909	117
2022-07-21T02:03:11.685Z	21.13785362	118
2022-07-21T02:03:12.714Z	21.03935623	119
2022-07-21T02:03:16.721Z	21.21689224	116
2022-07-21T02:03:16.868Z	21.45163345	117
2022-07-21T02:03:26.690Z	21.13843536	118
2022-07-21T02:03:27.711Z	21.04010391	119
2022-07-21T02:03:31.722Z	21.2175312	116
2022-07-21T02:03:31.854Z	21.45295715	117
2022-07-21T02:03:41.684Z	21.13969421	118
2022-07-21T02:03:42.716Z	21.03950691	119
2022-07-21T02:03:46.720Z	21.2164135	116
2022-07-21T02:03:46.850Z	21.45410156	117
2022-07-21T02:03:56.690Z	21.14053917	118
2022-07-21T02:03:57.715Z	21.04023933	119
2022-07-21T02:04:01.729Z	21.21820831	116
2022-07-21T02:04:01.854Z	21.45217514	117
2022-07-21T02:04:11.685Z	21.13860893	118
2022-07-21T02:04:12.726Z	21.04073715	119
2022-07-21T02:04:16.720Z	21.21761131	116
2022-07-21T02:04:16.855Z	21.45169258	117
2022-07-21T02:04:26.690Z	21.13884926	118
2022-07-21T02:04:27.710Z	21.03842354	119
2022-07-21T02:04:31.720Z	21.21759796	116
2022-07-21T02:04:31.858Z	21.45220757	117
2022-07-21T02:04:41.685Z	21.13988495	118
2022-07-21T02:04:42.711Z	21.03942108	119
2022-07-21T02:04:46.719Z	21.21727753	116
2022-07-21T02:04:46.852Z	21.45191765	117
2022-07-21T02:04:56.684Z	21.13994408	118
2022-07-21T02:04:57.714Z	21.04236412	119
2022-07-21T02:05:01.732Z	21.21819305	116
[truncated: 207,123 more rows]
