# Supplementary material for: Accelerated Adaptive Laboratory Evolution by Automated Repeated Batch Processes in Parallelized Bioreactors
Source: Microorganisms. 2023 Jan 20;11(2):275. doi: 10.3390/microorganisms11020275 (PMC9965177; doi:10.3390/microorganisms11020275)
Supplement: Supplementary file 1 [file microorganisms-11-00275-s001.zip › jupyter_supplement/analysis/raw_data/ALE_V_6/ls_batch_durations_ends.json]

{"0": [9.949819166666668, 11.862456666666667, 11.450011944444444, 10.620851944444446, 10.141669999999998, 10.408338611111112, 10.16665277777777, 15.020865833333346, 8.358307222222209, 8.120819722222222, 7.804161111111114, 7.279223055555562, 7.645816388888889, 7.049985833333352, 6.9250002777777695, 7.454186666666658, 7.083343333333318, 7.199961666666695, 7.283337222222201, 7.391647777777791, 7.075030555555543, 7.154143333333337, 7.354174722222211], "1": [10.349834444444445, 10.700025833333333, 10.208328333333334, 9.629146111111108, 9.366716944444448, 9.174958333333329, 9.112509444444449, 8.924994166666664, 12.154221111111113, 7.408309722222214, 7.9500136111111175, 9.045806388888892, 7.858356944444438, 7.9582902777777775, 8.000027777777774, 7.841686111111102, 9.21248722222225, 8.245807222222197, 7.8249997222222305, 7.808326666666687, 7.679199444444407, 7.4083300000000065, 7.591633333333334], "2": [10.380188333333333, 11.687501666666666, 11.179163055555556, 11.241670277777779, 10.800012500000001, 10.92916416666666, 9.424998611111121, 9.020823611111112, 7.120838055555552, 7.8749963888888885, 7.7333408333333296, 7.479168888888893, 7.166671944444445, 7.404154444444444, 6.195832222222208, 6.995844722222245, 7.179159166666665, 6.9374924999999905, 6.195831666666663, 5.037512222222205, 6.937504722222229, 7.0208319444444385, 4.8833230555555645, 5.7083299999999895, 6.837503333333331], "3": [10.372038888888888, 10.362541666666669, 9.966642777777775, 9.895835555555564, 9.591658611111107, 9.49167638888889, 9.149978611111102, 8.654187777777793, 12.129175555555548, 7.4583200000000005, 7.054195000000007, 6.812506111111105, 6.749993333333322, 6.758271666666673, 6.675039444444437, 6.69165000000001, 6.645824444444457, 6.891701111111104, 6.866632777777767, 6.66668138888889, 6.608336666666645, 6.620833333333337, 6.5374805555555895, 6.500256666666644, 6.516422777777791]}
