# Supplementary material for: Accelerated Adaptive Laboratory Evolution by Automated Repeated Batch Processes in Parallelized Bioreactors
Source: Microorganisms. 2023 Jan 20;11(2):275. doi: 10.3390/microorganisms11020275 (PMC9965177; doi:10.3390/microorganisms11020275)
Supplement: Supplementary file 1 [file microorganisms-11-00275-s001.zip › jupyter_supplement/analysis/raw_data/ALE_V_6/ls_batch_starts.json]

[[[0, 2569, 10.641435833333334], [0, 5422, 22.528965555555555], [0, 8175, 33.99981611111111], [0, 10730, 44.64561611111111], [0, 13232, 55.07068805555556], [0, 15666, 65.21230666666666], [0, 18099, 75.34982944444444], [0, 21707, 90.38315611111112], [0, 23708, 98.72065694444444], [0, 25654, 106.82901], [0, 27524, 114.62086277777779], [0, 29277, 121.92478194444445], [0, 31109, 129.55813111111112], [0, 32801, 136.6081363888889], [0, 34463, 143.53311833333333], [0, 36244, 150.9539775], [0, 37947, 158.0498127777778], [0, 39677, 165.258165], [0, 41432, 172.57063444444444], [0, 43195, 179.91651305555555], [0, 44899, 187.01648583333335], [0, 46618, 194.17896083333332]], [[0, 2650, 10.983199722222222], [0, 5223, 21.7040125], [0, 7682, 31.949853055555558], [0, 9983, 41.53734138888889], [0, 12236, 50.92488222222222], [0, 14436, 60.091541944444444], [0, 16626, 69.21650694444445], [0, 18776, 78.17490333333333], [0, 21696, 90.34153333333335], [0, 23464, 97.70818], [0, 25410, 105.81655972222222], [0, 27536, 114.67488416666666], [0, 29428, 122.558205], [0, 31333, 130.4956975], [0, 33251, 138.48735861111112], [0, 35155, 146.42072083333332], [0, 37344, 155.54153055555557], [0, 39327, 163.8040777777778], [0, 41226, 171.71658416666665], [0, 43076, 179.42491611111112], [0, 44921, 187.112355], [0, 46707, 194.55401500000002]], [[0, 2649, 10.984371666666666], [0, 5460, 22.696850277777777], [0, 8149, 33.901025833333335], [0, 10844, 45.1301975], [0, 13446, 55.97186472222222], [0, 16065, 66.88435666666668], [0, 18341, 76.36770083333333], [0, 20550, 85.57186805555556], [0, 22217, 92.51769694444444], [0, 24088, 100.31353166666666], [0, 25944, 108.0468561111111], [0, 27737, 115.5176963888889], [0, 29459, 122.69269694444444], [0, 31233, 130.08437138888888], [0, 32718, 136.27185500000002], [0, 34401, 143.28435861111112], [0, 36115, 150.42602333333335], [0, 37779, 157.35936388888888], [0, 39265, 163.55103333333332], [0, 40480, 168.61359166666668], [0, 42146, 175.5551988888889], [0, 43821, 182.53436944444445], [0, 44997, 187.43436555555556], [0, 46373, 193.1676888888889]], [[0, 2655, 11.013694166666667], [0, 5149, 21.405368333333335], [0, 7545, 31.3886925], [0, 9923, 41.29704388888889], [0, 12225, 50.88873944444445], [0, 14499, 60.363729722222224], [0, 16698, 69.52622638888889], [0, 18776, 78.18457333333333], [0, 21697, 90.35537722222223], [0, 23475, 97.76381416666668], [0, 25163, 104.79715805555554], [0, 26794, 111.59286305555555], [0, 28423, 118.38042527777779], [0, 30048, 125.15121777777779], [0, 31649, 131.82203388888888], [0, 33250, 138.49292722222222], [0, 34868, 145.23457944444445], [0, 36517, 152.10541777777777], [0, 38158, 158.94290777777778], [0, 39754, 165.59288388888888], [0, 41349, 172.2387361111111], [0, 42933, 178.83873250000002], [0, 44499, 185.363705], [0, 46065, 191.88872944444444]]]
