# Supplementary material for: Accelerated Adaptive Laboratory Evolution by Automated Repeated Batch Processes in Parallelized Bioreactors
Source: Microorganisms. 2023 Jan 20;11(2):275. doi: 10.3390/microorganisms11020275 (PMC9965177; doi:10.3390/microorganisms11020275)
Supplement: Supplementary file 1 [file microorganisms-11-00275-s001.zip › jupyter_supplement/analysis/raw_data/ALE_V_6/ls_batch_ends.json]

[[[0, 2403, 9.949819166666668], [0, 5250, 21.812275833333334], [0, 7998, 33.26228777777778], [0, 10547, 43.883139722222225], [0, 12981, 54.02480972222222], [0, 15479, 64.43314833333334], [0, 17919, 74.5998011111111], [0, 21524, 89.62066694444445], [0, 23530, 97.97897416666666], [0, 25479, 106.09979388888888], [0, 27352, 113.903955], [0, 29099, 121.18317805555556], [0, 30934, 128.82899444444445], [0, 32626, 135.8789802777778], [0, 34288, 142.80398055555557], [0, 36077, 150.25816722222223], [0, 37777, 157.34151055555554], [0, 39505, 164.54147222222224], [0, 41253, 171.82480944444444], [0, 43027, 179.21645722222223], [0, 44725, 186.29148777777777], [0, 46442, 193.4456311111111], [0, 48207, 200.79980583333332]], [[0, 2498, 10.349834444444445], [0, 5066, 21.04986027777778], [0, 7516, 31.258188611111112], [0, 9827, 40.88733472222222], [0, 12075, 50.25405166666667], [0, 14277, 59.42901], [0, 16464, 68.54151944444445], [0, 18606, 77.46651361111111], [0, 21523, 89.62073472222222], [0, 23301, 97.02904444444444], [0, 25209, 104.97905805555556], [0, 27380, 114.02486444444445], [0, 29266, 121.88322138888888], [0, 31176, 129.84151166666666], [0, 33096, 137.84153944444444], [0, 34978, 145.68322555555554], [0, 37189, 154.8957127777778], [0, 39168, 163.14151999999999], [0, 41046, 170.96651972222222], [0, 42920, 178.7748463888889], [0, 44763, 186.4540458333333], [0, 46541, 193.86237583333332], [0, 48364, 201.45400916666665]], [[0, 2504, 10.380188333333333], [0, 5309, 22.06769], [0, 7992, 33.246853055555555], [0, 10690, 44.48852333333333], [0, 13282, 55.288535833333334], [0, 15905, 66.2177], [0, 18167, 75.64269861111111], [0, 20332, 84.66352222222223], [0, 22041, 91.78436027777778], [0, 23931, 99.65935666666667], [0, 25787, 107.3926975], [0, 27582, 114.87186638888889], [0, 29302, 122.03853833333334], [0, 31079, 129.44269277777778], [0, 32566, 135.638525], [0, 34245, 142.63436972222223], [0, 35968, 149.8135288888889], [0, 37633, 156.7510213888889], [0, 39120, 162.94685305555555], [0, 40329, 167.98436527777775], [0, 41994, 174.92186999999998], [0, 43679, 181.94270194444442], [0, 44851, 186.826025], [0, 46221, 192.53435499999998], [0, 47862, 199.3718583333333]], [[0, 2501, 10.372038888888888], [0, 4988, 20.734580555555556], [0, 7380, 30.70122333333333], [0, 9755, 40.597058888888895], [0, 12057, 50.1887175], [0, 14335, 59.680393888888894], [0, 16531, 68.8303725], [0, 18608, 77.48456027777779], [0, 21519, 89.61373583333334], [0, 23309, 97.07205583333334], [0, 25002, 104.12625083333334], [0, 26637, 110.93875694444445], [0, 28257, 117.68875027777777], [0, 29879, 124.44702194444444], [0, 31481, 131.12206138888888], [0, 33087, 137.8137113888889], [0, 34682, 144.45953583333335], [0, 36336, 151.35123694444445], [0, 37984, 158.21786972222222], [0, 39584, 164.8845511111111], [0, 41170, 171.49288777777775], [0, 42759, 178.1137211111111], [0, 44328, 184.65120166666668], [0, 45888, 191.15145833333332], [0, 47452, 197.66788111111111]]]
