# Supplementary material for: Accelerated Adaptive Laboratory Evolution by Automated Repeated Batch Processes in Parallelized Bioreactors
Source: Microorganisms. 2023 Jan 20;11(2):275. doi: 10.3390/microorganisms11020275 (PMC9965177; doi:10.3390/microorganisms11020275)
Supplement: Supplementary file 1 [file microorganisms-11-00275-s001.zip › jupyter_supplement/analysis/raw_data/ALE_V_6/ls_batch.json]

[[[1, 1], [1, 1], [1, 1], [1, 1], [1, 1], [1, 1], [1, 1], [1, 1], [1, 1], [1, 1], [1, 1], [1, 1], [1, 1], [1, 1], [1, 1], [1, 1], [1, 1], [1, 1], [1, 1], [1, 1], [1, 1], [1, 1], [1, 1], [1, 1], [1, 1], [1, 1], [1, 1], [1, 1], [1, 1], [1, 1], [1, 1], [1, 1], [1, 1], [1, 1], [1, 1], [1, 1], [1, 1], [1, 1], [1, 1], [1, 1], [1, 1], [1, 1], [1, 1], [1, 1], [1, 1], [1, 1], [1, 1], [1, 1], [1, 1], [1, 1], [1, 1], [1, 1], [1, 1], [1, 1], [1, 1], [1, 1], [1, 1], [1, 1], [1, 1], [1, 1], [1, 1], [1, 1], [1, 1], [1, 1], [1, 1], [1, 1], [1, 1], [1, 1], [1, 1], [1, 1], [1, 1], [1, 1], [1, 1], [1, 1], [1, 1], [1, 1], [1, 1], [1, 1], [1, 1], [1, 1], [1, 1], [1, 1], [1, 1], [1, 1], [1, 1], [1, 1], [1, 1], [1, 1], [1, 1], [1, 1], [1, 1], [1, 1], [1, 1], [1, 1], [1, 1], [1, 1], [1, 1], [1, 1], [1, 1], [1, 1], [1, 1], [1, 1], [1, 1], [1, 1], [1, 1], [1, 1], [1, 1], [1, 1], [1, 1], [1, 1], [1, 1], [1, 1], [1, 1], [1, 1], [1, 1], [1, 1], [1, 1], [1, 1], [1, 1], [1, 1], [1, 1], [1, 1], [1, 1], [1, 1], [1, 1], [1, 1], [1, 1], [1, 1], [1, 1], [1, 1], [1, 1], [1, 1], [1, 1], [1, 1], [1, 1], [1, 1], [1, 1], [1, 1], [1, 1], [1, 1], [1, 1], [1, 1], [1, 1], [1, 1], [1, 1], [1, 1], [1, 1], [1, 1], [1, 1], [1, 1], [1, 1], [1, 1], [1, 1], [1, 1], [1, 1], [1, 1], [1, 1], [1, 1], [1, 1], [1, 1], [1, 1], [1, 1], [1, 1], [1, 1], [1, 1], [1, 1], [1, 1], [1, 1], [1, 1], [1, 1], [1, 1], [1, 1], [1, 1], [1, 1], [1, 1], [1, 1], [1, 1], [1, 1], [1, 1], [1, 1], [1, 1], [1, 1], [1, 1], [1, 1], [1, 1], [1, 1], [1, 1], [1, 1], [1, 1], [1, 1], [1, 1], [1, 1], [1, 1], [1, 1], [1, 1], [1, 1], [1, 1], [1, 1], [1, 1], [1, 1], [1, 1], [1, 1], [1, 1], [1, 1], [1, 1], [1, 1], [1, 1], [1, 1], [1, 1], [1, 1], [1, 1], [1, 1], [1, 1], [1, 1], [1, 1], [1, 1], [1, 1], [1, 1], [1, 1], [1, 1], [1, 1], [1, 1], [1, 1], [1, 1], [1, 1], [1, 1], [1, 1], [1, 1], [1, 1], [1, 1], [1, 1], [1, 1], [1, 1], [1, 1], [1, 1], [1, 1], [1, 1], [1, 1], [1, 1], [1, 1], [1, 1], [1, 1], [1, 1], [1, 1], [1, 1], [1, 1], [1, 1], [1, 1], [1, 1], [1, 1], [1, 1], [1, 1], [1, 1], [1, 1], [1, 1], [1, 1], [1, 1], [1, 1], [1, 1], [1, 1], [1, 1], [1, 1], [1, 1], [1, 1], [1, 1], [1, 1], [1, 1], [1, 1], [1, 1], [1, 1], [1, 1], [1, 1], [1, 1], [1, 1], [1, 1], [1, 1], [1, 1], [1, 1], [1, 1], [1, 1], [1, 1], [1, 1], [1, 1], [1, 1], [1, 1], [1, 1], [1, 1], [1, 1], [1, 1], [1, 1], [1, 1], [1, 1], [1, 1], [1, 1], [1, 1], [1, 1], [1, 1], [1, 1], [1, 1], [1, 1], [1, 1], [1, 1], [1, 1], [1, 1], [1, 1], [1, 1], [1, 1], [1, 1], [1, 1], [1, 1], [1, 1], [1, 1], [1, 1], [1, 1], [1, 1], [1, 1], [1, 1], [1, 1], [1, 1], [1, 1], [1, 1], [1, 1], [1, 1], [1, 1], [1, 1], [1, 1], [1, 1], [1, 1], [1, 1], [1, 1], [1, 1], [1, 1], [1, 1], [1, 1], [1, 1], [1, 1], [1, 1], [1, 1], [1, 1], [1, 1], [1, 1], [1, 1], [1, 1], [1, 1], [1, 1], [1, 1], [1, 1], [1, 1], [1, 1], [1, 1], [1, 1], [1, 1], [1, 1], [1, 1], [1, 1], [1, 1], [1, 1], [1, 1], [1, 1], [1, 1], [1, 1], [1, 1], [1, 1], [1, 1], [1, 1], [1, 1], [1, 1], [1, 1], [1, 1], [1, 1], [1, 1], [1, 1], [1, 1], [1, 1], [1, 1], [1, 1], [1, 1], [1, 1], [1, 1], [1, 1], [1, 1], [1, 1], [1, 1], [1, 1], [1, 1], [1, 1], [1, 1], [1, 1], [1, 1], [1, 1], [1, 1], [1, 1], [1, 1], [1, 1], [1, 1], [1, 1], [1, 1], [1, 1], [1, 1], [1, 1], [1, 1], [1, 1], [1, 1], [1, 1], [1, 1], [1, 1], [1, 1], [1, 1], [1, 1], [1, 1], [1, 1], [1, 1], [1, 1], [1, 1], [1, 1], [1, 1], [1, 1], [1, 1], [1, 1], [1, 1], [1, 1], [1, 1], [1, 1], [1, 1], [1, 1], [1, 1], [1, 1], [1, 1], [1, 1], [1, 1], [1, 1], [1, 1], [1, 1], [1, 1], [1, 1], [1, 1], [1, 1], [1, 1], [1, 1], [1, 1], [1, 1], [1, 1], [1, 1], [1, 1], [1, 1], [1, 1], [1, 1], [1, 1], [1, 1], [1, 1], [1, 1], [1, 1], [1, 1], [1, 1], [1, 1], [1, 1], [1, 1], [1, 1], [1, 1], [1, 1], [1, 1], [1, 1], [1, 1], [1, 1], [1, 1], [1, 1], [1, 1], [1, 1], [1, 1], [1, 1], [1, 1], [1, 1], [1, 1], [1, 1], [1, 1], [1, 1], [1, 1], [1, 1], [1, 1], [1, 1], [1, 1], [1, 1], [1, 1], [1, 1], [1, 1], [1, 1], [1, 1], [1, 1], [1, 1], [1, 1], [1, 1], [1, 1], [1, 1], [1, 1], [1, 1], [1, 1], [1, 1], [1, 1], [1, 1], [1, 1], [1, 1], [1, 1], [1, 1], [1, 1], [1, 1], [1, 1], [1, 1], [1, 1], [1, 1], [1, 1], [1, 1], [1, 1], [1, 1], [1, 1], [1, 1], [1, 1], [1, 1], [1, 1], [1, 1], [1, 1], [1, 1], [1, 1], [1, 1], [1, 1], [1, 1], [1, 1], [1, 1], [1, 1], [1, 1], [1, 1], [1, 1], [1, 1], [1, 1], [1, 1], [1, 1], [1, 1], [1, 1], [1, 1], [1, 1], [1, 1], [1, 1], [1, 1], [1, 1], [1, 1], [1, 1], [1, 1], [1, 1], [1, 1], [1, 1], [1, 1], [1, 1], [1, 1], [1, 1], [1, 1], [1, 1], [1, 1], [1, 1], [1, 1], [1, 1], [1, 1], [1, 1], [1, 1], [1, 1], [1, 1], [1, 1], [1, 1], [1, 1], [1, 1], [1, 1], [1, 1], [1, 1], [1, 1], [1, 1], [1, 1], [1, 1], [1, 1], [1, 1], [1, 1], [1, 1], [1, 1], [1, 1], [1, 1], [1, 1], [1, 1], [1, 1], [1, 1], [1, 1], [1, 1], [1, 1], [1, 1], [1, 1], [1, 1], [1, 1], [1, 1], [1, 1], [1, 1], [1, 1], [1, 1], [1, 1], [1, 1], [1, 1], [1, 1], [1, 1], [1, 1], [1, 1], [1, 1], [1, 1], [1, 1], [1, 1], [1, 1], [1, 1], [1, 1], [1, 1], [1, 1], [1, 1], [1, 1], [1, 1], [1, 1], [1, 1], [1, 1], [1, 1], [1, 1], [1, 1], [1, 1], [1, 1], [1, 1], [1, 1], [1, 1], [1, 1], [1, 1], [1, 1], [1, 1], [1, 1], [1, 1], [1, 1], [1, 1], [1, 1], [1, 1], [1, 1], [1, 1], [1, 1], [1, 1], [1, 1], [1, 1], [1, 1], [1, 1], [1, 1], [1, 1], [1, 1], [1, 1], [1, 1], [1, 1], [1, 1], [1, 1], [1, 1], [1, 1], [1, 1], [1, 1], [1, 1], [1, 1], [1, 1], [1, 1], [1, 1], [1, 1], [1, 1], [1, 1], [1, 1], [1, 1], [1, 1], [1, 1], [1, 1], [1, 1], [1, 1], [1, 1], [1, 1], [1, 1], [1, 1], [1, 1], [1, 1], [1, 1], [1, 1], [1, 1], [1, 1], [1, 1], [1, 1], [1, 1], [1, 1], [1, 1], [1, 1], [1, 1], [1, 1], [1, 1], [1, 1], [1, 1], [1, 1], [1, 1], [1, 1], [1, 1], [1, 1], [1, 1], [1, 1], [1, 1], [1, 1], [1, 1], [1, 1], [1, 1], [1, 1], [1, 1], [1, 1], [1, 1], [1, 1], [1, 1], [1, 1], [1, 1], [1, 1], [1, 1], [1, 1], [1, 1], [1, 1], [1, 1], [1, 1], [1, 1], [1, 1], [1, 1], [1, 1], [1, 1], [1, 1], [1, 1], [1, 1], [1, 1], [1, 1], [1, 1], [1, 1], [1, 1], [1, 1], [1, 1], [1, 1], [1, 1], [1, 1], [1, 1], [1, 1], [1, 1], [1, 1], [1, 1], [1, 1], [1, 1], [1, 1], [1, 1], [1, 1], [1, 1], [1, 1], [1, 1], [1, 1], [1, 1], [1, 1], [1, 1], [1, 1], [1, 1], [1, 1], [1, 1], [1, 1], [1, 1], [1, 1], [1, 1], [1, 1], [1, 1], [1, 1], [1, 1], [1, 1], [1, 1], [1, 1], [1, 1], [1, 1], [1, 1], [1, 1], [1, 1], [1, 1], [1, 1], [1, 1], [1, 1], [1, 1], [1, 1], [1, 1], [1, 1], [1, 1], [1, 1], [1, 1], [1, 1], [1, 1], [1, 1], [1, 1], [1, 1], [1, 1], [1, 1], [1, 1], [1, 1], [1, 1], [1, 1], [1, 1], [1, 1], [1, 1], [1, 1], [1, 1], [1, 1], [1, 1], [1, 1], [1, 1], [1, 1], [1, 1], [1, 1], [1, 1], [1, 1], [1, 1], [1, 1], [1, 1], [1, 1], [1, 1], [1, 1], [1, 1], [1, 1], [1, 1], [1, 1], [1, 1], [1, 1], [1, 1], [1, 1], [1, 1], [1, 1], [1, 1], [1, 1], [1, 1], [1, 1], [1, 1], [1, 1], [1, 1], [1, 1], [1, 1], [1, 1], [1, 1], [1, 1], [1, 1], [1, 1], [1, 1], [1, 1], [1, 1], [1, 1], [1, 1], [1, 1], [1, 1], [1, 1], [1, 1], [1, 1], [1, 1], [1, 1], [1, 1], [1, 1], [1, 1], [1, 1], [1, 1], [1, 1], [1, 1], [1, 1], [1, 1], [1, 1], [1, 1], [1, 1], [1, 1], [1, 1], [1, 1], [1, 1], [1, 1], [1, 1], [1, 1], [1, 1], [1, 1], [1, 1], [1, 1], [1, 1], [1, 1], [1, 1], [1, 1], [1, 1], [1, 1], [1, 1], [1, 1], [1, 1], [1, 1], [1, 1], [1, 1], [1, 1], [1, 1], [1, 1], [1, 1], [1, 1], [1, 1], [1, 1], [1, 1], [1, 1], [1, 1], [1, 1], [1, 1], [1, 1], [1, 1], [1, 1], [1, 1], [1, 1], [1, 1], [1, 1], [1, 1], [1, 1], [1, 1], [1, 1], [1, 1], [1, 1], [1, 1], [1, 1], [1, 1], [1, 1], [1, 1], [1, 1], [1, 1], [1, 1], [1, 1], [1, 1], [1, 1], [1, 1], [1, 1], [1, 1], [1, 1], [1, 1], [1, 1], [1, 1], [1, 1], [1, 1], [1, 1], [1, 1], [1, 1], [1, 1], [1, 1], [1, 1], [1, 1], [1, 1], [1, 1], [1, 1], [1, 1], [1, 1], [1, 1], [1, 1], [1, 1], [1, 1], [1, 1], [1, 1], [1, 1], [1, 1], [1, 1], [1, 1], [1, 1], [1, 1], [1, 1], [1, 1], [1, 1], [1, 1], [1, 1], [1, 1], [1, 1], [1, 1], [1, 1], [1, 1], [1, 1], [1, 1], [1, 1], [1, 1], [1, 1], [1, 1], [1, 1], [1, 1], [1, 1], [1, 1], [1, 1], [1, 1], [1, 1], [1, 1], [1, 1], [1, 1], [1, 1], [1, 1], [1, 1], [1, 1], [1, 1], [1, 1], [1, 1], [1, 1], [1, 1], [1, 1], [1, 1], [1, 1], [1, 1], [1, 1], [1, 1], [1, 1], [1, 1], [1, 1], [1, 1], [1, 1], [1, 1], [1, 1], [1, 1], [1, 1], [1, 1], [1, 1], [1, 1], [1, 1], [1, 1], [1, 1], [1, 1], [1, 1], [1, 1], [1, 1], [1, 1], [1, 1], [1, 1], [1, 1], [1, 1], [1, 1], [1, 1], [1, 1], [1, 1], [1, 1], [1, 1], [1, 1], [1, 1], [1, 1], [1, 1], [1, 1], [1, 1], [1, 1], [1, 1], [1, 1], [1, 1], [1, 1], [1, 1], [1, 1], [1, 1], [1, 1], [1, 1], [1, 1], [1, 1], [1, 1], [1, 1], [1, 1], [1, 1], [1, 1], [1, 1], [1, 1], [1, 1], [1, 1], [1, 1], [1, 1], [1, 1], [1, 1], [1, 1], [1, 1], [1, 1], [1, 1], [1, 1], [1, 1], [1, 1], [1, 1], [1, 1], [1, 1], [1, 1], [1, 1], [1, 1], [1, 1], [1, 1], [1, 1], [1, 1], [1, 1], [1, 1], [1, 1], [1, 1], [1, 1], [1, 1], [1, 1], [1, 1], [1, 1], [1, 1], [1, 1], [1, 1], [1, 1], [1, 1], [1, 1], [1, 1], [1, 1], [1, 1], [1, 1], [1, 1], [1, 1], [1, 1], [1, 1], [1, 1], [1, 1], [1, 1], [1, 1], [1, 1], [1, 1], [1, 1], [1, 1], [1, 1], [1, 1], [1, 1], [1, 1], [1, 1], [1, 1], [1, 1], [1, 1], [1, 1], [1, 1], [1, 1], [1, 1], [1, 1], [1, 1], [1, 1], [1, 1], [1, 1], [1, 1], [1, 1], [1, 1], [1, 1], [1, 1], [1, 1], [1, 1], [1, 1], [1, 1], [1, 1], [1, 1], [1, 1], [1, 1], [1, 1], [1, 1], [1, 1], [1, 1], [1, 1], [1, 1], [1, 1], [1, 1], [1, 1], [1, 1], [1, 1], [1, 1], [1, 1], [1, 1], [1, 1], [1, 1], [1, 1], [1, 1], [1, 1], [1, 1], [1, 1], [1, 1], [1, 1], [1, 1], [1, 1], [1, 1], [1, 1], [1, 1], [1, 1], [1, 1], [1, 1], [1, 1], [1, 1], [1, 1], [1, 1], [1, 1], [1, 1], [1, 1], [1, 1], [1, 1], [1, 1], [1, 1], [1, 1], [1, 1], [1, 1], [1, 1], [1, 1], [1, 1], [1, 1], [1, 1], [1, 1], [1, 1], [1, 1], [1, 1], [1, 1], [1, 1], [1, 1], [1, 1], [1, 1], [1, 1], [1, 1], [1, 1], [1, 1], [1, 1], [1, 1], [1, 1], [1, 1], [1, 1], [1, 1], [1, 1], [1, 1], [1, 1], [1, 1], [1, 1], [1, 1], [1, 1], [1, 1], [1, 1], [1, 1], [1, 1], [1, 1], [1, 1], [1, 1], [1, 1], [1, 1], [1, 1], [1, 1], [1, 1], [1, 1], [1, 1], [1, 1], [1, 1], [1, 1], [1, 1], [1, 1], [1, 1], [1, 1], [1, 1], [1, 1], [1, 1], [1, 1], [1, 1], [1, 1], [1, 1], [1, 1], [1, 1], [1, 1], [1, 1], [1, 1], [1, 1], [1, 1], [1, 1], [1, 1], [1, 1], [1, 1], [1, 1], [1, 1], [1, 1], [1, 1], [1, 1], [1, 1], [1, 1], [1, 1], [1, 1], [1, 1], [1, 1], [1, 1], [1, 1], [1, 1], [1, 1], [1, 1], [1, 1], [1, 1], [1, 1], [1, 1], [1, 1], [1, 1], [1, 1], [1, 1], [1, 1], [1, 1], [1, 1], [1, 1], [1, 1], [1, 1], [1, 1], [1, 1], [1, 1], [1, 1], [1, 1], [1, 1], [1, 1], [1, 1], [1, 1], [1, 1], [1, 1], [1, 1], [1, 1], [1, 1], [1, 1], [1, 1], [1, 1], [1, 1], [1, 1], [1, 1], [1, 1], [1, 1], [1, 1], [1, 1], [1, 1], [1, 1], [1, 1], [1, 1], [1, 1], [1, 1], [1, 1], [1, 1], [1, 1], [1, 1], [1, 1], [1, 1], [1, 1], [1, 1], [1, 1], [1, 1], [1, 1], [1, 1], [1, 1], [1, 1], [1, 1], [1, 1], [1, 1], [1, 1], [1, 1], [1, 1], [1, 1], [1, 1], [1, 1], [1, 1], [1, 1], [1, 1], [1, 1], [1, 1], [1, 1], [1, 1], [1, 1], [1, 1], [1, 1], [1, 1], [1, 1], [1, 1], [1, 1], [1, 1], [1, 1], [1, 1], [1, 1], [1, 1], [1, 1], [1, 1], [1, 1], [1, 1], [1, 1], [1, 1], [1, 1], [1, 1], [1, 1], [1, 1], [1, 1], [1, 1], [1, 1], [1, 1], [1, 1], [1, 1], [1, 1], [1, 1], [1, 1], [1, 1], [1, 1], [1, 1], [1, 1], [1, 1], [1, 1], [1, 1], [1, 1], [1, 1], [1, 1], [1, 1], [1, 1], [1, 1], [1, 1], [1, 1], [1, 1], [1, 1], [1, 1], [1, 1], [1, 1], [1, 1], [1, 1], [1, 1], [1, 1], [1, 1], [1, 1], [1, 1], [1, 1], [1, 1], [1, 1], [1, 1], [1, 1], [1, 1], [1, 1], [1, 1], [1, 1], [1, 1], [1, 1], [1, 1], [1, 1], [1, 1], [1, 1], [1, 1], [1, 1], [1, 1], [1, 1], [1, 1], [1, 1], [1, 1], [1, 1], [1, 1], [1, 1], [1, 1], [1, 1], [1, 1], [1, 1], [1, 1], [1, 1], [1, 1], [1, 1], [1, 1], [1, 1], [1, 1], [1, 1], [1, 1], [1, 1], [1, 1], [1, 1], [1, 1], [1, 1], [1, 1], [1, 1], [1, 1], [1, 1], [1, 1], [1, 1], [1, 1], [1, 1], [1, 1], [1, 1], [1, 1], [1, 1], [1, 1], [1, 1], [1, 1], [1, 1], [1, 1], [1, 1], [1, 1], [1, 1], [1, 1], [1, 1], [1, 1], [1, 1], [1, 1], [1, 1], [1, 1], [1, 1], [1, 1], [1, 1], [1, 1], [1, 1], [1, 1], [1, 1], [1, 1], [1, 1], [1, 1], [1, 1], [1, 1], [1, 1], [1, 1], [1, 1], [1, 1], [1, 1], [1, 1], [1, 1], [1, 1], [1, 1], [1, 1], [1, 1], [1, 1], [1, 1], [1, 1], [1, 1], [1, 1], [1, 1], [1, 1], [1, 1], [1, 1], [1, 1], [1, 1], [1, 1], [1, 1], [1, 1], [1, 1], [1, 1], [1, 1], [1, 1], [1, 1], [1, 1], [1, 1], [1, 1], [1, 1], [1, 1], [1, 1], [1, 1], [1, 1], [1, 1], [1, 1], [1, 1], [1, 1], [1, 1], [1, 1], [1, 1], [1, 1], [1, 1], [1, 1], [1, 1], [1, 1], [1, 1], [1, 1], [1, 1], [1, 1], [1, 1], [1, 1], [1, 1], [1, 1], [1, 1], [1, 1], [1, 1], [1, 1], [1, 1], [1, 1], [1, 1], [1, 1], [1, 1], [1, 1], [1, 1], [1, 1], [1, 1], [1, 1], [1, 1], [1, 1], [1, 1], [1, 1], [1, 1], [1, 1], [1, 1], [1, 1], [1, 1], [1, 1], [1, 1], [1, 1], [1, 1], [1, 1], [1, 1], [1, 1], [1, 1], [1, 1], [1, 1], [1, 1], [1, 1], [1, 1], [1, 1], [1, 1], [1, 1], [1, 1], [1, 1], [1, 1], [1, 1], [1, 1], [1, 1], [1, 1], [1, 1], [1, 1], [1, 1], [1, 1], [1, 1], [1, 1], [1, 1], [1, 1], [1, 1], [1, 1], [1, 1], [1, 1], [1, 1], [1, 1], [1, 1], [1, 1], [1, 1], [1, 1], [1, 1], [1, 1], [1, 1], [1, 1], [1, 1], [1, 1], [1, 1], [1, 1], [1, 1], [1, 1], [1, 1], [1, 1], [1, 1], [1, 1], [1, 1], [1, 1], [1, 1], [1, 1], [1, 1], [1, 1], [1, 1], [1, 1], [1, 1], [1, 1], [1, 1], [1, 1], [1, 1], [1, 1], [1, 1], [1, 1], [1, 1], [1, 1], [1, 1], [1, 1], [1, 1], [1, 1], [1, 1], [1, 1], [1, 1], [1, 1], [1, 1], [1, 1], [1, 1], [1, 1], [1, 1], [1, 1], [1, 1], [1, 1], [1, 1], [1, 1], [1, 1], [1, 1], [1, 1], [1, 1], [1, 1], [1, 1], [1, 1], [1, 1], [1, 1], [1, 1], [1, 1], [1, 1], [1, 1], [1, 1], [1, 1], [1, 1], [1, 1], [1, 1], [1, 1], [1, 1], [1, 1], [1, 1], [1, 1], [1, 1], [1, 1], [1, 1], [1, 1], [1, 1], [1, 1], [1, 1], [1, 1], [1, 1], [1, 1], [1, 1], [1, 1], [1, 1], [1, 1], [1, 1], [1, 1], [1, 1], [1, 1], [1, 1], [1, 1], [1, 1], [1, 1], [1, 1], [1, 1], [1, 1], [1, 1], [1, 1], [1, 1], [1, 1], [1, 1], [1, 1], [1, 1], [1, 1], [1, 1], [1, 1], [1, 1], [1, 1], [1, 1], [1, 1], [1, 1], [1, 1], [1, 1], [1, 1], [1, 1], [1, 1], [1, 1], [1, 1], [1, 1], [1, 1], [1, 1], [1, 1], [1, 1], [1, 1], [1, 1], [1, 1], [1, 1], [1, 1], [1, 1], [1, 1], [1, 1], [1, 1], [1, 1], [1, 1], [1, 1], [1, 1], [1, 1], [1, 1], [1, 1], [1, 1], [1, 1], [1, 1], [1, 1], [1, 1], [1, 1], [1, 1], [1, 1], [1, 1], [1, 1], [1, 1], [1, 1], [1, 1], [1, 1], [1, 1], [1, 1], [1, 1], [1, 1], [1, 1], [1, 1], [1, 1], [1, 1], [1, 1], [1, 1], [1, 1], [1, 1], [1, 1], [1, 1], [1, 1], [1, 1], [1, 1], [1, 1], [1, 1], [1, 1], [1, 1], [1, 1], [1, 1], [1, 1], [1, 1], [1, 1], [1, 1], [1, 1], [1, 1], [1, 1], [1, 1], [1, 1], [1, 1], [1, 1], [1, 1], [1, 1], [1, 1], [1, 1], [1, 1], [1, 1], [1, 1], [1, 1], [1, 1], [1, 1], [1, 1], [1, 1], [1, 1], [1, 1], [1, 1], [1, 1], [1, 1], [1, 1], [1, 1], [1, 1], [1, 1], [1, 1], [1, 1], [1, 1], [1, 1], [1, 1], [1, 1], [1, 1], [1, 1], [1, 1], [1, 1], [1, 1], [1, 1], [1, 1], [1, 1], [1, 1], [1, 1], [1, 1], [1, 1], [1, 1], [1, 1], [1, 1], [1, 1], [1, 1], [1, 1], [1, 1], [1, 1], [1, 1], [1, 1], [1, 1], [1, 1], [1, 1], [1, 1], [1, 1], [1, 1], [1, 1], [1, 1], [1, 1], [1, 1], [1, 1], [1, 1], [1, 1], [1, 1], [1, 1], [1, 1], [1, 1], [1, 1], [1, 1], [1, 1], [1, 1], [1, 1], [1, 1], [1, 1], [1, 1], [1, 1], [1, 1], [1, 1], [1, 1], [1, 1], [1, 1], [1, 1], [1, 1], [1, 1], [1, 1], [1, 1], [1, 1], [1, 1], [1, 1], [1, 1], [1, 1], [1, 1], [1, 1], [1, 1], [1, 1], [1, 1], [1, 1], [1, 1], [1, 1], [1, 1], [1, 1], [1, 1], [1, 1], [1, 1], [1, 1], [1, 1], [1, 1], [1, 1], [1, 1], [1, 1], [1, 1], [1, 1], [1, 1], [1, 1], [1, 1], [1, 1], [1, 1], [1, 1], [1, 1], [1, 1], [1, 1], [1, 1], [1, 1], [1, 1], [1, 1], [1, 1], [1, 1], [1, 1], [1, 1], [1, 1], [1, 1], [1, 1], [1, 1], [1, 1], [1, 1], [1, 1], [1, 1], [1, 1], [1, 1], [1, 1], [1, 1], [1, 1], [1, 1], [1, 1], [1, 1], [1, 1], [1, 1], [1, 1], [1, 1], [1, 1], [1, 1], [1, 1], [1, 1], [1, 1], [1, 1], [1, 1], [1, 1], [1, 1], [1, 1], [1, 1], [1, 1], [1, 1], [1, 1], [1, 1], [1, 1], [1, 1], [1, 1], [1, 1], [1, 1], [1, 1], [1, 1], [1, 1], [1, 1], [1, 1], [1, 1], [1, 1], [1, 1], [1, 1], [1, 1], [1, 1], [1, 1], [1, 1], [1, 1], [1, 1], [1, 1], [1, 1], [1, 1], [1, 1], [1, 1], [1, 1], [1, 1], [1, 1], [1, 1], [1, 1], [1, 1], [1, 1], [1, 1], [1, 1], [1, 1], [1, 1], [1, 1], [1, 1], [1, 1], [1, 1], [1, 1], [1, 1], [1, 1], [1, 1], [1, 1], [1, 1], [1, 1], [1, 1], [1, 1], [1, 1], [1, 1], [1, 1], [1, 1], [1, 1], [1, 1], [1, 1], [1, 1], [1, 1], [1, 1], [1, 1], [1, 1], [1, 1], [1, 1], [1, 1], [1, 1], [1, 1], [1, 1], [1, 1], [1, 1], [1, 1], [1, 1], [1, 1], [1, 1], [1, 1], [1, 1], [1, 1], [1, 1], [1, 1], [1, 1], [1, 1], [1, 1], [1, 1], [1, 1], [1, 1], [1, 1], [1, 1], [1, 1], [1, 1], [1, 1], [1, 1], [1, 1], [1, 1], [1, 1], [1, 1], [1, 1], [1, 1], [1, 1], [1, 1], [1, 1], [1, 1], [1, 1], [1, 1], [1, 1], [1, 1], [1, 1], [1, 1], [1, 1], [1, 1], [1, 1], [1, 1], [1, 1], [1, 1], [1, 1], [1, 1], [1, 1], [1, 1], [1, 1], [1, 1], [1, 1], [1, 1], [1, 1], [1, 1], [1, 1], [1, 1], [1, 1], [1, 1], [1, 1], [1, 1], [1, 1], [1, 1], [1, 1], [1, 1], [1, 1], [1, 1], [1, 1], [1, 1], [1, 1], [1, 1], [1, 1], [1, 1], [1, 1], [1, 1], [1, 1], [1, 1], [1, 1], [1, 1], [1, 1], [1, 1], [1, 1], [1, 1], [1, 1], [1, 1], [1, 1], [1, 1], [1, 1], [1, 1], [1, 1], [1, 1], [1, 1], [1, 1], [1, 1], [1, 1], [1, 1], [1, 1], [1, 1], [1, 1], [1, 1], [1, 1], [1, 1], [1, 1], [1, 1], [1, 1], [1, 1], [1, 1], [1, 1], [1, 1], [1, 1], [1, 1], [1, 1], [1, 1], [1, 1], [1, 1], [1, 1], [1, 1], [1, 1], [1, 1], [1, 1], [1, 1], [1, 1], [1, 1], [1, 1], [1, 1], [1, 1], [1, 1], [1, 1], [1, 1], [1, 1], [1, 1], [1, 1], [1, 1], [1, 1], [1, 1], [1, 1], [1, 1], [1, 1], [1, 1], [1, 1], [1, 1], [1, 1], [1, 1], [1, 1], [1, 1], [1, 1], [1, 1], [1, 1], [1, 1], [1, 1], [1, 1], [1, 1], [1, 1], [1, 1], [1, 1], [1, 1], [1, 1], [1, 1], [1, 1], [1, 1], [1, 1], [1, 1], [1, 1], [1, 1], [1, 1], [1, 1], [1, 1], [1, 1], [1, 1], [1, 1], [1, 1], [1, 1], [1, 1], [1, 1], [1, 1], [1, 1], [1, 1], [1, 1], [1, 1], [1, 1], [1, 1], [1, 1], [1, 1], [1, 1], [1, 1], [1, 1], [1, 1], [1, 1], [1, 1], [1, 1], [1, 1], [1, 1], [1, 1], [1, 1], [1, 1], [1, 1], [1, 1], [1, 1], [1, 1], [1, 1], [1, 1], [1, 1], [1, 1], [1, 1], [1, 1], [1, 1], [1, 1], [1, 1], [1, 1], [1, 1], [1, 1], [1, 1], [1, 1], [1, 1], [1, 1], [1, 1], [1, 1], [1, 1], [1, 1], [1, 1], [1, 1], [1, 1], [1, 1], [1, 1], [1, 1], [1, 1], [1, 1], [1, 1], [1, 1], [1, 1], [1, 1], [1, 1], [1, 1], [1, 1], [1, 1], [1, 1], [1, 1], [1, 1], [1, 1], [1, 1], [1, 1], [1, 1], [1, 1], [1, 1], [1, 1], [1, 1], [1, 1], [1, 1], [1, 1], [1, 1], [1, 1], [1, 1], [1, 1], [1, 1], [1, 1], [1, 1], [1, 1], [1, 1], [1, 1], [1, 1], [1, 1], [1, 1], [1, 1], [1, 1], [1, 1], [1, 1], [1, 1], [1, 1], [1, 1], [1, 1], [1, 1], [1, 1], [1, 1], [1, 1], [1, 1], [1, 1], [1, 1], [1, 1], [1, 1], [1, 1], [1, 1], [1, 1], [1, 1], [1, 1], [1, 1], [1, 1], [1, 1], [1, 1], [1, 1], [1, 1], [1, 1], [1, 1], [1, 1], [1, 1], [1, 1], [1, 1], [1, 1], [1, 1], [1, 1], [1, 1], [1, 1], [1, 1], [1, 1], [1, 1], [1, 1], [1, 1], [1, 1], [1, 1], [1, 1], [1, 1], [1, 1], [1, 1], [1, 1], [1, 1], [1, 1], [1, 1], [1, 1], [1, 1], [1, 1], [1, 1], [1, 1], [1, 1], [1, 1], [1, 1], [1, 1], [1, 1], [1, 1], [1, 1], [1, 1], [1, 1], [1, 1], [1, 1], [1, 1], [1, 1], [1, 1], [1, 1], [1, 1], [1, 1], [1, 1], [1, 1], [1, 1], [1, 1], [1, 1], [1, 1], [1, 1], [1, 1], [1, 1], [1, 1], [1, 1], [1, 1], [1, 1], [1, 1], [1, 1], [1, 1], [1, 1], [1, 1], [1, 1], [1, 1], [1, 1], [1, 1], [1, 1], [1, 1], [1, 1], [1, 1], [1, 1], [1, 1], [1, 1], [1, 1], [1, 1], [1, 1], [1, 1], [1, 1], [1, 1], [1, 1], [1, 1], [1, 1], [1, 1], [1, 1], [1, 1], [1, 2], [1, 2], [1, 2], [1, 2], [1, 2], [1, 2], [1, 2], [1, 2], [1, 2], [1, 2], [1, 2], [1, 2], [1, 2], [1, 2], [1, 2], [1, 2], [1, 2], [1, 2], [1, 2], [1, 2], [1, 2], [1, 2], [1, 2], [1, 2], [1, 2], [1, 2], [1, 2], [1, 2], [1, 2], [1, 2], [1, 2], [1, 2], [1, 2], [1, 2], [1, 2], [1, 2], [1, 2], [1, 2], [1, 2], [1, 2], [1, 2], [1, 2], [1, 2], [1, 2], [1, 2], [1, 2], [1, 2], [1, 2], [1, 2], [1, 2], [1, 2], [1, 2], [1, 2], [1, 2], [1, 2], [1, 2], [1, 2], [1, 2], [1, 2], [1, 2], [1, 2], [1, 2], [1, 2], [1, 2], [1, 2], [1, 2], [1, 2], [1, 2], [1, 2], [1, 2], [1, 2], [1, 2], [1, 2], [1, 2], [1, 2], [1, 2], [1, 2], [1, 2], [1, 2], [1, 2], [1, 2], [1, 2], [1, 2], [1, 2], [1, 2], [1, 2], [1, 2], [1, 2], [1, 2], [1, 2], [1, 2], [1, 2], [1, 2], [1, 2], [1, 2], [1, 2], [1, 2], [1, 2], [1, 2], [1, 2], [1, 2], [1, 2], [1, 2], [1, 2], [1, 2], [1, 2], [1, 2], [1, 2], [1, 2], [1, 2], [1, 2], [1, 2], [1, 2], [1, 2], [1, 2], [1, 2], [1, 2], [1, 2], [1, 2], [1, 2], [1, 2], [1, 2], [1, 2], [1, 2], [1, 2], [1, 2], [1, 2], [1, 2], [1, 2], [1, 2], [1, 2], [1, 2], [1, 2], [1, 2], [1, 2], [1, 2], [1, 2], [1, 2], [1, 2], [1, 2], [1, 2], [1, 2], [1, 2], [1, 2], [1, 2], [1, 2], [1, 2], [1, 2], [1, 2], [1, 2], [1, 2], [1, 2], [1, 2], [1, 2], [1, 2], [1, 2], [1, 2], [1, 2], [1, 2], [1, 2], [1, 2], [1, 2], [1, 2], [1, 2], [1, 2], [1, 2], [2, 2], [2, 2], [2, 2], [2, 2], [2, 2], [2, 2], [2, 2], [2, 2], [2, 2], [2, 2], [2, 2], [2, 2], [2, 2], [2, 2], [2, 2], [2, 2], [2, 2], [2, 2], [2, 2], [2, 2], [2, 2], [2, 2], [2, 2], [2, 2], [2, 2], [2, 2], [2, 2], [2, 2], [2, 2], [2, 2], [2, 2], [2, 2], [2, 2], [2, 2], [2, 2], [2, 2], [2, 2], [2, 2], [2, 2], [2, 2], [2, 2], [2, 2], [2, 2], [2, 2], [2, 2], [2, 2], [2, 2], [2, 2], [2, 2], [2, 2], [2, 2], [2, 2], [2, 2], [2, 2], [2, 2], [2, 2], [2, 2], [2, 2], [2, 2], [2, 2], [2, 2], [2, 2], [2, 2], [2, 2], [2, 2], [2, 2], [2, 2], [2, 2], [2, 2], [2, 2], [2, 2], [2, 2], [2, 2], [2, 2], [2, 2], [2, 2], [2, 2], [2, 2], [2, 2], [2, 2], [2, 2], [2, 2], [2, 2], [2, 2], [2, 2], [2, 2], [2, 2], [2, 2], [2, 2], [2, 2], [2, 2], [2, 2], [2, 2], [2, 2], [2, 2], [2, 2], [2, 2], [2, 2], [2, 2], [2, 2], [2, 2], [2, 2], [2, 2], [2, 2], [2, 2], [2, 2], [2, 2], [2, 2], [2, 2], [2, 2], [2, 2], [2, 2], [2, 2], [2, 2], [2, 2], [2, 2], [2, 2], [2, 2], [2, 2], [2, 2], [2, 2], [2, 2], [2, 2], [2, 2], [2, 2], [2, 2], [2, 2], [2, 2], [2, 2], [2, 2], [2, 2], [2, 2], [2, 2], [2, 2], [2, 2], [2, 2], [2, 2], [2, 2], [2, 2], [2, 2], [2, 2], [2, 2], [2, 2], [2, 2], [2, 2], [2, 2], [2, 2], [2, 2], [2, 2], [2, 2], [2, 2], [2, 2], [2, 2], [2, 2], [2, 2], [2, 2], [2, 2], [2, 2], [2, 2], [2, 2], [2, 2], [2, 2], [2, 2], [2, 2], [2, 2], [2, 2], [2, 2], [2, 2], [2, 2], [2, 2], [2, 2], [2, 2], [2, 2], [2, 2], [2, 2], [2, 2], [2, 2], [2, 2], [2, 2], [2, 2], [2, 2], [2, 2], [2, 2], [2, 2], [2, 2], [2, 2], [2, 2], [2, 2], [2, 2], [2, 2], [2, 2], [2, 2], [2, 2], [2, 2], [2, 2], [2, 2], [2, 2], [2, 2], [2, 2], [2, 2], [2, 2], [2, 2], [2, 2], [2, 2], [2, 2], [2, 2], [2, 2], [2, 2], [2, 2], [2, 2], [2, 2], [2, 2], [2, 2], [2, 2], [2, 2], [2, 2], [2, 2], [2, 2], [2, 2], [2, 2], [2, 2], [2, 2], [2, 2], [2, 2], [2, 2], [2, 2], [2, 2], [2, 2], [2, 2], [2, 2], [2, 2], [2, 2], [2, 2], [2, 2], [2, 2], [2, 2], [2, 2], [2, 2], [2, 2], [2, 2], [2, 2], [2, 2], [2, 2], [2, 2], [2, 2], [2, 2], [2, 2], [2, 2], [2, 2], [2, 2], [2, 2], [2, 2], [2, 2], [2, 2], [2, 2], [2, 2], [2, 2], [2, 2], [2, 2], [2, 2], [2, 2], [2, 2], [2, 2], [2, 2], [2, 2], [2, 2], [2, 2], [2, 2], [2, 2], [2, 2], [2, 2], [2, 2], [2, 2], [2, 2], [2, 2], [2, 2], [2, 2], [2, 2], [2, 2], [2, 2], [2, 2], [2, 2], [2, 2], [2, 2], [2, 2], [2, 2], [2, 2], [2, 2], [2, 2], [2, 2], [2, 2], [2, 2], [2, 2], [2, 2], [2, 2], [2, 2], [2, 2], [2, 2], [2, 2], [2, 2], [2, 2], [2, 2], [2, 2], [2, 2], [2, 2], [2, 2], [2, 2], [2, 2], [2, 2], [2, 2], [2, 2], [2, 2], [2, 2], [2, 2], [2, 2], [2, 2], [2, 2], [2, 2], [2, 2], [2, 2], [2, 2], [2, 2], [2, 2], [2, 2], [2, 2], [2, 2], [2, 2], [2, 2], [2, 2], [2, 2], [2, 2], [2, 2], [2, 2], [2, 2], [2, 2], [2, 2], [2, 2], [2, 2], [2, 2], [2, 2], [2, 2], [2, 2], [2, 2], [2, 2], [2, 2], [2, 2], [2, 2], [2, 2], [2, 2], [2, 2], [2, 2], [2, 2], [2, 2], [2, 2], [2, 2], [2, 2], [2, 2], [2, 2], [2, 2], [2, 2], [2, 2], [2, 2], [2, 2], [2, 2], [2, 2], [2, 2], [2, 2], [2, 2], [2, 2], [2, 2], [2, 2], [2, 2], [2, 2], [2, 2], [2, 2], [2, 2], [2, 2], [2, 2], [2, 2], [2, 2], [2, 2], [2, 2], [2, 2], [2, 2], [2, 2], [2, 2], [2, 2], [2, 2], [2, 2], [2, 2], [2, 2], [2, 2], [2, 2], [2, 2], [2, 2], [2, 2], [2, 2], [2, 2], [2, 2], [2, 2], [2, 2], [2, 2], [2, 2], [2, 2], [2, 2], [2, 2], [2, 2], [2, 2], [2, 2], [2, 2], [2, 2], [2, 2], [2, 2], [2, 2], [2, 2], [2, 2], [2, 2], [2, 2], [2, 2], [2, 2], [2, 2], [2, 2], [2, 2], [2, 2], [2, 2], [2, 2], [2, 2], [2, 2], [2, 2], [2, 2], [2, 2], [2, 2], [2, 2], [2, 2], [2, 2], [2, 2], [2, 2], [2, 2], [2, 2], [2, 2], [2, 2], [2, 2], [2, 2], [2, 2], [2, 2], [2, 2], [2, 2], [2, 2], [2, 2], [2, 2], [2, 2], [2, 2], [2, 2], [2, 2], [2, 2], [2, 2], [2, 2], [2, 2], [2, 2], [2, 2], [2, 2], [2, 2], [2, 2], [2, 2], [2, 2], [2, 2], [2, 2], [2, 2], [2, 2], [2, 2], [2, 2], [2, 2], [2, 2], [2, 2], [2, 2], [2, 2], [2, 2], [2, 2], [2, 2], [2, 2], [2, 2], [2, 2], [2, 2], [2, 2], [2, 2], [2, 2], [2, 2], [2, 2], [2, 2], [2, 2], [2, 2], [2, 2], [2, 2], [2, 2], [2, 2], [2, 2], [2, 2], [2, 2], [2, 2], [2, 2], [2, 2], [2, 2], [2, 2], [2, 2], [2, 2], [2, 2], [2, 2], [2, 2], [2, 2], [2, 2], [2, 2], [2, 2], [2, 2], [2, 2], [2, 2], [2, 2], [2, 2], [2, 2], [2, 2], [2, 2], [2, 2], [2, 2], [2, 2], [2, 2], [2, 2], [2, 2], [2, 2], [2, 2], [2, 2], [2, 2], [2, 2], [2, 2], [2, 2], [2, 2], [2, 2], [2, 2], [2, 2], [2, 2], [2, 2], [2, 2], [2, 2], [2, 2], [2, 2], [2, 2], [2, 2], [2, 2], [2, 2], [2, 2], [2, 2], [2, 2], [2, 2], [2, 2], [2, 2], [2, 2], [2, 2], [2, 2], [2, 2], [2, 2], [2, 2], [2, 2], [2, 2], [2, 2], [2, 2], [2, 2], [2, 2], [2, 2], [2, 2], [2, 2], [2, 2], [2, 2], [2, 2], [2, 2], [2, 2], [2, 2], [2, 2], [2, 2], [2, 2], [2, 2], [2, 2], [2, 2], [2, 2], [2, 2], [2, 2], [2, 2], [2, 2], [2, 2], [2, 2], [2, 2], [2, 2], [2, 2], [2, 2], [2, 2], [2, 2], [2, 2], [2, 2], [2, 2], [2, 2], [2, 2], [2, 2], [2, 2], [2, 2], [2, 2], [2, 2], [2, 2], [2, 2], [2, 2], [2, 2], [2, 2], [2, 2], [2, 2], [2, 2], [2, 2], [2, 2], [2, 2], [2, 2], [2, 2], [2, 2], [2, 2], [2, 2], [2, 2], [2, 2], [2, 2], [2, 2], [2, 2], [2, 2], [2, 2], [2, 2], [2, 2], [2, 2], [2, 2], [2, 2], [2, 2], [2, 2], [2, 2], [2, 2], [2, 2], [2, 2], [2, 2], [2, 2], [2, 2], [2, 2], [2, 2], [2, 2], [2, 2], [2, 2], [2, 2], [2, 2], [2, 2], [2, 2], [2, 2], [2, 2], [2, 2], [2, 2], [2, 2], [2, 2], [2, 2], [2, 2], [2, 2], [2, 2], [2, 2], [2, 2], [2, 2], [2, 2], [2, 2], [2, 2], [2, 2], [2, 2], [2, 2], [2, 2], [2, 2], [2, 2], [2, 2], [2, 2], [2, 2], [2, 2], [2, 2], [2, 2], [2, 2], [2, 2], [2, 2], [2, 2], [2, 2], [2, 2], [2, 2], [2, 2], [2, 2], [2, 2], [2, 2], [2, 2], [2, 2], [2, 2], [2, 2], [2, 2], [2, 2], [2, 2], [2, 2], [2, 2], [2, 2], [2, 2], [2, 2], [2, 2], [2, 2], [2, 2], [2, 2], [2, 2], [2, 2], [2, 2], [2, 2], [2, 2], [2, 2], [2, 2], [2, 2], [2, 2], [2, 2], [2, 2], [2, 2], [2, 2], [2, 2], [2, 2], [2, 2], [2, 2], [2, 2], [2, 2], [2, 2], [2, 2], [2, 2], [2, 2], [2, 2], [2, 2], [2, 2], [2, 2], [2, 2], [2, 2], [2, 2], [2, 2], [2, 2], [2, 2], [2, 2], [2, 2], [2, 2], [2, 2], [2, 2], [2, 2], [2, 2], [2, 2], [2, 2], [2, 2], [2, 2], [2, 2], [2, 2], [2, 2], [2, 2], [2, 2], [2, 2], [2, 2], [2, 2], [2, 2], [2, 2], [2, 2], [2, 2], [2, 2], [2, 2], [2, 2], [2, 2], [2, 2], [2, 2], [2, 2], [2, 2], [2, 2], [2, 2], [2, 2], [2, 2], [2, 2], [2, 2], [2, 2], [2, 2], [2, 2], [2, 2], [2, 2], [2, 2], [2, 2], [2, 2], [2, 2], [2, 2], [2, 2], [2, 2], [2, 2], [2, 2], [2, 2], [2, 2], [2, 2], [2, 2], [2, 2], [2, 2], [2, 2], [2, 2], [2, 2], [2, 2], [2, 2], [2, 2], [2, 2], [2, 2], [2, 2], [2, 2], [2, 2], [2, 2], [2, 2], [2, 2], [2, 2], [2, 2], [2, 2], [2, 2], [2, 2], [2, 2], [2, 2], [2, 2], [2, 2], [2, 2], [2, 2], [2, 2], [2, 2], [2, 2], [2, 2], [2, 2], [2, 2], [2, 2], [2, 2], [2, 2], [2, 2], [2, 2], [2, 2], [2, 2], [2, 2], [2, 2], [2, 2], [2, 2], [2, 2], [2, 2], [2, 2], [2, 2], [2, 2], [2, 2], [2, 2], [2, 2], [2, 2], [2, 2], [2, 2], [2, 2], [2, 2], [2, 2], [2, 2], [2, 2], [2, 2], [2, 2], [2, 2], [2, 2], [2, 2], [2, 2], [2, 2], [2, 2], [2, 2], [2, 2], [2, 2], [2, 2], [2, 2], [2, 2], [2, 2], [2, 2], [2, 2], [2, 2], [2, 2], [2, 2], [2, 2], [2, 2], [2, 2], [2, 2], [2, 2], [2, 2], [2, 2], [2, 2], [2, 2], [2, 2], [2, 2], [2, 2], [2, 2], [2, 2], [2, 2], [2, 2], [2, 2], [2, 2], [2, 2], [2, 2], [2, 2], [2, 2], [2, 2], [2, 2], [2, 2], [2, 2], [2, 2], [2, 2], [2, 2], [2, 2], [2, 2], [2, 2], [2, 2], [2, 2], [2, 2], [2, 2], [2, 2], [2, 2], [2, 2], [2, 2], [2, 2], [2, 2], [2, 2], [2, 2], [2, 2], [2, 2], [2, 2], [2, 2], [2, 2], [2, 2], [2, 2], [2, 2], [2, 2], [2, 2], [2, 2], [2, 2], [2, 2], [2, 2], [2, 2], [2, 2], [2, 2], [2, 2], [2, 2], [2, 2], [2, 2], [2, 2], [2, 2], [2, 2], [2, 2], [2, 2], [2, 2], [2, 2], [2, 2], [2, 2], [2, 2], [2, 2], [2, 2], [2, 2], [2, 2], [2, 2], [2, 2], [2, 2], [2, 2], [2, 2], [2, 2], [2, 2], [2, 2], [2, 2], [2, 2], [2, 2], [2, 2], [2, 2], [2, 2], [2, 2], [2, 2], [2, 2], [2, 2], [2, 2], [2, 2], [2, 2], [2, 2], [2, 2], [2, 2], [2, 2], [2, 2], [2, 2], [2, 2], [2, 2], [2, 2], [2, 2], [2, 2], [2, 2], [2, 2], [2, 2], [2, 2], [2, 2], [2, 2], [2, 2], [2, 2], [2, 2], [2, 2], [2, 2], [2, 2], [2, 2], [2, 2], [2, 2], [2, 2], [2, 2], [2, 2], [2, 2], [2, 2], [2, 2], [2, 2], [2, 2], [2, 2], [2, 2], [2, 2], [2, 2], [2, 2], [2, 2], [2, 2], [2, 2], [2, 2], [2, 2], [2, 2], [2, 2], [2, 2], [2, 2], [2, 2], [2, 2], [2, 2], [2, 2], [2, 2], [2, 2], [2, 2], [2, 2], [2, 2], [2, 2], [2, 2], [2, 2], [2, 2], [2, 2], [2, 2], [2, 2], [2, 2], [2, 2], [2, 2], [2, 2], [2, 2], [2, 2], [2, 2], [2, 2], [2, 2], [2, 2], [2, 2], [2, 2], [2, 2], [2, 2], [2, 2], [2, 2], [2, 2], [2, 2], [2, 2], [2, 2], [2, 2], [2, 2], [2, 2], [2, 2], [2, 2], [2, 2], [2, 2], [2, 2], [2, 2], [2, 2], [2, 2], [2, 2], [2, 2], [2, 2], [2, 2], [2, 2], [2, 2], [2, 2], [2, 2], [2, 2], [2, 2], [2, 2], [2, 2], [2, 2], [2, 2], [2, 2], [2, 2], [2, 2], [2, 2], [2, 2], [2, 2], [2, 2], [2, 2], [2, 2], [2, 2], [2, 2], [2, 2], [2, 2], [2, 2], [2, 2], [2, 2], [2, 2], [2, 2], [2, 2], [2, 2], [2, 2], [2, 2], [2, 2], [2, 2], [2, 2], [2, 2], [2, 2], [2, 2], [2, 2], [2, 2], [2, 2], [2, 2], [2, 2], [2, 2], [2, 2], [2, 2], [2, 2], [2, 2], [2, 2], [2, 2], [2, 2], [2, 2], [2, 2], [2, 2], [2, 2], [2, 2], [2, 2], [2, 2], [2, 2], [2, 2], [2, 2], [2, 2], [2, 2], [2, 2], [2, 2], [2, 2], [2, 2], [2, 2], [2, 2], [2, 2], [2, 2], [2, 2], [2, 2], [2, 2], [2, 2], [2, 2], [2, 2], [2, 2], [2, 2], [2, 2], [2, 2], [2, 2], [2, 2], [2, 2], [2, 2], [2, 2], [2, 2], [2, 2], [2, 2], [2, 2], [2, 2], [2, 2], [2, 2], [2, 2], [2, 2], [2, 2], [2, 2], [2, 2], [2, 2], [2, 2], [2, 2], [2, 2], [2, 2], [2, 2], [2, 2], [2, 2], [2, 2], [2, 2], [2, 2], [2, 2], [2, 2], [2, 2], [2, 2], [2, 2], [2, 2], [2, 2], [2, 2], [2, 2], [2, 2], [2, 2], [2, 2], [2, 2], [2, 2], [2, 2], [2, 2], [2, 2], [2, 2], [2, 2], [2, 2], [2, 2], [2, 2], [2, 2], [2, 2], [2, 2], [2, 2], [2, 2], [2, 2], [2, 2], [2, 2], [2, 2], [2, 2], [2, 2], [2, 2], [2, 2], [2, 2], [2, 2], [2, 2], [2, 2], [2, 2], [2, 2], [2, 2], [2, 2], [2, 2], [2, 2], [2, 2], [2, 2], [2, 2], [2, 2], [2, 2], [2, 2], [2, 2], [2, 2], [2, 2], [2, 2], [2, 2], [2, 2], [2, 2], [2, 2], [2, 2], [2, 2], [2, 2], [2, 2], [2, 2], [2, 2], [2, 2], [2, 2], [2, 2], [2, 2], [2, 2], [2, 2], [2, 2], [2, 2], [2, 2], [2, 2], [2, 2], [2, 2], [2, 2], [2, 2], [2, 2], [2, 2], [2, 2], [2, 2], [2, 2], [2, 2], [2, 2], [2, 2], [2, 2], [2, 2], [2, 2], [2, 2], [2, 2], [2, 2], [2, 2], [2, 2], [2, 2], [2, 2], [2, 2], [2, 2], [2, 2], [2, 2], [2, 2], [2, 2], [2, 2], [2, 2], [2, 2], [2, 2], [2, 2], [2, 2], [2, 2], [2, 2], [2, 2], [2, 2], [2, 2], [2, 2], [2, 2], [2, 2], [2, 2], [2, 2], [2, 2], [2, 2], [2, 2], [2, 2], [2, 2], [2, 2], [2, 2], [2, 2], [2, 2], [2, 2], [2, 2], [2, 2], [2, 2], [2, 2], [2, 2], [2, 2], [2, 2], [2, 2], [2, 2], [2, 2], [2, 2], [2, 2], [2, 2], [2, 2], [2, 2], [2, 2], [2, 2], [2, 2], [2, 2], [2, 2], [2, 2], [2, 2], [2, 2], [2, 2], [2, 2], [2, 2], [2, 2], [2, 2], [2, 2], [2, 2], [2, 2], [2, 2], [2, 2], [2, 2], [2, 2], [2, 2], [2, 2], [2, 2], [2, 2], [2, 2], [2, 2], [2, 2], [2, 2], [2, 2], [2, 2], [2, 2], [2, 2], [2, 2], [2, 2], [2, 2], [2, 2], [2, 2], [2, 2], [2, 2], [2, 2], [2, 2], [2, 2], [2, 2], [2, 2], [2, 2], [2, 2], [2, 2], [2, 2], [2, 2], [2, 2], [2, 2], [2, 2], [2, 2], [2, 2], [2, 2], [2, 2], [2, 2], [2, 2], [2, 2], [2, 2], [2, 2], [2, 2], [2, 2], [2, 2], [2, 2], [2, 2], [2, 2], [2, 2], [2, 2], [2, 2], [2, 2], [2, 2], [2, 2], [2, 2], [2, 2], [2, 2], [2, 2], [2, 2], [2, 2], [2, 2], [2, 2], [2, 2], [2, 2], [2, 2], [2, 2], [2, 2], [2, 2], [2, 2], [2, 2], [2, 2], [2, 2], [2, 2], [2, 2], [2, 2], [2, 2], [2, 2], [2, 2], [2, 2], [2, 2], [2, 2], [2, 2], [2, 2], [2, 2], [2, 2], [2, 2], [2, 2], [2, 2], [2, 2], [2, 2], [2, 2], [2, 2], [2, 2], [2, 2], [2, 2], [2, 2], [2, 2], [2, 2], [2, 2], [2, 2], [2, 2], [2, 2], [2, 2], [2, 2], [2, 2], [2, 2], [2, 2], [2, 2], [2, 2], [2, 2], [2, 2], [2, 2], [2, 2], [2, 2], [2, 2], [2, 2], [2, 2], [2, 2], [2, 2], [2, 2], [2, 2], [2, 2], [2, 2], [2, 2], [2, 2], [2, 2], [2, 2], [2, 2], [2, 2], [2, 2], [2, 2], [2, 2], [2, 2], [2, 2], [2, 2], [2, 2], [2, 2], [2, 2], [2, 2], [2, 2], [2, 2], [2, 2], [2, 2], [2, 2], [2, 2], [2, 2], [2, 2], [2, 2], [2, 2], [2, 2], [2, 2], [2, 2], [2, 2], [2, 2], [2, 2], [2, 2], [2, 2], [2, 2], [2, 2], [2, 2], [2, 2], [2, 2], [2, 2], [2, 2], [2, 2], [2, 2], [2, 2], [2, 2], [2, 2], [2, 2], [2, 2], [2, 2], [2, 2], [2, 2], [2, 2], [2, 2], [2, 2], [2, 2], [2, 2], [2, 2], [2, 2], [2, 2], [2, 2], [2, 2], [2, 2], [2, 2], [2, 2], [2, 2], [2, 2], [2, 2], [2, 2], [2, 2], [2, 2], [2, 2], [2, 2], [2, 2], [2, 2], [2, 2], [2, 2], [2, 2], [2, 2], [2, 2], [2, 2], [2, 2], [2, 2], [2, 2], [2, 2], [2, 2], [2, 2], [2, 2], [2, 2], [2, 2], [2, 2], [2, 2], [2, 2], [2, 2], [2, 2], [2, 2], [2, 2], [2, 2], [2, 2], [2, 2], [2, 2], [2, 2], [2, 2], [2, 2], [2, 2], [2, 2], [2, 2], [2, 2], [2, 2], [2, 2], [2, 2], [2, 2], [2, 2], [2, 2], [2, 2], [2, 2], [2, 2], [2, 2], [2, 2], [2, 2], [2, 2], [2, 2], [2, 2], [2, 2], [2, 2], [2, 2], [2, 2], [2, 2], [2, 2], [2, 2], [2, 2], [2, 2], [2, 2], [2, 2], [2, 2], [2, 2], [2, 2], [2, 2], [2, 2], [2, 2], [2, 2], [2, 2], [2, 2], [2, 2], [2, 2], [2, 2], [2, 2], [2, 2], [2, 2], [2, 2], [2, 2], [2, 2], [2, 2], [2, 2], [2, 2], [2, 2], [2, 2], [2, 2], [2, 2], [2, 2], [2, 2], [2, 2], [2, 2], [2, 2], [2, 2], [2, 2], [2, 2], [2, 2], [2, 2], [2, 2], [2, 2], [2, 2], [2, 2], [2, 2], [2, 2], [2, 2], [2, 2], [2, 2], [2, 2], [2, 2], [2, 2], [2, 2], [2, 2], [2, 2], [2, 2], [2, 2], [2, 2], [2, 2], [2, 2], [2, 2], [2, 2], [2, 2], [2, 2], [2, 2], [2, 2], [2, 2], [2, 2], [2, 2], [2, 2], [2, 2], [2, 2], [2, 2], [2, 2], [2, 2], [2, 2], [2, 2], [2, 2], [2, 2], [2, 2], [2, 2], [2, 2], [2, 2], [2, 2], [2, 2], [2, 2], [2, 2], [2, 2], [2, 2], [2, 2], [2, 2], [2, 2], [2, 2], [2, 2], [2, 2], [2, 2], [2, 2], [2, 2], [2, 2], [2, 2], [2, 2], [2, 2], [2, 2], [2, 2], [2, 2], [2, 2], [2, 2], [2, 2], [2, 2], [2, 2], [2, 2], [2, 2], [2, 2], [2, 2], [2, 2], [2, 2], [2, 2], [2, 2], [2, 2], [2, 2], [2, 2], [2, 2], [2, 2], [2, 2], [2, 2], [2, 2], [2, 2], [2, 2], [2, 2], [2, 2], [2, 2], [2, 2], [2, 2], [2, 2], [2, 2], [2, 2], [2, 2], [2, 2], [2, 2], [2, 2], [2, 2], [2, 2], [2, 2], [2, 2], [2, 2], [2, 2], [2, 2], [2, 2], [2, 2], [2, 2], [2, 2], [2, 2], [2, 2], [2, 2], [2, 2], [2, 2], [2, 2], [2, 2], [2, 2], [2, 2], [2, 2], [2, 2], [2, 2], [2, 2], [2, 2], [2, 2], [2, 2], [2, 2], [2, 2], [2, 2], [2, 2], [2, 2], [2, 2], [2, 2], [2, 2], [2, 2], [2, 2], [2, 2], [2, 2], [2, 2], [2, 2], [2, 2], [2, 2], [2, 2], [2, 2], [2, 2], [2, 2], [2, 2], [2, 2], [2, 2], [2, 2], [2, 2], [2, 2], [2, 2], [2, 2], [2, 2], [2, 2], [2, 2], [2, 2], [2, 2], [2, 2], [2, 2], [2, 2], [2, 2], [2, 2], [2, 2], [2, 2], [2, 2], [2, 2], [2, 2], [2, 2], [2, 2], [2, 2], [2, 2], [2, 2], [2, 2], [2, 2], [2, 2], [2, 2], [2, 2], [2, 2], [2, 2], [2, 2], [2, 2], [2, 2], [2, 2], [2, 2], [2, 2], [2, 2], [2, 2], [2, 2], [2, 2], [2, 2], [2, 2], [2, 2], [2, 2], [2, 2], [2, 2], [2, 2], [2, 2], [2, 2], [2, 2], [2, 2], [2, 2], [2, 2], [2, 2], [2, 2], [2, 2], [2, 2], [2, 2], [2, 2], [2, 2], [2, 2], [2, 2], [2, 2], [2, 2], [2, 2], [2, 2], [2, 2], [2, 2], [2, 2], [2, 2], [2, 2], [2, 2], [2, 2], [2, 2], [2, 2], [2, 2], [2, 2], [2, 2], [2, 2], [2, 2], [2, 2], [2, 2], [2, 2], [2, 2], [2, 2], [2, 2], [2, 2], [2, 2], [2, 2], [2, 2], [2, 2], [2, 2], [2, 2], [2, 2], [2, 2], [2, 2], [2, 2], [2, 2], [2, 2], [2, 2], [2, 2], [2, 2], [2, 2], [2, 2], [2, 2], [2, 2], [2, 2], [2, 2], [2, 2], [2, 2], [2, 2], [2, 2], [2, 2], [2, 2], [2, 2], [2, 2], [2, 2], [2, 2], [2, 2], [2, 2], [2, 2], [2, 2], [2, 2], [2, 2], [2, 2], [2, 2], [2, 2], [2, 2], [2, 2], [2, 2], [2, 2], [2, 2], [2, 2], [2, 2], [2, 2], [2, 2], [2, 2], [2, 2], [2, 2], [2, 2], [2, 2], [2, 2], [2, 2], [2, 2], [2, 2], [2, 2], [2, 2], [2, 2], [2, 2], [2, 2], [2, 2], [2, 2], [2, 2], [2, 2], [2, 2], [2, 2], [2, 2], [2, 2], [2, 2], [2, 2], [2, 2], [2, 2], [2, 2], [2, 2], [2, 2], [2, 2], [2, 2], [2, 2], [2, 2], [2, 2], [2, 2], [2, 2], [2, 2], [2, 2], [2, 2], [2, 2], [2, 2], [2, 2], [2, 2], [2, 2], [2, 2], [2, 2], [2, 2], [2, 2], [2, 2], [2, 2], [2, 2], [2, 2], [2, 2], [2, 2], [2, 2], [2, 2], [2, 2], [2, 2], [2, 2], [2, 2], [2, 2], [2, 2], [2, 2], [2, 2], [2, 2], [2, 2], [2, 2], [2, 2], [2, 2], [2, 2], [2, 2], [2, 2], [2, 2], [2, 2], [2, 2], [2, 2], [2, 2], [2, 2], [2, 2], [2, 2], [2, 2], [2, 2], [2, 2], [2, 2], [2, 2], [2, 2], [2, 2], [2, 2], [2, 2], [2, 2], [2, 2], [2, 2], [2, 2], [2, 2], [2, 2], [2, 2], [2, 2], [2, 2], [2, 2], [2, 2], [2, 2], [2, 2], [2, 2], [2, 2], [2, 2], [2, 2], [2, 2], [2, 2], [2, 2], [2, 2], [2, 2], [2, 2], [2, 2], [2, 2], [2, 2], [2, 2], [2, 2], [2, 2], [2, 2], [2, 2], [2, 2], [2, 2], [2, 2], [2, 2], [2, 2], [2, 2], [2, 2], [2, 2], [2, 2], [2, 2], [2, 2], [2, 2], [2, 2], [2, 2], [2, 2], [2, 2], [2, 2], [2, 2], [2, 2], [2, 2], [2, 2], [2, 2], [2, 2], [2, 2], [2, 2], [2, 2], [2, 2], [2, 2], [2, 2], [2, 2], [2, 2], [2, 2], [2, 2], [2, 2], [2, 2], [2, 2], [2, 2], [2, 2], [2, 2], [2, 2], [2, 2], [2, 2], [2, 2], [2, 2], [2, 2], [2, 2], [2, 2], [2, 2], [2, 2], [2, 2], [2, 2], [2, 2], [2, 2], [2, 2], [2, 2], [2, 2], [2, 2], [2, 2], [2, 2], [2, 2], [2, 2], [2, 2], [2, 2], [2, 2], [2, 2], [2, 2], [2, 2], [2, 2], [2, 2], [2, 2], [2, 2], [2, 2], [2, 2], [2, 2], [2, 2], [2, 2], [2, 2], [2, 2], [2, 2], [2, 2], [2, 2], [2, 2], [2, 2], [2, 2], [2, 2], [2, 2], [2, 2], [2, 2], [2, 2], [2, 2], [2, 2], [2, 2], [2, 2], [2, 2], [2, 2], [2, 2], [2, 2], [2, 2], [2, 2], [2, 2], [2, 2], [2, 2], [2, 2], [2, 2], [2, 2], [2, 2], [2, 2], [2, 2], [2, 2], [2, 2], [2, 2], [2, 2], [2, 2], [2, 2], [2, 2], [2, 2], [2, 2], [2, 2], [2, 2], [2, 2], [2, 2], [2, 2], [2, 2], [2, 2], [2, 2], [2, 2], [2, 2], [2, 2], [2, 2], [2, 2], [2, 2], [2, 2], [2, 2], [2, 2], [2, 2], [2, 2], [2, 2], [2, 2], [2, 2], [2, 2], [2, 2], [2, 2], [2, 2], [2, 2], [2, 2], [2, 2], [2, 2], [2, 2], [2, 2], [2, 2], [2, 2], [2, 2], [2, 2], [2, 2], [2, 2], [2, 2], [2, 2], [2, 2], [2, 2], [2, 2], [2, 2], [2, 2], [2, 2], [2, 2], [2, 2], [2, 2], [2, 2], [2, 2], [2, 2], [2, 2], [2, 2], [2, 2], [2, 2], [2, 2], [2, 2], [2, 2], [2, 2], [2, 2], [2, 2], [2, 2], [2, 2], [2, 2], [2, 2], [2, 2], [2, 2], [2, 2], [2, 2], [2, 2], [2, 2], [2, 2], [2, 2], [2, 2], [2, 2], [2, 2], [2, 2], [2, 2], [2, 2], [2, 2], [2, 2], [2, 2], [2, 2], [2, 2], [2, 2], [2, 2], [2, 2], [2, 2], [2, 2], [2, 2], [2, 2], [2, 2], [2, 2], [2, 2], [2, 2], [2, 2], [2, 2], [2, 2], [2, 2], [2, 2], [2, 2], [2, 2], [2, 2], [2, 2], [2, 2], [2, 2], [2, 2], [2, 2], [2, 2], [2, 2], [2, 2], [2, 2], [2, 2], [2, 2], [2, 2], [2, 2], [2, 2], [2, 2], [2, 2], [2, 2], [2, 2], [2, 2], [2, 2], [2, 2], [2, 2], [2, 2], [2, 2], [2, 2], [2, 2], [2, 2], [2, 2], [2, 2], [2, 2], [2, 2], [2, 2], [2, 2], [2, 2], [2, 2], [2, 2], [2, 2], [2, 2], [2, 2], [2, 2], [2, 2], [2, 2], [2, 2], [2, 2], [2, 2], [2, 2], [2, 2], [2, 2], [2, 2], [2, 2], [2, 2], [2, 2], [2, 2], [2, 2], [2, 2], [2, 2], [2, 2], [2, 2], [2, 2], [2, 2], [2, 2], [2, 2], [2, 2], [2, 2], [2, 2], [2, 2], [2, 2], [2, 2], [2, 2], [2, 2], [2, 2], [2, 2], [2, 2], [2, 2], [2, 2], [2, 2], [2, 2], [2, 2], [2, 2], [2, 2], [2, 2], [2, 2], [2, 2], [2, 2], [2, 2], [2, 2], [2, 2], [2, 2], [2, 2], [2, 2], [2, 2], [2, 2], [2, 2], [2, 2], [2, 2], [2, 2], [2, 2], [2, 2], [2, 2], [2, 2], [2, 2], [2, 2], [2, 2], [2, 2], [2, 2], [2, 2], [2, 2], [2, 2], [2, 2], [2, 2], [2, 2], [2, 2], [2, 2], [2, 2], [2, 2], [2, 2], [2, 2], [2, 2], [2, 2], [2, 2], [2, 2], [2, 2], [2, 2], [2, 2], [2, 2], [2, 2], [2, 2], [2, 2], [2, 2], [2, 2], [2, 2], [2, 2], [2, 2], [2, 2], [2, 2], [2, 2], [2, 2], [2, 2], [2, 2], [2, 2], [2, 2], [2, 2], [2, 2], [2, 2], [2, 2], [2, 2], [2, 2], [2, 2], [2, 2], [2, 2], [2, 2], [2, 2], [2, 2], [2, 2], [2, 2], [2, 2], [2, 2], [2, 2], [2, 2], [2, 2], [2, 2], [2, 2], [2, 2], [2, 2], [2, 2], [2, 2], [2, 2], [2, 2], [2, 2], [2, 2], [2, 2], [2, 2], [2, 2], [2, 2], [2, 2], [2, 2], [2, 2], [2, 2], [2, 2], [2, 2], [2, 2], [2, 2], [2, 2], [2, 2], [2, 2], [2, 2], [2, 2], [2, 2], [2, 2], [2, 2], [2, 2], [2, 2], [2, 2], [2, 2], [2, 2], [2, 2], [2, 2], [2, 2], [2, 2], [2, 2], [2, 2], [2, 2], [2, 2], [2, 2], [2, 2], [2, 2], [2, 2], [2, 2], [2, 2], [2, 2], [2, 2], [2, 2], [2, 2], [2, 2], [2, 2], [2, 2], [2, 2], [2, 2], [2, 2], [2, 2], [2, 2], [2, 2], [2, 2], [2, 2], [2, 2], [2, 2], [2, 2], [2, 2], [2, 2], [2, 2], [2, 2], [2, 2], [2, 2], [2, 2], [2, 2], [2, 2], [2, 2], [2, 2], [2, 2], [2, 2], [2, 2], [2, 2], [2, 2], [2, 2], [2, 2], [2, 2], [2, 2], [2, 2], [2, 2], [2, 2], [2, 2], [2, 2], [2, 2], [2, 2], [2, 2], [2, 2], [2, 2], [2, 2], [2, 2], [2, 2], [2, 2], [2, 2], [2, 2], [2, 2], [2, 2], [2, 2], [2, 2], [2, 2], [2, 2], [2, 2], [2, 2], [2, 2], [2, 2], [2, 2], [2, 2], [2, 2], [2, 2], [2, 2], [2, 2], [2, 2], [2, 2], [2, 2], [2, 2], [2, 2], [2, 2], [2, 2], [2, 2], [2, 2], [2, 2], [2, 2], [2, 2], [2, 2], [2, 2], [2, 2], [2, 2], [2, 2], [2, 2], [2, 2], [2, 2], [2, 2], [2, 2], [2, 2], [2, 2], [2, 2], [2, 2], [2, 2], [2, 2], [2, 2], [2, 2], [2, 2], [2, 2], [2, 2], [2, 2], [2, 2], [2, 2], [2, 2], [2, 2], [2, 2], [2, 2], [2, 2], [2, 2], [2, 2], [2, 2], [2, 2], [2, 2], [2, 2], [2, 2], [2, 2], [2, 2], [2, 2], [2, 2], [2, 2], [2, 2], [2, 2], [2, 2], [2, 2], [2, 2], [2, 2], [2, 2], [2, 2], [2, 2], [2, 2], [2, 2], [2, 2], [2, 2], [2, 2], [2, 2], [2, 2], [2, 2], [2, 2], [2, 2], [2, 2], [2, 2], [2, 2], [2, 2], [2, 2], [2, 2], [2, 2], [2, 2], [2, 2], [2, 2], [2, 2], [2, 2], [2, 2], [2, 2], [2, 2], [2, 2], [2, 2], [2, 2], [2, 2], [2, 2], [2, 2], [2, 2], [2, 2], [2, 2], [2, 2], [2, 2], [2, 2], [2, 2], [2, 2], [2, 2], [2, 2], [2, 2], [2, 2], [2, 2], [2, 2], [2, 2], [2, 2], [2, 2], [2, 2], [2, 2], [2, 2], [2, 2], [2, 2], [2, 2], [2, 2], [2, 2], [2, 2], [2, 2], [2, 2], [2, 2], [2, 2], [2, 2], [2, 2], [2, 2], [2, 2], [2, 2], [2, 2], [2, 2], [2, 2], [2, 2], [2, 2], [2, 2], [2, 2], [2, 2], [2, 2], [2, 2], [2, 2], [2, 3], [2, 3], [2, 3], [2, 3], [2, 3], [2, 3], [2, 3], [2, 3], [2, 3], [2, 3], [2, 3], [2, 3], [2, 3], [2, 3], [2, 3], [2, 3], [2, 3], [2, 3], [2, 3], [2, 3], [2, 3], [2, 3], [2, 3], [2, 3], [2, 3], [2, 3], [2, 3], [2, 3], [2, 3], [2, 3], [2, 3], [2, 3], [2, 3], [2, 3], [2, 3], [2, 3], [2, 3], [2, 3], [2, 3], [2, 3], [2, 3], [2, 3], [2, 3], [2, 3], [2, 3], [2, 3], [2, 3], [2, 3], [2, 3], [2, 3], [2, 3], [2, 3], [2, 3], [2, 3], [2, 3], [2, 3], [2, 3], [2, 3], [2, 3], [2, 3], [2, 3], [2, 3], [2, 3], [2, 3], [2, 3], [2, 3], [2, 3], [2, 3], [2, 3], [2, 3], [2, 3], [2, 3], [2, 3], [2, 3], [2, 3], [2, 3], [2, 3], [2, 3], [2, 3], [2, 3], [2, 3], [2, 3], [2, 3], [2, 3], [2, 3], [2, 3], [2, 3], [2, 3], [2, 3], [2, 3], [2, 3], [2, 3], [2, 3], [2, 3], [2, 3], [2, 3], [2, 3], [2, 3], [2, 3], [2, 3], [2, 3], [2, 3], [2, 3], [2, 3], [2, 3], [2, 3], [2, 3], [2, 3], [2, 3], [2, 3], [2, 3], [2, 3], [2, 3], [2, 3], [2, 3], [2, 3], [2, 3], [2, 3], [2, 3], [2, 3], [2, 3], [2, 3], [2, 3], [2, 3], [2, 3], [2, 3], [2, 3], [2, 3], [2, 3], [2, 3], [2, 3], [2, 3], [2, 3], [2, 3], [2, 3], [2, 3], [2, 3], [2, 3], [2, 3], [2, 3], [2, 3], [2, 3], [2, 3], [2, 3], [2, 3], [2, 3], [2, 3], [2, 3], [2, 3], [2, 3], [2, 3], [2, 3], [2, 3], [2, 3], [2, 3], [2, 3], [2, 3], [2, 3], [2, 3], [2, 3], [2, 3], [2, 3], [2, 3], [2, 3], [2, 3], [2, 3], [2, 3], [2, 3], [2, 3], [2, 3], [2, 3], [2, 3], [3, 3], [3, 3], [3, 3], [3, 3], [3, 3], [3, 3], [3, 3], [3, 3], [3, 3], [3, 3], [3, 3], [3, 3], [3, 3], [3, 3], [3, 3], [3, 3], [3, 3], [3, 3], [3, 3], [3, 3], [3, 3], [3, 3], [3, 3], [3, 3], [3, 3], [3, 3], [3, 3], [3, 3], [3, 3], [3, 3], [3, 3], [3, 3], [3, 3], [3, 3], [3, 3], [3, 3], [3, 3], [3, 3], [3, 3], [3, 3], [3, 3], [3, 3], [3, 3], [3, 3], [3, 3], [3, 3], [3, 3], [3, 3], [3, 3], [3, 3], [3, 3], [3, 3], [3, 3], [3, 3], [3, 3], [3, 3], [3, 3], [3, 3], [3, 3], [3, 3], [3, 3], [3, 3], [3, 3], [3, 3], [3, 3], [3, 3], [3, 3], [3, 3], [3, 3], [3, 3], [3, 3], [3, 3], [3, 3], [3, 3], [3, 3], [3, 3], [3, 3], [3, 3], [3, 3], [3, 3], [3, 3], [3, 3], [3, 3], [3, 3], [3, 3], [3, 3], [3, 3], [3, 3], [3, 3], [3, 3], [3, 3], [3, 3], [3, 3], [3, 3], [3, 3], [3, 3], [3, 3], [3, 3], [3, 3], [3, 3], [3, 3], [3, 3], [3, 3], [3, 3], [3, 3], [3, 3], [3, 3], [3, 3], [3, 3], [3, 3], [3, 3], [3, 3], [3, 3], [3, 3], [3, 3], [3, 3], [3, 3], [3, 3], [3, 3], [3, 3], [3, 3], [3, 3], [3, 3], [3, 3], [3, 3], [3, 3], [3, 3], [3, 3], [3, 3], [3, 3], [3, 3], [3, 3], [3, 3], [3, 3], [3, 3], [3, 3], [3, 3], [3, 3], [3, 3], [3, 3], [3, 3], [3, 3], [3, 3], [3, 3], [3, 3], [3, 3], [3, 3], [3, 3], [3, 3], [3, 3], [3, 3], [3, 3], [3, 3], [3, 3], [3, 3], [3, 3], [3, 3], [3, 3], [3, 3], [3, 3], [3, 3], [3, 3], [3, 3], [3, 3], [3, 3], [3, 3], [3, 3], [3, 3], [3, 3], [3, 3], [3, 3], [3, 3], [3, 3], [3, 3], [3, 3], [3, 3], [3, 3], [3, 3], [3, 3], [3, 3], [3, 3], [3, 3], [3, 3], [3, 3], [3, 3], [3, 3], [3, 3], [3, 3], [3, 3], [3, 3], [3, 3], [3, 3], [3, 3], [3, 3], [3, 3], [3, 3], [3, 3], [3, 3], [3, 3], [3, 3], [3, 3], [3, 3], [3, 3], [3, 3], [3, 3], [3, 3], [3, 3], [3, 3], [3, 3], [3, 3], [3, 3], [3, 3], [3, 3], [3, 3], [3, 3], [3, 3], [3, 3], [3, 3], [3, 3], [3, 3], [3, 3], [3, 3], [3, 3], [3, 3], [3, 3], [3, 3], [3, 3], [3, 3], [3, 3], [3, 3], [3, 3], [3, 3], [3, 3], [3, 3], [3, 3], [3, 3], [3, 3], [3, 3], [3, 3], [3, 3], [3, 3], [3, 3], [3, 3], [3, 3], [3, 3], [3, 3], [3, 3], [3, 3], [3, 3], [3, 3], [3, 3], [3, 3], [3, 3], [3, 3], [3, 3], [3, 3], [3, 3], [3, 3], [3, 3], [3, 3], [3, 3], [3, 3], [3, 3], [3, 3], [3, 3], [3, 3], [3, 3], [3, 3], [3, 3], [3, 3], [3, 3], [3, 3], [3, 3], [3, 3], [3, 3], [3, 3], [3, 3], [3, 3], [3, 3], [3, 3], [3, 3], [3, 3], [3, 3], [3, 3], [3, 3], [3, 3], [3, 3], [3, 3], [3, 3], [3, 3], [3, 3], [3, 3], [3, 3], [3, 3], [3, 3], [3, 3], [3, 3], [3, 3], [3, 3], [3, 3], [3, 3], [3, 3], [3, 3], [3, 3], [3, 3], [3, 3], [3, 3], [3, 3], [3, 3], [3, 3], [3, 3], [3, 3], [3, 3], [3, 3], [3, 3], [3, 3], [3, 3], [3, 3], [3, 3], [3, 3], [3, 3], [3, 3], [3, 3], [3, 3], [3, 3], [3, 3], [3, 3], [3, 3], [3, 3], [3, 3], [3, 3], [3, 3], [3, 3], [3, 3], [3, 3], [3, 3], [3, 3], [3, 3], [3, 3], [3, 3], [3, 3], [3, 3], [3, 3], [3, 3], [3, 3], [3, 3], [3, 3], [3, 3], [3, 3], [3, 3], [3, 3], [3, 3], [3, 3], [3, 3], [3, 3], [3, 3], [3, 3], [3, 3], [3, 3], [3, 3], [3, 3], [3, 3], [3, 3], [3, 3], [3, 3], [3, 3], [3, 3], [3, 3], [3, 3], [3, 3], [3, 3], [3, 3], [3, 3], [3, 3], [3, 3], [3, 3], [3, 3], [3, 3], [3, 3], [3, 3], [3, 3], [3, 3], [3, 3], [3, 3], [3, 3], [3, 3], [3, 3], [3, 3], [3, 3], [3, 3], [3, 3], [3, 3], [3, 3], [3, 3], [3, 3], [3, 3], [3, 3], [3, 3], [3, 3], [3, 3], [3, 3], [3, 3], [3, 3], [3, 3], [3, 3], [3, 3], [3, 3], [3, 3], [3, 3], [3, 3], [3, 3], [3, 3], [3, 3], [3, 3], [3, 3], [3, 3], [3, 3], [3, 3], [3, 3], [3, 3], [3, 3], [3, 3], [3, 3], [3, 3], [3, 3], [3, 3], [3, 3], [3, 3], [3, 3], [3, 3], [3, 3], [3, 3], [3, 3], [3, 3], [3, 3], [3, 3], [3, 3], [3, 3], [3, 3], [3, 3], [3, 3], [3, 3], [3, 3], [3, 3], [3, 3], [3, 3], [3, 3], [3, 3], [3, 3], [3, 3], [3, 3], [3, 3], [3, 3], [3, 3], [3, 3], [3, 3], [3, 3], [3, 3], [3, 3], [3, 3], [3, 3], [3, 3], [3, 3], [3, 3], [3, 3], [3, 3], [3, 3], [3, 3], [3, 3], [3, 3], [3, 3], [3, 3], [3, 3], [3, 3], [3, 3], [3, 3], [3, 3], [3, 3], [3, 3], [3, 3], [3, 3], [3, 3], [3, 3], [3, 3], [3, 3], [3, 3], [3, 3], [3, 3], [3, 3], [3, 3], [3, 3], [3, 3], [3, 3], [3, 3], [3, 3], [3, 3], [3, 3], [3, 3], [3, 3], [3, 3], [3, 3], [3, 3], [3, 3], [3, 3], [3, 3], [3, 3], [3, 3], [3, 3], [3, 3], [3, 3], [3, 3], [3, 3], [3, 3], [3, 3], [3, 3], [3, 3], [3, 3], [3, 3], [3, 3], [3, 3], [3, 3], [3, 3], [3, 3], [3, 3], [3, 3], [3, 3], [3, 3], [3, 3], [3, 3], [3, 3], [3, 3], [3, 3], [3, 3], [3, 3], [3, 3], [3, 3], [3, 3], [3, 3], [3, 3], [3, 3], [3, 3], [3, 3], [3, 3], [3, 3], [3, 3], [3, 3], [3, 3], [3, 3], [3, 3], [3, 3], [3, 3], [3, 3], [3, 3], [3, 3], [3, 3], [3, 3], [3, 3], [3, 3], [3, 3], [3, 3], [3, 3], [3, 3], [3, 3], [3, 3], [3, 3], [3, 3], [3, 3], [3, 3], [3, 3], [3, 3], [3, 3], [3, 3], [3, 3], [3, 3], [3, 3], [3, 3], [3, 3], [3, 3], [3, 3], [3, 3], [3, 3], [3, 3], [3, 3], [3, 3], [3, 3], [3, 3], [3, 3], [3, 3], [3, 3], [3, 3], [3, 3], [3, 3], [3, 3], [3, 3], [3, 3], [3, 3], [3, 3], [3, 3], [3, 3], [3, 3], [3, 3], [3, 3], [3, 3], [3, 3], [3, 3], [3, 3], [3, 3], [3, 3], [3, 3], [3, 3], [3, 3], [3, 3], [3, 3], [3, 3], [3, 3], [3, 3], [3, 3], [3, 3], [3, 3], [3, 3], [3, 3], [3, 3], [3, 3], [3, 3], [3, 3], [3, 3], [3, 3], [3, 3], [3, 3], [3, 3], [3, 3], [3, 3], [3, 3], [3, 3], [3, 3], [3, 3], [3, 3], [3, 3], [3, 3], [3, 3], [3, 3], [3, 3], [3, 3], [3, 3], [3, 3], [3, 3], [3, 3], [3, 3], [3, 3], [3, 3], [3, 3], [3, 3], [3, 3], [3, 3], [3, 3], [3, 3], [3, 3], [3, 3], [3, 3], [3, 3], [3, 3], [3, 3], [3, 3], [3, 3], [3, 3], [3, 3], [3, 3], [3, 3], [3, 3], [3, 3], [3, 3], [3, 3], [3, 3], [3, 3], [3, 3], [3, 3], [3, 3], [3, 3], [3, 3], [3, 3], [3, 3], [3, 3], [3, 3], [3, 3], [3, 3], [3, 3], [3, 3], [3, 3], [3, 3], [3, 3], [3, 3], [3, 3], [3, 3], [3, 3], [3, 3], [3, 3], [3, 3], [3, 3], [3, 3], [3, 3], [3, 3], [3, 3], [3, 3], [3, 3], [3, 3], [3, 3], [3, 3], [3, 3], [3, 3], [3, 3], [3, 3], [3, 3], [3, 3], [3, 3], [3, 3], [3, 3], [3, 3], [3, 3], [3, 3], [3, 3], [3, 3], [3, 3], [3, 3], [3, 3], [3, 3], [3, 3], [3, 3], [3, 3], [3, 3], [3, 3], [3, 3], [3, 3], [3, 3], [3, 3], [3, 3], [3, 3], [3, 3], [3, 3], [3, 3], [3, 3], [3, 3], [3, 3], [3, 3], [3, 3], [3, 3], [3, 3], [3, 3], [3, 3], [3, 3], [3, 3], [3, 3], [3, 3], [3, 3], [3, 3], [3, 3], [3, 3], [3, 3], [3, 3], [3, 3], [3, 3], [3, 3], [3, 3], [3, 3], [3, 3], [3, 3], [3, 3], [3, 3], [3, 3], [3, 3], [3, 3], [3, 3], [3, 3], [3, 3], [3, 3], [3, 3], [3, 3], [3, 3], [3, 3], [3, 3], [3, 3], [3, 3], [3, 3], [3, 3], [3, 3], [3, 3], [3, 3], [3, 3], [3, 3], [3, 3], [3, 3], [3, 3], [3, 3], [3, 3], [3, 3], [3, 3], [3, 3], [3, 3], [3, 3], [3, 3], [3, 3], [3, 3], [3, 3], [3, 3], [3, 3], [3, 3], [3, 3], [3, 3], [3, 3], [3, 3], [3, 3], [3, 3], [3, 3], [3, 3], [3, 3], [3, 3], [3, 3], [3, 3], [3, 3], [3, 3], [3, 3], [3, 3], [3, 3], [3, 3], [3, 3], [3, 3], [3, 3], [3, 3], [3, 3], [3, 3], [3, 3], [3, 3], [3, 3], [3, 3], [3, 3], [3, 3], [3, 3], [3, 3], [3, 3], [3, 3], [3, 3], [3, 3], [3, 3], [3, 3], [3, 3], [3, 3], [3, 3], [3, 3], [3, 3], [3, 3], [3, 3], [3, 3], [3, 3], [3, 3], [3, 3], [3, 3], [3, 3], [3, 3], [3, 3], [3, 3], [3, 3], [3, 3], [3, 3], [3, 3], [3, 3], [3, 3], [3, 3], [3, 3], [3, 3], [3, 3], [3, 3], [3, 3], [3, 3], [3, 3], [3, 3], [3, 3], [3, 3], [3, 3], [3, 3], [3, 3], [3, 3], [3, 3], [3, 3], [3, 3], [3, 3], [3, 3], [3, 3], [3, 3], [3, 3], [3, 3], [3, 3], [3, 3], [3, 3], [3, 3], [3, 3], [3, 3], [3, 3], [3, 3], [3, 3], [3, 3], [3, 3], [3, 3], [3, 3], [3, 3], [3, 3], [3, 3], [3, 3], [3, 3], [3, 3], [3, 3], [3, 3], [3, 3], [3, 3], [3, 3], [3, 3], [3, 3], [3, 3], [3, 3], [3, 3], [3, 3], [3, 3], [3, 3], [3, 3], [3, 3], [3, 3], [3, 3], [3, 3], [3, 3], [3, 3], [3, 3], [3, 3], [3, 3], [3, 3], [3, 3], [3, 3], [3, 3], [3, 3], [3, 3], [3, 3], [3, 3], [3, 3], [3, 3], [3, 3], [3, 3], [3, 3], [3, 3], [3, 3], [3, 3], [3, 3], [3, 3], [3, 3], [3, 3], [3, 3], [3, 3], [3, 3], [3, 3], [3, 3], [3, 3], [3, 3], [3, 3], [3, 3], [3, 3], [3, 3], [3, 3], [3, 3], [3, 3], [3, 3], [3, 3], [3, 3], [3, 3], [3, 3], [3, 3], [3, 3], [3, 3], [3, 3], [3, 3], [3, 3], [3, 3], [3, 3], [3, 3], [3, 3], [3, 3], [3, 3], [3, 3], [3, 3], [3, 3], [3, 3], [3, 3], [3, 3], [3, 3], [3, 3], [3, 3], [3, 3], [3, 3], [3, 3], [3, 3], [3, 3], [3, 3], [3, 3], [3, 3], [3, 3], [3, 3], [3, 3], [3, 3], [3, 3], [3, 3], [3, 3], [3, 3], [3, 3], [3, 3], [3, 3], [3, 3], [3, 3], [3, 3], [3, 3], [3, 3], [3, 3], [3, 3], [3, 3], [3, 3], [3, 3], [3, 3], [3, 3], [3, 3], [3, 3], [3, 3], [3, 3], [3, 3], [3, 3], [3, 3], [3, 3], [3, 3], [3, 3], [3, 3], [3, 3], [3, 3], [3, 3], [3, 3], [3, 3], [3, 3], [3, 3], [3, 3], [3, 3], [3, 3], [3, 3], [3, 3], [3, 3], [3, 3], [3, 3], [3, 3], [3, 3], [3, 3], [3, 3], [3, 3], [3, 3], [3, 3], [3, 3], [3, 3], [3, 3], [3, 3], [3, 3], [3, 3], [3, 3], [3, 3], [3, 3], [3, 3], [3, 3], [3, 3], [3, 3], [3, 3], [3, 3], [3, 3], [3, 3], [3, 3], [3, 3], [3, 3], [3, 3], [3, 3], [3, 3], [3, 3], [3, 3], [3, 3], [3, 3], [3, 3], [3, 3], [3, 3], [3, 3], [3, 3], [3, 3], [3, 3], [3, 3], [3, 3], [3, 3], [3, 3], [3, 3], [3, 3], [3, 3], [3, 3], [3, 3], [3, 3], [3, 3], [3, 3], [3, 3], [3, 3], [3, 3], [3, 3], [3, 3], [3, 3], [3, 3], [3, 3], [3, 3], [3, 3], [3, 3], [3, 3], [3, 3], [3, 3], [3, 3], [3, 3], [3, 3], [3, 3], [3, 3], [3, 3], [3, 3], [3, 3], [3, 3], [3, 3], [3, 3], [3, 3], [3, 3], [3, 3], [3, 3], [3, 3], [3, 3], [3, 3], [3, 3], [3, 3], [3, 3], [3, 3], [3, 3], [3, 3], [3, 3], [3, 3], [3, 3], [3, 3], [3, 3], [3, 3], [3, 3], [3, 3], [3, 3], [3, 3], [3, 3], [3, 3], [3, 3], [3, 3], [3, 3], [3, 3], [3, 3], [3, 3], [3, 3], [3, 3], [3, 3], [3, 3], [3, 3], [3, 3], [3, 3], [3, 3], [3, 3], [3, 3], [3, 3], [3, 3], [3, 3], [3, 3], [3, 3], [3, 3], [3, 3], [3, 3], [3, 3], [3, 3], [3, 3], [3, 3], [3, 3], [3, 3], [3, 3], [3, 3], [3, 3], [3, 3], [3, 3], [3, 3], [3, 3], [3, 3], [3, 3], [3, 3], [3, 3], [3, 3], [3, 3], [3, 3], [3, 3], [3, 3], [3, 3], [3, 3], [3, 3], [3, 3], [3, 3], [3, 3], [3, 3], [3, 3], [3, 3], [3, 3], [3, 3], [3, 3], [3, 3], [3, 3], [3, 3], [3, 3], [3, 3], [3, 3], [3, 3], [3, 3], [3, 3], [3, 3], [3, 3], [3, 3], [3, 3], [3, 3], [3, 3], [3, 3], [3, 3], [3, 3], [3, 3], [3, 3], [3, 3], [3, 3], [3, 3], [3, 3], [3, 3], [3, 3], [3, 3], [3, 3], [3, 3], [3, 3], [3, 3], [3, 3], [3, 3], [3, 3], [3, 3], [3, 3], [3, 3], [3, 3], [3, 3], [3, 3], [3, 3], [3, 3], [3, 3], [3, 3], [3, 3], [3, 3], [3, 3], [3, 3], [3, 3], [3, 3], [3, 3], [3, 3], [3, 3], [3, 3], [3, 3], [3, 3], [3, 3], [3, 3], [3, 3], [3, 3], [3, 3], [3, 3], [3, 3], [3, 3], [3, 3], [3, 3], [3, 3], [3, 3], [3, 3], [3, 3], [3, 3], [3, 3], [3, 3], [3, 3], [3, 3], [3, 3], [3, 3], [3, 3], [3, 3], [3, 3], [3, 3], [3, 3], [3, 3], [3, 3], [3, 3], [3, 3], [3, 3], [3, 3], [3, 3], [3, 3], [3, 3], [3, 3], [3, 3], [3, 3], [3, 3], [3, 3], [3, 3], [3, 3], [3, 3], [3, 3], [3, 3], [3, 3], [3, 3], [3, 3], [3, 3], [3, 3], [3, 3], [3, 3], [3, 3], [3, 3], [3, 3], [3, 3], [3, 3], [3, 3], [3, 3], [3, 3], [3, 3], [3, 3], [3, 3], [3, 3], [3, 3], [3, 3], [3, 3], [3, 3], [3, 3], [3, 3], [3, 3], [3, 3], [3, 3], [3, 3], [3, 3], [3, 3], [3, 3], [3, 3], [3, 3], [3, 3], [3, 3], [3, 3], [3, 3], [3, 3], [3, 3], [3, 3], [3, 3], [3, 3], [3, 3], [3, 3], [3, 3], [3, 3], [3, 3], [3, 3], [3, 3], [3, 3], [3, 3], [3, 3], [3, 3], [3, 3], [3, 3], [3, 3], [3, 3], [3, 3], [3, 3], [3, 3], [3, 3], [3, 3], [3, 3], [3, 3], [3, 3], [3, 3], [3, 3], [3, 3], [3, 3], [3, 3], [3, 3], [3, 3], [3, 3], [3, 3], [3, 3], [3, 3], [3, 3], [3, 3], [3, 3], [3, 3], [3, 3], [3, 3], [3, 3], [3, 3], [3, 3], [3, 3], [3, 3], [3, 3], [3, 3], [3, 3], [3, 3], [3, 3], [3, 3], [3, 3], [3, 3], [3, 3], [3, 3], [3, 3], [3, 3], [3, 3], [3, 3], [3, 3], [3, 3], [3, 3], [3, 3], [3, 3], [3, 3], [3, 3], [3, 3], [3, 3], [3, 3], [3, 3], [3, 3], [3, 3], [3, 3], [3, 3], [3, 3], [3, 3], [3, 3], [3, 3], [3, 3], [3, 3], [3, 3], [3, 3], [3, 3], [3, 3], [3, 3], [3, 3], [3, 3], [3, 3], [3, 3], [3, 3], [3, 3], [3, 3], [3, 3], [3, 3], [3, 3], [3, 3], [3, 3], [3, 3], [3, 3], [3, 3], [3, 3], [3, 3], [3, 3], [3, 3], [3, 3], [3, 3], [3, 3], [3, 3], [3, 3], [3, 3], [3, 3], [3, 3], [3, 3], [3, 3], [3, 3], [3, 3], [3, 3], [3, 3], [3, 3], [3, 3], [3, 3], [3, 3], [3, 3], [3, 3], [3, 3], [3, 3], [3, 3], [3, 3], [3, 3], [3, 3], [3, 3], [3, 3], [3, 3], [3, 3], [3, 3], [3, 3], [3, 3], [3, 3], [3, 3], [3, 3], [3, 3], [3, 3], [3, 3], [3, 3], [3, 3], [3, 3], [3, 3], [3, 3], [3, 3], [3, 3], [3, 3], [3, 3], [3, 3], [3, 3], [3, 3], [3, 3], [3, 3], [3, 3], [3, 3], [3, 3], [3, 3], [3, 3], [3, 3], [3, 3], [3, 3], [3, 3], [3, 3], [3, 3], [3, 3], [3, 3], [3, 3], [3, 3], [3, 3], [3, 3], [3, 3], [3, 3], [3, 3], [3, 3], [3, 3], [3, 3], [3, 3], [3, 3], [3, 3], [3, 3], [3, 3], [3, 3], [3, 3], [3, 3], [3, 3], [3, 3], [3, 3], [3, 3], [3, 3], [3, 3], [3, 3], [3, 3], [3, 3], [3, 3], [3, 3], [3, 3], [3, 3], [3, 3], [3, 3], [3, 3], [3, 3], [3, 3], [3, 3], [3, 3], [3, 3], [3, 3], [3, 3], [3, 3], [3, 3], [3, 3], [3, 3], [3, 3], [3, 3], [3, 3], [3, 3], [3, 3], [3, 3], [3, 3], [3, 3], [3, 3], [3, 3], [3, 3], [3, 3], [3, 3], [3, 3], [3, 3], [3, 3], [3, 3], [3, 3], [3, 3], [3, 3], [3, 3], [3, 3], [3, 3], [3, 3], [3, 3], [3, 3], [3, 3], [3, 3], [3, 3], [3, 3], [3, 3], [3, 3], [3, 3], [3, 3], [3, 3], [3, 3], [3, 3], [3, 3], [3, 3], [3, 3], [3, 3], [3, 3], [3, 3], [3, 3], [3, 3], [3, 3], [3, 3], [3, 3], [3, 3], [3, 3], [3, 3], [3, 3], [3, 3], [3, 3], [3, 3], [3, 3], [3, 3], [3, 3], [3, 3], [3, 3], [3, 3], [3, 3], [3, 3], [3, 3], [3, 3], [3, 3], [3, 3], [3, 3], [3, 3], [3, 3], [3, 3], [3, 3], [3, 3], [3, 3], [3, 3], [3, 3], [3, 3], [3, 3], [3, 3], [3, 3], [3, 3], [3, 3], [3, 3], [3, 3], [3, 3], [3, 3], [3, 3], [3, 3], [3, 3], [3, 3], [3, 3], [3, 3], [3, 3], [3, 3], [3, 3], [3, 3], [3, 3], [3, 3], [3, 3], [3, 3], [3, 3], [3, 3], [3, 3], [3, 3], [3, 3], [3, 3], [3, 3], [3, 3], [3, 3], [3, 3], [3, 3], [3, 3], [3, 3], [3, 3], [3, 3], [3, 3], [3, 3], [3, 3], [3, 3], [3, 3], [3, 3], [3, 3], [3, 3], [3, 3], [3, 3], [3, 3], [3, 3], [3, 3], [3, 3], [3, 3], [3, 3], [3, 3], [3, 3], [3, 3], [3, 3], [3, 3], [3, 3], [3, 3], [3, 3], [3, 3], [3, 3], [3, 3], [3, 3], [3, 3], [3, 3], [3, 3], [3, 3], [3, 3], [3, 3], [3, 3], [3, 3], [3, 3], [3, 3], [3, 3], [3, 3], [3, 3], [3, 3], [3, 3], [3, 3], [3, 3], [3, 3], [3, 3], [3, 3], [3, 3], [3, 3], [3, 3], [3, 3], [3, 3], [3, 3], [3, 3], [3, 3], [3, 3], [3, 3], [3, 3], [3, 3], [3, 3], [3, 3], [3, 3], [3, 3], [3, 3], [3, 3], [3, 3], [3, 3], [3, 3], [3, 3], [3, 3], [3, 3], [3, 3], [3, 3], [3, 3], [3, 3], [3, 3], [3, 3], [3, 3], [3, 3], [3, 3], [3, 3], [3, 3], [3, 3], [3, 3], [3, 3], [3, 3], [3, 3], [3, 3], [3, 3], [3, 3], [3, 3], [3, 3], [3, 3], [3, 3], [3, 3], [3, 3], [3, 3], [3, 3], [3, 3], [3, 3], [3, 3], [3, 3], [3, 3], [3, 3], [3, 3], [3, 3], [3, 3], [3, 3], [3, 3], [3, 3], [3, 3], [3, 3], [3, 3], [3, 3], [3, 3], [3, 3], [3, 3], [3, 3], [3, 3], [3, 3], [3, 3], [3, 3], [3, 3], [3, 3], [3, 3], [3, 3], [3, 3], [3, 3], [3, 3], [3, 3], [3, 3], [3, 3], [3, 3], [3, 3], [3, 3], [3, 3], [3, 3], [3, 3], [3, 3], [3, 3], [3, 3], [3, 3], [3, 3], [3, 3], [3, 3], [3, 3], [3, 3], [3, 3], [3, 3], [3, 3], [3, 3], [3, 3], [3, 3], [3, 3], [3, 3], [3, 3], [3, 3], [3, 3], [3, 3], [3, 3], [3, 3], [3, 3], [3, 3], [3, 3], [3, 3], [3, 3], [3, 3], [3, 3], [3, 3], [3, 3], [3, 3], [3, 3], [3, 3], [3, 3], [3, 3], [3, 3], [3, 3], [3, 3], [3, 3], [3, 3], [3, 3], [3, 3], [3, 3], [3, 3], [3, 3], [3, 3], [3, 3], [3, 3], [3, 3], [3, 3], [3, 3], [3, 3], [3, 3], [3, 3], [3, 3], [3, 3], [3, 3], [3, 3], [3, 3], [3, 3], [3, 3], [3, 3], [3, 3], [3, 3], [3, 3], [3, 3], [3, 3], [3, 3], [3, 3], [3, 3], [3, 3], [3, 3], [3, 3], [3, 3], [3, 3], [3, 3], [3, 3], [3, 3], [3, 3], [3, 3], [3, 3], [3, 3], [3, 3], [3, 3], [3, 3], [3, 3], [3, 3], [3, 3], [3, 3], [3, 3], [3, 3], [3, 3], [3, 3], [3, 3], [3, 3], [3, 3], [3, 3], [3, 3], [3, 3], [3, 3], [3, 3], [3, 3], [3, 3], [3, 3], [3, 3], [3, 3], [3, 3], [3, 3], [3, 3], [3, 3], [3, 3], [3, 3], [3, 3], [3, 3], [3, 3], [3, 3], [3, 3], [3, 3], [3, 3], [3, 3], [3, 3], [3, 3], [3, 3], [3, 3], [3, 3], [3, 3], [3, 3], [3, 3], [3, 3], [3, 3], [3, 3], [3, 3], [3, 3], [3, 3], [3, 3], [3, 3], [3, 3], [3, 3], [3, 3], [3, 3], [3, 3], [3, 3], [3, 3], [3, 3], [3, 3], [3, 3], [3, 3], [3, 3], [3, 3], [3, 3], [3, 3], [3, 3], [3, 3], [3, 3], [3, 3], [3, 3], [3, 3], [3, 3], [3, 3], [3, 3], [3, 3], [3, 3], [3, 3], [3, 3], [3, 3], [3, 3], [3, 3], [3, 3], [3, 3], [3, 3], [3, 3], [3, 3], [3, 3], [3, 3], [3, 3], [3, 3], [3, 3], [3, 3], [3, 3], [3, 3], [3, 3], [3, 3], [3, 3], [3, 3], [3, 3], [3, 3], [3, 3], [3, 3], [3, 3], [3, 3], [3, 3], [3, 3], [3, 3], [3, 3], [3, 3], [3, 3], [3, 3], [3, 3], [3, 3], [3, 3], [3, 3], [3, 3], [3, 3], [3, 3], [3, 3], [3, 3], [3, 3], [3, 3], [3, 3], [3, 3], [3, 3], [3, 3], [3, 3], [3, 3], [3, 3], [3, 3], [3, 3], [3, 3], [3, 3], [3, 3], [3, 3], [3, 3], [3, 3], [3, 3], [3, 3], [3, 3], [3, 3], [3, 3], [3, 3], [3, 3], [3, 3], [3, 3], [3, 3], [3, 3], [3, 3], [3, 3], [3, 3], [3, 3], [3, 3], [3, 3], [3, 3], [3, 3], [3, 3], [3, 3], [3, 3], [3, 3], [3, 3], [3, 3], [3, 3], [3, 3], [3, 3], [3, 3], [3, 3], [3, 3], [3, 3], [3, 3], [3, 3], [3, 3], [3, 3], [3, 3], [3, 3], [3, 3], [3, 3], [3, 3], [3, 3], [3, 3], [3, 3], [3, 3], [3, 3], [3, 3], [3, 3], [3, 3], [3, 3], [3, 3], [3, 3], [3, 3], [3, 3], [3, 3], [3, 3], [3, 3], [3, 3], [3, 3], [3, 3], [3, 3], [3, 3], [3, 3], [3, 3], [3, 3], [3, 3], [3, 3], [3, 3], [3, 3], [3, 3], [3, 3], [3, 3], [3, 3], [3, 3], [3, 3], [3, 3], [3, 3], [3, 3], [3, 3], [3, 3], [3, 3], [3, 3], [3, 3], [3, 3], [3, 3], [3, 3], [3, 3], [3, 3], [3, 3], [3, 3], [3, 3], [3, 3], [3, 3], [3, 3], [3, 3], [3, 3], [3, 3], [3, 3], [3, 3], [3, 3], [3, 3], [3, 3], [3, 3], [3, 3], [3, 3], [3, 3], [3, 3], [3, 3], [3, 3], [3, 3], [3, 3], [3, 3], [3, 3], [3, 3], [3, 3], [3, 3], [3, 3], [3, 3], [3, 3], [3, 3], [3, 3], [3, 3], [3, 3], [3, 3], [3, 3], [3, 3], [3, 3], [3, 3], [3, 3], [3, 3], [3, 3], [3, 3], [3, 3], [3, 3], [3, 3], [3, 3], [3, 3], [3, 3], [3, 3], [3, 3], [3, 3], [3, 3], [3, 3], [3, 3], [3, 3], [3, 3], [3, 3], [3, 3], [3, 3], [3, 3], [3, 3], [3, 3], [3, 3], [3, 3], [3, 3], [3, 3], [3, 3], [3, 3], [3, 3], [3, 3], [3, 3], [3, 3], [3, 3], [3, 3], [3, 3], [3, 3], [3, 3], [3, 3], [3, 3], [3, 3], [3, 3], [3, 3], [3, 3], [3, 3], [3, 3], [3, 3], [3, 3], [3, 3], [3, 3], [3, 3], [3, 3], [3, 3], [3, 3], [3, 3], [3, 3], [3, 3], [3, 3], [3, 3], [3, 3], [3, 3], [3, 3], [3, 3], [3, 3], [3, 3], [3, 3], [3, 3], [3, 3], [3, 3], [3, 3], [3, 3], [3, 3], [3, 3], [3, 3], [3, 3], [3, 3], [3, 3], [3, 3], [3, 3], [3, 3], [3, 3], [3, 3], [3, 3], [3, 3], [3, 3], [3, 3], [3, 3], [3, 3], [3, 3], [3, 3], [3, 3], [3, 3], [3, 3], [3, 3], [3, 3], [3, 3], [3, 3], [3, 3], [3, 3], [3, 3], [3, 3], [3, 3], [3, 3], [3, 3], [3, 3], [3, 3], [3, 3], [3, 3], [3, 3], [3, 3], [3, 3], [3, 3], [3, 3], [3, 3], [3, 3], [3, 3], [3, 3], [3, 3], [3, 3], [3, 3], [3, 3], [3, 3], [3, 3], [3, 3], [3, 3], [3, 3], [3, 3], [3, 3], [3, 3], [3, 3], [3, 3], [3, 3], [3, 3], [3, 3], [3, 3], [3, 3], [3, 3], [3, 3], [3, 3], [3, 3], [3, 3], [3, 3], [3, 3], [3, 3], [3, 3], [3, 3], [3, 3], [3, 3], [3, 3], [3, 3], [3, 3], [3, 3], [3, 3], [3, 3], [3, 3], [3, 3], [3, 3], [3, 3], [3, 3], [3, 3], [3, 3], [3, 3], [3, 3], [3, 3], [3, 3], [3, 3], [3, 3], [3, 3], [3, 3], [3, 3], [3, 3], [3, 3], [3, 3], [3, 3], [3, 3], [3, 3], [3, 3], [3, 3], [3, 3], [3, 3], [3, 3], [3, 3], [3, 3], [3, 3], [3, 3], [3, 3], [3, 3], [3, 3], [3, 3], [3, 3], [3, 3], [3, 3], [3, 3], [3, 3], [3, 3], [3, 3], [3, 3], [3, 3], [3, 3], [3, 3], [3, 3], [3, 3], [3, 3], [3, 3], [3, 3], [3, 3], [3, 3], [3, 3], [3, 3], [3, 3], [3, 3], [3, 3], [3, 3], [3, 3], [3, 3], [3, 3], [3, 3], [3, 3], [3, 3], [3, 3], [3, 3], [3, 3], [3, 3], [3, 3], [3, 3], [3, 3], [3, 3], [3, 3], [3, 3], [3, 3], [3, 3], [3, 3], [3, 3], [3, 3], [3, 3], [3, 3], [3, 3], [3, 3], [3, 3], [3, 3], [3, 3], [3, 3], [3, 3], [3, 3], [3, 3], [3, 3], [3, 3], [3, 3], [3, 3], [3, 3], [3, 3], [3, 3], [3, 3], [3, 3], [3, 3], [3, 3], [3, 3], [3, 3], [3, 3], [3, 3], [3, 3], [3, 3], [3, 3], [3, 3], [3, 3], [3, 3], [3, 3], [3, 3], [3, 3], [3, 3], [3, 3], [3, 3], [3, 3], [3, 3], [3, 3], [3, 3], [3, 3], [3, 3], [3, 3], [3, 3], [3, 3], [3, 3], [3, 3], [3, 3], [3, 3], [3, 3], [3, 3], [3, 3], [3, 3], [3, 3], [3, 3], [3, 3], [3, 3], [3, 3], [3, 3], [3, 3], [3, 3], [3, 3], [3, 3], [3, 3], [3, 3], [3, 3], [3, 3], [3, 3], [3, 3], [3, 3], [3, 3], [3, 3], [3, 3], [3, 3], [3, 3], [3, 3], [3, 3], [3, 3], [3, 3], [3, 3], [3, 3], [3, 3], [3, 3], [3, 3], [3, 3], [3, 3], [3, 3], [3, 3], [3, 3], [3, 3], [3, 3], [3, 3], [3, 3], [3, 3], [3, 3], [3, 3], [3, 3], [3, 3], [3, 3], [3, 3], [3, 3], [3, 3], [3, 3], [3, 3], [3, 3], [3, 3], [3, 3], [3, 3], [3, 3], [3, 3], [3, 3], [3, 3], [3, 3], [3, 3], [3, 3], [3, 3], [3, 3], [3, 3], [3, 3], [3, 3], [3, 3], [3, 3], [3, 3], [3, 3], [3, 3], [3, 3], [3, 3], [3, 3], [3, 3], [3, 3], [3, 3], [3, 3], [3, 3], [3, 3], [3, 3], [3, 3], [3, 3], [3, 3], [3, 3], [3, 3], [3, 3], [3, 3], [3, 3], [3, 3], [3, 3], [3, 3], [3, 3], [3, 3], [3, 3], [3, 3], [3, 3], [3, 3], [3, 3], [3, 3], [3, 3], [3, 3], [3, 3], [3, 3], [3, 3], [3, 3], [3, 3], [3, 3], [3, 3], [3, 3], [3, 4], [3, 4], [3, 4], [3, 4], [3, 4], [3, 4], [3, 4], [3, 4], [3, 4], [3, 4], [3, 4], [3, 4], [3, 4], [3, 4], [3, 4], [3, 4], [3, 4], [3, 4], [3, 4], [3, 4], [3, 4], [3, 4], [3, 4], [3, 4], [3, 4], [3, 4], [3, 4], [3, 4], [3, 4], [3, 4], [3, 4], [3, 4], [3, 4], [3, 4], [3, 4], [3, 4], [3, 4], [3, 4], [3, 4], [3, 4], [3, 4], [3, 4], [3, 4], [3, 4], [3, 4], [3, 4], [3, 4], [3, 4], [3, 4], [3, 4], [3, 4], [3, 4], [3, 4], [3, 4], [3, 4], [3, 4], [3, 4], [3, 4], [3, 4], [3, 4], [3, 4], [3, 4], [3, 4], [3, 4], [3, 4], [3, 4], [3, 4], [3, 4], [3, 4], [3, 4], [3, 4], [3, 4], [3, 4], [3, 4], [3, 4], [3, 4], [3, 4], [3, 4], [3, 4], [3, 4], [3, 4], [3, 4], [3, 4], [3, 4], [3, 4], [3, 4], [3, 4], [3, 4], [3, 4], [3, 4], [3, 4], [3, 4], [3, 4], [3, 4], [3, 4], [3, 4], [3, 4], [3, 4], [3, 4], [3, 4], [3, 4], [3, 4], [3, 4], [3, 4], [3, 4], [3, 4], [3, 4], [3, 4], [3, 4], [3, 4], [3, 4], [3, 4], [3, 4], [3, 4], [3, 4], [3, 4], [3, 4], [3, 4], [3, 4], [3, 4], [3, 4], [3, 4], [3, 4], [3, 4], [3, 4], [3, 4], [3, 4], [3, 4], [3, 4], [3, 4], [3, 4], [3, 4], [3, 4], [3, 4], [3, 4], [3, 4], [3, 4], [3, 4], [3, 4], [3, 4], [3, 4], [3, 4], [3, 4], [3, 4], [3, 4], [3, 4], [3, 4], [3, 4], [3, 4], [3, 4], [3, 4], [3, 4], [3, 4], [3, 4], [3, 4], [3, 4], [3, 4], [3, 4], [3, 4], [3, 4], [3, 4], [3, 4], [3, 4], [3, 4], [3, 4], [3, 4], [3, 4], [3, 4], [3, 4], [3, 4], [3, 4], [3, 4], [3, 4], [3, 4], [3, 4], [3, 4], [3, 4], [4, 4], [4, 4], [4, 4], [4, 4], [4, 4], [4, 4], [4, 4], [4, 4], [4, 4], [4, 4], [4, 4], [4, 4], [4, 4], [4, 4], [4, 4], [4, 4], [4, 4], [4, 4], [4, 4], [4, 4], [4, 4], [4, 4], [4, 4], [4, 4], [4, 4], [4, 4], [4, 4], [4, 4], [4, 4], [4, 4], [4, 4], [4, 4], [4, 4], [4, 4], [4, 4], [4, 4], [4, 4], [4, 4], [4, 4], [4, 4], [4, 4], [4, 4], [4, 4], [4, 4], [4, 4], [4, 4], [4, 4], [4, 4], [4, 4], [4, 4], [4, 4], [4, 4], [4, 4], [4, 4], [4, 4], [4, 4], [4, 4], [4, 4], [4, 4], [4, 4], [4, 4], [4, 4], [4, 4], [4, 4], [4, 4], [4, 4], [4, 4], [4, 4], [4, 4], [4, 4], [4, 4], [4, 4], [4, 4], [4, 4], [4, 4], [4, 4], [4, 4], [4, 4], [4, 4], [4, 4], [4, 4], [4, 4], [4, 4], [4, 4], [4, 4], [4, 4], [4, 4], [4, 4], [4, 4], [4, 4], [4, 4], [4, 4], [4, 4], [4, 4], [4, 4], [4, 4], [4, 4], [4, 4], [4, 4], [4, 4], [4, 4], [4, 4], [4, 4], [4, 4], [4, 4], [4, 4], [4, 4], [4, 4], [4, 4], [4, 4], [4, 4], [4, 4], [4, 4], [4, 4], [4, 4], [4, 4], [4, 4], [4, 4], [4, 4], [4, 4], [4, 4], [4, 4], [4, 4], [4, 4], [4, 4], [4, 4], [4, 4], [4, 4], [4, 4], [4, 4], [4, 4], [4, 4], [4, 4], [4, 4], [4, 4], [4, 4], [4, 4], [4, 4], [4, 4], [4, 4], [4, 4], [4, 4], [4, 4], [4, 4], [4, 4], [4, 4], [4, 4], [4, 4], [4, 4], [4, 4], [4, 4], [4, 4], [4, 4], [4, 4], [4, 4], [4, 4], [4, 4], [4, 4], [4, 4], [4, 4], [4, 4], [4, 4], [4, 4], [4, 4], [4, 4], [4, 4], [4, 4], [4, 4], [4, 4], [4, 4], [4, 4], [4, 4], [4, 4], [4, 4], [4, 4], [4, 4], [4, 4], [4, 4], [4, 4], [4, 4], [4, 4], [4, 4], [4, 4], [4, 4], [4, 4], [4, 4], [4, 4], [4, 4], [4, 4], [4, 4], [4, 4], [4, 4], [4, 4], [4, 4], [4, 4], [4, 4], [4, 4], [4, 4], [4, 4], [4, 4], [4, 4], [4, 4], [4, 4], [4, 4], [4, 4], [4, 4], [4, 4], [4, 4], [4, 4], [4, 4], [4, 4], [4, 4], [4, 4], [4, 4], [4, 4], [4, 4], [4, 4], [4, 4], [4, 4], [4, 4], [4, 4], [4, 4], [4, 4], [4, 4], [4, 4], [4, 4], [4, 4], [4, 4], [4, 4], [4, 4], [4, 4], [4, 4], [4, 4], [4, 4], [4, 4], [4, 4], [4, 4], [4, 4], [4, 4], [4, 4], [4, 4], [4, 4], [4, 4], [4, 4], [4, 4], [4, 4], [4, 4], [4, 4], [4, 4], [4, 4], [4, 4], [4, 4], [4, 4], [4, 4], [4, 4], [4, 4], [4, 4], [4, 4], [4, 4], [4, 4], [4, 4], [4, 4], [4, 4], [4, 4], [4, 4], [4, 4], [4, 4], [4, 4], [4, 4], [4, 4], [4, 4], [4, 4], [4, 4], [4, 4], [4, 4], [4, 4], [4, 4], [4, 4], [4, 4], [4, 4], [4, 4], [4, 4], [4, 4], [4, 4], [4, 4], [4, 4], [4, 4], [4, 4], [4, 4], [4, 4], [4, 4], [4, 4], [4, 4], [4, 4], [4, 4], [4, 4], [4, 4], [4, 4], [4, 4], [4, 4], [4, 4], [4, 4], [4, 4], [4, 4], [4, 4], [4, 4], [4, 4], [4, 4], [4, 4], [4, 4], [4, 4], [4, 4], [4, 4], [4, 4], [4, 4], [4, 4], [4, 4], [4, 4], [4, 4], [4, 4], [4, 4], [4, 4], [4, 4], [4, 4], [4, 4], [4, 4], [4, 4], [4, 4], [4, 4], [4, 4], [4, 4], [4, 4], [4, 4], [4, 4], [4, 4], [4, 4], [4, 4], [4, 4], [4, 4], [4, 4], [4, 4], [4, 4], [4, 4], [4, 4], [4, 4], [4, 4], [4, 4], [4, 4], [4, 4], [4, 4], [4, 4], [4, 4], [4, 4], [4, 4], [4, 4], [4, 4], [4, 4], [4, 4], [4, 4], [4, 4], [4, 4], [4, 4], [4, 4], [4, 4], [4, 4], [4, 4], [4, 4], [4, 4], [4, 4], [4, 4], [4, 4], [4, 4], [4, 4], [4, 4], [4, 4], [4, 4], [4, 4], [4, 4], [4, 4], [4, 4], [4, 4], [4, 4], [4, 4], [4, 4], [4, 4], [4, 4], [4, 4], [4, 4], [4, 4], [4, 4], [4, 4], [4, 4], [4, 4], [4, 4], [4, 4], [4, 4], [4, 4], [4, 4], [4, 4], [4, 4], [4, 4], [4, 4], [4, 4], [4, 4], [4, 4], [4, 4], [4, 4], [4, 4], [4, 4], [4, 4], [4, 4], [4, 4], [4, 4], [4, 4], [4, 4], [4, 4], [4, 4], [4, 4], [4, 4], [4, 4], [4, 4], [4, 4], [4, 4], [4, 4], [4, 4], [4, 4], [4, 4], [4, 4], [4, 4], [4, 4], [4, 4], [4, 4], [4, 4], [4, 4], [4, 4], [4, 4], [4, 4], [4, 4], [4, 4], [4, 4], [4, 4], [4, 4], [4, 4], [4, 4], [4, 4], [4, 4], [4, 4], [4, 4], [4, 4], [4, 4], [4, 4], [4, 4], [4, 4], [4, 4], [4, 4], [4, 4], [4, 4], [4, 4], [4, 4], [4, 4], [4, 4], [4, 4], [4, 4], [4, 4], [4, 4], [4, 4], [4, 4], [4, 4], [4, 4], [4, 4], [4, 4], [4, 4], [4, 4], [4, 4], [4, 4], [4, 4], [4, 4], [4, 4], [4, 4], [4, 4], [4, 4], [4, 4], [4, 4], [4, 4], [4, 4], [4, 4], [4, 4], [4, 4], [4, 4], [4, 4], [4, 4], [4, 4], [4, 4], [4, 4], [4, 4], [4, 4], [4, 4], [4, 4], [4, 4], [4, 4], [4, 4], [4, 4], [4, 4], [4, 4], [4, 4], [4, 4], [4, 4], [4, 4], [4, 4], [4, 4], [4, 4], [4, 4], [4, 4], [4, 4], [4, 4], [4, 4], [4, 4], [4, 4], [4, 4], [4, 4], [4, 4], [4, 4], [4, 4], [4, 4], [4, 4], [4, 4], [4, 4], [4, 4], [4, 4], [4, 4], [4, 4], [4, 4], [4, 4], [4, 4], [4, 4], [4, 4], [4, 4], [4, 4], [4, 4], [4, 4], [4, 4], [4, 4], [4, 4], [4, 4], [4, 4], [4, 4], [4, 4], [4, 4], [4, 4], [4, 4], [4, 4], [4, 4], [4, 4], [4, 4], [4, 4], [4, 4], [4, 4], [4, 4], [4, 4], [4, 4], [4, 4], [4, 4], [4, 4], [4, 4], [4, 4], [4, 4], [4, 4], [4, 4], [4, 4], [4, 4], [4, 4], [4, 4], [4, 4], [4, 4], [4, 4], [4, 4], [4, 4], [4, 4], [4, 4], [4, 4], [4, 4], [4, 4], [4, 4], [4, 4], [4, 4], [4, 4], [4, 4], [4, 4], [4, 4], [4, 4], [4, 4], [4, 4], [4, 4], [4, 4], [4, 4], [4, 4], [4, 4], [4, 4], [4, 4], [4, 4], [4, 4], [4, 4], [4, 4], [4, 4], [4, 4], [4, 4], [4, 4], [4, 4], [4, 4], [4, 4], [4, 4], [4, 4], [4, 4], [4, 4], [4, 4], [4, 4], [4, 4], [4, 4], [4, 4], [4, 4], [4, 4], [4, 4], [4, 4], [4, 4], [4, 4], [4, 4], [4, 4], [4, 4], [4, 4], [4, 4], [4, 4], [4, 4], [4, 4], [4, 4], [4, 4], [4, 4], [4, 4], [4, 4], [4, 4], [4, 4], [4, 4], [4, 4], [4, 4], [4, 4], [4, 4], [4, 4], [4, 4], [4, 4], [4, 4], [4, 4], [4, 4], [4, 4], [4, 4], [4, 4], [4, 4], [4, 4], [4, 4], [4, 4], [4, 4], [4, 4], [4, 4], [4, 4], [4, 4], [4, 4], [4, 4], [4, 4], [4, 4], [4, 4], [4, 4], [4, 4], [4, 4], [4, 4], [4, 4], [4, 4], [4, 4], [4, 4], [4, 4], [4, 4], [4, 4], [4, 4], [4, 4], [4, 4], [4, 4], [4, 4], [4, 4], [4, 4], [4, 4], [4, 4], [4, 4], [4, 4], [4, 4], [4, 4], [4, 4], [4, 4], [4, 4], [4, 4], [4, 4], [4, 4], [4, 4], [4, 4], [4, 4], [4, 4], [4, 4], [4, 4], [4, 4], [4, 4], [4, 4], [4, 4], [4, 4], [4, 4], [4, 4], [4, 4], [4, 4], [4, 4], [4, 4], [4, 4], [4, 4], [4, 4], [4, 4], [4, 4], [4, 4], [4, 4], [4, 4], [4, 4], [4, 4], [4, 4], [4, 4], [4, 4], [4, 4], [4, 4], [4, 4], [4, 4], [4, 4], [4, 4], [4, 4], [4, 4], [4, 4], [4, 4], [4, 4], [4, 4], [4, 4], [4, 4], [4, 4], [4, 4], [4, 4], [4, 4], [4, 4], [4, 4], [4, 4], [4, 4], [4, 4], [4, 4], [4, 4], [4, 4], [4, 4], [4, 4], [4, 4], [4, 4], [4, 4], [4, 4], [4, 4], [4, 4], [4, 4], [4, 4], [4, 4], [4, 4], [4, 4], [4, 4], [4, 4], [4, 4], [4, 4], [4, 4], [4, 4], [4, 4], [4, 4], [4, 4], [4, 4], [4, 4], [4, 4], [4, 4], [4, 4], [4, 4], [4, 4], [4, 4], [4, 4], [4, 4], [4, 4], [4, 4], [4, 4], [4, 4], [4, 4], [4, 4], [4, 4], [4, 4], [4, 4], [4, 4], [4, 4], [4, 4], [4, 4], [4, 4], [4, 4], [4, 4], [4, 4], [4, 4], [4, 4], [4, 4], [4, 4], [4, 4], [4, 4], [4, 4], [4, 4], [4, 4], [4, 4], [4, 4], [4, 4], [4, 4], [4, 4], [4, 4], [4, 4], [4, 4], [4, 4], [4, 4], [4, 4], [4, 4], [4, 4], [4, 4], [4, 4], [4, 4], [4, 4], [4, 4], [4, 4], [4, 4], [4, 4], [4, 4], [4, 4], [4, 4], [4, 4], [4, 4], [4, 4], [4, 4], [4, 4], [4, 4], [4, 4], [4, 4], [4, 4], [4, 4], [4, 4], [4, 4], [4, 4], [4, 4], [4, 4], [4, 4], [4, 4], [4, 4], [4, 4], [4, 4], [4, 4], [4, 4], [4, 4], [4, 4], [4, 4], [4, 4], [4, 4], [4, 4], [4, 4], [4, 4], [4, 4], [4, 4], [4, 4], [4, 4], [4, 4], [4, 4], [4, 4], [4, 4], [4, 4], [4, 4], [4, 4], [4, 4], [4, 4], [4, 4], [4, 4], [4, 4], [4, 4], [4, 4], [4, 4], [4, 4], [4, 4], [4, 4], [4, 4], [4, 4], [4, 4], [4, 4], [4, 4], [4, 4], [4, 4], [4, 4], [4, 4], [4, 4], [4, 4], [4, 4], [4, 4], [4, 4], [4, 4], [4, 4], [4, 4], [4, 4], [4, 4], [4, 4], [4, 4], [4, 4], [4, 4], [4, 4], [4, 4], [4, 4], [4, 4], [4, 4], [4, 4], [4, 4], [4, 4], [4, 4], [4, 4], [4, 4], [4, 4], [4, 4], [4, 4], [4, 4], [4, 4], [4, 4], [4, 4], [4, 4], [4, 4], [4, 4], [4, 4], [4, 4], [4, 4], [4, 4], [4, 4], [4, 4], [4, 4], [4, 4], [4, 4], [4, 4], [4, 4], [4, 4], [4, 4], [4, 4], [4, 4], [4, 4], [4, 4], [4, 4], [4, 4], [4, 4], [4, 4], [4, 4], [4, 4], [4, 4], [4, 4], [4, 4], [4, 4], [4, 4], [4, 4], [4, 4], [4, 4], [4, 4], [4, 4], [4, 4], [4, 4], [4, 4], [4, 4], [4, 4], [4, 4], [4, 4], [4, 4], [4, 4], [4, 4], [4, 4], [4, 4], [4, 4], [4, 4], [4, 4], [4, 4], [4, 4], [4, 4], [4, 4], [4, 4], [4, 4], [4, 4], [4, 4], [4, 4], [4, 4], [4, 4], [4, 4], [4, 4], [4, 4], [4, 4], [4, 4], [4, 4], [4, 4], [4, 4], [4, 4], [4, 4], [4, 4], [4, 4], [4, 4], [4, 4], [4, 4], [4, 4], [4, 4], [4, 4], [4, 4], [4, 4], [4, 4], [4, 4], [4, 4], [4, 4], [4, 4], [4, 4], [4, 4], [4, 4], [4, 4], [4, 4], [4, 4], [4, 4], [4, 4], [4, 4], [4, 4], [4, 4], [4, 4], [4, 4], [4, 4], [4, 4], [4, 4], [4, 4], [4, 4], [4, 4], [4, 4], [4, 4], [4, 4], [4, 4], [4, 4], [4, 4], [4, 4], [4, 4], [4, 4], [4, 4], [4, 4], [4, 4], [4, 4], [4, 4], [4, 4], [4, 4], [4, 4], [4, 4], [4, 4], [4, 4], [4, 4], [4, 4], [4, 4], [4, 4], [4, 4], [4, 4], [4, 4], [4, 4], [4, 4], [4, 4], [4, 4], [4, 4], [4, 4], [4, 4], [4, 4], [4, 4], [4, 4], [4, 4], [4, 4], [4, 4], [4, 4], [4, 4], [4, 4], [4, 4], [4, 4], [4, 4], [4, 4], [4, 4], [4, 4], [4, 4], [4, 4], [4, 4], [4, 4], [4, 4], [4, 4], [4, 4], [4, 4], [4, 4], [4, 4], [4, 4], [4, 4], [4, 4], [4, 4], [4, 4], [4, 4], [4, 4], [4, 4], [4, 4], [4, 4], [4, 4], [4, 4], [4, 4], [4, 4], [4, 4], [4, 4], [4, 4], [4, 4], [4, 4], [4, 4], [4, 4], [4, 4], [4, 4], [4, 4], [4, 4], [4, 4], [4, 4], [4, 4], [4, 4], [4, 4], [4, 4], [4, 4], [4, 4], [4, 4], [4, 4], [4, 4], [4, 4], [4, 4], [4, 4], [4, 4], [4, 4], [4, 4], [4, 4], [4, 4], [4, 4], [4, 4], [4, 4], [4, 4], [4, 4], [4, 4], [4, 4], [4, 4], [4, 4], [4, 4], [4, 4], [4, 4], [4, 4], [4, 4], [4, 4], [4, 4], [4, 4], [4, 4], [4, 4], [4, 4], [4, 4], [4, 4], [4, 4], [4, 4], [4, 4], [4, 4], [4, 4], [4, 4], [4, 4], [4, 4], [4, 4], [4, 4], [4, 4], [4, 4], [4, 4], [4, 4], [4, 4], [4, 4], [4, 4], [4, 4], [4, 4], [4, 4], [4, 4], [4, 4], [4, 4], [4, 4], [4, 4], [4, 4], [4, 4], [4, 4], [4, 4], [4, 4], [4, 4], [4, 4], [4, 4], [4, 4], [4, 4], [4, 4], [4, 4], [4, 4], [4, 4], [4, 4], [4, 4], [4, 4], [4, 4], [4, 4], [4, 4], [4, 4], [4, 4], [4, 4], [4, 4], [4, 4], [4, 4], [4, 4], [4, 4], [4, 4], [4, 4], [4, 4], [4, 4], [4, 4], [4, 4], [4, 4], [4, 4], [4, 4], [4, 4], [4, 4], [4, 4], [4, 4], [4, 4], [4, 4], [4, 4], [4, 4], [4, 4], [4, 4], [4, 4], [4, 4], [4, 4], [4, 4], [4, 4], [4, 4], [4, 4], [4, 4], [4, 4], [4, 4], [4, 4], [4, 4], [4, 4], [4, 4], [4, 4], [4, 4], [4, 4], [4, 4], [4, 4], [4, 4], [4, 4], [4, 4], [4, 4], [4, 4], [4, 4], [4, 4], [4, 4], [4, 4], [4, 4], [4, 4], [4, 4], [4, 4], [4, 4], [4, 4], [4, 4], [4, 4], [4, 4], [4, 4], [4, 4], [4, 4], [4, 4], [4, 4], [4, 4], [4, 4], [4, 4], [4, 4], [4, 4], [4, 4], [4, 4], [4, 4], [4, 4], [4, 4], [4, 4], [4, 4], [4, 4], [4, 4], [4, 4], [4, 4], [4, 4], [4, 4], [4, 4], [4, 4], [4, 4], [4, 4], [4, 4], [4, 4], [4, 4], [4, 4], [4, 4], [4, 4], [4, 4], [4, 4], [4, 4], [4, 4], [4, 4], [4, 4], [4, 4], [4, 4], [4, 4], [4, 4], [4, 4], [4, 4], [4, 4], [4, 4], [4, 4], [4, 4], [4, 4], [4, 4], [4, 4], [4, 4], [4, 4], [4, 4], [4, 4], [4, 4], [4, 4], [4, 4], [4, 4], [4, 4], [4, 4], [4, 4], [4, 4], [4, 4], [4, 4], [4, 4], [4, 4], [4, 4], [4, 4], [4, 4], [4, 4], [4, 4], [4, 4], [4, 4], [4, 4], [4, 4], [4, 4], [4, 4], [4, 4], [4, 4], [4, 4], [4, 4], [4, 4], [4, 4], [4, 4], [4, 4], [4, 4], [4, 4], [4, 4], [4, 4], [4, 4], [4, 4], [4, 4], [4, 4], [4, 4], [4, 4], [4, 4], [4, 4], [4, 4], [4, 4], [4, 4], [4, 4], [4, 4], [4, 4], [4, 4], [4, 4], [4, 4], [4, 4], [4, 4], [4, 4], [4, 4], [4, 4], [4, 4], [4, 4], [4, 4], [4, 4], [4, 4], [4, 4], [4, 4], [4, 4], [4, 4], [4, 4], [4, 4], [4, 4], [4, 4], [4, 4], [4, 4], [4, 4], [4, 4], [4, 4], [4, 4], [4, 4], [4, 4], [4, 4], [4, 4], [4, 4], [4, 4], [4, 4], [4, 4], [4, 4], [4, 4], [4, 4], [4, 4], [4, 4], [4, 4], [4, 4], [4, 4], [4, 4], [4, 4], [4, 4], [4, 4], [4, 4], [4, 4], [4, 4], [4, 4], [4, 4], [4, 4], [4, 4], [4, 4], [4, 4], [4, 4], [4, 4], [4, 4], [4, 4], [4, 4], [4, 4], [4, 4], [4, 4], [4, 4], [4, 4], [4, 4], [4, 4], [4, 4], [4, 4], [4, 4], [4, 4], [4, 4], [4, 4], [4, 4], [4, 4], [4, 4], [4, 4], [4, 4], [4, 4], [4, 4], [4, 4], [4, 4], [4, 4], [4, 4], [4, 4], [4, 4], [4, 4], [4, 4], [4, 4], [4, 4], [4, 4], [4, 4], [4, 4], [4, 4], [4, 4], [4, 4], [4, 4], [4, 4], [4, 4], [4, 4], [4, 4], [4, 4], [4, 4], [4, 4], [4, 4], [4, 4], [4, 4], [4, 4], [4, 4], [4, 4], [4, 4], [4, 4], [4, 4], [4, 4], [4, 4], [4, 4], [4, 4], [4, 4], [4, 4], [4, 4], [4, 4], [4, 4], [4, 4], [4, 4], [4, 4], [4, 4], [4, 4], [4, 4], [4, 4], [4, 4], [4, 4], [4, 4], [4, 4], [4, 4], [4, 4], [4, 4], [4, 4], [4, 4], [4, 4], [4, 4], [4, 4], [4, 4], [4, 4], [4, 4], [4, 4], [4, 4], [4, 4], [4, 4], [4, 4], [4, 4], [4, 4], [4, 4], [4, 4], [4, 4], [4, 4], [4, 4], [4, 4], [4, 4], [4, 4], [4, 4], [4, 4], [4, 4], [4, 4], [4, 4], [4, 4], [4, 4], [4, 4], [4, 4], [4, 4], [4, 4], [4, 4], [4, 4], [4, 4], [4, 4], [4, 4], [4, 4], [4, 4], [4, 4], [4, 4], [4, 4], [4, 4], [4, 4], [4, 4], [4, 4], [4, 4], [4, 4], [4, 4], [4, 4], [4, 4], [4, 4], [4, 4], [4, 4], [4, 4], [4, 4], [4, 4], [4, 4], [4, 4], [4, 4], [4, 4], [4, 4], [4, 4], [4, 4], [4, 4], [4, 4], [4, 4], [4, 4], [4, 4], [4, 4], [4, 4], [4, 4], [4, 4], [4, 4], [4, 4], [4, 4], [4, 4], [4, 4], [4, 4], [4, 4], [4, 4], [4, 4], [4, 4], [4, 4], [4, 4], [4, 4], [4, 4], [4, 4], [4, 4], [4, 4], [4, 4], [4, 4], [4, 4], [4, 4], [4, 4], [4, 4], [4, 4], [4, 4], [4, 4], [4, 4], [4, 4], [4, 4], [4, 4], [4, 4], [4, 4], [4, 4], [4, 4], [4, 4], [4, 4], [4, 4], [4, 4], [4, 4], [4, 4], [4, 4], [4, 4], [4, 4], [4, 4], [4, 4], [4, 4], [4, 4], [4, 4], [4, 4], [4, 4], [4, 4], [4, 4], [4, 4], [4, 4], [4, 4], [4, 4], [4, 4], [4, 4], [4, 4], [4, 4], [4, 4], [4, 4], [4, 4], [4, 4], [4, 4], [4, 4], [4, 4], [4, 4], [4, 4], [4, 4], [4, 4], [4, 4], [4, 4], [4, 4], [4, 4], [4, 4], [4, 4], [4, 4], [4, 4], [4, 4], [4, 4], [4, 4], [4, 4], [4, 4], [4, 4], [4, 4], [4, 4], [4, 4], [4, 4], [4, 4], [4, 4], [4, 4], [4, 4], [4, 4], [4, 4], [4, 4], [4, 4], [4, 4], [4, 4], [4, 4], [4, 4], [4, 4], [4, 4], [4, 4], [4, 4], [4, 4], [4, 4], [4, 4], [4, 4], [4, 4], [4, 4], [4, 4], [4, 4], [4, 4], [4, 4], [4, 4], [4, 4], [4, 4], [4, 4], [4, 4], [4, 4], [4, 4], [4, 4], [4, 4], [4, 4], [4, 4], [4, 4], [4, 4], [4, 4], [4, 4], [4, 4], [4, 4], [4, 4], [4, 4], [4, 4], [4, 4], [4, 4], [4, 4], [4, 4], [4, 4], [4, 4], [4, 4], [4, 4], [4, 4], [4, 4], [4, 4], [4, 4], [4, 4], [4, 4], [4, 4], [4, 4], [4, 4], [4, 4], [4, 4], [4, 4], [4, 4], [4, 4], [4, 4], [4, 4], [4, 4], [4, 4], [4, 4], [4, 4], [4, 4], [4, 4], [4, 4], [4, 4], [4, 4], [4, 4], [4, 4], [4, 4], [4, 4], [4, 4], [4, 4], [4, 4], [4, 4], [4, 4], [4, 4], [4, 4], [4, 4], [4, 4], [4, 4], [4, 4], [4, 4], [4, 4], [4, 4], [4, 4], [4, 4], [4, 4], [4, 4], [4, 4], [4, 4], [4, 4], [4, 4], [4, 4], [4, 4], [4, 4], [4, 4], [4, 4], [4, 4], [4, 4], [4, 4], [4, 4], [4, 4], [4, 4], [4, 4], [4, 4], [4, 4], [4, 4], [4, 4], [4, 4], [4, 4], [4, 4], [4, 4], [4, 4], [4, 4], [4, 4], [4, 4], [4, 4], [4, 4], [4, 4], [4, 4], [4, 4], [4, 4], [4, 4], [4, 4], [4, 4], [4, 4], [4, 4], [4, 4], [4, 4], [4, 4], [4, 4], [4, 4], [4, 4], [4, 4], [4, 4], [4, 4], [4, 4], [4, 4], [4, 4], [4, 4], [4, 4], [4, 4], [4, 4], [4, 4], [4, 4], [4, 4], [4, 4], [4, 4], [4, 4], [4, 4], [4, 4], [4, 4], [4, 4], [4, 4], [4, 4], [4, 4], [4, 4], [4, 4], [4, 4], [4, 4], [4, 4], [4, 4], [4, 4], [4, 4], [4, 4], [4, 4], [4, 4], [4, 4], [4, 4], [4, 4], [4, 4], [4, 4], [4, 4], [4, 4], [4, 4], [4, 4], [4, 4], [4, 4], [4, 4], [4, 4], [4, 4], [4, 4], [4, 4], [4, 4], [4, 4], [4, 4], [4, 4], [4, 4], [4, 4], [4, 4], [4, 4], [4, 4], [4, 4], [4, 4], [4, 4], [4, 4], [4, 4], [4, 4], [4, 4], [4, 4], [4, 4], [4, 4], [4, 4], [4, 4], [4, 4], [4, 4], [4, 4], [4, 4], [4, 4], [4, 4], [4, 4], [4, 4], [4, 4], [4, 4], [4, 4], [4, 4], [4, 4], [4, 4], [4, 4], [4, 4], [4, 4], [4, 4], [4, 4], [4, 4], [4, 4], [4, 4], [4, 4], [4, 4], [4, 4], [4, 4], [4, 4], [4, 4], [4, 4], [4, 4], [4, 4], [4, 4], [4, 4], [4, 4], [4, 4], [4, 4], [4, 4], [4, 4], [4, 4], [4, 4], [4, 4], [4, 4], [4, 4], [4, 4], [4, 4], [4, 4], [4, 4], [4, 4], [4, 4], [4, 4], [4, 4], [4, 4], [4, 4], [4, 4], [4, 4], [4, 4], [4, 4], [4, 4], [4, 4], [4, 4], [4, 4], [4, 4], [4, 4], [4, 4], [4, 4], [4, 4], [4, 4], [4, 4], [4, 4], [4, 4], [4, 4], [4, 4], [4, 4], [4, 4], [4, 4], [4, 4], [4, 4], [4, 4], [4, 4], [4, 4], [4, 4], [4, 4], [4, 4], [4, 4], [4, 4], [4, 4], [4, 4], [4, 4], [4, 4], [4, 4], [4, 4], [4, 4], [4, 4], [4, 4], [4, 4], [4, 4], [4, 4], [4, 4], [4, 4], [4, 4], [4, 4], [4, 4], [4, 4], [4, 4], [4, 4], [4, 4], [4, 4], [4, 4], [4, 4], [4, 4], [4, 4], [4, 4], [4, 4], [4, 4], [4, 4], [4, 4], [4, 4], [4, 4], [4, 4], [4, 4], [4, 4], [4, 4], [4, 4], [4, 4], [4, 4], [4, 4], [4, 4], [4, 4], [4, 4], [4, 4], [4, 4], [4, 4], [4, 4], [4, 4], [4, 4], [4, 4], [4, 4], [4, 4], [4, 4], [4, 4], [4, 4], [4, 4], [4, 4], [4, 4], [4, 4], [4, 4], [4, 4], [4, 4], [4, 4], [4, 4], [4, 4], [4, 4], [4, 4], [4, 4], [4, 4], [4, 4], [4, 4], [4, 4], [4, 4], [4, 4], [4, 4], [4, 4], [4, 4], [4, 4], [4, 4], [4, 4], [4, 4], [4, 4], [4, 4], [4, 4], [4, 4], [4, 4], [4, 4], [4, 4], [4, 4], [4, 4], [4, 4], [4, 4], [4, 4], [4, 4], [4, 4], [4, 4], [4, 4], [4, 4], [4, 4], [4, 4], [4, 4], [4, 4], [4, 4], [4, 4], [4, 4], [4, 4], [4, 4], [4, 4], [4, 4], [4, 4], [4, 4], [4, 4], [4, 4], [4, 4], [4, 4], [4, 4], [4, 4], [4, 4], [4, 4], [4, 4], [4, 4], [4, 4], [4, 4], [4, 4], [4, 4], [4, 4], [4, 4], [4, 4], [4, 4], [4, 4], [4, 4], [4, 4], [4, 4], [4, 4], [4, 4], [4, 4], [4, 4], [4, 4], [4, 4], [4, 4], [4, 4], [4, 4], [4, 4], [4, 4], [4, 4], [4, 4], [4, 4], [4, 4], [4, 4], [4, 4], [4, 4], [4, 4], [4, 4], [4, 4], [4, 4], [4, 4], [4, 4], [4, 4], [4, 4], [4, 4], [4, 4], [4, 4], [4, 4], [4, 4], [4, 4], [4, 4], [4, 4], [4, 4], [4, 4], [4, 4], [4, 4], [4, 4], [4, 4], [4, 4], [4, 4], [4, 4], [4, 4], [4, 4], [4, 4], [4, 4], [4, 4], [4, 4], [4, 4], [4, 4], [4, 4], [4, 4], [4, 4], [4, 4], [4, 4], [4, 4], [4, 4], [4, 4], [4, 4], [4, 4], [4, 4], [4, 4], [4, 4], [4, 4], [4, 4], [4, 4], [4, 4], [4, 4], [4, 4], [4, 4], [4, 4], [4, 4], [4, 4], [4, 4], [4, 4], [4, 4], [4, 4], [4, 4], [4, 4], [4, 4], [4, 4], [4, 4], [4, 4], [4, 4], [4, 4], [4, 4], [4, 4], [4, 4], [4, 4], [4, 4], [4, 4], [4, 4], [4, 4], [4, 4], [4, 4], [4, 4], [4, 4], [4, 4], [4, 4], [4, 4], [4, 4], [4, 4], [4, 4], [4, 4], [4, 4], [4, 4], [4, 4], [4, 4], [4, 4], [4, 4], [4, 4], [4, 4], [4, 4], [4, 4], [4, 4], [4, 4], [4, 4], [4, 4], [4, 4], [4, 4], [4, 4], [4, 4], [4, 4], [4, 4], [4, 4], [4, 4], [4, 4], [4, 4], [4, 4], [4, 4], [4, 4], [4, 4], [4, 4], [4, 4], [4, 4], [4, 4], [4, 4], [4, 4], [4, 4], [4, 4], [4, 4], [4, 4], [4, 4], [4, 4], [4, 4], [4, 4], [4, 4], [4, 4], [4, 4], [4, 4], [4, 4], [4, 4], [4, 4], [4, 4], [4, 4], [4, 4], [4, 4], [4, 4], [4, 4], [4, 4], [4, 4], [4, 4], [4, 4], [4, 4], [4, 4], [4, 4], [4, 4], [4, 4], [4, 4], [4, 4], [4, 4], [4, 4], [4, 4], [4, 4], [4, 4], [4, 4], [4, 4], [4, 4], [4, 4], [4, 4], [4, 4], [4, 4], [4, 4], [4, 4], [4, 4], [4, 4], [4, 4], [4, 4], [4, 4], [4, 4], [4, 4], [4, 4], [4, 4], [4, 4], [4, 4], [4, 4], [4, 4], [4, 4], [4, 4], [4, 4], [4, 4], [4, 4], [4, 4], [4, 4], [4, 4], [4, 4], [4, 4], [4, 4], [4, 4], [4, 4], [4, 4], [4, 4], [4, 4], [4, 4], [4, 4], [4, 4], [4, 4], [4, 4], [4, 4], [4, 4], [4, 4], [4, 4], [4, 4], [4, 4], [4, 4], [4, 4], [4, 4], [4, 4], [4, 4], [4, 4], [4, 4], [4, 4], [4, 4], [4, 4], [4, 4], [4, 4], [4, 4], [4, 4], [4, 4], [4, 4], [4, 4], [4, 4], [4, 4], [4, 4], [4, 4], [4, 4], [4, 4], [4, 4], [4, 4], [4, 4], [4, 4], [4, 4], [4, 4], [4, 4], [4, 4], [4, 4], [4, 4], [4, 4], [4, 4], [4, 4], [4, 5], [4, 5], [4, 5], [4, 5], [4, 5], [4, 5], [4, 5], [4, 5], [4, 5], [4, 5], [4, 5], [4, 5], [4, 5], [4, 5], [4, 5], [4, 5], [4, 5], [4, 5], [4, 5], [4, 5], [4, 5], [4, 5], [4, 5], [4, 5], [4, 5], [4, 5], [4, 5], [4, 5], [4, 5], [4, 5], [4, 5], [4, 5], [4, 5], [4, 5], [4, 5], [4, 5], [4, 5], [4, 5], [4, 5], [4, 5], [4, 5], [4, 5], [4, 5], [4, 5], [4, 5], [4, 5], [4, 5], [4, 5], [4, 5], [4, 5], [4, 5], [4, 5], [4, 5], [4, 5], [4, 5], [4, 5], [4, 5], [4, 5], [4, 5], [4, 5], [4, 5], [4, 5], [4, 5], [4, 5], [4, 5], [4, 5], [4, 5], [4, 5], [4, 5], [4, 5], [4, 5], [4, 5], [4, 5], [4, 5], [4, 5], [4, 5], [4, 5], [4, 5], [4, 5], [4, 5], [4, 5], [4, 5], [4, 5], [4, 5], [4, 5], [4, 5], [4, 5], [4, 5], [4, 5], [4, 5], [4, 5], [4, 5], [4, 5], [4, 5], [4, 5], [4, 5], [4, 5], [4, 5], [4, 5], [4, 5], [4, 5], [4, 5], [4, 5], [4, 5], [4, 5], [4, 5], [4, 5], [4, 5], [4, 5], [4, 5], [4, 5], [4, 5], [4, 5], [4, 5], [4, 5], [4, 5], [4, 5], [4, 5], [4, 5], [4, 5], [4, 5], [4, 5], [4, 5], [4, 5], [4, 5], [4, 5], [4, 5], [4, 5], [4, 5], [4, 5], [4, 5], [4, 5], [4, 5], [4, 5], [4, 5], [4, 5], [4, 5], [4, 5], [4, 5], [4, 5], [4, 5], [4, 5], [4, 5], [4, 5], [4, 5], [4, 5], [4, 5], [4, 5], [4, 5], [4, 5], [4, 5], [4, 5], [4, 5], [4, 5], [4, 5], [4, 5], [4, 5], [4, 5], [4, 5], [4, 5], [4, 5], [4, 5], [4, 5], [4, 5], [4, 5], [4, 5], [4, 5], [4, 5], [4, 5], [4, 5], [4, 5], [4, 5], [4, 5], [4, 5], [4, 5], [4, 5], [4, 5], [4, 5], [4, 5], [4, 5], [4, 5], [4, 5], [4, 5], [5, 5], [5, 5], [5, 5], [5, 5], [5, 5], [5, 5], [5, 5], [5, 5], [5, 5], [5, 5], [5, 5], [5, 5], [5, 5], [5, 5], [5, 5], [5, 5], [5, 5], [5, 5], [5, 5], [5, 5], [5, 5], [5, 5], [5, 5], [5, 5], [5, 5], [5, 5], [5, 5], [5, 5], [5, 5], [5, 5], [5, 5], [5, 5], [5, 5], [5, 5], [5, 5], [5, 5], [5, 5], [5, 5], [5, 5], [5, 5], [5, 5], [5, 5], [5, 5], [5, 5], [5, 5], [5, 5], [5, 5], [5, 5], [5, 5], [5, 5], [5, 5], [5, 5], [5, 5], [5, 5], [5, 5], [5, 5], [5, 5], [5, 5], [5, 5], [5, 5], [5, 5], [5, 5], [5, 5], [5, 5], [5, 5], [5, 5], [5, 5], [5, 5], [5, 5], [5, 5], [5, 5], [5, 5], [5, 5], [5, 5], [5, 5], [5, 5], [5, 5], [5, 5], [5, 5], [5, 5], [5, 5], [5, 5], [5, 5], [5, 5], [5, 5], [5, 5], [5, 5], [5, 5], [5, 5], [5, 5], [5, 5], [5, 5], [5, 5], [5, 5], [5, 5], [5, 5], [5, 5], [5, 5], [5, 5], [5, 5], [5, 5], [5, 5], [5, 5], [5, 5], [5, 5], [5, 5], [5, 5], [5, 5], [5, 5], [5, 5], [5, 5], [5, 5], [5, 5], [5, 5], [5, 5], [5, 5], [5, 5], [5, 5], [5, 5], [5, 5], [5, 5], [5, 5], [5, 5], [5, 5], [5, 5], [5, 5], [5, 5], [5, 5], [5, 5], [5, 5], [5, 5], [5, 5], [5, 5], [5, 5], [5, 5], [5, 5], [5, 5], [5, 5], [5, 5], [5, 5], [5, 5], [5, 5], [5, 5], [5, 5], [5, 5], [5, 5], [5, 5], [5, 5], [5, 5], [5, 5], [5, 5], [5, 5], [5, 5], [5, 5], [5, 5], [5, 5], [5, 5], [5, 5], [5, 5], [5, 5], [5, 5], [5, 5], [5, 5], [5, 5], [5, 5], [5, 5], [5, 5], [5, 5], [5, 5], [5, 5], [5, 5], [5, 5], [5, 5], [5, 5], [5, 5], [5, 5], [5, 5], [5, 5], [5, 5], [5, 5], [5, 5], [5, 5], [5, 5], [5, 5], [5, 5], [5, 5], [5, 5], [5, 5], [5, 5], [5, 5], [5, 5], [5, 5], [5, 5], [5, 5], [5, 5], [5, 5], [5, 5], [5, 5], [5, 5], [5, 5], [5, 5], [5, 5], [5, 5], [5, 5], [5, 5], [5, 5], [5, 5], [5, 5], [5, 5], [5, 5], [5, 5], [5, 5], [5, 5], [5, 5], [5, 5], [5, 5], [5, 5], [5, 5], [5, 5], [5, 5], [5, 5], [5, 5], [5, 5], [5, 5], [5, 5], [5, 5], [5, 5], [5, 5], [5, 5], [5, 5], [5, 5], [5, 5], [5, 5], [5, 5], [5, 5], [5, 5], [5, 5], [5, 5], [5, 5], [5, 5], [5, 5], [5, 5], [5, 5], [5, 5], [5, 5], [5, 5], [5, 5], [5, 5], [5, 5], [5, 5], [5, 5], [5, 5], [5, 5], [5, 5], [5, 5], [5, 5], [5, 5], [5, 5], [5, 5], [5, 5], [5, 5], [5, 5], [5, 5], [5, 5], [5, 5], [5, 5], [5, 5], [5, 5], [5, 5], [5, 5], [5, 5], [5, 5], [5, 5], [5, 5], [5, 5], [5, 5], [5, 5], [5, 5], [5, 5], [5, 5], [5, 5], [5, 5], [5, 5], [5, 5], [5, 5], [5, 5], [5, 5], [5, 5], [5, 5], [5, 5], [5, 5], [5, 5], [5, 5], [5, 5], [5, 5], [5, 5], [5, 5], [5, 5], [5, 5], [5, 5], [5, 5], [5, 5], [5, 5], [5, 5], [5, 5], [5, 5], [5, 5], [5, 5], [5, 5], [5, 5], [5, 5], [5, 5], [5, 5], [5, 5], [5, 5], [5, 5], [5, 5], [5, 5], [5, 5], [5, 5], [5, 5], [5, 5], [5, 5], [5, 5], [5, 5], [5, 5], [5, 5], [5, 5], [5, 5], [5, 5], [5, 5], [5, 5], [5, 5], [5, 5], [5, 5], [5, 5], [5, 5], [5, 5], [5, 5], [5, 5], [5, 5], [5, 5], [5, 5], [5, 5], [5, 5], [5, 5], [5, 5], [5, 5], [5, 5], [5, 5], [5, 5], [5, 5], [5, 5], [5, 5], [5, 5], [5, 5], [5, 5], [5, 5], [5, 5], [5, 5], [5, 5], [5, 5], [5, 5], [5, 5], [5, 5], [5, 5], [5, 5], [5, 5], [5, 5], [5, 5], [5, 5], [5, 5], [5, 5], [5, 5], [5, 5], [5, 5], [5, 5], [5, 5], [5, 5], [5, 5], [5, 5], [5, 5], [5, 5], [5, 5], [5, 5], [5, 5], [5, 5], [5, 5], [5, 5], [5, 5], [5, 5], [5, 5], [5, 5], [5, 5], [5, 5], [5, 5], [5, 5], [5, 5], [5, 5], [5, 5], [5, 5], [5, 5], [5, 5], [5, 5], [5, 5], [5, 5], [5, 5], [5, 5], [5, 5], [5, 5], [5, 5], [5, 5], [5, 5], [5, 5], [5, 5], [5, 5], [5, 5], [5, 5], [5, 5], [5, 5], [5, 5], [5, 5], [5, 5], [5, 5], [5, 5], [5, 5], [5, 5], [5, 5], [5, 5], [5, 5], [5, 5], [5, 5], [5, 5], [5, 5], [5, 5], [5, 5], [5, 5], [5, 5], [5, 5], [5, 5], [5, 5], [5, 5], [5, 5], [5, 5], [5, 5], [5, 5], [5, 5], [5, 5], [5, 5], [5, 5], [5, 5], [5, 5], [5, 5], [5, 5], [5, 5], [5, 5], [5, 5], [5, 5], [5, 5], [5, 5], [5, 5], [5, 5], [5, 5], [5, 5], [5, 5], [5, 5], [5, 5], [5, 5], [5, 5], [5, 5], [5, 5], [5, 5], [5, 5], [5, 5], [5, 5], [5, 5], [5, 5], [5, 5], [5, 5], [5, 5], [5, 5], [5, 5], [5, 5], [5, 5], [5, 5], [5, 5], [5, 5], [5, 5], [5, 5], [5, 5], [5, 5], [5, 5], [5, 5], [5, 5], [5, 5], [5, 5], [5, 5], [5, 5], [5, 5], [5, 5], [5, 5], [5, 5], [5, 5], [5, 5], [5, 5], [5, 5], [5, 5], [5, 5], [5, 5], [5, 5], [5, 5], [5, 5], [5, 5], [5, 5], [5, 5], [5, 5], [5, 5], [5, 5], [5, 5], [5, 5], [5, 5], [5, 5], [5, 5], [5, 5], [5, 5], [5, 5], [5, 5], [5, 5], [5, 5], [5, 5], [5, 5], [5, 5], [5, 5], [5, 5], [5, 5], [5, 5], [5, 5], [5, 5], [5, 5], [5, 5], [5, 5], [5, 5], [5, 5], [5, 5], [5, 5], [5, 5], [5, 5], [5, 5], [5, 5], [5, 5], [5, 5], [5, 5], [5, 5], [5, 5], [5, 5], [5, 5], [5, 5], [5, 5], [5, 5], [5, 5], [5, 5], [5, 5], [5, 5], [5, 5], [5, 5], [5, 5], [5, 5], [5, 5], [5, 5], [5, 5], [5, 5], [5, 5], [5, 5], [5, 5], [5, 5], [5, 5], [5, 5], [5, 5], [5, 5], [5, 5], [5, 5], [5, 5], [5, 5], [5, 5], [5, 5], [5, 5], [5, 5], [5, 5], [5, 5], [5, 5], [5, 5], [5, 5], [5, 5], [5, 5], [5, 5], [5, 5], [5, 5], [5, 5], [5, 5], [5, 5], [5, 5], [5, 5], [5, 5], [5, 5], [5, 5], [5, 5], [5, 5], [5, 5], [5, 5], [5, 5], [5, 5], [5, 5], [5, 5], [5, 5], [5, 5], [5, 5], [5, 5], [5, 5], [5, 5], [5, 5], [5, 5], [5, 5], [5, 5], [5, 5], [5, 5], [5, 5], [5, 5], [5, 5], [5, 5], [5, 5], [5, 5], [5, 5], [5, 5], [5, 5], [5, 5], [5, 5], [5, 5], [5, 5], [5, 5], [5, 5], [5, 5], [5, 5], [5, 5], [5, 5], [5, 5], [5, 5], [5, 5], [5, 5], [5, 5], [5, 5], [5, 5], [5, 5], [5, 5], [5, 5], [5, 5], [5, 5], [5, 5], [5, 5], [5, 5], [5, 5], [5, 5], [5, 5], [5, 5], [5, 5], [5, 5], [5, 5], [5, 5], [5, 5], [5, 5], [5, 5], [5, 5], [5, 5], [5, 5], [5, 5], [5, 5], [5, 5], [5, 5], [5, 5], [5, 5], [5, 5], [5, 5], [5, 5], [5, 5], [5, 5], [5, 5], [5, 5], [5, 5], [5, 5], [5, 5], [5, 5], [5, 5], [5, 5], [5, 5], [5, 5], [5, 5], [5, 5], [5, 5], [5, 5], [5, 5], [5, 5], [5, 5], [5, 5], [5, 5], [5, 5], [5, 5], [5, 5], [5, 5], [5, 5], [5, 5], [5, 5], [5, 5], [5, 5], [5, 5], [5, 5], [5, 5], [5, 5], [5, 5], [5, 5], [5, 5], [5, 5], [5, 5], [5, 5], [5, 5], [5, 5], [5, 5], [5, 5], [5, 5], [5, 5], [5, 5], [5, 5], [5, 5], [5, 5], [5, 5], [5, 5], [5, 5], [5, 5], [5, 5], [5, 5], [5, 5], [5, 5], [5, 5], [5, 5], [5, 5], [5, 5], [5, 5], [5, 5], [5, 5], [5, 5], [5, 5], [5, 5], [5, 5], [5, 5], [5, 5], [5, 5], [5, 5], [5, 5], [5, 5], [5, 5], [5, 5], [5, 5], [5, 5], [5, 5], [5, 5], [5, 5], [5, 5], [5, 5], [5, 5], [5, 5], [5, 5], [5, 5], [5, 5], [5, 5], [5, 5], [5, 5], [5, 5], [5, 5], [5, 5], [5, 5], [5, 5], [5, 5], [5, 5], [5, 5], [5, 5], [5, 5], [5, 5], [5, 5], [5, 5], [5, 5], [5, 5], [5, 5], [5, 5], [5, 5], [5, 5], [5, 5], [5, 5], [5, 5], [5, 5], [5, 5], [5, 5], [5, 5], [5, 5], [5, 5], [5, 5], [5, 5], [5, 5], [5, 5], [5, 5], [5, 5], [5, 5], [5, 5], [5, 5], [5, 5], [5, 5], [5, 5], [5, 5], [5, 5], [5, 5], [5, 5], [5, 5], [5, 5], [5, 5], [5, 5], [5, 5], [5, 5], [5, 5], [5, 5], [5, 5], [5, 5], [5, 5], [5, 5], [5, 5], [5, 5], [5, 5], [5, 5], [5, 5], [5, 5], [5, 5], [5, 5], [5, 5], [5, 5], [5, 5], [5, 5], [5, 5], [5, 5], [5, 5], [5, 5], [5, 5], [5, 5], [5, 5], [5, 5], [5, 5], [5, 5], [5, 5], [5, 5], [5, 5], [5, 5], [5, 5], [5, 5], [5, 5], [5, 5], [5, 5], [5, 5], [5, 5], [5, 5], [5, 5], [5, 5], [5, 5], [5, 5], [5, 5], [5, 5], [5, 5], [5, 5], [5, 5], [5, 5], [5, 5], [5, 5], [5, 5], [5, 5], [5, 5], [5, 5], [5, 5], [5, 5], [5, 5], [5, 5], [5, 5], [5, 5], [5, 5], [5, 5], [5, 5], [5, 5], [5, 5], [5, 5], [5, 5], [5, 5], [5, 5], [5, 5], [5, 5], [5, 5], [5, 5], [5, 5], [5, 5], [5, 5], [5, 5], [5, 5], [5, 5], [5, 5], [5, 5], [5, 5], [5, 5], [5, 5], [5, 5], [5, 5], [5, 5], [5, 5], [5, 5], [5, 5], [5, 5], [5, 5], [5, 5], [5, 5], [5, 5], [5, 5], [5, 5], [5, 5], [5, 5], [5, 5], [5, 5], [5, 5], [5, 5], [5, 5], [5, 5], [5, 5], [5, 5], [5, 5], [5, 5], [5, 5], [5, 5], [5, 5], [5, 5], [5, 5], [5, 5], [5, 5], [5, 5], [5, 5], [5, 5], [5, 5], [5, 5], [5, 5], [5, 5], [5, 5], [5, 5], [5, 5], [5, 5], [5, 5], [5, 5], [5, 5], [5, 5], [5, 5], [5, 5], [5, 5], [5, 5], [5, 5], [5, 5], [5, 5], [5, 5], [5, 5], [5, 5], [5, 5], [5, 5], [5, 5], [5, 5], [5, 5], [5, 5], [5, 5], [5, 5], [5, 5], [5, 5], [5, 5], [5, 5], [5, 5], [5, 5], [5, 5], [5, 5], [5, 5], [5, 5], [5, 5], [5, 5], [5, 5], [5, 5], [5, 5], [5, 5], [5, 5], [5, 5], [5, 5], [5, 5], [5, 5], [5, 5], [5, 5], [5, 5], [5, 5], [5, 5], [5, 5], [5, 5], [5, 5], [5, 5], [5, 5], [5, 5], [5, 5], [5, 5], [5, 5], [5, 5], [5, 5], [5, 5], [5, 5], [5, 5], [5, 5], [5, 5], [5, 5], [5, 5], [5, 5], [5, 5], [5, 5], [5, 5], [5, 5], [5, 5], [5, 5], [5, 5], [5, 5], [5, 5], [5, 5], [5, 5], [5, 5], [5, 5], [5, 5], [5, 5], [5, 5], [5, 5], [5, 5], [5, 5], [5, 5], [5, 5], [5, 5], [5, 5], [5, 5], [5, 5], [5, 5], [5, 5], [5, 5], [5, 5], [5, 5], [5, 5], [5, 5], [5, 5], [5, 5], [5, 5], [5, 5], [5, 5], [5, 5], [5, 5], [5, 5], [5, 5], [5, 5], [5, 5], [5, 5], [5, 5], [5, 5], [5, 5], [5, 5], [5, 5], [5, 5], [5, 5], [5, 5], [5, 5], [5, 5], [5, 5], [5, 5], [5, 5], [5, 5], [5, 5], [5, 5], [5, 5], [5, 5], [5, 5], [5, 5], [5, 5], [5, 5], [5, 5], [5, 5], [5, 5], [5, 5], [5, 5], [5, 5], [5, 5], [5, 5], [5, 5], [5, 5], [5, 5], [5, 5], [5, 5], [5, 5], [5, 5], [5, 5], [5, 5], [5, 5], [5, 5], [5, 5], [5, 5], [5, 5], [5, 5], [5, 5], [5, 5], [5, 5], [5, 5], [5, 5], [5, 5], [5, 5], [5, 5], [5, 5], [5, 5], [5, 5], [5, 5], [5, 5], [5, 5], [5, 5], [5, 5], [5, 5], [5, 5], [5, 5], [5, 5], [5, 5], [5, 5], [5, 5], [5, 5], [5, 5], [5, 5], [5, 5], [5, 5], [5, 5], [5, 5], [5, 5], [5, 5], [5, 5], [5, 5], [5, 5], [5, 5], [5, 5], [5, 5], [5, 5], [5, 5], [5, 5], [5, 5], [5, 5], [5, 5], [5, 5], [5, 5], [5, 5], [5, 5], [5, 5], [5, 5], [5, 5], [5, 5], [5, 5], [5, 5], [5, 5], [5, 5], [5, 5], [5, 5], [5, 5], [5, 5], [5, 5], [5, 5], [5, 5], [5, 5], [5, 5], [5, 5], [5, 5], [5, 5], [5, 5], [5, 5], [5, 5], [5, 5], [5, 5], [5, 5], [5, 5], [5, 5], [5, 5], [5, 5], [5, 5], [5, 5], [5, 5], [5, 5], [5, 5], [5, 5], [5, 5], [5, 5], [5, 5], [5, 5], [5, 5], [5, 5], [5, 5], [5, 5], [5, 5], [5, 5], [5, 5], [5, 5], [5, 5], [5, 5], [5, 5], [5, 5], [5, 5], [5, 5], [5, 5], [5, 5], [5, 5], [5, 5], [5, 5], [5, 5], [5, 5], [5, 5], [5, 5], [5, 5], [5, 5], [5, 5], [5, 5], [5, 5], [5, 5], [5, 5], [5, 5], [5, 5], [5, 5], [5, 5], [5, 5], [5, 5], [5, 5], [5, 5], [5, 5], [5, 5], [5, 5], [5, 5], [5, 5], [5, 5], [5, 5], [5, 5], [5, 5], [5, 5], [5, 5], [5, 5], [5, 5], [5, 5], [5, 5], [5, 5], [5, 5], [5, 5], [5, 5], [5, 5], [5, 5], [5, 5], [5, 5], [5, 5], [5, 5], [5, 5], [5, 5], [5, 5], [5, 5], [5, 5], [5, 5], [5, 5], [5, 5], [5, 5], [5, 5], [5, 5], [5, 5], [5, 5], [5, 5], [5, 5], [5, 5], [5, 5], [5, 5], [5, 5], [5, 5], [5, 5], [5, 5], [5, 5], [5, 5], [5, 5], [5, 5], [5, 5], [5, 5], [5, 5], [5, 5], [5, 5], [5, 5], [5, 5], [5, 5], [5, 5], [5, 5], [5, 5], [5, 5], [5, 5], [5, 5], [5, 5], [5, 5], [5, 5], [5, 5], [5, 5], [5, 5], [5, 5], [5, 5], [5, 5], [5, 5], [5, 5], [5, 5], [5, 5], [5, 5], [5, 5], [5, 5], [5, 5], [5, 5], [5, 5], [5, 5], [5, 5], [5, 5], [5, 5], [5, 5], [5, 5], [5, 5], [5, 5], [5, 5], [5, 5], [5, 5], [5, 5], [5, 5], [5, 5], [5, 5], [5, 5], [5, 5], [5, 5], [5, 5], [5, 5], [5, 5], [5, 5], [5, 5], [5, 5], [5, 5], [5, 5], [5, 5], [5, 5], [5, 5], [5, 5], [5, 5], [5, 5], [5, 5], [5, 5], [5, 5], [5, 5], [5, 5], [5, 5], [5, 5], [5, 5], [5, 5], [5, 5], [5, 5], [5, 5], [5, 5], [5, 5], [5, 5], [5, 5], [5, 5], [5, 5], [5, 5], [5, 5], [5, 5], [5, 5], [5, 5], [5, 5], [5, 5], [5, 5], [5, 5], [5, 5], [5, 5], [5, 5], [5, 5], [5, 5], [5, 5], [5, 5], [5, 5], [5, 5], [5, 5], [5, 5], [5, 5], [5, 5], [5, 5], [5, 5], [5, 5], [5, 5], [5, 5], [5, 5], [5, 5], [5, 5], [5, 5], [5, 5], [5, 5], [5, 5], [5, 5], [5, 5], [5, 5], [5, 5], [5, 5], [5, 5], [5, 5], [5, 5], [5, 5], [5, 5], [5, 5], [5, 5], [5, 5], [5, 5], [5, 5], [5, 5], [5, 5], [5, 5], [5, 5], [5, 5], [5, 5], [5, 5], [5, 5], [5, 5], [5, 5], [5, 5], [5, 5], [5, 5], [5, 5], [5, 5], [5, 5], [5, 5], [5, 5], [5, 5], [5, 5], [5, 5], [5, 5], [5, 5], [5, 5], [5, 5], [5, 5], [5, 5], [5, 5], [5, 5], [5, 5], [5, 5], [5, 5], [5, 5], [5, 5], [5, 5], [5, 5], [5, 5], [5, 5], [5, 5], [5, 5], [5, 5], [5, 5], [5, 5], [5, 5], [5, 5], [5, 5], [5, 5], [5, 5], [5, 5], [5, 5], [5, 5], [5, 5], [5, 5], [5, 5], [5, 5], [5, 5], [5, 5], [5, 5], [5, 5], [5, 5], [5, 5], [5, 5], [5, 5], [5, 5], [5, 5], [5, 5], [5, 5], [5, 5], [5, 5], [5, 5], [5, 5], [5, 5], [5, 5], [5, 5], [5, 5], [5, 5], [5, 5], [5, 5], [5, 5], [5, 5], [5, 5], [5, 5], [5, 5], [5, 5], [5, 5], [5, 5], [5, 5], [5, 5], [5, 5], [5, 5], [5, 5], [5, 5], [5, 5], [5, 5], [5, 5], [5, 5], [5, 5], [5, 5], [5, 5], [5, 5], [5, 5], [5, 5], [5, 5], [5, 5], [5, 5], [5, 5], [5, 5], [5, 5], [5, 5], [5, 5], [5, 5], [5, 5], [5, 5], [5, 5], [5, 5], [5, 5], [5, 5], [5, 5], [5, 5], [5, 5], [5, 5], [5, 5], [5, 5], [5, 5], [5, 5], [5, 5], [5, 5], [5, 5], [5, 5], [5, 5], [5, 5], [5, 5], [5, 5], [5, 5], [5, 5], [5, 5], [5, 5], [5, 5], [5, 5], [5, 5], [5, 5], [5, 5], [5, 5], [5, 5], [5, 5], [5, 5], [5, 5], [5, 5], [5, 5], [5, 5], [5, 5], [5, 5], [5, 5], [5, 5], [5, 5], [5, 5], [5, 5], [5, 5], [5, 5], [5, 5], [5, 5], [5, 5], [5, 5], [5, 5], [5, 5], [5, 5], [5, 5], [5, 5], [5, 5], [5, 5], [5, 5], [5, 5], [5, 5], [5, 5], [5, 5], [5, 5], [5, 5], [5, 5], [5, 5], [5, 5], [5, 5], [5, 5], [5, 5], [5, 5], [5, 5], [5, 5], [5, 5], [5, 5], [5, 5], [5, 5], [5, 5], [5, 5], [5, 5], [5, 5], [5, 5], [5, 5], [5, 5], [5, 5], [5, 5], [5, 5], [5, 5], [5, 5], [5, 5], [5, 5], [5, 5], [5, 5], [5, 5], [5, 5], [5, 5], [5, 5], [5, 5], [5, 5], [5, 5], [5, 5], [5, 5], [5, 5], [5, 5], [5, 5], [5, 5], [5, 5], [5, 5], [5, 5], [5, 5], [5, 5], [5, 5], [5, 5], [5, 5], [5, 5], [5, 5], [5, 5], [5, 5], [5, 5], [5, 5], [5, 5], [5, 5], [5, 5], [5, 5], [5, 5], [5, 5], [5, 5], [5, 5], [5, 5], [5, 5], [5, 5], [5, 5], [5, 5], [5, 5], [5, 5], [5, 5], [5, 5], [5, 5], [5, 5], [5, 5], [5, 5], [5, 5], [5, 5], [5, 5], [5, 5], [5, 5], [5, 5], [5, 5], [5, 5], [5, 5], [5, 5], [5, 5], [5, 5], [5, 5], [5, 5], [5, 5], [5, 5], [5, 5], [5, 5], [5, 5], [5, 5], [5, 5], [5, 5], [5, 5], [5, 5], [5, 5], [5, 5], [5, 5], [5, 5], [5, 5], [5, 5], [5, 5], [5, 5], [5, 5], [5, 5], [5, 5], [5, 5], [5, 5], [5, 5], [5, 5], [5, 5], [5, 5], [5, 5], [5, 5], [5, 5], [5, 5], [5, 5], [5, 5], [5, 5], [5, 5], [5, 5], [5, 5], [5, 5], [5, 5], [5, 5], [5, 5], [5, 5], [5, 5], [5, 5], [5, 5], [5, 5], [5, 5], [5, 5], [5, 5], [5, 5], [5, 5], [5, 5], [5, 5], [5, 5], [5, 5], [5, 5], [5, 5], [5, 5], [5, 5], [5, 5], [5, 5], [5, 5], [5, 5], [5, 5], [5, 5], [5, 5], [5, 5], [5, 5], [5, 5], [5, 5], [5, 5], [5, 5], [5, 5], [5, 5], [5, 5], [5, 5], [5, 5], [5, 5], [5, 5], [5, 5], [5, 5], [5, 5], [5, 5], [5, 5], [5, 5], [5, 5], [5, 5], [5, 5], [5, 5], [5, 5], [5, 5], [5, 5], [5, 5], [5, 5], [5, 5], [5, 5], [5, 5], [5, 5], [5, 5], [5, 5], [5, 5], [5, 5], [5, 5], [5, 5], [5, 5], [5, 5], [5, 5], [5, 5], [5, 5], [5, 5], [5, 5], [5, 5], [5, 5], [5, 5], [5, 5], [5, 5], [5, 5], [5, 5], [5, 5], [5, 5], [5, 5], [5, 5], [5, 5], [5, 5], [5, 5], [5, 5], [5, 5], [5, 5], [5, 5], [5, 5], [5, 5], [5, 5], [5, 5], [5, 5], [5, 5], [5, 5], [5, 5], [5, 5], [5, 5], [5, 5], [5, 5], [5, 5], [5, 5], [5, 5], [5, 5], [5, 5], [5, 5], [5, 5], [5, 5], [5, 5], [5, 5], [5, 5], [5, 5], [5, 5], [5, 5], [5, 5], [5, 5], [5, 5], [5, 5], [5, 5], [5, 5], [5, 5], [5, 5], [5, 5], [5, 5], [5, 5], [5, 5], [5, 5], [5, 5], [5, 5], [5, 5], [5, 5], [5, 5], [5, 5], [5, 5], [5, 5], [5, 5], [5, 5], [5, 5], [5, 5], [5, 5], [5, 5], [5, 5], [5, 5], [5, 5], [5, 5], [5, 5], [5, 5], [5, 5], [5, 5], [5, 5], [5, 5], [5, 5], [5, 5], [5, 5], [5, 5], [5, 5], [5, 5], [5, 5], [5, 5], [5, 5], [5, 5], [5, 5], [5, 5], [5, 5], [5, 5], [5, 5], [5, 5], [5, 5], [5, 5], [5, 5], [5, 5], [5, 5], [5, 5], [5, 5], [5, 5], [5, 5], [5, 5], [5, 5], [5, 5], [5, 5], [5, 5], [5, 5], [5, 5], [5, 5], [5, 5], [5, 5], [5, 5], [5, 5], [5, 5], [5, 5], [5, 5], [5, 5], [5, 5], [5, 5], [5, 5], [5, 5], [5, 5], [5, 5], [5, 5], [5, 5], [5, 5], [5, 5], [5, 5], [5, 5], [5, 5], [5, 5], [5, 5], [5, 5], [5, 5], [5, 5], [5, 5], [5, 5], [5, 5], [5, 5], [5, 5], [5, 5], [5, 5], [5, 5], [5, 5], [5, 5], [5, 5], [5, 5], [5, 5], [5, 5], [5, 5], [5, 5], [5, 5], [5, 5], [5, 5], [5, 5], [5, 5], [5, 5], [5, 5], [5, 5], [5, 5], [5, 5], [5, 5], [5, 5], [5, 5], [5, 5], [5, 5], [5, 5], [5, 5], [5, 5], [5, 5], [5, 5], [5, 5], [5, 5], [5, 5], [5, 5], [5, 5], [5, 5], [5, 5], [5, 5], [5, 5], [5, 5], [5, 5], [5, 5], [5, 5], [5, 5], [5, 5], [5, 5], [5, 5], [5, 5], [5, 5], [5, 5], [5, 5], [5, 5], [5, 5], [5, 5], [5, 5], [5, 5], [5, 5], [5, 5], [5, 5], [5, 5], [5, 5], [5, 5], [5, 5], [5, 5], [5, 5], [5, 5], [5, 5], [5, 5], [5, 5], [5, 5], [5, 5], [5, 5], [5, 5], [5, 5], [5, 5], [5, 5], [5, 5], [5, 5], [5, 5], [5, 5], [5, 5], [5, 5], [5, 5], [5, 5], [5, 5], [5, 5], [5, 5], [5, 5], [5, 5], [5, 5], [5, 5], [5, 5], [5, 5], [5, 5], [5, 5], [5, 5], [5, 5], [5, 5], [5, 5], [5, 5], [5, 5], [5, 5], [5, 5], [5, 5], [5, 5], [5, 5], [5, 5], [5, 5], [5, 5], [5, 5], [5, 5], [5, 5], [5, 5], [5, 5], [5, 5], [5, 5], [5, 5], [5, 5], [5, 5], [5, 5], [5, 5], [5, 5], [5, 5], [5, 5], [5, 5], [5, 5], [5, 5], [5, 5], [5, 5], [5, 5], [5, 5], [5, 5], [5, 5], [5, 5], [5, 5], [5, 5], [5, 5], [5, 5], [5, 5], [5, 5], [5, 5], [5, 5], [5, 5], [5, 5], [5, 5], [5, 5], [5, 5], [5, 5], [5, 5], [5, 5], [5, 5], [5, 5], [5, 5], [5, 5], [5, 5], [5, 5], [5, 5], [5, 5], [5, 5], [5, 5], [5, 5], [5, 5], [5, 5], [5, 5], [5, 5], [5, 5], [5, 5], [5, 5], [5, 5], [5, 5], [5, 5], [5, 5], [5, 5], [5, 5], [5, 5], [5, 5], [5, 5], [5, 5], [5, 5], [5, 5], [5, 5], [5, 5], [5, 5], [5, 5], [5, 5], [5, 5], [5, 5], [5, 5], [5, 5], [5, 5], [5, 5], [5, 5], [5, 5], [5, 5], [5, 5], [5, 5], [5, 5], [5, 5], [5, 5], [5, 5], [5, 5], [5, 5], [5, 5], [5, 5], [5, 5], [5, 5], [5, 5], [5, 5], [5, 5], [5, 5], [5, 5], [5, 5], [5, 5], [5, 5], [5, 5], [5, 5], [5, 5], [5, 5], [5, 5], [5, 5], [5, 5], [5, 5], [5, 5], [5, 5], [5, 5], [5, 5], [5, 5], [5, 5], [5, 5], [5, 5], [5, 5], [5, 5], [5, 5], [5, 5], [5, 5], [5, 5], [5, 5], [5, 5], [5, 5], [5, 5], [5, 5], [5, 5], [5, 5], [5, 5], [5, 5], [5, 5], [5, 5], [5, 5], [5, 5], [5, 5], [5, 5], [5, 5], [5, 5], [5, 5], [5, 5], [5, 5], [5, 5], [5, 5], [5, 5], [5, 5], [5, 5], [5, 5], [5, 5], [5, 5], [5, 5], [5, 5], [5, 5], [5, 5], [5, 5], [5, 5], [5, 5], [5, 5], [5, 5], [5, 5], [5, 5], [5, 5], [5, 5], [5, 5], [5, 5], [5, 5], [5, 5], [5, 5], [5, 5], [5, 5], [5, 5], [5, 5], [5, 5], [5, 5], [5, 5], [5, 5], [5, 5], [5, 5], [5, 5], [5, 5], [5, 5], [5, 5], [5, 5], [5, 5], [5, 5], [5, 5], [5, 5], [5, 5], [5, 5], [5, 5], [5, 5], [5, 5], [5, 5], [5, 5], [5, 6], [5, 6], [5, 6], [5, 6], [5, 6], [5, 6], [5, 6], [5, 6], [5, 6], [5, 6], [5, 6], [5, 6], [5, 6], [5, 6], [5, 6], [5, 6], [5, 6], [5, 6], [5, 6], [5, 6], [5, 6], [5, 6], [5, 6], [5, 6], [5, 6], [5, 6], [5, 6], [5, 6], [5, 6], [5, 6], [5, 6], [5, 6], [5, 6], [5, 6], [5, 6], [5, 6], [5, 6], [5, 6], [5, 6], [5, 6], [5, 6], [5, 6], [5, 6], [5, 6], [5, 6], [5, 6], [5, 6], [5, 6], [5, 6], [5, 6], [5, 6], [5, 6], [5, 6], [5, 6], [5, 6], [5, 6], [5, 6], [5, 6], [5, 6], [5, 6], [5, 6], [5, 6], [5, 6], [5, 6], [5, 6], [5, 6], [5, 6], [5, 6], [5, 6], [5, 6], [5, 6], [5, 6], [5, 6], [5, 6], [5, 6], [5, 6], [5, 6], [5, 6], [5, 6], [5, 6], [5, 6], [5, 6], [5, 6], [5, 6], [5, 6], [5, 6], [5, 6], [5, 6], [5, 6], [5, 6], [5, 6], [5, 6], [5, 6], [5, 6], [5, 6], [5, 6], [5, 6], [5, 6], [5, 6], [5, 6], [5, 6], [5, 6], [5, 6], [5, 6], [5, 6], [5, 6], [5, 6], [5, 6], [5, 6], [5, 6], [5, 6], [5, 6], [5, 6], [5, 6], [5, 6], [5, 6], [5, 6], [5, 6], [5, 6], [5, 6], [5, 6], [5, 6], [5, 6], [5, 6], [5, 6], [5, 6], [5, 6], [5, 6], [5, 6], [5, 6], [5, 6], [5, 6], [5, 6], [5, 6], [5, 6], [5, 6], [5, 6], [5, 6], [5, 6], [5, 6], [5, 6], [5, 6], [5, 6], [5, 6], [5, 6], [5, 6], [5, 6], [5, 6], [5, 6], [5, 6], [5, 6], [5, 6], [5, 6], [5, 6], [5, 6], [5, 6], [5, 6], [5, 6], [5, 6], [5, 6], [5, 6], [5, 6], [5, 6], [5, 6], [5, 6], [5, 6], [5, 6], [5, 6], [5, 6], [5, 6], [5, 6], [5, 6], [5, 6], [5, 6], [5, 6], [5, 6], [5, 6], [5, 6], [5, 6], [5, 6], [5, 6], [5, 6], [5, 6], [5, 6], [5, 6], [5, 6], [5, 6], [5, 6], [5, 6], [5, 6], [5, 6], [5, 6], [5, 6], [5, 6], [5, 6], [5, 6], [5, 6], [5, 6], [5, 6], [5, 6], [5, 6], [5, 6], [5, 6], [5, 6], [5, 6], [5, 6], [5, 6], [5, 6], [5, 6], [5, 6], [5, 6], [5, 6], [5, 6], [5, 6], [5, 6], [5, 6], [5, 6], [5, 6], [5, 6], [5, 6], [5, 6], [5, 6], [5, 6], [5, 6], [5, 6], [5, 6], [5, 6], [5, 6], [5, 6], [5, 6], [5, 6], [5, 6], [5, 6], [5, 6], [5, 6], [5, 6], [5, 6], [5, 6], [5, 6], [5, 6], [5, 6], [5, 6], [5, 6], [5, 6], [5, 6], [5, 6], [5, 6], [5, 6], [5, 6], [5, 6], [5, 6], [6, 6], [6, 6], [6, 6], [6, 6], [6, 6], [6, 6], [6, 6], [6, 6], [6, 6], [6, 6], [6, 6], [6, 6], [6, 6], [6, 6], [6, 6], [6, 6], [6, 6], [6, 6], [6, 6], [6, 6], [6, 6], [6, 6], [6, 6], [6, 6], [6, 6], [6, 6], [6, 6], [6, 6], [6, 6], [6, 6], [6, 6], [6, 6], [6, 6], [6, 6], [6, 6], [6, 6], [6, 6], [6, 6], [6, 6], [6, 6], [6, 6], [6, 6], [6, 6], [6, 6], [6, 6], [6, 6], [6, 6], [6, 6], [6, 6], [6, 6], [6, 6], [6, 6], [6, 6], [6, 6], [6, 6], [6, 6], [6, 6], [6, 6], [6, 6], [6, 6], [6, 6], [6, 6], [6, 6], [6, 6], [6, 6], [6, 6], [6, 6], [6, 6], [6, 6], [6, 6], [6, 6], [6, 6], [6, 6], [6, 6], [6, 6], [6, 6], [6, 6], [6, 6], [6, 6], [6, 6], [6, 6], [6, 6], [6, 6], [6, 6], [6, 6], [6, 6], [6, 6], [6, 6], [6, 6], [6, 6], [6, 6], [6, 6], [6, 6], [6, 6], [6, 6], [6, 6], [6, 6], [6, 6], [6, 6], [6, 6], [6, 6], [6, 6], [6, 6], [6, 6], [6, 6], [6, 6], [6, 6], [6, 6], [6, 6], [6, 6], [6, 6], [6, 6], [6, 6], [6, 6], [6, 6], [6, 6], [6, 6], [6, 6], [6, 6], [6, 6], [6, 6], [6, 6], [6, 6], [6, 6], [6, 6], [6, 6], [6, 6], [6, 6], [6, 6], [6, 6], [6, 6], [6, 6], [6, 6], [6, 6], [6, 6], [6, 6], [6, 6], [6, 6], [6, 6], [6, 6], [6, 6], [6, 6], [6, 6], [6, 6], [6, 6], [6, 6], [6, 6], [6, 6], [6, 6], [6, 6], [6, 6], [6, 6], [6, 6], [6, 6], [6, 6], [6, 6], [6, 6], [6, 6], [6, 6], [6, 6], [6, 6], [6, 6], [6, 6], [6, 6], [6, 6], [6, 6], [6, 6], [6, 6], [6, 6], [6, 6], [6, 6], [6, 6], [6, 6], [6, 6], [6, 6], [6, 6], [6, 6], [6, 6], [6, 6], [6, 6], [6, 6], [6, 6], [6, 6], [6, 6], [6, 6], [6, 6], [6, 6], [6, 6], [6, 6], [6, 6], [6, 6], [6, 6], [6, 6], [6, 6], [6, 6], [6, 6], [6, 6], [6, 6], [6, 6], [6, 6], [6, 6], [6, 6], [6, 6], [6, 6], [6, 6], [6, 6], [6, 6], [6, 6], [6, 6], [6, 6], [6, 6], [6, 6], [6, 6], [6, 6], [6, 6], [6, 6], [6, 6], [6, 6], [6, 6], [6, 6], [6, 6], [6, 6], [6, 6], [6, 6], [6, 6], [6, 6], [6, 6], [6, 6], [6, 6], [6, 6], [6, 6], [6, 6], [6, 6], [6, 6], [6, 6], [6, 6], [6, 6], [6, 6], [6, 6], [6, 6], [6, 6], [6, 6], [6, 6], [6, 6], [6, 6], [6, 6], [6, 6], [6, 6], [6, 6], [6, 6], [6, 6], [6, 6], [6, 6], [6, 6], [6, 6], [6, 6], [6, 6], [6, 6], [6, 6], [6, 6], [6, 6], [6, 6], [6, 6], [6, 6], [6, 6], [6, 6], [6, 6], [6, 6], [6, 6], [6, 6], [6, 6], [6, 6], [6, 6], [6, 6], [6, 6], [6, 6], [6, 6], [6, 6], [6, 6], [6, 6], [6, 6], [6, 6], [6, 6], [6, 6], [6, 6], [6, 6], [6, 6], [6, 6], [6, 6], [6, 6], [6, 6], [6, 6], [6, 6], [6, 6], [6, 6], [6, 6], [6, 6], [6, 6], [6, 6], [6, 6], [6, 6], [6, 6], [6, 6], [6, 6], [6, 6], [6, 6], [6, 6], [6, 6], [6, 6], [6, 6], [6, 6], [6, 6], [6, 6], [6, 6], [6, 6], [6, 6], [6, 6], [6, 6], [6, 6], [6, 6], [6, 6], [6, 6], [6, 6], [6, 6], [6, 6], [6, 6], [6, 6], [6, 6], [6, 6], [6, 6], [6, 6], [6, 6], [6, 6], [6, 6], [6, 6], [6, 6], [6, 6], [6, 6], [6, 6], [6, 6], [6, 6], [6, 6], [6, 6], [6, 6], [6, 6], [6, 6], [6, 6], [6, 6], [6, 6], [6, 6], [6, 6], [6, 6], [6, 6], [6, 6], [6, 6], [6, 6], [6, 6], [6, 6], [6, 6], [6, 6], [6, 6], [6, 6], [6, 6], [6, 6], [6, 6], [6, 6], [6, 6], [6, 6], [6, 6], [6, 6], [6, 6], [6, 6], [6, 6], [6, 6], [6, 6], [6, 6], [6, 6], [6, 6], [6, 6], [6, 6], [6, 6], [6, 6], [6, 6], [6, 6], [6, 6], [6, 6], [6, 6], [6, 6], [6, 6], [6, 6], [6, 6], [6, 6], [6, 6], [6, 6], [6, 6], [6, 6], [6, 6], [6, 6], [6, 6], [6, 6], [6, 6], [6, 6], [6, 6], [6, 6], [6, 6], [6, 6], [6, 6], [6, 6], [6, 6], [6, 6], [6, 6], [6, 6], [6, 6], [6, 6], [6, 6], [6, 6], [6, 6], [6, 6], [6, 6], [6, 6], [6, 6], [6, 6], [6, 6], [6, 6], [6, 6], [6, 6], [6, 6], [6, 6], [6, 6], [6, 6], [6, 6], [6, 6], [6, 6], [6, 6], [6, 6], [6, 6], [6, 6], [6, 6], [6, 6], [6, 6], [6, 6], [6, 6], [6, 6], [6, 6], [6, 6], [6, 6], [6, 6], [6, 6], [6, 6], [6, 6], [6, 6], [6, 6], [6, 6], [6, 6], [6, 6], [6, 6], [6, 6], [6, 6], [6, 6], [6, 6], [6, 6], [6, 6], [6, 6], [6, 6], [6, 6], [6, 6], [6, 6], [6, 6], [6, 6], [6, 6], [6, 6], [6, 6], [6, 6], [6, 6], [6, 6], [6, 6], [6, 6], [6, 6], [6, 6], [6, 6], [6, 6], [6, 6], [6, 6], [6, 6], [6, 6], [6, 6], [6, 6], [6, 6], [6, 6], [6, 6], [6, 6], [6, 6], [6, 6], [6, 6], [6, 6], [6, 6], [6, 6], [6, 6], [6, 6], [6, 6], [6, 6], [6, 6], [6, 6], [6, 6], [6, 6], [6, 6], [6, 6], [6, 6], [6, 6], [6, 6], [6, 6], [6, 6], [6, 6], [6, 6], [6, 6], [6, 6], [6, 6], [6, 6], [6, 6], [6, 6], [6, 6], [6, 6], [6, 6], [6, 6], [6, 6], [6, 6], [6, 6], [6, 6], [6, 6], [6, 6], [6, 6], [6, 6], [6, 6], [6, 6], [6, 6], [6, 6], [6, 6], [6, 6], [6, 6], [6, 6], [6, 6], [6, 6], [6, 6], [6, 6], [6, 6], [6, 6], [6, 6], [6, 6], [6, 6], [6, 6], [6, 6], [6, 6], [6, 6], [6, 6], [6, 6], [6, 6], [6, 6], [6, 6], [6, 6], [6, 6], [6, 6], [6, 6], [6, 6], [6, 6], [6, 6], [6, 6], [6, 6], [6, 6], [6, 6], [6, 6], [6, 6], [6, 6], [6, 6], [6, 6], [6, 6], [6, 6], [6, 6], [6, 6], [6, 6], [6, 6], [6, 6], [6, 6], [6, 6], [6, 6], [6, 6], [6, 6], [6, 6], [6, 6], [6, 6], [6, 6], [6, 6], [6, 6], [6, 6], [6, 6], [6, 6], [6, 6], [6, 6], [6, 6], [6, 6], [6, 6], [6, 6], [6, 6], [6, 6], [6, 6], [6, 6], [6, 6], [6, 6], [6, 6], [6, 6], [6, 6], [6, 6], [6, 6], [6, 6], [6, 6], [6, 6], [6, 6], [6, 6], [6, 6], [6, 6], [6, 6], [6, 6], [6, 6], [6, 6], [6, 6], [6, 6], [6, 6], [6, 6], [6, 6], [6, 6], [6, 6], [6, 6], [6, 6], [6, 6], [6, 6], [6, 6], [6, 6], [6, 6], [6, 6], [6, 6], [6, 6], [6, 6], [6, 6], [6, 6], [6, 6], [6, 6], [6, 6], [6, 6], [6, 6], [6, 6], [6, 6], [6, 6], [6, 6], [6, 6], [6, 6], [6, 6], [6, 6], [6, 6], [6, 6], [6, 6], [6, 6], [6, 6], [6, 6], [6, 6], [6, 6], [6, 6], [6, 6], [6, 6], [6, 6], [6, 6], [6, 6], [6, 6], [6, 6], [6, 6], [6, 6], [6, 6], [6, 6], [6, 6], [6, 6], [6, 6], [6, 6], [6, 6], [6, 6], [6, 6], [6, 6], [6, 6], [6, 6], [6, 6], [6, 6], [6, 6], [6, 6], [6, 6], [6, 6], [6, 6], [6, 6], [6, 6], [6, 6], [6, 6], [6, 6], [6, 6], [6, 6], [6, 6], [6, 6], [6, 6], [6, 6], [6, 6], [6, 6], [6, 6], [6, 6], [6, 6], [6, 6], [6, 6], [6, 6], [6, 6], [6, 6], [6, 6], [6, 6], [6, 6], [6, 6], [6, 6], [6, 6], [6, 6], [6, 6], [6, 6], [6, 6], [6, 6], [6, 6], [6, 6], [6, 6], [6, 6], [6, 6], [6, 6], [6, 6], [6, 6], [6, 6], [6, 6], [6, 6], [6, 6], [6, 6], [6, 6], [6, 6], [6, 6], [6, 6], [6, 6], [6, 6], [6, 6], [6, 6], [6, 6], [6, 6], [6, 6], [6, 6], [6, 6], [6, 6], [6, 6], [6, 6], [6, 6], [6, 6], [6, 6], [6, 6], [6, 6], [6, 6], [6, 6], [6, 6], [6, 6], [6, 6], [6, 6], [6, 6], [6, 6], [6, 6], [6, 6], [6, 6], [6, 6], [6, 6], [6, 6], [6, 6], [6, 6], [6, 6], [6, 6], [6, 6], [6, 6], [6, 6], [6, 6], [6, 6], [6, 6], [6, 6], [6, 6], [6, 6], [6, 6], [6, 6], [6, 6], [6, 6], [6, 6], [6, 6], [6, 6], [6, 6], [6, 6], [6, 6], [6, 6], [6, 6], [6, 6], [6, 6], [6, 6], [6, 6], [6, 6], [6, 6], [6, 6], [6, 6], [6, 6], [6, 6], [6, 6], [6, 6], [6, 6], [6, 6], [6, 6], [6, 6], [6, 6], [6, 6], [6, 6], [6, 6], [6, 6], [6, 6], [6, 6], [6, 6], [6, 6], [6, 6], [6, 6], [6, 6], [6, 6], [6, 6], [6, 6], [6, 6], [6, 6], [6, 6], [6, 6], [6, 6], [6, 6], [6, 6], [6, 6], [6, 6], [6, 6], [6, 6], [6, 6], [6, 6], [6, 6], [6, 6], [6, 6], [6, 6], [6, 6], [6, 6], [6, 6], [6, 6], [6, 6], [6, 6], [6, 6], [6, 6], [6, 6], [6, 6], [6, 6], [6, 6], [6, 6], [6, 6], [6, 6], [6, 6], [6, 6], [6, 6], [6, 6], [6, 6], [6, 6], [6, 6], [6, 6], [6, 6], [6, 6], [6, 6], [6, 6], [6, 6], [6, 6], [6, 6], [6, 6], [6, 6], [6, 6], [6, 6], [6, 6], [6, 6], [6, 6], [6, 6], [6, 6], [6, 6], [6, 6], [6, 6], [6, 6], [6, 6], [6, 6], [6, 6], [6, 6], [6, 6], [6, 6], [6, 6], [6, 6], [6, 6], [6, 6], [6, 6], [6, 6], [6, 6], [6, 6], [6, 6], [6, 6], [6, 6], [6, 6], [6, 6], [6, 6], [6, 6], [6, 6], [6, 6], [6, 6], [6, 6], [6, 6], [6, 6], [6, 6], [6, 6], [6, 6], [6, 6], [6, 6], [6, 6], [6, 6], [6, 6], [6, 6], [6, 6], [6, 6], [6, 6], [6, 6], [6, 6], [6, 6], [6, 6], [6, 6], [6, 6], [6, 6], [6, 6], [6, 6], [6, 6], [6, 6], [6, 6], [6, 6], [6, 6], [6, 6], [6, 6], [6, 6], [6, 6], [6, 6], [6, 6], [6, 6], [6, 6], [6, 6], [6, 6], [6, 6], [6, 6], [6, 6], [6, 6], [6, 6], [6, 6], [6, 6], [6, 6], [6, 6], [6, 6], [6, 6], [6, 6], [6, 6], [6, 6], [6, 6], [6, 6], [6, 6], [6, 6], [6, 6], [6, 6], [6, 6], [6, 6], [6, 6], [6, 6], [6, 6], [6, 6], [6, 6], [6, 6], [6, 6], [6, 6], [6, 6], [6, 6], [6, 6], [6, 6], [6, 6], [6, 6], [6, 6], [6, 6], [6, 6], [6, 6], [6, 6], [6, 6], [6, 6], [6, 6], [6, 6], [6, 6], [6, 6], [6, 6], [6, 6], [6, 6], [6, 6], [6, 6], [6, 6], [6, 6], [6, 6], [6, 6], [6, 6], [6, 6], [6, 6], [6, 6], [6, 6], [6, 6], [6, 6], [6, 6], [6, 6], [6, 6], [6, 6], [6, 6], [6, 6], [6, 6], [6, 6], [6, 6], [6, 6], [6, 6], [6, 6], [6, 6], [6, 6], [6, 6], [6, 6], [6, 6], [6, 6], [6, 6], [6, 6], [6, 6], [6, 6], [6, 6], [6, 6], [6, 6], [6, 6], [6, 6], [6, 6], [6, 6], [6, 6], [6, 6], [6, 6], [6, 6], [6, 6], [6, 6], [6, 6], [6, 6], [6, 6], [6, 6], [6, 6], [6, 6], [6, 6], [6, 6], [6, 6], [6, 6], [6, 6], [6, 6], [6, 6], [6, 6], [6, 6], [6, 6], [6, 6], [6, 6], [6, 6], [6, 6], [6, 6], [6, 6], [6, 6], [6, 6], [6, 6], [6, 6], [6, 6], [6, 6], [6, 6], [6, 6], [6, 6], [6, 6], [6, 6], [6, 6], [6, 6], [6, 6], [6, 6], [6, 6], [6, 6], [6, 6], [6, 6], [6, 6], [6, 6], [6, 6], [6, 6], [6, 6], [6, 6], [6, 6], [6, 6], [6, 6], [6, 6], [6, 6], [6, 6], [6, 6], [6, 6], [6, 6], [6, 6], [6, 6], [6, 6], [6, 6], [6, 6], [6, 6], [6, 6], [6, 6], [6, 6], [6, 6], [6, 6], [6, 6], [6, 6], [6, 6], [6, 6], [6, 6], [6, 6], [6, 6], [6, 6], [6, 6], [6, 6], [6, 6], [6, 6], [6, 6], [6, 6], [6, 6], [6, 6], [6, 6], [6, 6], [6, 6], [6, 6], [6, 6], [6, 6], [6, 6], [6, 6], [6, 6], [6, 6], [6, 6], [6, 6], [6, 6], [6, 6], [6, 6], [6, 6], [6, 6], [6, 6], [6, 6], [6, 6], [6, 6], [6, 6], [6, 6], [6, 6], [6, 6], [6, 6], [6, 6], [6, 6], [6, 6], [6, 6], [6, 6], [6, 6], [6, 6], [6, 6], [6, 6], [6, 6], [6, 6], [6, 6], [6, 6], [6, 6], [6, 6], [6, 6], [6, 6], [6, 6], [6, 6], [6, 6], [6, 6], [6, 6], [6, 6], [6, 6], [6, 6], [6, 6], [6, 6], [6, 6], [6, 6], [6, 6], [6, 6], [6, 6], [6, 6], [6, 6], [6, 6], [6, 6], [6, 6], [6, 6], [6, 6], [6, 6], [6, 6], [6, 6], [6, 6], [6, 6], [6, 6], [6, 6], [6, 6], [6, 6], [6, 6], [6, 6], [6, 6], [6, 6], [6, 6], [6, 6], [6, 6], [6, 6], [6, 6], [6, 6], [6, 6], [6, 6], [6, 6], [6, 6], [6, 6], [6, 6], [6, 6], [6, 6], [6, 6], [6, 6], [6, 6], [6, 6], [6, 6], [6, 6], [6, 6], [6, 6], [6, 6], [6, 6], [6, 6], [6, 6], [6, 6], [6, 6], [6, 6], [6, 6], [6, 6], [6, 6], [6, 6], [6, 6], [6, 6], [6, 6], [6, 6], [6, 6], [6, 6], [6, 6], [6, 6], [6, 6], [6, 6], [6, 6], [6, 6], [6, 6], [6, 6], [6, 6], [6, 6], [6, 6], [6, 6], [6, 6], [6, 6], [6, 6], [6, 6], [6, 6], [6, 6], [6, 6], [6, 6], [6, 6], [6, 6], [6, 6], [6, 6], [6, 6], [6, 6], [6, 6], [6, 6], [6, 6], [6, 6], [6, 6], [6, 6], [6, 6], [6, 6], [6, 6], [6, 6], [6, 6], [6, 6], [6, 6], [6, 6], [6, 6], [6, 6], [6, 6], [6, 6], [6, 6], [6, 6], [6, 6], [6, 6], [6, 6], [6, 6], [6, 6], [6, 6], [6, 6], [6, 6], [6, 6], [6, 6], [6, 6], [6, 6], [6, 6], [6, 6], [6, 6], [6, 6], [6, 6], [6, 6], [6, 6], [6, 6], [6, 6], [6, 6], [6, 6], [6, 6], [6, 6], [6, 6], [6, 6], [6, 6], [6, 6], [6, 6], [6, 6], [6, 6], [6, 6], [6, 6], [6, 6], [6, 6], [6, 6], [6, 6], [6, 6], [6, 6], [6, 6], [6, 6], [6, 6], [6, 6], [6, 6], [6, 6], [6, 6], [6, 6], [6, 6], [6, 6], [6, 6], [6, 6], [6, 6], [6, 6], [6, 6], [6, 6], [6, 6], [6, 6], [6, 6], [6, 6], [6, 6], [6, 6], [6, 6], [6, 6], [6, 6], [6, 6], [6, 6], [6, 6], [6, 6], [6, 6], [6, 6], [6, 6], [6, 6], [6, 6], [6, 6], [6, 6], [6, 6], [6, 6], [6, 6], [6, 6], [6, 6], [6, 6], [6, 6], [6, 6], [6, 6], [6, 6], [6, 6], [6, 6], [6, 6], [6, 6], [6, 6], [6, 6], [6, 6], [6, 6], [6, 6], [6, 6], [6, 6], [6, 6], [6, 6], [6, 6], [6, 6], [6, 6], [6, 6], [6, 6], [6, 6], [6, 6], [6, 6], [6, 6], [6, 6], [6, 6], [6, 6], [6, 6], [6, 6], [6, 6], [6, 6], [6, 6], [6, 6], [6, 6], [6, 6], [6, 6], [6, 6], [6, 6], [6, 6], [6, 6], [6, 6], [6, 6], [6, 6], [6, 6], [6, 6], [6, 6], [6, 6], [6, 6], [6, 6], [6, 6], [6, 6], [6, 6], [6, 6], [6, 6], [6, 6], [6, 6], [6, 6], [6, 6], [6, 6], [6, 6], [6, 6], [6, 6], [6, 6], [6, 6], [6, 6], [6, 6], [6, 6], [6, 6], [6, 6], [6, 6], [6, 6], [6, 6], [6, 6], [6, 6], [6, 6], [6, 6], [6, 6], [6, 6], [6, 6], [6, 6], [6, 6], [6, 6], [6, 6], [6, 6], [6, 6], [6, 6], [6, 6], [6, 6], [6, 6], [6, 6], [6, 6], [6, 6], [6, 6], [6, 6], [6, 6], [6, 6], [6, 6], [6, 6], [6, 6], [6, 6], [6, 6], [6, 6], [6, 6], [6, 6], [6, 6], [6, 6], [6, 6], [6, 6], [6, 6], [6, 6], [6, 6], [6, 6], [6, 6], [6, 6], [6, 6], [6, 6], [6, 6], [6, 6], [6, 6], [6, 6], [6, 6], [6, 6], [6, 6], [6, 6], [6, 6], [6, 6], [6, 6], [6, 6], [6, 6], [6, 6], [6, 6], [6, 6], [6, 6], [6, 6], [6, 6], [6, 6], [6, 6], [6, 6], [6, 6], [6, 6], [6, 6], [6, 6], [6, 6], [6, 6], [6, 6], [6, 6], [6, 6], [6, 6], [6, 6], [6, 6], [6, 6], [6, 6], [6, 6], [6, 6], [6, 6], [6, 6], [6, 6], [6, 6], [6, 6], [6, 6], [6, 6], [6, 6], [6, 6], [6, 6], [6, 6], [6, 6], [6, 6], [6, 6], [6, 6], [6, 6], [6, 6], [6, 6], [6, 6], [6, 6], [6, 6], [6, 6], [6, 6], [6, 6], [6, 6], [6, 6], [6, 6], [6, 6], [6, 6], [6, 6], [6, 6], [6, 6], [6, 6], [6, 6], [6, 6], [6, 6], [6, 6], [6, 6], [6, 6], [6, 6], [6, 6], [6, 6], [6, 6], [6, 6], [6, 6], [6, 6], [6, 6], [6, 6], [6, 6], [6, 6], [6, 6], [6, 6], [6, 6], [6, 6], [6, 6], [6, 6], [6, 6], [6, 6], [6, 6], [6, 6], [6, 6], [6, 6], [6, 6], [6, 6], [6, 6], [6, 6], [6, 6], [6, 6], [6, 6], [6, 6], [6, 6], [6, 6], [6, 6], [6, 6], [6, 6], [6, 6], [6, 6], [6, 6], [6, 6], [6, 6], [6, 6], [6, 6], [6, 6], [6, 6], [6, 6], [6, 6], [6, 6], [6, 6], [6, 6], [6, 6], [6, 6], [6, 6], [6, 6], [6, 6], [6, 6], [6, 6], [6, 6], [6, 6], [6, 6], [6, 6], [6, 6], [6, 6], [6, 6], [6, 6], [6, 6], [6, 6], [6, 6], [6, 6], [6, 6], [6, 6], [6, 6], [6, 6], [6, 6], [6, 6], [6, 6], [6, 6], [6, 6], [6, 6], [6, 6], [6, 6], [6, 6], [6, 6], [6, 6], [6, 6], [6, 6], [6, 6], [6, 6], [6, 6], [6, 6], [6, 6], [6, 6], [6, 6], [6, 6], [6, 6], [6, 6], [6, 6], [6, 6], [6, 6], [6, 6], [6, 6], [6, 6], [6, 6], [6, 6], [6, 6], [6, 6], [6, 6], [6, 6], [6, 6], [6, 6], [6, 6], [6, 6], [6, 6], [6, 6], [6, 6], [6, 6], [6, 6], [6, 6], [6, 6], [6, 6], [6, 6], [6, 6], [6, 6], [6, 6], [6, 6], [6, 6], [6, 6], [6, 6], [6, 6], [6, 6], [6, 6], [6, 6], [6, 6], [6, 6], [6, 6], [6, 6], [6, 6], [6, 6], [6, 6], [6, 6], [6, 6], [6, 6], [6, 6], [6, 6], [6, 6], [6, 6], [6, 6], [6, 6], [6, 6], [6, 6], [6, 6], [6, 6], [6, 6], [6, 6], [6, 6], [6, 6], [6, 6], [6, 6], [6, 6], [6, 6], [6, 6], [6, 6], [6, 6], [6, 6], [6, 6], [6, 6], [6, 6], [6, 6], [6, 6], [6, 6], [6, 6], [6, 6], [6, 6], [6, 6], [6, 6], [6, 6], [6, 6], [6, 6], [6, 6], [6, 6], [6, 6], [6, 6], [6, 6], [6, 6], [6, 6], [6, 6], [6, 6], [6, 6], [6, 6], [6, 6], [6, 6], [6, 6], [6, 6], [6, 6], [6, 6], [6, 6], [6, 6], [6, 6], [6, 6], [6, 6], [6, 6], [6, 6], [6, 6], [6, 6], [6, 6], [6, 6], [6, 6], [6, 6], [6, 6], [6, 6], [6, 6], [6, 6], [6, 6], [6, 6], [6, 6], [6, 6], [6, 6], [6, 6], [6, 6], [6, 6], [6, 6], [6, 6], [6, 6], [6, 6], [6, 6], [6, 6], [6, 6], [6, 6], [6, 6], [6, 6], [6, 6], [6, 6], [6, 6], [6, 6], [6, 6], [6, 6], [6, 6], [6, 6], [6, 6], [6, 6], [6, 6], [6, 6], [6, 6], [6, 6], [6, 6], [6, 6], [6, 6], [6, 6], [6, 6], [6, 6], [6, 6], [6, 6], [6, 6], [6, 6], [6, 6], [6, 6], [6, 6], [6, 6], [6, 6], [6, 6], [6, 6], [6, 6], [6, 6], [6, 6], [6, 6], [6, 6], [6, 6], [6, 6], [6, 6], [6, 6], [6, 6], [6, 6], [6, 6], [6, 6], [6, 6], [6, 6], [6, 6], [6, 6], [6, 6], [6, 6], [6, 6], [6, 6], [6, 6], [6, 6], [6, 6], [6, 6], [6, 6], [6, 6], [6, 6], [6, 6], [6, 6], [6, 6], [6, 6], [6, 6], [6, 6], [6, 6], [6, 6], [6, 6], [6, 6], [6, 6], [6, 6], [6, 6], [6, 6], [6, 6], [6, 6], [6, 6], [6, 6], [6, 6], [6, 6], [6, 6], [6, 6], [6, 6], [6, 6], [6, 6], [6, 6], [6, 6], [6, 6], [6, 6], [6, 6], [6, 6], [6, 6], [6, 6], [6, 6], [6, 6], [6, 6], [6, 6], [6, 6], [6, 6], [6, 6], [6, 6], [6, 6], [6, 6], [6, 6], [6, 6], [6, 6], [6, 6], [6, 6], [6, 6], [6, 6], [6, 6], [6, 6], [6, 6], [6, 6], [6, 6], [6, 6], [6, 6], [6, 6], [6, 6], [6, 6], [6, 6], [6, 6], [6, 6], [6, 6], [6, 6], [6, 6], [6, 6], [6, 6], [6, 6], [6, 6], [6, 6], [6, 6], [6, 6], [6, 6], [6, 6], [6, 6], [6, 6], [6, 6], [6, 6], [6, 6], [6, 6], [6, 6], [6, 6], [6, 6], [6, 6], [6, 6], [6, 6], [6, 6], [6, 6], [6, 6], [6, 6], [6, 6], [6, 6], [6, 6], [6, 6], [6, 6], [6, 6], [6, 6], [6, 6], [6, 6], [6, 6], [6, 6], [6, 6], [6, 6], [6, 6], [6, 6], [6, 6], [6, 6], [6, 6], [6, 6], [6, 6], [6, 6], [6, 6], [6, 6], [6, 6], [6, 6], [6, 6], [6, 6], [6, 6], [6, 6], [6, 6], [6, 6], [6, 6], [6, 6], [6, 6], [6, 6], [6, 6], [6, 6], [6, 6], [6, 6], [6, 6], [6, 6], [6, 6], [6, 6], [6, 6], [6, 6], [6, 6], [6, 6], [6, 6], [6, 6], [6, 6], [6, 6], [6, 6], [6, 6], [6, 6], [6, 6], [6, 6], [6, 6], [6, 6], [6, 6], [6, 6], [6, 6], [6, 6], [6, 6], [6, 6], [6, 6], [6, 6], [6, 6], [6, 6], [6, 6], [6, 6], [6, 6], [6, 6], [6, 6], [6, 6], [6, 6], [6, 6], [6, 6], [6, 6], [6, 6], [6, 6], [6, 6], [6, 6], [6, 6], [6, 6], [6, 6], [6, 6], [6, 6], [6, 6], [6, 6], [6, 6], [6, 6], [6, 6], [6, 6], [6, 6], [6, 6], [6, 6], [6, 6], [6, 6], [6, 6], [6, 6], [6, 6], [6, 6], [6, 6], [6, 6], [6, 6], [6, 6], [6, 6], [6, 6], [6, 6], [6, 6], [6, 6], [6, 6], [6, 6], [6, 6], [6, 6], [6, 6], [6, 6], [6, 6], [6, 6], [6, 6], [6, 6], [6, 6], [6, 6], [6, 6], [6, 6], [6, 6], [6, 6], [6, 6], [6, 6], [6, 6], [6, 6], [6, 6], [6, 6], [6, 6], [6, 6], [6, 6], [6, 6], [6, 6], [6, 6], [6, 6], [6, 6], [6, 6], [6, 6], [6, 6], [6, 6], [6, 6], [6, 6], [6, 6], [6, 6], [6, 6], [6, 6], [6, 6], [6, 6], [6, 6], [6, 6], [6, 6], [6, 6], [6, 6], [6, 6], [6, 6], [6, 6], [6, 6], [6, 6], [6, 6], [6, 6], [6, 6], [6, 6], [6, 6], [6, 6], [6, 6], [6, 6], [6, 6], [6, 6], [6, 6], [6, 6], [6, 6], [6, 6], [6, 6], [6, 6], [6, 6], [6, 6], [6, 6], [6, 6], [6, 6], [6, 6], [6, 6], [6, 6], [6, 6], [6, 6], [6, 6], [6, 6], [6, 6], [6, 6], [6, 6], [6, 6], [6, 6], [6, 6], [6, 6], [6, 6], [6, 6], [6, 6], [6, 6], [6, 6], [6, 6], [6, 6], [6, 6], [6, 6], [6, 6], [6, 6], [6, 6], [6, 6], [6, 6], [6, 6], [6, 6], [6, 6], [6, 6], [6, 6], [6, 6], [6, 6], [6, 6], [6, 6], [6, 6], [6, 6], [6, 6], [6, 6], [6, 6], [6, 6], [6, 6], [6, 6], [6, 6], [6, 6], [6, 6], [6, 6], [6, 6], [6, 6], [6, 6], [6, 6], [6, 6], [6, 6], [6, 6], [6, 6], [6, 6], [6, 6], [6, 6], [6, 6], [6, 6], [6, 6], [6, 6], [6, 6], [6, 6], [6, 6], [6, 6], [6, 6], [6, 6], [6, 6], [6, 6], [6, 6], [6, 6], [6, 6], [6, 6], [6, 6], [6, 6], [6, 6], [6, 6], [6, 6], [6, 6], [6, 6], [6, 6], [6, 6], [6, 6], [6, 6], [6, 6], [6, 6], [6, 6], [6, 6], [6, 6], [6, 6], [6, 6], [6, 6], [6, 6], [6, 6], [6, 6], [6, 6], [6, 6], [6, 6], [6, 6], [6, 6], [6, 6], [6, 6], [6, 6], [6, 6], [6, 6], [6, 6], [6, 6], [6, 7], [6, 7], [6, 7], [6, 7], [6, 7], [6, 7], [6, 7], [6, 7], [6, 7], [6, 7], [6, 7], [6, 7], [6, 7], [6, 7], [6, 7], [6, 7], [6, 7], [6, 7], [6, 7], [6, 7], [6, 7], [6, 7], [6, 7], [6, 7], [6, 7], [6, 7], [6, 7], [6, 7], [6, 7], [6, 7], [6, 7], [6, 7], [6, 7], [6, 7], [6, 7], [6, 7], [6, 7], [6, 7], [6, 7], [6, 7], [6, 7], [6, 7], [6, 7], [6, 7], [6, 7], [6, 7], [6, 7], [6, 7], [6, 7], [6, 7], [6, 7], [6, 7], [6, 7], [6, 7], [6, 7], [6, 7], [6, 7], [6, 7], [6, 7], [6, 7], [6, 7], [6, 7], [6, 7], [6, 7], [6, 7], [6, 7], [6, 7], [6, 7], [6, 7], [6, 7], [6, 7], [6, 7], [6, 7], [6, 7], [6, 7], [6, 7], [6, 7], [6, 7], [6, 7], [6, 7], [6, 7], [6, 7], [6, 7], [6, 7], [6, 7], [6, 7], [6, 7], [6, 7], [6, 7], [6, 7], [6, 7], [6, 7], [6, 7], [6, 7], [6, 7], [6, 7], [6, 7], [6, 7], [6, 7], [6, 7], [6, 7], [6, 7], [6, 7], [6, 7], [6, 7], [6, 7], [6, 7], [6, 7], [6, 7], [6, 7], [6, 7], [6, 7], [6, 7], [6, 7], [6, 7], [6, 7], [6, 7], [6, 7], [6, 7], [6, 7], [6, 7], [6, 7], [6, 7], [6, 7], [6, 7], [6, 7], [6, 7], [6, 7], [6, 7], [6, 7], [6, 7], [6, 7], [6, 7], [6, 7], [6, 7], [6, 7], [6, 7], [6, 7], [6, 7], [6, 7], [6, 7], [6, 7], [6, 7], [6, 7], [6, 7], [6, 7], [6, 7], [6, 7], [6, 7], [6, 7], [6, 7], [6, 7], [6, 7], [6, 7], [6, 7], [6, 7], [6, 7], [6, 7], [6, 7], [6, 7], [6, 7], [6, 7], [6, 7], [6, 7], [6, 7], [6, 7], [6, 7], [6, 7], [6, 7], [6, 7], [6, 7], [6, 7], [6, 7], [6, 7], [6, 7], [6, 7], [6, 7], [6, 7], [6, 7], [6, 7], [6, 7], [6, 7], [6, 7], [6, 7], [6, 7], [6, 7], [6, 7], [7, 7], [7, 7], [7, 7], [7, 7], [7, 7], [7, 7], [7, 7], [7, 7], [7, 7], [7, 7], [7, 7], [7, 7], [7, 7], [7, 7], [7, 7], [7, 7], [7, 7], [7, 7], [7, 7], [7, 7], [7, 7], [7, 7], [7, 7], [7, 7], [7, 7], [7, 7], [7, 7], [7, 7], [7, 7], [7, 7], [7, 7], [7, 7], [7, 7], [7, 7], [7, 7], [7, 7], [7, 7], [7, 7], [7, 7], [7, 7], [7, 7], [7, 7], [7, 7], [7, 7], [7, 7], [7, 7], [7, 7], [7, 7], [7, 7], [7, 7], [7, 7], [7, 7], [7, 7], [7, 7], [7, 7], [7, 7], [7, 7], [7, 7], [7, 7], [7, 7], [7, 7], [7, 7], [7, 7], [7, 7], [7, 7], [7, 7], [7, 7], [7, 7], [7, 7], [7, 7], [7, 7], [7, 7], [7, 7], [7, 7], [7, 7], [7, 7], [7, 7], [7, 7], [7, 7], [7, 7], [7, 7], [7, 7], [7, 7], [7, 7], [7, 7], [7, 7], [7, 7], [7, 7], [7, 7], [7, 7], [7, 7], [7, 7], [7, 7], [7, 7], [7, 7], [7, 7], [7, 7], [7, 7], [7, 7], [7, 7], [7, 7], [7, 7], [7, 7], [7, 7], [7, 7], [7, 7], [7, 7], [7, 7], [7, 7], [7, 7], [7, 7], [7, 7], [7, 7], [7, 7], [7, 7], [7, 7], [7, 7], [7, 7], [7, 7], [7, 7], [7, 7], [7, 7], [7, 7], [7, 7], [7, 7], [7, 7], [7, 7], [7, 7], [7, 7], [7, 7], [7, 7], [7, 7], [7, 7], [7, 7], [7, 7], [7, 7], [7, 7], [7, 7], [7, 7], [7, 7], [7, 7], [7, 7], [7, 7], [7, 7], [7, 7], [7, 7], [7, 7], [7, 7], [7, 7], [7, 7], [7, 7], [7, 7], [7, 7], [7, 7], [7, 7], [7, 7], [7, 7], [7, 7], [7, 7], [7, 7], [7, 7], [7, 7], [7, 7], [7, 7], [7, 7], [7, 7], [7, 7], [7, 7], [7, 7], [7, 7], [7, 7], [7, 7], [7, 7], [7, 7], [7, 7], [7, 7], [7, 7], [7, 7], [7, 7], [7, 7], [7, 7], [7, 7], [7, 7], [7, 7], [7, 7], [7, 7], [7, 7], [7, 7], [7, 7], [7, 7], [7, 7], [7, 7], [7, 7], [7, 7], [7, 7], [7, 7], [7, 7], [7, 7], [7, 7], [7, 7], [7, 7], [7, 7], [7, 7], [7, 7], [7, 7], [7, 7], [7, 7], [7, 7], [7, 7], [7, 7], [7, 7], [7, 7], [7, 7], [7, 7], [7, 7], [7, 7], [7, 7], [7, 7], [7, 7], [7, 7], [7, 7], [7, 7], [7, 7], [7, 7], [7, 7], [7, 7], [7, 7], [7, 7], [7, 7], [7, 7], [7, 7], [7, 7], [7, 7], [7, 7], [7, 7], [7, 7], [7, 7], [7, 7], [7, 7], [7, 7], [7, 7], [7, 7], [7, 7], [7, 7], [7, 7], [7, 7], [7, 7], [7, 7], [7, 7], [7, 7], [7, 7], [7, 7], [7, 7], [7, 7], [7, 7], [7, 7], [7, 7], [7, 7], [7, 7], [7, 7], [7, 7], [7, 7], [7, 7], [7, 7], [7, 7], [7, 7], [7, 7], [7, 7], [7, 7], [7, 7], [7, 7], [7, 7], [7, 7], [7, 7], [7, 7], [7, 7], [7, 7], [7, 7], [7, 7], [7, 7], [7, 7], [7, 7], [7, 7], [7, 7], [7, 7], [7, 7], [7, 7], [7, 7], [7, 7], [7, 7], [7, 7], [7, 7], [7, 7], [7, 7], [7, 7], [7, 7], [7, 7], [7, 7], [7, 7], [7, 7], [7, 7], [7, 7], [7, 7], [7, 7], [7, 7], [7, 7], [7, 7], [7, 7], [7, 7], [7, 7], [7, 7], [7, 7], [7, 7], [7, 7], [7, 7], [7, 7], [7, 7], [7, 7], [7, 7], [7, 7], [7, 7], [7, 7], [7, 7], [7, 7], [7, 7], [7, 7], [7, 7], [7, 7], [7, 7], [7, 7], [7, 7], [7, 7], [7, 7], [7, 7], [7, 7], [7, 7], [7, 7], [7, 7], [7, 7], [7, 7], [7, 7], [7, 7], [7, 7], [7, 7], [7, 7], [7, 7], [7, 7], [7, 7], [7, 7], [7, 7], [7, 7], [7, 7], [7, 7], [7, 7], [7, 7], [7, 7], [7, 7], [7, 7], [7, 7], [7, 7], [7, 7], [7, 7], [7, 7], [7, 7], [7, 7], [7, 7], [7, 7], [7, 7], [7, 7], [7, 7], [7, 7], [7, 7], [7, 7], [7, 7], [7, 7], [7, 7], [7, 7], [7, 7], [7, 7], [7, 7], [7, 7], [7, 7], [7, 7], [7, 7], [7, 7], [7, 7], [7, 7], [7, 7], [7, 7], [7, 7], [7, 7], [7, 7], [7, 7], [7, 7], [7, 7], [7, 7], [7, 7], [7, 7], [7, 7], [7, 7], [7, 7], [7, 7], [7, 7], [7, 7], [7, 7], [7, 7], [7, 7], [7, 7], [7, 7], [7, 7], [7, 7], [7, 7], [7, 7], [7, 7], [7, 7], [7, 7], [7, 7], [7, 7], [7, 7], [7, 7], [7, 7], [7, 7], [7, 7], [7, 7], [7, 7], [7, 7], [7, 7], [7, 7], [7, 7], [7, 7], [7, 7], [7, 7], [7, 7], [7, 7], [7, 7], [7, 7], [7, 7], [7, 7], [7, 7], [7, 7], [7, 7], [7, 7], [7, 7], [7, 7], [7, 7], [7, 7], [7, 7], [7, 7], [7, 7], [7, 7], [7, 7], [7, 7], [7, 7], [7, 7], [7, 7], [7, 7], [7, 7], [7, 7], [7, 7], [7, 7], [7, 7], [7, 7], [7, 7], [7, 7], [7, 7], [7, 7], [7, 7], [7, 7], [7, 7], [7, 7], [7, 7], [7, 7], [7, 7], [7, 7], [7, 7], [7, 7], [7, 7], [7, 7], [7, 7], [7, 7], [7, 7], [7, 7], [7, 7], [7, 7], [7, 7], [7, 7], [7, 7], [7, 7], [7, 7], [7, 7], [7, 7], [7, 7], [7, 7], [7, 7], [7, 7], [7, 7], [7, 7], [7, 7], [7, 7], [7, 7], [7, 7], [7, 7], [7, 7], [7, 7], [7, 7], [7, 7], [7, 7], [7, 7], [7, 7], [7, 7], [7, 7], [7, 7], [7, 7], [7, 7], [7, 7], [7, 7], [7, 7], [7, 7], [7, 7], [7, 7], [7, 7], [7, 7], [7, 7], [7, 7], [7, 7], [7, 7], [7, 7], [7, 7], [7, 7], [7, 7], [7, 7], [7, 7], [7, 7], [7, 7], [7, 7], [7, 7], [7, 7], [7, 7], [7, 7], [7, 7], [7, 7], [7, 7], [7, 7], [7, 7], [7, 7], [7, 7], [7, 7], [7, 7], [7, 7], [7, 7], [7, 7], [7, 7], [7, 7], [7, 7], [7, 7], [7, 7], [7, 7], [7, 7], [7, 7], [7, 7], [7, 7], [7, 7], [7, 7], [7, 7], [7, 7], [7, 7], [7, 7], [7, 7], [7, 7], [7, 7], [7, 7], [7, 7], [7, 7], [7, 7], [7, 7], [7, 7], [7, 7], [7, 7], [7, 7], [7, 7], [7, 7], [7, 7], [7, 7], [7, 7], [7, 7], [7, 7], [7, 7], [7, 7], [7, 7], [7, 7], [7, 7], [7, 7], [7, 7], [7, 7], [7, 7], [7, 7], [7, 7], [7, 7], [7, 7], [7, 7], [7, 7], [7, 7], [7, 7], [7, 7], [7, 7], [7, 7], [7, 7], [7, 7], [7, 7], [7, 7], [7, 7], [7, 7], [7, 7], [7, 7], [7, 7], [7, 7], [7, 7], [7, 7], [7, 7], [7, 7], [7, 7], [7, 7], [7, 7], [7, 7], [7, 7], [7, 7], [7, 7], [7, 7], [7, 7], [7, 7], [7, 7], [7, 7], [7, 7], [7, 7], [7, 7], [7, 7], [7, 7], [7, 7], [7, 7], [7, 7], [7, 7], [7, 7], [7, 7], [7, 7], [7, 7], [7, 7], [7, 7], [7, 7], [7, 7], [7, 7], [7, 7], [7, 7], [7, 7], [7, 7], [7, 7], [7, 7], [7, 7], [7, 7], [7, 7], [7, 7], [7, 7], [7, 7], [7, 7], [7, 7], [7, 7], [7, 7], [7, 7], [7, 7], [7, 7], [7, 7], [7, 7], [7, 7], [7, 7], [7, 7], [7, 7], [7, 7], [7, 7], [7, 7], [7, 7], [7, 7], [7, 7], [7, 7], [7, 7], [7, 7], [7, 7], [7, 7], [7, 7], [7, 7], [7, 7], [7, 7], [7, 7], [7, 7], [7, 7], [7, 7], [7, 7], [7, 7], [7, 7], [7, 7], [7, 7], [7, 7], [7, 7], [7, 7], [7, 7], [7, 7], [7, 7], [7, 7], [7, 7], [7, 7], [7, 7], [7, 7], [7, 7], [7, 7], [7, 7], [7, 7], [7, 7], [7, 7], [7, 7], [7, 7], [7, 7], [7, 7], [7, 7], [7, 7], [7, 7], [7, 7], [7, 7], [7, 7], [7, 7], [7, 7], [7, 7], [7, 7], [7, 7], [7, 7], [7, 7], [7, 7], [7, 7], [7, 7], [7, 7], [7, 7], [7, 7], [7, 7], [7, 7], [7, 7], [7, 7], [7, 7], [7, 7], [7, 7], [7, 7], [7, 7], [7, 7], [7, 7], [7, 7], [7, 7], [7, 7], [7, 7], [7, 7], [7, 7], [7, 7], [7, 7], [7, 7], [7, 7], [7, 7], [7, 7], [7, 7], [7, 7], [7, 7], [7, 7], [7, 7], [7, 7], [7, 7], [7, 7], [7, 7], [7, 7], [7, 7], [7, 7], [7, 7], [7, 7], [7, 7], [7, 7], [7, 7], [7, 7], [7, 7], [7, 7], [7, 7], [7, 7], [7, 7], [7, 7], [7, 7], [7, 7], [7, 7], [7, 7], [7, 7], [7, 7], [7, 7], [7, 7], [7, 7], [7, 7], [7, 7], [7, 7], [7, 7], [7, 7], [7, 7], [7, 7], [7, 7], [7, 7], [7, 7], [7, 7], [7, 7], [7, 7], [7, 7], [7, 7], [7, 7], [7, 7], [7, 7], [7, 7], [7, 7], [7, 7], [7, 7], [7, 7], [7, 7], [7, 7], [7, 7], [7, 7], [7, 7], [7, 7], [7, 7], [7, 7], [7, 7], [7, 7], [7, 7], [7, 7], [7, 7], [7, 7], [7, 7], [7, 7], [7, 7], [7, 7], [7, 7], [7, 7], [7, 7], [7, 7], [7, 7], [7, 7], [7, 7], [7, 7], [7, 7], [7, 7], [7, 7], [7, 7], [7, 7], [7, 7], [7, 7], [7, 7], [7, 7], [7, 7], [7, 7], [7, 7], [7, 7], [7, 7], [7, 7], [7, 7], [7, 7], [7, 7], [7, 7], [7, 7], [7, 7], [7, 7], [7, 7], [7, 7], [7, 7], [7, 7], [7, 7], [7, 7], [7, 7], [7, 7], [7, 7], [7, 7], [7, 7], [7, 7], [7, 7], [7, 7], [7, 7], [7, 7], [7, 7], [7, 7], [7, 7], [7, 7], [7, 7], [7, 7], [7, 7], [7, 7], [7, 7], [7, 7], [7, 7], [7, 7], [7, 7], [7, 7], [7, 7], [7, 7], [7, 7], [7, 7], [7, 7], [7, 7], [7, 7], [7, 7], [7, 7], [7, 7], [7, 7], [7, 7], [7, 7], [7, 7], [7, 7], [7, 7], [7, 7], [7, 7], [7, 7], [7, 7], [7, 7], [7, 7], [7, 7], [7, 7], [7, 7], [7, 7], [7, 7], [7, 7], [7, 7], [7, 7], [7, 7], [7, 7], [7, 7], [7, 7], [7, 7], [7, 7], [7, 7], [7, 7], [7, 7], [7, 7], [7, 7], [7, 7], [7, 7], [7, 7], [7, 7], [7, 7], [7, 7], [7, 7], [7, 7], [7, 7], [7, 7], [7, 7], [7, 7], [7, 7], [7, 7], [7, 7], [7, 7], [7, 7], [7, 7], [7, 7], [7, 7], [7, 7], [7, 7], [7, 7], [7, 7], [7, 7], [7, 7], [7, 7], [7, 7], [7, 7], [7, 7], [7, 7], [7, 7], [7, 7], [7, 7], [7, 7], [7, 7], [7, 7], [7, 7], [7, 7], [7, 7], [7, 7], [7, 7], [7, 7], [7, 7], [7, 7], [7, 7], [7, 7], [7, 7], [7, 7], [7, 7], [7, 7], [7, 7], [7, 7], [7, 7], [7, 7], [7, 7], [7, 7], [7, 7], [7, 7], [7, 7], [7, 7], [7, 7], [7, 7], [7, 7], [7, 7], [7, 7], [7, 7], [7, 7], [7, 7], [7, 7], [7, 7], [7, 7], [7, 7], [7, 7], [7, 7], [7, 7], [7, 7], [7, 7], [7, 7], [7, 7], [7, 7], [7, 7], [7, 7], [7, 7], [7, 7], [7, 7], [7, 7], [7, 7], [7, 7], [7, 7], [7, 7], [7, 7], [7, 7], [7, 7], [7, 7], [7, 7], [7, 7], [7, 7], [7, 7], [7, 7], [7, 7], [7, 7], [7, 7], [7, 7], [7, 7], [7, 7], [7, 7], [7, 7], [7, 7], [7, 7], [7, 7], [7, 7], [7, 7], [7, 7], [7, 7], [7, 7], [7, 7], [7, 7], [7, 7], [7, 7], [7, 7], [7, 7], [7, 7], [7, 7], [7, 7], [7, 7], [7, 7], [7, 7], [7, 7], [7, 7], [7, 7], [7, 7], [7, 7], [7, 7], [7, 7], [7, 7], [7, 7], [7, 7], [7, 7], [7, 7], [7, 7], [7, 7], [7, 7], [7, 7], [7, 7], [7, 7], [7, 7], [7, 7], [7, 7], [7, 7], [7, 7], [7, 7], [7, 7], [7, 7], [7, 7], [7, 7], [7, 7], [7, 7], [7, 7], [7, 7], [7, 7], [7, 7], [7, 7], [7, 7], [7, 7], [7, 7], [7, 7], [7, 7], [7, 7], [7, 7], [7, 7], [7, 7], [7, 7], [7, 7], [7, 7], [7, 7], [7, 7], [7, 7], [7, 7], [7, 7], [7, 7], [7, 7], [7, 7], [7, 7], [7, 7], [7, 7], [7, 7], [7, 7], [7, 7], [7, 7], [7, 7], [7, 7], [7, 7], [7, 7], [7, 7], [7, 7], [7, 7], [7, 7], [7, 7], [7, 7], [7, 7], [7, 7], [7, 7], [7, 7], [7, 7], [7, 7], [7, 7], [7, 7], [7, 7], [7, 7], [7, 7], [7, 7], [7, 7], [7, 7], [7, 7], [7, 7], [7, 7], [7, 7], [7, 7], [7, 7], [7, 7], [7, 7], [7, 7], [7, 7], [7, 7], [7, 7], [7, 7], [7, 7], [7, 7], [7, 7], [7, 7], [7, 7], [7, 7], [7, 7], [7, 7], [7, 7], [7, 7], [7, 7], [7, 7], [7, 7], [7, 7], [7, 7], [7, 7], [7, 7], [7, 7], [7, 7], [7, 7], [7, 7], [7, 7], [7, 7], [7, 7], [7, 7], [7, 7], [7, 7], [7, 7], [7, 7], [7, 7], [7, 7], [7, 7], [7, 7], [7, 7], [7, 7], [7, 7], [7, 7], [7, 7], [7, 7], [7, 7], [7, 7], [7, 7], [7, 7], [7, 7], [7, 7], [7, 7], [7, 7], [7, 7], [7, 7], [7, 7], [7, 7], [7, 7], [7, 7], [7, 7], [7, 7], [7, 7], [7, 7], [7, 7], [7, 7], [7, 7], [7, 7], [7, 7], [7, 7], [7, 7], [7, 7], [7, 7], [7, 7], [7, 7], [7, 7], [7, 7], [7, 7], [7, 7], [7, 7], [7, 7], [7, 7], [7, 7], [7, 7], [7, 7], [7, 7], [7, 7], [7, 7], [7, 7], [7, 7], [7, 7], [7, 7], [7, 7], [7, 7], [7, 7], [7, 7], [7, 7], [7, 7], [7, 7], [7, 7], [7, 7], [7, 7], [7, 7], [7, 7], [7, 7], [7, 7], [7, 7], [7, 7], [7, 7], [7, 7], [7, 7], [7, 7], [7, 7], [7, 7], [7, 7], [7, 7], [7, 7], [7, 7], [7, 7], [7, 7], [7, 7], [7, 7], [7, 7], [7, 7], [7, 7], [7, 7], [7, 7], [7, 7], [7, 7], [7, 7], [7, 7], [7, 7], [7, 7], [7, 7], [7, 7], [7, 7], [7, 7], [7, 7], [7, 7], [7, 7], [7, 7], [7, 7], [7, 7], [7, 7], [7, 7], [7, 7], [7, 7], [7, 7], [7, 7], [7, 7], [7, 7], [7, 7], [7, 7], [7, 7], [7, 7], [7, 7], [7, 7], [7, 7], [7, 7], [7, 7], [7, 7], [7, 7], [7, 7], [7, 7], [7, 7], [7, 7], [7, 7], [7, 7], [7, 7], [7, 7], [7, 7], [7, 7], [7, 7], [7, 7], [7, 7], [7, 7], [7, 7], [7, 7], [7, 7], [7, 7], [7, 7], [7, 7], [7, 7], [7, 7], [7, 7], [7, 7], [7, 7], [7, 7], [7, 7], [7, 7], [7, 7], [7, 7], [7, 7], [7, 7], [7, 7], [7, 7], [7, 7], [7, 7], [7, 7], [7, 7], [7, 7], [7, 7], [7, 7], [7, 7], [7, 7], [7, 7], [7, 7], [7, 7], [7, 7], [7, 7], [7, 7], [7, 7], [7, 7], [7, 7], [7, 7], [7, 7], [7, 7], [7, 7], [7, 7], [7, 7], [7, 7], [7, 7], [7, 7], [7, 7], [7, 7], [7, 7], [7, 7], [7, 7], [7, 7], [7, 7], [7, 7], [7, 7], [7, 7], [7, 7], [7, 7], [7, 7], [7, 7], [7, 7], [7, 7], [7, 7], [7, 7], [7, 7], [7, 7], [7, 7], [7, 7], [7, 7], [7, 7], [7, 7], [7, 7], [7, 7], [7, 7], [7, 7], [7, 7], [7, 7], [7, 7], [7, 7], [7, 7], [7, 7], [7, 7], [7, 7], [7, 7], [7, 7], [7, 7], [7, 7], [7, 7], [7, 7], [7, 7], [7, 7], [7, 7], [7, 7], [7, 7], [7, 7], [7, 7], [7, 7], [7, 7], [7, 7], [7, 7], [7, 7], [7, 7], [7, 7], [7, 7], [7, 7], [7, 7], [7, 7], [7, 7], [7, 7], [7, 7], [7, 7], [7, 7], [7, 7], [7, 7], [7, 7], [7, 7], [7, 7], [7, 7], [7, 7], [7, 7], [7, 7], [7, 7], [7, 7], [7, 7], [7, 7], [7, 7], [7, 7], [7, 7], [7, 7], [7, 7], [7, 7], [7, 7], [7, 7], [7, 7], [7, 7], [7, 7], [7, 7], [7, 7], [7, 7], [7, 7], [7, 7], [7, 7], [7, 7], [7, 7], [7, 7], [7, 7], [7, 7], [7, 7], [7, 7], [7, 7], [7, 7], [7, 7], [7, 7], [7, 7], [7, 7], [7, 7], [7, 7], [7, 7], [7, 7], [7, 7], [7, 7], [7, 7], [7, 7], [7, 7], [7, 7], [7, 7], [7, 7], [7, 7], [7, 7], [7, 7], [7, 7], [7, 7], [7, 7], [7, 7], [7, 7], [7, 7], [7, 7], [7, 7], [7, 7], [7, 7], [7, 7], [7, 7], [7, 7], [7, 7], [7, 7], [7, 7], [7, 7], [7, 7], [7, 7], [7, 7], [7, 7], [7, 7], [7, 7], [7, 7], [7, 7], [7, 7], [7, 7], [7, 7], [7, 7], [7, 7], [7, 7], [7, 7], [7, 7], [7, 7], [7, 7], [7, 7], [7, 7], [7, 7], [7, 7], [7, 7], [7, 7], [7, 7], [7, 7], [7, 7], [7, 7], [7, 7], [7, 7], [7, 7], [7, 7], [7, 7], [7, 7], [7, 7], [7, 7], [7, 7], [7, 7], [7, 7], [7, 7], [7, 7], [7, 7], [7, 7], [7, 7], [7, 7], [7, 7], [7, 7], [7, 7], [7, 7], [7, 7], [7, 7], [7, 7], [7, 7], [7, 7], [7, 7], [7, 7], [7, 7], [7, 7], [7, 7], [7, 7], [7, 7], [7, 7], [7, 7], [7, 7], [7, 7], [7, 7], [7, 7], [7, 7], [7, 7], [7, 7], [7, 7], [7, 7], [7, 7], [7, 7], [7, 7], [7, 7], [7, 7], [7, 7], [7, 7], [7, 7], [7, 7], [7, 7], [7, 7], [7, 7], [7, 7], [7, 7], [7, 7], [7, 7], [7, 7], [7, 7], [7, 7], [7, 7], [7, 7], [7, 7], [7, 7], [7, 7], [7, 7], [7, 7], [7, 7], [7, 7], [7, 7], [7, 7], [7, 7], [7, 7], [7, 7], [7, 7], [7, 7], [7, 7], [7, 7], [7, 7], [7, 7], [7, 7], [7, 7], [7, 7], [7, 7], [7, 7], [7, 7], [7, 7], [7, 7], [7, 7], [7, 7], [7, 7], [7, 7], [7, 7], [7, 7], [7, 7], [7, 7], [7, 7], [7, 7], [7, 7], [7, 7], [7, 7], [7, 7], [7, 7], [7, 7], [7, 7], [7, 7], [7, 7], [7, 7], [7, 7], [7, 7], [7, 7], [7, 7], [7, 7], [7, 7], [7, 7], [7, 7], [7, 7], [7, 7], [7, 7], [7, 7], [7, 7], [7, 7], [7, 7], [7, 7], [7, 7], [7, 7], [7, 7], [7, 7], [7, 7], [7, 7], [7, 7], [7, 7], [7, 7], [7, 7], [7, 7], [7, 7], [7, 7], [7, 7], [7, 7], [7, 7], [7, 7], [7, 7], [7, 7], [7, 7], [7, 7], [7, 7], [7, 7], [7, 7], [7, 7], [7, 7], [7, 7], [7, 7], [7, 7], [7, 7], [7, 7], [7, 7], [7, 7], [7, 7], [7, 7], [7, 7], [7, 7], [7, 7], [7, 7], [7, 7], [7, 7], [7, 7], [7, 7], [7, 7], [7, 7], [7, 7], [7, 7], [7, 7], [7, 7], [7, 7], [7, 7], [7, 7], [7, 7], [7, 7], [7, 7], [7, 7], [7, 7], [7, 7], [7, 7], [7, 7], [7, 7], [7, 7], [7, 7], [7, 7], [7, 7], [7, 7], [7, 7], [7, 7], [7, 7], [7, 7], [7, 7], [7, 7], [7, 7], [7, 7], [7, 7], [7, 7], [7, 7], [7, 7], [7, 7], [7, 7], [7, 7], [7, 7], [7, 7], [7, 7], [7, 7], [7, 7], [7, 7], [7, 7], [7, 7], [7, 7], [7, 7], [7, 7], [7, 7], [7, 7], [7, 7], [7, 7], [7, 7], [7, 7], [7, 7], [7, 7], [7, 7], [7, 7], [7, 7], [7, 7], [7, 7], [7, 7], [7, 7], [7, 7], [7, 7], [7, 7], [7, 7], [7, 7], [7, 7], [7, 7], [7, 7], [7, 7], [7, 7], [7, 7], [7, 7], [7, 7], [7, 7], [7, 7], [7, 7], [7, 7], [7, 7], [7, 7], [7, 7], [7, 7], [7, 7], [7, 7], [7, 7], [7, 7], [7, 7], [7, 7], [7, 7], [7, 7], [7, 7], [7, 7], [7, 7], [7, 7], [7, 7], [7, 7], [7, 7], [7, 7], [7, 7], [7, 7], [7, 7], [7, 7], [7, 7], [7, 7], [7, 7], [7, 7], [7, 7], [7, 7], [7, 7], [7, 7], [7, 7], [7, 7], [7, 7], [7, 7], [7, 7], [7, 7], [7, 7], [7, 7], [7, 7], [7, 7], [7, 7], [7, 7], [7, 7], [7, 7], [7, 7], [7, 7], [7, 7], [7, 7], [7, 7], [7, 7], [7, 7], [7, 7], [7, 7], [7, 7], [7, 7], [7, 7], [7, 7], [7, 7], [7, 7], [7, 7], [7, 7], [7, 7], [7, 7], [7, 7], [7, 7], [7, 7], [7, 7], [7, 7], [7, 7], [7, 7], [7, 7], [7, 7], [7, 7], [7, 7], [7, 7], [7, 7], [7, 7], [7, 7], [7, 7], [7, 7], [7, 7], [7, 7], [7, 7], [7, 7], [7, 7], [7, 7], [7, 7], [7, 7], [7, 7], [7, 7], [7, 7], [7, 7], [7, 7], [7, 7], [7, 7], [7, 7], [7, 7], [7, 7], [7, 7], [7, 7], [7, 7], [7, 7], [7, 7], [7, 7], [7, 7], [7, 7], [7, 7], [7, 7], [7, 7], [7, 7], [7, 7], [7, 7], [7, 7], [7, 7], [7, 7], [7, 7], [7, 7], [7, 7], [7, 7], [7, 7], [7, 7], [7, 7], [7, 7], [7, 7], [7, 7], [7, 7], [7, 7], [7, 7], [7, 7], [7, 7], [7, 7], [7, 7], [7, 7], [7, 7], [7, 7], [7, 7], [7, 7], [7, 7], [7, 7], [7, 7], [7, 7], [7, 7], [7, 7], [7, 7], [7, 7], [7, 7], [7, 7], [7, 7], [7, 7], [7, 7], [7, 7], [7, 7], [7, 7], [7, 7], [7, 7], [7, 7], [7, 7], [7, 7], [7, 7], [7, 7], [7, 7], [7, 7], [7, 7], [7, 7], [7, 7], [7, 7], [7, 7], [7, 7], [7, 7], [7, 7], [7, 7], [7, 7], [7, 7], [7, 7], [7, 7], [7, 7], [7, 7], [7, 7], [7, 7], [7, 7], [7, 7], [7, 7], [7, 7], [7, 7], [7, 7], [7, 7], [7, 7], [7, 7], [7, 7], [7, 7], [7, 7], [7, 7], [7, 7], [7, 7], [7, 7], [7, 7], [7, 7], [7, 7], [7, 7], [7, 7], [7, 7], [7, 7], [7, 7], [7, 7], [7, 7], [7, 7], [7, 7], [7, 7], [7, 7], [7, 7], [7, 7], [7, 7], [7, 7], [7, 7], [7, 7], [7, 7], [7, 7], [7, 7], [7, 7], [7, 7], [7, 7], [7, 7], [7, 7], [7, 7], [7, 7], [7, 7], [7, 7], [7, 7], [7, 7], [7, 7], [7, 7], [7, 7], [7, 7], [7, 7], [7, 7], [7, 7], [7, 7], [7, 7], [7, 7], [7, 7], [7, 7], [7, 7], [7, 7], [7, 7], [7, 7], [7, 7], [7, 7], [7, 7], [7, 7], [7, 7], [7, 7], [7, 7], [7, 7], [7, 7], [7, 7], [7, 7], [7, 7], [7, 7], [7, 7], [7, 7], [7, 7], [7, 7], [7, 7], [7, 7], [7, 7], [7, 7], [7, 7], [7, 7], [7, 7], [7, 7], [7, 7], [7, 7], [7, 7], [7, 7], [7, 7], [7, 7], [7, 7], [7, 7], [7, 7], [7, 7], [7, 7], [7, 7], [7, 7], [7, 7], [7, 7], [7, 7], [7, 7], [7, 7], [7, 7], [7, 7], [7, 7], [7, 7], [7, 7], [7, 7], [7, 7], [7, 7], [7, 7], [7, 7], [7, 7], [7, 7], [7, 7], [7, 7], [7, 7], [7, 7], [7, 7], [7, 7], [7, 7], [7, 7], [7, 7], [7, 7], [7, 7], [7, 7], [7, 7], [7, 7], [7, 7], [7, 7], [7, 7], [7, 7], [7, 7], [7, 7], [7, 7], [7, 7], [7, 7], [7, 7], [7, 7], [7, 7], [7, 7], [7, 7], [7, 7], [7, 7], [7, 7], [7, 7], [7, 7], [7, 7], [7, 7], [7, 7], [7, 7], [7, 7], [7, 7], [7, 7], [7, 7], [7, 7], [7, 7], [7, 7], [7, 7], [7, 7], [7, 7], [7, 7], [7, 7], [7, 7], [7, 7], [7, 7], [7, 7], [7, 7], [7, 7], [7, 7], [7, 7], [7, 7], [7, 7], [7, 7], [7, 7], [7, 7], [7, 7], [7, 7], [7, 7], [7, 7], [7, 7], [7, 7], [7, 7], [7, 7], [7, 7], [7, 7], [7, 7], [7, 7], [7, 7], [7, 7], [7, 7], [7, 7], [7, 7], [7, 7], [7, 7], [7, 7], [7, 7], [7, 7], [7, 7], [7, 7], [7, 7], [7, 7], [7, 7], [7, 7], [7, 7], [7, 7], [7, 7], [7, 7], [7, 7], [7, 7], [7, 7], [7, 7], [7, 7], [7, 7], [7, 7], [7, 7], [7, 7], [7, 7], [7, 7], [7, 7], [7, 7], [7, 7], [7, 7], [7, 7], [7, 7], [7, 7], [7, 7], [7, 7], [7, 7], [7, 7], [7, 7], [7, 7], [7, 7], [7, 7], [7, 7], [7, 7], [7, 7], [7, 7], [7, 7], [7, 7], [7, 7], [7, 7], [7, 7], [7, 7], [7, 7], [7, 7], [7, 7], [7, 7], [7, 7], [7, 7], [7, 7], [7, 7], [7, 7], [7, 7], [7, 7], [7, 7], [7, 7], [7, 7], [7, 7], [7, 7], [7, 7], [7, 7], [7, 7], [7, 7], [7, 7], [7, 8], [7, 8], [7, 8], [7, 8], [7, 8], [7, 8], [7, 8], [7, 8], [7, 8], [7, 8], [7, 8], [7, 8], [7, 8], [7, 8], [7, 8], [7, 8], [7, 8], [7, 8], [7, 8], [7, 8], [7, 8], [7, 8], [7, 8], [7, 8], [7, 8], [7, 8], [7, 8], [7, 8], [7, 8], [7, 8], [7, 8], [7, 8], [7, 8], [7, 8], [7, 8], [7, 8], [7, 8], [7, 8], [7, 8], [7, 8], [7, 8], [7, 8], [7, 8], [7, 8], [7, 8], [7, 8], [7, 8], [7, 8], [7, 8], [7, 8], [7, 8], [7, 8], [7, 8], [7, 8], [7, 8], [7, 8], [7, 8], [7, 8], [7, 8], [7, 8], [7, 8], [7, 8], [7, 8], [7, 8], [7, 8], [7, 8], [7, 8], [7, 8], [7, 8], [7, 8], [7, 8], [7, 8], [7, 8], [7, 8], [7, 8], [7, 8], [7, 8], [7, 8], [7, 8], [7, 8], [7, 8], [7, 8], [7, 8], [7, 8], [7, 8], [7, 8], [7, 8], [7, 8], [7, 8], [7, 8], [7, 8], [7, 8], [7, 8], [7, 8], [7, 8], [7, 8], [7, 8], [7, 8], [7, 8], [7, 8], [7, 8], [7, 8], [7, 8], [7, 8], [7, 8], [7, 8], [7, 8], [7, 8], [7, 8], [7, 8], [7, 8], [7, 8], [7, 8], [7, 8], [7, 8], [7, 8], [7, 8], [7, 8], [7, 8], [7, 8], [7, 8], [7, 8], [7, 8], [7, 8], [7, 8], [7, 8], [7, 8], [7, 8], [7, 8], [7, 8], [7, 8], [7, 8], [7, 8], [7, 8], [7, 8], [7, 8], [7, 8], [7, 8], [7, 8], [7, 8], [7, 8], [7, 8], [7, 8], [7, 8], [7, 8], [7, 8], [7, 8], [7, 8], [7, 8], [7, 8], [7, 8], [7, 8], [7, 8], [7, 8], [7, 8], [7, 8], [7, 8], [7, 8], [7, 8], [7, 8], [7, 8], [7, 8], [7, 8], [7, 8], [7, 8], [7, 8], [7, 8], [7, 8], [7, 8], [7, 8], [7, 8], [7, 8], [7, 8], [7, 8], [7, 8], [7, 8], [7, 8], [7, 8], [7, 8], [7, 8], [8, 8], [8, 8], [8, 8], [8, 8], [8, 8], [8, 8], [8, 8], [8, 8], [8, 8], [8, 8], [8, 8], [8, 8], [8, 8], [8, 8], [8, 8], [8, 8], [8, 8], [8, 8], [8, 8], [8, 8], [8, 8], [8, 8], [8, 8], [8, 8], [8, 8], [8, 8], [8, 8], [8, 8], [8, 8], [8, 8], [8, 8], [8, 8], [8, 8], [8, 8], [8, 8], [8, 8], [8, 8], [8, 8], [8, 8], [8, 8], [8, 8], [8, 8], [8, 8], [8, 8], [8, 8], [8, 8], [8, 8], [8, 8], [8, 8], [8, 8], [8, 8], [8, 8], [8, 8], [8, 8], [8, 8], [8, 8], [8, 8], [8, 8], [8, 8], [8, 8], [8, 8], [8, 8], [8, 8], [8, 8], [8, 8], [8, 8], [8, 8], [8, 8], [8, 8], [8, 8], [8, 8], [8, 8], [8, 8], [8, 8], [8, 8], [8, 8], [8, 8], [8, 8], [8, 8], [8, 8], [8, 8], [8, 8], [8, 8], [8, 8], [8, 8], [8, 8], [8, 8], [8, 8], [8, 8], [8, 8], [8, 8], [8, 8], [8, 8], [8, 8], [8, 8], [8, 8], [8, 8], [8, 8], [8, 8], [8, 8], [8, 8], [8, 8], [8, 8], [8, 8], [8, 8], [8, 8], [8, 8], [8, 8], [8, 8], [8, 8], [8, 8], [8, 8], [8, 8], [8, 8], [8, 8], [8, 8], [8, 8], [8, 8], [8, 8], [8, 8], [8, 8], [8, 8], [8, 8], [8, 8], [8, 8], [8, 8], [8, 8], [8, 8], [8, 8], [8, 8], [8, 8], [8, 8], [8, 8], [8, 8], [8, 8], [8, 8], [8, 8], [8, 8], [8, 8], [8, 8], [8, 8], [8, 8], [8, 8], [8, 8], [8, 8], [8, 8], [8, 8], [8, 8], [8, 8], [8, 8], [8, 8], [8, 8], [8, 8], [8, 8], [8, 8], [8, 8], [8, 8], [8, 8], [8, 8], [8, 8], [8, 8], [8, 8], [8, 8], [8, 8], [8, 8], [8, 8], [8, 8], [8, 8], [8, 8], [8, 8], [8, 8], [8, 8], [8, 8], [8, 8], [8, 8], [8, 8], [8, 8], [8, 8], [8, 8], [8, 8], [8, 8], [8, 8], [8, 8], [8, 8], [8, 8], [8, 8], [8, 8], [8, 8], [8, 8], [8, 8], [8, 8], [8, 8], [8, 8], [8, 8], [8, 8], [8, 8], [8, 8], [8, 8], [8, 8], [8, 8], [8, 8], [8, 8], [8, 8], [8, 8], [8, 8], [8, 8], [8, 8], [8, 8], [8, 8], [8, 8], [8, 8], [8, 8], [8, 8], [8, 8], [8, 8], [8, 8], [8, 8], [8, 8], [8, 8], [8, 8], [8, 8], [8, 8], [8, 8], [8, 8], [8, 8], [8, 8], [8, 8], [8, 8], [8, 8], [8, 8], [8, 8], [8, 8], [8, 8], [8, 8], [8, 8], [8, 8], [8, 8], [8, 8], [8, 8], [8, 8], [8, 8], [8, 8], [8, 8], [8, 8], [8, 8], [8, 8], [8, 8], [8, 8], [8, 8], [8, 8], [8, 8], [8, 8], [8, 8], [8, 8], [8, 8], [8, 8], [8, 8], [8, 8], [8, 8], [8, 8], [8, 8], [8, 8], [8, 8], [8, 8], [8, 8], [8, 8], [8, 8], [8, 8], [8, 8], [8, 8], [8, 8], [8, 8], [8, 8], [8, 8], [8, 8], [8, 8], [8, 8], [8, 8], [8, 8], [8, 8], [8, 8], [8, 8], [8, 8], [8, 8], [8, 8], [8, 8], [8, 8], [8, 8], [8, 8], [8, 8], [8, 8], [8, 8], [8, 8], [8, 8], [8, 8], [8, 8], [8, 8], [8, 8], [8, 8], [8, 8], [8, 8], [8, 8], [8, 8], [8, 8], [8, 8], [8, 8], [8, 8], [8, 8], [8, 8], [8, 8], [8, 8], [8, 8], [8, 8], [8, 8], [8, 8], [8, 8], [8, 8], [8, 8], [8, 8], [8, 8], [8, 8], [8, 8], [8, 8], [8, 8], [8, 8], [8, 8], [8, 8], [8, 8], [8, 8], [8, 8], [8, 8], [8, 8], [8, 8], [8, 8], [8, 8], [8, 8], [8, 8], [8, 8], [8, 8], [8, 8], [8, 8], [8, 8], [8, 8], [8, 8], [8, 8], [8, 8], [8, 8], [8, 8], [8, 8], [8, 8], [8, 8], [8, 8], [8, 8], [8, 8], [8, 8], [8, 8], [8, 8], [8, 8], [8, 8], [8, 8], [8, 8], [8, 8], [8, 8], [8, 8], [8, 8], [8, 8], [8, 8], [8, 8], [8, 8], [8, 8], [8, 8], [8, 8], [8, 8], [8, 8], [8, 8], [8, 8], [8, 8], [8, 8], [8, 8], [8, 8], [8, 8], [8, 8], [8, 8], [8, 8], [8, 8], [8, 8], [8, 8], [8, 8], [8, 8], [8, 8], [8, 8], [8, 8], [8, 8], [8, 8], [8, 8], [8, 8], [8, 8], [8, 8], [8, 8], [8, 8], [8, 8], [8, 8], [8, 8], [8, 8], [8, 8], [8, 8], [8, 8], [8, 8], [8, 8], [8, 8], [8, 8], [8, 8], [8, 8], [8, 8], [8, 8], [8, 8], [8, 8], [8, 8], [8, 8], [8, 8], [8, 8], [8, 8], [8, 8], [8, 8], [8, 8], [8, 8], [8, 8], [8, 8], [8, 8], [8, 8], [8, 8], [8, 8], [8, 8], [8, 8], [8, 8], [8, 8], [8, 8], [8, 8], [8, 8], [8, 8], [8, 8], [8, 8], [8, 8], [8, 8], [8, 8], [8, 8], [8, 8], [8, 8], [8, 8], [8, 8], [8, 8], [8, 8], [8, 8], [8, 8], [8, 8], [8, 8], [8, 8], [8, 8], [8, 8], [8, 8], [8, 8], [8, 8], [8, 8], [8, 8], [8, 8], [8, 8], [8, 8], [8, 8], [8, 8], [8, 8], [8, 8], [8, 8], [8, 8], [8, 8], [8, 8], [8, 8], [8, 8], [8, 8], [8, 8], [8, 8], [8, 8], [8, 8], [8, 8], [8, 8], [8, 8], [8, 8], [8, 8], [8, 8], [8, 8], [8, 8], [8, 8], [8, 8], [8, 8], [8, 8], [8, 8], [8, 8], [8, 8], [8, 8], [8, 8], [8, 8], [8, 8], [8, 8], [8, 8], [8, 8], [8, 8], [8, 8], [8, 8], [8, 8], [8, 8], [8, 8], [8, 8], [8, 8], [8, 8], [8, 8], [8, 8], [8, 8], [8, 8], [8, 8], [8, 8], [8, 8], [8, 8], [8, 8], [8, 8], [8, 8], [8, 8], [8, 8], [8, 8], [8, 8], [8, 8], [8, 8], [8, 8], [8, 8], [8, 8], [8, 8], [8, 8], [8, 8], [8, 8], [8, 8], [8, 8], [8, 8], [8, 8], [8, 8], [8, 8], [8, 8], [8, 8], [8, 8], [8, 8], [8, 8], [8, 8], [8, 8], [8, 8], [8, 8], [8, 8], [8, 8], [8, 8], [8, 8], [8, 8], [8, 8], [8, 8], [8, 8], [8, 8], [8, 8], [8, 8], [8, 8], [8, 8], [8, 8], [8, 8], [8, 8], [8, 8], [8, 8], [8, 8], [8, 8], [8, 8], [8, 8], [8, 8], [8, 8], [8, 8], [8, 8], [8, 8], [8, 8], [8, 8], [8, 8], [8, 8], [8, 8], [8, 8], [8, 8], [8, 8], [8, 8], [8, 8], [8, 8], [8, 8], [8, 8], [8, 8], [8, 8], [8, 8], [8, 8], [8, 8], [8, 8], [8, 8], [8, 8], [8, 8], [8, 8], [8, 8], [8, 8], [8, 8], [8, 8], [8, 8], [8, 8], [8, 8], [8, 8], [8, 8], [8, 8], [8, 8], [8, 8], [8, 8], [8, 8], [8, 8], [8, 8], [8, 8], [8, 8], [8, 8], [8, 8], [8, 8], [8, 8], [8, 8], [8, 8], [8, 8], [8, 8], [8, 8], [8, 8], [8, 8], [8, 8], [8, 8], [8, 8], [8, 8], [8, 8], [8, 8], [8, 8], [8, 8], [8, 8], [8, 8], [8, 8], [8, 8], [8, 8], [8, 8], [8, 8], [8, 8], [8, 8], [8, 8], [8, 8], [8, 8], [8, 8], [8, 8], [8, 8], [8, 8], [8, 8], [8, 8], [8, 8], [8, 8], [8, 8], [8, 8], [8, 8], [8, 8], [8, 8], [8, 8], [8, 8], [8, 8], [8, 8], [8, 8], [8, 8], [8, 8], [8, 8], [8, 8], [8, 8], [8, 8], [8, 8], [8, 8], [8, 8], [8, 8], [8, 8], [8, 8], [8, 8], [8, 8], [8, 8], [8, 8], [8, 8], [8, 8], [8, 8], [8, 8], [8, 8], [8, 8], [8, 8], [8, 8], [8, 8], [8, 8], [8, 8], [8, 8], [8, 8], [8, 8], [8, 8], [8, 8], [8, 8], [8, 8], [8, 8], [8, 8], [8, 8], [8, 8], [8, 8], [8, 8], [8, 8], [8, 8], [8, 8], [8, 8], [8, 8], [8, 8], [8, 8], [8, 8], [8, 8], [8, 8], [8, 8], [8, 8], [8, 8], [8, 8], [8, 8], [8, 8], [8, 8], [8, 8], [8, 8], [8, 8], [8, 8], [8, 8], [8, 8], [8, 8], [8, 8], [8, 8], [8, 8], [8, 8], [8, 8], [8, 8], [8, 8], [8, 8], [8, 8], [8, 8], [8, 8], [8, 8], [8, 8], [8, 8], [8, 8], [8, 8], [8, 8], [8, 8], [8, 8], [8, 8], [8, 8], [8, 8], [8, 8], [8, 8], [8, 8], [8, 8], [8, 8], [8, 8], [8, 8], [8, 8], [8, 8], [8, 8], [8, 8], [8, 8], [8, 8], [8, 8], [8, 8], [8, 8], [8, 8], [8, 8], [8, 8], [8, 8], [8, 8], [8, 8], [8, 8], [8, 8], [8, 8], [8, 8], [8, 8], [8, 8], [8, 8], [8, 8], [8, 8], [8, 8], [8, 8], [8, 8], [8, 8], [8, 8], [8, 8], [8, 8], [8, 8], [8, 8], [8, 8], [8, 8], [8, 8], [8, 8], [8, 8], [8, 8], [8, 8], [8, 8], [8, 8], [8, 8], [8, 8], [8, 8], [8, 8], [8, 8], [8, 8], [8, 8], [8, 8], [8, 8], [8, 8], [8, 8], [8, 8], [8, 8], [8, 8], [8, 8], [8, 8], [8, 8], [8, 8], [8, 8], [8, 8], [8, 8], [8, 8], [8, 8], [8, 8], [8, 8], [8, 8], [8, 8], [8, 8], [8, 8], [8, 8], [8, 8], [8, 8], [8, 8], [8, 8], [8, 8], [8, 8], [8, 8], [8, 8], [8, 8], [8, 8], [8, 8], [8, 8], [8, 8], [8, 8], [8, 8], [8, 8], [8, 8], [8, 8], [8, 8], [8, 8], [8, 8], [8, 8], [8, 8], [8, 8], [8, 8], [8, 8], [8, 8], [8, 8], [8, 8], [8, 8], [8, 8], [8, 8], [8, 8], [8, 8], [8, 8], [8, 8], [8, 8], [8, 8], [8, 8], [8, 8], [8, 8], [8, 8], [8, 8], [8, 8], [8, 8], [8, 8], [8, 8], [8, 8], [8, 8], [8, 8], [8, 8], [8, 8], [8, 8], [8, 8], [8, 8], [8, 8], [8, 8], [8, 8], [8, 8], [8, 8], [8, 8], [8, 8], [8, 8], [8, 8], [8, 8], [8, 8], [8, 8], [8, 8], [8, 8], [8, 8], [8, 8], [8, 8], [8, 8], [8, 8], [8, 8], [8, 8], [8, 8], [8, 8], [8, 8], [8, 8], [8, 8], [8, 8], [8, 8], [8, 8], [8, 8], [8, 8], [8, 8], [8, 8], [8, 8], [8, 8], [8, 8], [8, 8], [8, 8], [8, 8], [8, 8], [8, 8], [8, 8], [8, 8], [8, 8], [8, 8], [8, 8], [8, 8], [8, 8], [8, 8], [8, 8], [8, 8], [8, 8], [8, 8], [8, 8], [8, 8], [8, 8], [8, 8], [8, 8], [8, 8], [8, 8], [8, 8], [8, 8], [8, 8], [8, 8], [8, 8], [8, 8], [8, 8], [8, 8], [8, 8], [8, 8], [8, 8], [8, 8], [8, 8], [8, 8], [8, 8], [8, 8], [8, 8], [8, 8], [8, 8], [8, 8], [8, 8], [8, 8], [8, 8], [8, 8], [8, 8], [8, 8], [8, 8], [8, 8], [8, 8], [8, 8], [8, 8], [8, 8], [8, 8], [8, 8], [8, 8], [8, 8], [8, 8], [8, 8], [8, 8], [8, 8], [8, 8], [8, 8], [8, 8], [8, 8], [8, 8], [8, 8], [8, 8], [8, 8], [8, 8], [8, 8], [8, 8], [8, 8], [8, 8], [8, 8], [8, 8], [8, 8], [8, 8], [8, 8], [8, 8], [8, 8], [8, 8], [8, 8], [8, 8], [8, 8], [8, 8], [8, 8], [8, 8], [8, 8], [8, 8], [8, 8], [8, 8], [8, 8], [8, 8], [8, 8], [8, 8], [8, 8], [8, 8], [8, 8], [8, 8], [8, 8], [8, 8], [8, 8], [8, 8], [8, 8], [8, 8], [8, 8], [8, 8], [8, 8], [8, 8], [8, 8], [8, 8], [8, 8], [8, 8], [8, 8], [8, 8], [8, 8], [8, 8], [8, 8], [8, 8], [8, 8], [8, 8], [8, 8], [8, 8], [8, 8], [8, 8], [8, 8], [8, 8], [8, 8], [8, 8], [8, 8], [8, 8], [8, 8], [8, 8], [8, 8], [8, 8], [8, 8], [8, 8], [8, 8], [8, 8], [8, 8], [8, 8], [8, 8], [8, 8], [8, 8], [8, 8], [8, 8], [8, 8], [8, 8], [8, 8], [8, 8], [8, 8], [8, 8], [8, 8], [8, 8], [8, 8], [8, 8], [8, 8], [8, 8], [8, 8], [8, 8], [8, 8], [8, 8], [8, 8], [8, 8], [8, 8], [8, 8], [8, 8], [8, 8], [8, 8], [8, 8], [8, 8], [8, 8], [8, 8], [8, 8], [8, 8], [8, 8], [8, 8], [8, 8], [8, 8], [8, 8], [8, 8], [8, 8], [8, 8], [8, 8], [8, 8], [8, 8], [8, 8], [8, 8], [8, 8], [8, 8], [8, 8], [8, 8], [8, 8], [8, 8], [8, 8], [8, 8], [8, 8], [8, 8], [8, 8], [8, 8], [8, 8], [8, 8], [8, 8], [8, 8], [8, 8], [8, 8], [8, 8], [8, 8], [8, 8], [8, 8], [8, 8], [8, 8], [8, 8], [8, 8], [8, 8], [8, 8], [8, 8], [8, 8], [8, 8], [8, 8], [8, 8], [8, 8], [8, 8], [8, 8], [8, 8], [8, 8], [8, 8], [8, 8], [8, 8], [8, 8], [8, 8], [8, 8], [8, 8], [8, 8], [8, 8], [8, 8], [8, 8], [8, 8], [8, 8], [8, 8], [8, 8], [8, 8], [8, 8], [8, 8], [8, 8], [8, 8], [8, 8], [8, 8], [8, 8], [8, 8], [8, 8], [8, 8], [8, 8], [8, 8], [8, 8], [8, 8], [8, 8], [8, 8], [8, 8], [8, 8], [8, 8], [8, 8], [8, 8], [8, 8], [8, 8], [8, 8], [8, 8], [8, 8], [8, 8], [8, 8], [8, 8], [8, 8], [8, 8], [8, 8], [8, 8], [8, 8], [8, 8], [8, 8], [8, 8], [8, 8], [8, 8], [8, 8], [8, 8], [8, 8], [8, 8], [8, 8], [8, 8], [8, 8], [8, 8], [8, 8], [8, 8], [8, 8], [8, 8], [8, 8], [8, 8], [8, 8], [8, 8], [8, 8], [8, 8], [8, 8], [8, 8], [8, 8], [8, 8], [8, 8], [8, 8], [8, 8], [8, 8], [8, 8], [8, 8], [8, 8], [8, 8], [8, 8], [8, 8], [8, 8], [8, 8], [8, 8], [8, 8], [8, 8], [8, 8], [8, 8], [8, 8], [8, 8], [8, 8], [8, 8], [8, 8], [8, 8], [8, 8], [8, 8], [8, 8], [8, 8], [8, 8], [8, 8], [8, 8], [8, 8], [8, 8], [8, 8], [8, 8], [8, 8], [8, 8], [8, 8], [8, 8], [8, 8], [8, 8], [8, 8], [8, 8], [8, 8], [8, 8], [8, 8], [8, 8], [8, 8], [8, 8], [8, 8], [8, 8], [8, 8], [8, 8], [8, 8], [8, 8], [8, 8], [8, 8], [8, 8], [8, 8], [8, 8], [8, 8], [8, 8], [8, 8], [8, 8], [8, 8], [8, 8], [8, 8], [8, 8], [8, 8], [8, 8], [8, 8], [8, 8], [8, 8], [8, 8], [8, 8], [8, 8], [8, 8], [8, 8], [8, 8], [8, 8], [8, 8], [8, 8], [8, 8], [8, 8], [8, 8], [8, 8], [8, 8], [8, 8], [8, 8], [8, 8], [8, 8], [8, 8], [8, 8], [8, 8], [8, 8], [8, 8], [8, 8], [8, 8], [8, 8], [8, 8], [8, 8], [8, 8], [8, 8], [8, 8], [8, 8], [8, 8], [8, 8], [8, 8], [8, 8], [8, 8], [8, 8], [8, 8], [8, 8], [8, 8], [8, 8], [8, 8], [8, 8], [8, 8], [8, 8], [8, 8], [8, 8], [8, 8], [8, 8], [8, 8], [8, 8], [8, 8], [8, 8], [8, 8], [8, 8], [8, 8], [8, 8], [8, 8], [8, 8], [8, 8], [8, 8], [8, 8], [8, 8], [8, 8], [8, 8], [8, 8], [8, 8], [8, 8], [8, 8], [8, 8], [8, 8], [8, 8], [8, 8], [8, 8], [8, 8], [8, 8], [8, 8], [8, 8], [8, 8], [8, 8], [8, 8], [8, 8], [8, 8], [8, 8], [8, 8], [8, 8], [8, 8], [8, 8], [8, 8], [8, 8], [8, 8], [8, 8], [8, 8], [8, 8], [8, 8], [8, 8], [8, 8], [8, 8], [8, 8], [8, 8], [8, 8], [8, 8], [8, 8], [8, 8], [8, 8], [8, 8], [8, 8], [8, 8], [8, 8], [8, 8], [8, 8], [8, 8], [8, 8], [8, 8], [8, 8], [8, 8], [8, 8], [8, 8], [8, 8], [8, 8], [8, 8], [8, 8], [8, 8], [8, 8], [8, 8], [8, 8], [8, 8], [8, 8], [8, 8], [8, 8], [8, 8], [8, 8], [8, 8], [8, 8], [8, 8], [8, 8], [8, 8], [8, 8], [8, 8], [8, 8], [8, 8], [8, 8], [8, 8], [8, 8], [8, 8], [8, 8], [8, 8], [8, 8], [8, 8], [8, 8], [8, 8], [8, 8], [8, 8], [8, 8], [8, 8], [8, 8], [8, 8], [8, 8], [8, 8], [8, 8], [8, 8], [8, 8], [8, 8], [8, 8], [8, 8], [8, 8], [8, 8], [8, 8], [8, 8], [8, 8], [8, 8], [8, 8], [8, 8], [8, 8], [8, 8], [8, 8], [8, 8], [8, 8], [8, 8], [8, 8], [8, 8], [8, 8], [8, 8], [8, 8], [8, 8], [8, 8], [8, 8], [8, 8], [8, 8], [8, 8], [8, 8], [8, 8], [8, 8], [8, 8], [8, 8], [8, 8], [8, 8], [8, 8], [8, 8], [8, 8], [8, 8], [8, 8], [8, 8], [8, 8], [8, 8], [8, 8], [8, 8], [8, 8], [8, 8], [8, 8], [8, 8], [8, 8], [8, 8], [8, 8], [8, 8], [8, 8], [8, 8], [8, 8], [8, 8], [8, 8], [8, 8], [8, 8], [8, 8], [8, 8], [8, 8], [8, 8], [8, 8], [8, 8], [8, 8], [8, 8], [8, 8], [8, 8], [8, 8], [8, 8], [8, 8], [8, 8], [8, 8], [8, 8], [8, 8], [8, 8], [8, 8], [8, 8], [8, 8], [8, 8], [8, 8], [8, 8], [8, 8], [8, 8], [8, 8], [8, 8], [8, 8], [8, 8], [8, 8], [8, 8], [8, 8], [8, 8], [8, 8], [8, 8], [8, 8], [8, 8], [8, 8], [8, 8], [8, 8], [8, 8], [8, 8], [8, 8], [8, 8], [8, 8], [8, 8], [8, 8], [8, 8], [8, 8], [8, 8], [8, 8], [8, 8], [8, 8], [8, 8], [8, 8], [8, 8], [8, 8], [8, 8], [8, 8], [8, 8], [8, 8], [8, 8], [8, 8], [8, 8], [8, 8], [8, 8], [8, 8], [8, 8], [8, 8], [8, 8], [8, 8], [8, 8], [8, 8], [8, 8], [8, 8], [8, 8], [8, 8], [8, 8], [8, 8], [8, 8], [8, 8], [8, 8], [8, 8], [8, 8], [8, 8], [8, 8], [8, 8], [8, 8], [8, 8], [8, 8], [8, 8], [8, 8], [8, 8], [8, 8], [8, 8], [8, 8], [8, 8], [8, 8], [8, 8], [8, 8], [8, 8], [8, 8], [8, 8], [8, 8], [8, 8], [8, 8], [8, 8], [8, 8], [8, 8], [8, 8], [8, 8], [8, 8], [8, 8], [8, 8], [8, 8], [8, 8], [8, 8], [8, 8], [8, 8], [8, 8], [8, 8], [8, 8], [8, 8], [8, 8], [8, 8], [8, 8], [8, 8], [8, 8], [8, 8], [8, 8], [8, 8], [8, 8], [8, 8], [8, 8], [8, 8], [8, 8], [8, 8], [8, 8], [8, 8], [8, 8], [8, 8], [8, 8], [8, 8], [8, 8], [8, 8], [8, 8], [8, 8], [8, 8], [8, 8], [8, 8], [8, 8], [8, 8], [8, 8], [8, 8], [8, 8], [8, 8], [8, 8], [8, 8], [8, 8], [8, 8], [8, 8], [8, 8], [8, 8], [8, 8], [8, 8], [8, 8], [8, 8], [8, 8], [8, 8], [8, 8], [8, 8], [8, 8], [8, 8], [8, 8], [8, 8], [8, 8], [8, 8], [8, 8], [8, 8], [8, 8], [8, 8], [8, 8], [8, 8], [8, 8], [8, 8], [8, 8], [8, 8], [8, 8], [8, 8], [8, 8], [8, 8], [8, 8], [8, 8], [8, 8], [8, 8], [8, 8], [8, 8], [8, 8], [8, 8], [8, 8], [8, 8], [8, 8], [8, 8], [8, 8], [8, 8], [8, 8], [8, 8], [8, 8], [8, 8], [8, 8], [8, 8], [8, 8], [8, 8], [8, 8], [8, 8], [8, 8], [8, 8], [8, 8], [8, 8], [8, 8], [8, 8], [8, 8], [8, 8], [8, 8], [8, 8], [8, 8], [8, 8], [8, 8], [8, 8], [8, 8], [8, 8], [8, 8], [8, 8], [8, 8], [8, 8], [8, 8], [8, 8], [8, 8], [8, 8], [8, 8], [8, 8], [8, 8], [8, 8], [8, 8], [8, 8], [8, 8], [8, 8], [8, 8], [8, 8], [8, 8], [8, 8], [8, 8], [8, 8], [8, 8], [8, 8], [8, 8], [8, 8], [8, 8], [8, 8], [8, 8], [8, 8], [8, 8], [8, 8], [8, 8], [8, 8], [8, 8], [8, 8], [8, 8], [8, 8], [8, 8], [8, 8], [8, 8], [8, 8], [8, 8], [8, 8], [8, 8], [8, 8], [8, 8], [8, 8], [8, 8], [8, 8], [8, 8], [8, 8], [8, 8], [8, 8], [8, 8], [8, 8], [8, 8], [8, 8], [8, 8], [8, 8], [8, 8], [8, 8], [8, 8], [8, 8], [8, 8], [8, 8], [8, 8], [8, 8], [8, 8], [8, 8], [8, 8], [8, 8], [8, 8], [8, 8], [8, 8], [8, 8], [8, 8], [8, 8], [8, 8], [8, 8], [8, 8], [8, 8], [8, 8], [8, 8], [8, 8], [8, 8], [8, 8], [8, 8], [8, 8], [8, 8], [8, 8], [8, 8], [8, 8], [8, 8], [8, 8], [8, 8], [8, 8], [8, 8], [8, 8], [8, 8], [8, 8], [8, 8], [8, 8], [8, 8], [8, 8], [8, 8], [8, 8], [8, 8], [8, 8], [8, 8], [8, 8], [8, 8], [8, 8], [8, 8], [8, 8], [8, 8], [8, 8], [8, 8], [8, 8], [8, 8], [8, 8], [8, 8], [8, 8], [8, 8], [8, 8], [8, 8], [8, 8], [8, 8], [8, 8], [8, 8], [8, 8], [8, 8], [8, 8], [8, 8], [8, 8], [8, 8], [8, 8], [8, 8], [8, 8], [8, 8], [8, 8], [8, 8], [8, 8], [8, 8], [8, 8], [8, 8], [8, 8], [8, 8], [8, 8], [8, 8], [8, 8], [8, 8], [8, 8], [8, 8], [8, 8], [8, 8], [8, 8], [8, 8], [8, 8], [8, 8], [8, 8], [8, 8], [8, 8], [8, 8], [8, 8], [8, 8], [8, 8], [8, 8], [8, 8], [8, 8], [8, 8], [8, 8], [8, 8], [8, 8], [8, 8], [8, 8], [8, 8], [8, 8], [8, 8], [8, 8], [8, 8], [8, 8], [8, 8], [8, 8], [8, 8], [8, 8], [8, 8], [8, 8], [8, 8], [8, 8], [8, 8], [8, 8], [8, 8], [8, 8], [8, 8], [8, 8], [8, 8], [8, 8], [8, 8], [8, 8], [8, 8], [8, 8], [8, 8], [8, 8], [8, 8], [8, 8], [8, 8], [8, 8], [8, 8], [8, 8], [8, 8], [8, 8], [8, 8], [8, 8], [8, 8], [8, 8], [8, 8], [8, 8], [8, 8], [8, 8], [8, 8], [8, 8], [8, 8], [8, 8], [8, 8], [8, 8], [8, 8], [8, 8], [8, 8], [8, 8], [8, 8], [8, 8], [8, 8], [8, 8], [8, 8], [8, 8], [8, 8], [8, 8], [8, 8], [8, 8], [8, 8], [8, 8], [8, 8], [8, 8], [8, 8], [8, 8], [8, 8], [8, 8], [8, 8], [8, 8], [8, 8], [8, 8], [8, 8], [8, 8], [8, 8], [8, 8], [8, 8], [8, 8], [8, 8], [8, 8], [8, 8], [8, 8], [8, 8], [8, 8], [8, 8], [8, 8], [8, 8], [8, 8], [8, 8], [8, 8], [8, 8], [8, 8], [8, 8], [8, 8], [8, 8], [8, 8], [8, 8], [8, 8], [8, 8], [8, 8], [8, 8], [8, 8], [8, 8], [8, 8], [8, 8], [8, 8], [8, 8], [8, 8], [8, 8], [8, 8], [8, 8], [8, 8], [8, 8], [8, 8], [8, 8], [8, 8], [8, 8], [8, 8], [8, 8], [8, 8], [8, 8], [8, 8], [8, 8], [8, 8], [8, 8], [8, 8], [8, 8], [8, 8], [8, 8], [8, 8], [8, 8], [8, 8], [8, 8], [8, 8], [8, 8], [8, 8], [8, 8], [8, 8], [8, 8], [8, 8], [8, 8], [8, 8], [8, 8], [8, 8], [8, 8], [8, 8], [8, 8], [8, 8], [8, 8], [8, 8], [8, 8], [8, 8], [8, 8], [8, 8], [8, 8], [8, 8], [8, 8], [8, 8], [8, 8], [8, 8], [8, 8], [8, 8], [8, 8], [8, 8], [8, 8], [8, 8], [8, 8], [8, 8], [8, 8], [8, 8], [8, 8], [8, 8], [8, 8], [8, 8], [8, 8], [8, 8], [8, 8], [8, 8], [8, 8], [8, 8], [8, 8], [8, 8], [8, 8], [8, 8], [8, 8], [8, 8], [8, 8], [8, 8], [8, 8], [8, 8], [8, 8], [8, 8], [8, 8], [8, 8], [8, 8], [8, 8], [8, 8], [8, 8], [8, 8], [8, 8], [8, 8], [8, 8], [8, 8], [8, 8], [8, 8], [8, 8], [8, 8], [8, 8], [8, 8], [8, 8], [8, 8], [8, 8], [8, 8], [8, 8], [8, 8], [8, 8], [8, 8], [8, 8], [8, 8], [8, 8], [8, 8], [8, 8], [8, 8], [8, 8], [8, 8], [8, 8], [8, 8], [8, 8], [8, 8], [8, 8], [8, 8], [8, 8], [8, 8], [8, 8], [8, 8], [8, 8], [8, 8], [8, 8], [8, 8], [8, 8], [8, 8], [8, 8], [8, 8], [8, 8], [8, 8], [8, 8], [8, 8], [8, 8], [8, 8], [8, 8], [8, 8], [8, 8], [8, 8], [8, 8], [8, 8], [8, 8], [8, 8], [8, 8], [8, 8], [8, 8], [8, 8], [8, 8], [8, 8], [8, 8], [8, 8], [8, 8], [8, 8], [8, 8], [8, 8], [8, 8], [8, 8], [8, 8], [8, 8], [8, 8], [8, 8], [8, 8], [8, 8], [8, 8], [8, 8], [8, 8], [8, 8], [8, 8], [8, 8], [8, 8], [8, 8], [8, 8], [8, 8], [8, 8], [8, 8], [8, 8], [8, 8], [8, 8], [8, 8], [8, 8], [8, 8], [8, 8], [8, 8], [8, 8], [8, 8], [8, 8], [8, 8], [8, 8], [8, 8], [8, 8], [8, 8], [8, 8], [8, 8], [8, 8], [8, 8], [8, 8], [8, 8], [8, 8], [8, 8], [8, 8], [8, 8], [8, 8], [8, 8], [8, 8], [8, 8], [8, 8], [8, 8], [8, 8], [8, 8], [8, 8], [8, 8], [8, 8], [8, 8], [8, 8], [8, 8], [8, 8], [8, 8], [8, 8], [8, 8], [8, 8], [8, 8], [8, 8], [8, 8], [8, 8], [8, 8], [8, 8], [8, 8], [8, 8], [8, 8], [8, 8], [8, 8], [8, 8], [8, 8], [8, 8], [8, 8], [8, 8], [8, 8], [8, 8], [8, 8], [8, 8], [8, 8], [8, 8], [8, 8], [8, 8], [8, 8], [8, 8], [8, 8], [8, 8], [8, 8], [8, 8], [8, 8], [8, 8], [8, 8], [8, 8], [8, 8], [8, 8], [8, 8], [8, 8], [8, 8], [8, 8], [8, 8], [8, 8], [8, 8], [8, 8], [8, 8], [8, 8], [8, 8], [8, 8], [8, 8], [8, 8], [8, 8], [8, 8], [8, 8], [8, 8], [8, 8], [8, 8], [8, 8], [8, 8], [8, 8], [8, 8], [8, 8], [8, 8], [8, 8], [8, 8], [8, 8], [8, 8], [8, 8], [8, 8], [8, 8], [8, 8], [8, 8], [8, 8], [8, 8], [8, 8], [8, 8], [8, 8], [8, 8], [8, 8], [8, 8], [8, 8], [8, 8], [8, 8], [8, 8], [8, 8], [8, 8], [8, 8], [8, 8], [8, 8], [8, 8], [8, 8], [8, 8], [8, 8], [8, 8], [8, 8], [8, 8], [8, 8], [8, 8], [8, 8], [8, 8], [8, 8], [8, 8], [8, 8], [8, 8], [8, 8], [8, 8], [8, 8], [8, 8], [8, 8], [8, 8], [8, 8], [8, 8], [8, 8], [8, 8], [8, 8], [8, 8], [8, 8], [8, 8], [8, 8], [8, 8], [8, 8], [8, 8], [8, 8], [8, 8], [8, 8], [8, 8], [8, 8], [8, 8], [8, 8], [8, 8], [8, 8], [8, 8], [8, 8], [8, 8], [8, 8], [8, 8], [8, 8], [8, 8], [8, 8], [8, 8], [8, 8], [8, 8], [8, 8], [8, 8], [8, 8], [8, 8], [8, 8], [8, 8], [8, 8], [8, 8], [8, 8], [8, 8], [8, 8], [8, 8], [8, 8], [8, 8], [8, 8], [8, 8], [8, 8], [8, 8], [8, 8], [8, 8], [8, 8], [8, 8], [8, 8], [8, 8], [8, 8], [8, 8], [8, 8], [8, 8], [8, 8], [8, 8], [8, 8], [8, 8], [8, 8], [8, 8], [8, 8], [8, 8], [8, 8], [8, 8], [8, 8], [8, 8], [8, 8], [8, 8], [8, 8], [8, 8], [8, 8], [8, 8], [8, 8], [8, 8], [8, 8], [8, 8], [8, 8], [8, 8], [8, 8], [8, 8], [8, 8], [8, 8], [8, 8], [8, 8], [8, 8], [8, 8], [8, 8], [8, 8], [8, 8], [8, 8], [8, 8], [8, 8], [8, 8], [8, 8], [8, 8], [8, 8], [8, 8], [8, 8], [8, 8], [8, 8], [8, 8], [8, 8], [8, 8], [8, 8], [8, 8], [8, 8], [8, 8], [8, 8], [8, 8], [8, 8], [8, 8], [8, 8], [8, 8], [8, 8], [8, 8], [8, 8], [8, 8], [8, 8], [8, 8], [8, 8], [8, 8], [8, 8], [8, 8], [8, 8], [8, 8], [8, 8], [8, 8], [8, 8], [8, 8], [8, 8], [8, 8], [8, 8], [8, 8], [8, 8], [8, 8], [8, 8], [8, 8], [8, 8], [8, 8], [8, 8], [8, 8], [8, 8], [8, 8], [8, 8], [8, 8], [8, 8], [8, 8], [8, 8], [8, 8], [8, 8], [8, 8], [8, 8], [8, 8], [8, 8], [8, 8], [8, 8], [8, 8], [8, 8], [8, 8], [8, 8], [8, 8], [8, 8], [8, 8], [8, 8], [8, 8], [8, 8], [8, 8], [8, 8], [8, 8], [8, 8], [8, 8], [8, 8], [8, 8], [8, 8], [8, 8], [8, 8], [8, 8], [8, 8], [8, 8], [8, 8], [8, 8], [8, 8], [8, 8], [8, 8], [8, 8], [8, 8], [8, 8], [8, 8], [8, 8], [8, 8], [8, 8], [8, 8], [8, 8], [8, 8], [8, 8], [8, 8], [8, 8], [8, 8], [8, 8], [8, 8], [8, 8], [8, 8], [8, 8], [8, 8], [8, 8], [8, 8], [8, 8], [8, 8], [8, 8], [8, 8], [8, 8], [8, 8], [8, 8], [8, 8], [8, 8], [8, 8], [8, 8], [8, 8], [8, 8], [8, 8], [8, 8], [8, 8], [8, 8], [8, 8], [8, 8], [8, 8], [8, 8], [8, 8], [8, 8], [8, 8], [8, 8], [8, 8], [8, 8], [8, 8], [8, 8], [8, 8], [8, 8], [8, 8], [8, 8], [8, 8], [8, 8], [8, 8], [8, 8], [8, 8], [8, 8], [8, 8], [8, 8], [8, 8], [8, 8], [8, 8], [8, 8], [8, 8], [8, 8], [8, 8], [8, 8], [8, 8], [8, 8], [8, 8], [8, 8], [8, 8], [8, 8], [8, 8], [8, 8], [8, 8], [8, 8], [8, 8], [8, 8], [8, 8], [8, 8], [8, 8], [8, 8], [8, 8], [8, 8], [8, 8], [8, 8], [8, 8], [8, 8], [8, 8], [8, 8], [8, 8], [8, 8], [8, 8], [8, 8], [8, 8], [8, 8], [8, 8], [8, 8], [8, 8], [8, 8], [8, 8], [8, 8], [8, 8], [8, 8], [8, 8], [8, 8], [8, 8], [8, 8], [8, 8], [8, 8], [8, 8], [8, 8], [8, 8], [8, 8], [8, 8], [8, 8], [8, 8], [8, 8], [8, 8], [8, 8], [8, 8], [8, 8], [8, 8], [8, 8], [8, 8], [8, 8], [8, 8], [8, 8], [8, 8], [8, 8], [8, 8], [8, 8], [8, 8], [8, 8], [8, 8], [8, 8], [8, 8], [8, 8], [8, 8], [8, 8], [8, 8], [8, 8], [8, 8], [8, 8], [8, 8], [8, 8], [8, 8], [8, 8], [8, 8], [8, 8], [8, 8], [8, 8], [8, 8], [8, 8], [8, 8], [8, 8], [8, 8], [8, 8], [8, 8], [8, 8], [8, 8], [8, 8], [8, 8], [8, 8], [8, 8], [8, 8], [8, 8], [8, 8], [8, 8], [8, 8], [8, 8], [8, 8], [8, 8], [8, 8], [8, 8], [8, 8], [8, 8], [8, 8], [8, 8], [8, 8], [8, 8], [8, 8], [8, 8], [8, 8], [8, 8], [8, 8], [8, 8], [8, 8], [8, 8], [8, 8], [8, 8], [8, 8], [8, 8], [8, 8], [8, 8], [8, 8], [8, 8], [8, 8], [8, 8], [8, 8], [8, 8], [8, 8], [8, 8], [8, 8], [8, 8], [8, 8], [8, 8], [8, 8], [8, 8], [8, 8], [8, 8], [8, 8], [8, 8], [8, 8], [8, 8], [8, 8], [8, 8], [8, 8], [8, 8], [8, 8], [8, 8], [8, 8], [8, 8], [8, 8], [8, 8], [8, 8], [8, 8], [8, 8], [8, 8], [8, 8], [8, 8], [8, 8], [8, 8], [8, 8], [8, 8], [8, 8], [8, 8], [8, 8], [8, 8], [8, 8], [8, 8], [8, 8], [8, 8], [8, 8], [8, 8], [8, 8], [8, 8], [8, 8], [8, 8], [8, 8], [8, 8], [8, 8], [8, 8], [8, 8], [8, 8], [8, 8], [8, 8], [8, 8], [8, 8], [8, 8], [8, 8], [8, 8], [8, 8], [8, 8], [8, 8], [8, 8], [8, 8], [8, 8], [8, 8], [8, 8], [8, 8], [8, 8], [8, 8], [8, 8], [8, 8], [8, 8], [8, 8], [8, 8], [8, 8], [8, 8], [8, 8], [8, 8], [8, 8], [8, 8], [8, 8], [8, 8], [8, 8], [8, 8], [8, 8], [8, 8], [8, 8], [8, 8], [8, 8], [8, 8], [8, 8], [8, 8], [8, 8], [8, 8], [8, 8], [8, 8], [8, 8], [8, 8], [8, 8], [8, 8], [8, 8], [8, 8], [8, 8], [8, 8], [8, 8], [8, 8], [8, 8], [8, 8], [8, 8], [8, 8], [8, 8], [8, 8], [8, 8], [8, 8], [8, 8], [8, 8], [8, 8], [8, 8], [8, 8], [8, 8], [8, 8], [8, 8], [8, 8], [8, 8], [8, 8], [8, 8], [8, 8], [8, 8], [8, 8], [8, 8], [8, 8], [8, 8], [8, 8], [8, 8], [8, 8], [8, 8], [8, 8], [8, 8], [8, 8], [8, 8], [8, 8], [8, 8], [8, 8], [8, 8], [8, 8], [8, 8], [8, 8], [8, 8], [8, 8], [8, 8], [8, 8], [8, 8], [8, 8], [8, 8], [8, 8], [8, 8], [8, 8], [8, 8], [8, 8], [8, 8], [8, 8], [8, 8], [8, 8], [8, 8], [8, 8], [8, 8], [8, 8], [8, 8], [8, 8], [8, 8], [8, 8], [8, 8], [8, 8], [8, 8], [8, 8], [8, 8], [8, 8], [8, 8], [8, 8], [8, 8], [8, 8], [8, 8], [8, 8], [8, 8], [8, 8], [8, 8], [8, 8], [8, 8], [8, 8], [8, 8], [8, 8], [8, 8], [8, 8], [8, 8], [8, 8], [8, 8], [8, 8], [8, 8], [8, 8], [8, 8], [8, 8], [8, 8], [8, 8], [8, 8], [8, 8], [8, 8], [8, 8], [8, 8], [8, 8], [8, 8], [8, 8], [8, 8], [8, 8], [8, 8], [8, 8], [8, 8], [8, 8], [8, 8], [8, 8], [8, 8], [8, 8], [8, 8], [8, 8], [8, 8], [8, 8], [8, 8], [8, 8], [8, 8], [8, 8], [8, 8], [8, 8], [8, 8], [8, 8], [8, 8], [8, 8], [8, 8], [8, 8], [8, 8], [8, 8], [8, 8], [8, 8], [8, 8], [8, 8], [8, 8], [8, 8], [8, 8], [8, 8], [8, 8], [8, 8], [8, 8], [8, 8], [8, 8], [8, 8], [8, 8], [8, 8], [8, 8], [8, 8], [8, 8], [8, 8], [8, 8], [8, 8], [8, 8], [8, 8], [8, 8], [8, 8], [8, 8], [8, 8], [8, 8], [8, 8], [8, 8], [8, 8], [8, 8], [8, 8], [8, 8], [8, 8], [8, 8], [8, 8], [8, 8], [8, 8], [8, 8], [8, 8], [8, 8], [8, 8], [8, 8], [8, 8], [8, 8], [8, 8], [8, 8], [8, 8], [8, 8], [8, 8], [8, 8], [8, 8], [8, 8], [8, 8], [8, 8], [8, 8], [8, 8], [8, 8], [8, 8], [8, 8], [8, 8], [8, 8], [8, 8], [8, 8], [8, 8], [8, 8], [8, 8], [8, 8], [8, 8], [8, 8], [8, 8], [8, 8], [8, 8], [8, 8], [8, 8], [8, 8], [8, 8], [8, 8], [8, 8], [8, 8], [8, 8], [8, 8], [8, 8], [8, 8], [8, 8], [8, 8], [8, 8], [8, 8], [8, 8], [8, 8], [8, 8], [8, 8], [8, 8], [8, 8], [8, 8], [8, 8], [8, 8], [8, 8], [8, 8], [8, 8], [8, 8], [8, 8], [8, 8], [8, 8], [8, 8], [8, 8], [8, 8], [8, 8], [8, 8], [8, 8], [8, 8], [8, 8], [8, 8], [8, 8], [8, 8], [8, 8], [8, 8], [8, 8], [8, 8], [8, 8], [8, 8], [8, 8], [8, 8], [8, 8], [8, 8], [8, 8], [8, 8], [8, 8], [8, 8], [8, 8], [8, 8], [8, 8], [8, 8], [8, 8], [8, 8], [8, 8], [8, 8], [8, 8], [8, 8], [8, 8], [8, 8], [8, 8], [8, 8], [8, 8], [8, 8], [8, 8], [8, 8], [8, 8], [8, 8], [8, 8], [8, 8], [8, 8], [8, 8], [8, 8], [8, 8], [8, 8], [8, 8], [8, 8], [8, 8], [8, 8], [8, 8], [8, 8], [8, 8], [8, 8], [8, 8], [8, 8], [8, 8], [8, 8], [8, 8], [8, 8], [8, 8], [8, 8], [8, 8], [8, 8], [8, 8], [8, 8], [8, 8], [8, 8], [8, 8], [8, 8], [8, 8], [8, 8], [8, 8], [8, 8], [8, 8], [8, 8], [8, 8], [8, 8], [8, 8], [8, 8], [8, 8], [8, 8], [8, 8], [8, 8], [8, 8], [8, 8], [8, 8], [8, 8], [8, 8], [8, 8], [8, 8], [8, 8], [8, 8], [8, 8], [8, 8], [8, 8], [8, 8], [8, 8], [8, 8], [8, 8], [8, 8], [8, 8], [8, 8], [8, 8], [8, 8], [8, 8], [8, 8], [8, 8], [8, 8], [8, 8], [8, 8], [8, 8], [8, 8], [8, 8], [8, 8], [8, 8], [8, 8], [8, 8], [8, 8], [8, 8], [8, 8], [8, 8], [8, 8], [8, 8], [8, 8], [8, 8], [8, 8], [8, 8], [8, 8], [8, 8], [8, 8], [8, 8], [8, 8], [8, 8], [8, 8], [8, 8], [8, 8], [8, 8], [8, 8], [8, 8], [8, 8], [8, 8], [8, 8], [8, 8], [8, 8], [8, 8], [8, 8], [8, 8], [8, 8], [8, 8], [8, 8], [8, 8], [8, 8], [8, 8], [8, 8], [8, 8], [8, 8], [8, 8], [8, 8], [8, 8], [8, 8], [8, 8], [8, 8], [8, 8], [8, 8], [8, 8], [8, 8], [8, 8], [8, 8], [8, 8], [8, 8], [8, 8], [8, 8], [8, 8], [8, 8], [8, 8], [8, 8], [8, 8], [8, 8], [8, 8], [8, 8], [8, 8], [8, 8], [8, 8], [8, 8], [8, 8], [8, 8], [8, 8], [8, 8], [8, 8], [8, 8], [8, 8], [8, 8], [8, 8], [8, 8], [8, 8], [8, 8], [8, 8], [8, 8], [8, 8], [8, 8], [8, 8], [8, 8], [8, 8], [8, 8], [8, 8], [8, 8], [8, 8], [8, 8], [8, 8], [8, 8], [8, 8], [8, 8], [8, 8], [8, 8], [8, 8], [8, 8], [8, 8], [8, 8], [8, 8], [8, 8], [8, 8], [8, 8], [8, 8], [8, 8], [8, 8], [8, 8], [8, 8], [8, 8], [8, 8], [8, 8], [8, 8], [8, 8], [8, 8], [8, 8], [8, 8], [8, 8], [8, 8], [8, 8], [8, 8], [8, 8], [8, 8], [8, 8], [8, 8], [8, 8], [8, 8], [8, 8], [8, 8], [8, 8], [8, 8], [8, 8], [8, 8], [8, 8], [8, 8], [8, 8], [8, 8], [8, 8], [8, 8], [8, 8], [8, 8], [8, 8], [8, 8], [8, 8], [8, 8], [8, 8], [8, 8], [8, 8], [8, 8], [8, 8], [8, 8], [8, 8], [8, 8], [8, 8], [8, 8], [8, 8], [8, 8], [8, 8], [8, 8], [8, 8], [8, 8], [8, 8], [8, 8], [8, 8], [8, 8], [8, 8], [8, 8], [8, 8], [8, 8], [8, 8], [8, 8], [8, 8], [8, 8], [8, 8], [8, 9], [8, 9], [8, 9], [8, 9], [8, 9], [8, 9], [8, 9], [8, 9], [8, 9], [8, 9], [8, 9], [8, 9], [8, 9], [8, 9], [8, 9], [8, 9], [8, 9], [8, 9], [8, 9], [8, 9], [8, 9], [8, 9], [8, 9], [8, 9], [8, 9], [8, 9], [8, 9], [8, 9], [8, 9], [8, 9], [8, 9], [8, 9], [8, 9], [8, 9], [8, 9], [8, 9], [8, 9], [8, 9], [8, 9], [8, 9], [8, 9], [8, 9], [8, 9], [8, 9], [8, 9], [8, 9], [8, 9], [8, 9], [8, 9], [8, 9], [8, 9], [8, 9], [8, 9], [8, 9], [8, 9], [8, 9], [8, 9], [8, 9], [8, 9], [8, 9], [8, 9], [8, 9], [8, 9], [8, 9], [8, 9], [8, 9], [8, 9], [8, 9], [8, 9], [8, 9], [8, 9], [8, 9], [8, 9], [8, 9], [8, 9], [8, 9], [8, 9], [8, 9], [8, 9], [8, 9], [8, 9], [8, 9], [8, 9], [8, 9], [8, 9], [8, 9], [8, 9], [8, 9], [8, 9], [8, 9], [8, 9], [8, 9], [8, 9], [8, 9], [8, 9], [8, 9], [8, 9], [8, 9], [8, 9], [8, 9], [8, 9], [8, 9], [8, 9], [8, 9], [8, 9], [8, 9], [8, 9], [8, 9], [8, 9], [8, 9], [8, 9], [8, 9], [8, 9], [8, 9], [8, 9], [8, 9], [8, 9], [8, 9], [8, 9], [8, 9], [8, 9], [8, 9], [8, 9], [8, 9], [8, 9], [8, 9], [8, 9], [8, 9], [8, 9], [8, 9], [8, 9], [8, 9], [8, 9], [8, 9], [8, 9], [8, 9], [8, 9], [8, 9], [8, 9], [8, 9], [8, 9], [8, 9], [8, 9], [8, 9], [8, 9], [8, 9], [8, 9], [8, 9], [8, 9], [8, 9], [8, 9], [8, 9], [8, 9], [8, 9], [8, 9], [8, 9], [8, 9], [8, 9], [8, 9], [8, 9], [8, 9], [8, 9], [8, 9], [8, 9], [8, 9], [8, 9], [8, 9], [8, 9], [8, 9], [8, 9], [8, 9], [8, 9], [8, 9], [8, 9], [8, 9], [8, 9], [8, 9], [8, 9], [8, 9], [8, 9], [8, 9], [8, 9], [8, 9], [9, 9], [9, 9], [9, 9], [9, 9], [9, 9], [9, 9], [9, 9], [9, 9], [9, 9], [9, 9], [9, 9], [9, 9], [9, 9], [9, 9], [9, 9], [9, 9], [9, 9], [9, 9], [9, 9], [9, 9], [9, 9], [9, 9], [9, 9], [9, 9], [9, 9], [9, 9], [9, 9], [9, 9], [9, 9], [9, 9], [9, 9], [9, 9], [9, 9], [9, 9], [9, 9], [9, 9], [9, 9], [9, 9], [9, 9], [9, 9], [9, 9], [9, 9], [9, 9], [9, 9], [9, 9], [9, 9], [9, 9], [9, 9], [9, 9], [9, 9], [9, 9], [9, 9], [9, 9], [9, 9], [9, 9], [9, 9], [9, 9], [9, 9], [9, 9], [9, 9], [9, 9], [9, 9], [9, 9], [9, 9], [9, 9], [9, 9], [9, 9], [9, 9], [9, 9], [9, 9], [9, 9], [9, 9], [9, 9], [9, 9], [9, 9], [9, 9], [9, 9], [9, 9], [9, 9], [9, 9], [9, 9], [9, 9], [9, 9], [9, 9], [9, 9], [9, 9], [9, 9], [9, 9], [9, 9], [9, 9], [9, 9], [9, 9], [9, 9], [9, 9], [9, 9], [9, 9], [9, 9], [9, 9], [9, 9], [9, 9], [9, 9], [9, 9], [9, 9], [9, 9], [9, 9], [9, 9], [9, 9], [9, 9], [9, 9], [9, 9], [9, 9], [9, 9], [9, 9], [9, 9], [9, 9], [9, 9], [9, 9], [9, 9], [9, 9], [9, 9], [9, 9], [9, 9], [9, 9], [9, 9], [9, 9], [9, 9], [9, 9], [9, 9], [9, 9], [9, 9], [9, 9], [9, 9], [9, 9], [9, 9], [9, 9], [9, 9], [9, 9], [9, 9], [9, 9], [9, 9], [9, 9], [9, 9], [9, 9], [9, 9], [9, 9], [9, 9], [9, 9], [9, 9], [9, 9], [9, 9], [9, 9], [9, 9], [9, 9], [9, 9], [9, 9], [9, 9], [9, 9], [9, 9], [9, 9], [9, 9], [9, 9], [9, 9], [9, 9], [9, 9], [9, 9], [9, 9], [9, 9], [9, 9], [9, 9], [9, 9], [9, 9], [9, 9], [9, 9], [9, 9], [9, 9], [9, 9], [9, 9], [9, 9], [9, 9], [9, 9], [9, 9], [9, 9], [9, 9], [9, 9], [9, 9], [9, 9], [9, 9], [9, 9], [9, 9], [9, 9], [9, 9], [9, 9], [9, 9], [9, 9], [9, 9], [9, 9], [9, 9], [9, 9], [9, 9], [9, 9], [9, 9], [9, 9], [9, 9], [9, 9], [9, 9], [9, 9], [9, 9], [9, 9], [9, 9], [9, 9], [9, 9], [9, 9], [9, 9], [9, 9], [9, 9], [9, 9], [9, 9], [9, 9], [9, 9], [9, 9], [9, 9], [9, 9], [9, 9], [9, 9], [9, 9], [9, 9], [9, 9], [9, 9], [9, 9], [9, 9], [9, 9], [9, 9], [9, 9], [9, 9], [9, 9], [9, 9], [9, 9], [9, 9], [9, 9], [9, 9], [9, 9], [9, 9], [9, 9], [9, 9], [9, 9], [9, 9], [9, 9], [9, 9], [9, 9], [9, 9], [9, 9], [9, 9], [9, 9], [9, 9], [9, 9], [9, 9], [9, 9], [9, 9], [9, 9], [9, 9], [9, 9], [9, 9], [9, 9], [9, 9], [9, 9], [9, 9], [9, 9], [9, 9], [9, 9], [9, 9], [9, 9], [9, 9], [9, 9], [9, 9], [9, 9], [9, 9], [9, 9], [9, 9], [9, 9], [9, 9], [9, 9], [9, 9], [9, 9], [9, 9], [9, 9], [9, 9], [9, 9], [9, 9], [9, 9], [9, 9], [9, 9], [9, 9], [9, 9], [9, 9], [9, 9], [9, 9], [9, 9], [9, 9], [9, 9], [9, 9], [9, 9], [9, 9], [9, 9], [9, 9], [9, 9], [9, 9], [9, 9], [9, 9], [9, 9], [9, 9], [9, 9], [9, 9], [9, 9], [9, 9], [9, 9], [9, 9], [9, 9], [9, 9], [9, 9], [9, 9], [9, 9], [9, 9], [9, 9], [9, 9], [9, 9], [9, 9], [9, 9], [9, 9], [9, 9], [9, 9], [9, 9], [9, 9], [9, 9], [9, 9], [9, 9], [9, 9], [9, 9], [9, 9], [9, 9], [9, 9], [9, 9], [9, 9], [9, 9], [9, 9], [9, 9], [9, 9], [9, 9], [9, 9], [9, 9], [9, 9], [9, 9], [9, 9], [9, 9], [9, 9], [9, 9], [9, 9], [9, 9], [9, 9], [9, 9], [9, 9], [9, 9], [9, 9], [9, 9], [9, 9], [9, 9], [9, 9], [9, 9], [9, 9], [9, 9], [9, 9], [9, 9], [9, 9], [9, 9], [9, 9], [9, 9], [9, 9], [9, 9], [9, 9], [9, 9], [9, 9], [9, 9], [9, 9], [9, 9], [9, 9], [9, 9], [9, 9], [9, 9], [9, 9], [9, 9], [9, 9], [9, 9], [9, 9], [9, 9], [9, 9], [9, 9], [9, 9], [9, 9], [9, 9], [9, 9], [9, 9], [9, 9], [9, 9], [9, 9], [9, 9], [9, 9], [9, 9], [9, 9], [9, 9], [9, 9], [9, 9], [9, 9], [9, 9], [9, 9], [9, 9], [9, 9], [9, 9], [9, 9], [9, 9], [9, 9], [9, 9], [9, 9], [9, 9], [9, 9], [9, 9], [9, 9], [9, 9], [9, 9], [9, 9], [9, 9], [9, 9], [9, 9], [9, 9], [9, 9], [9, 9], [9, 9], [9, 9], [9, 9], [9, 9], [9, 9], [9, 9], [9, 9], [9, 9], [9, 9], [9, 9], [9, 9], [9, 9], [9, 9], [9, 9], [9, 9], [9, 9], [9, 9], [9, 9], [9, 9], [9, 9], [9, 9], [9, 9], [9, 9], [9, 9], [9, 9], [9, 9], [9, 9], [9, 9], [9, 9], [9, 9], [9, 9], [9, 9], [9, 9], [9, 9], [9, 9], [9, 9], [9, 9], [9, 9], [9, 9], [9, 9], [9, 9], [9, 9], [9, 9], [9, 9], [9, 9], [9, 9], [9, 9], [9, 9], [9, 9], [9, 9], [9, 9], [9, 9], [9, 9], [9, 9], [9, 9], [9, 9], [9, 9], [9, 9], [9, 9], [9, 9], [9, 9], [9, 9], [9, 9], [9, 9], [9, 9], [9, 9], [9, 9], [9, 9], [9, 9], [9, 9], [9, 9], [9, 9], [9, 9], [9, 9], [9, 9], [9, 9], [9, 9], [9, 9], [9, 9], [9, 9], [9, 9], [9, 9], [9, 9], [9, 9], [9, 9], [9, 9], [9, 9], [9, 9], [9, 9], [9, 9], [9, 9], [9, 9], [9, 9], [9, 9], [9, 9], [9, 9], [9, 9], [9, 9], [9, 9], [9, 9], [9, 9], [9, 9], [9, 9], [9, 9], [9, 9], [9, 9], [9, 9], [9, 9], [9, 9], [9, 9], [9, 9], [9, 9], [9, 9], [9, 9], [9, 9], [9, 9], [9, 9], [9, 9], [9, 9], [9, 9], [9, 9], [9, 9], [9, 9], [9, 9], [9, 9], [9, 9], [9, 9], [9, 9], [9, 9], [9, 9], [9, 9], [9, 9], [9, 9], [9, 9], [9, 9], [9, 9], [9, 9], [9, 9], [9, 9], [9, 9], [9, 9], [9, 9], [9, 9], [9, 9], [9, 9], [9, 9], [9, 9], [9, 9], [9, 9], [9, 9], [9, 9], [9, 9], [9, 9], [9, 9], [9, 9], [9, 9], [9, 9], [9, 9], [9, 9], [9, 9], [9, 9], [9, 9], [9, 9], [9, 9], [9, 9], [9, 9], [9, 9], [9, 9], [9, 9], [9, 9], [9, 9], [9, 9], [9, 9], [9, 9], [9, 9], [9, 9], [9, 9], [9, 9], [9, 9], [9, 9], [9, 9], [9, 9], [9, 9], [9, 9], [9, 9], [9, 9], [9, 9], [9, 9], [9, 9], [9, 9], [9, 9], [9, 9], [9, 9], [9, 9], [9, 9], [9, 9], [9, 9], [9, 9], [9, 9], [9, 9], [9, 9], [9, 9], [9, 9], [9, 9], [9, 9], [9, 9], [9, 9], [9, 9], [9, 9], [9, 9], [9, 9], [9, 9], [9, 9], [9, 9], [9, 9], [9, 9], [9, 9], [9, 9], [9, 9], [9, 9], [9, 9], [9, 9], [9, 9], [9, 9], [9, 9], [9, 9], [9, 9], [9, 9], [9, 9], [9, 9], [9, 9], [9, 9], [9, 9], [9, 9], [9, 9], [9, 9], [9, 9], [9, 9], [9, 9], [9, 9], [9, 9], [9, 9], [9, 9], [9, 9], [9, 9], [9, 9], [9, 9], [9, 9], [9, 9], [9, 9], [9, 9], [9, 9], [9, 9], [9, 9], [9, 9], [9, 9], [9, 9], [9, 9], [9, 9], [9, 9], [9, 9], [9, 9], [9, 9], [9, 9], [9, 9], [9, 9], [9, 9], [9, 9], [9, 9], [9, 9], [9, 9], [9, 9], [9, 9], [9, 9], [9, 9], [9, 9], [9, 9], [9, 9], [9, 9], [9, 9], [9, 9], [9, 9], [9, 9], [9, 9], [9, 9], [9, 9], [9, 9], [9, 9], [9, 9], [9, 9], [9, 9], [9, 9], [9, 9], [9, 9], [9, 9], [9, 9], [9, 9], [9, 9], [9, 9], [9, 9], [9, 9], [9, 9], [9, 9], [9, 9], [9, 9], [9, 9], [9, 9], [9, 9], [9, 9], [9, 9], [9, 9], [9, 9], [9, 9], [9, 9], [9, 9], [9, 9], [9, 9], [9, 9], [9, 9], [9, 9], [9, 9], [9, 9], [9, 9], [9, 9], [9, 9], [9, 9], [9, 9], [9, 9], [9, 9], [9, 9], [9, 9], [9, 9], [9, 9], [9, 9], [9, 9], [9, 9], [9, 9], [9, 9], [9, 9], [9, 9], [9, 9], [9, 9], [9, 9], [9, 9], [9, 9], [9, 9], [9, 9], [9, 9], [9, 9], [9, 9], [9, 9], [9, 9], [9, 9], [9, 9], [9, 9], [9, 9], [9, 9], [9, 9], [9, 9], [9, 9], [9, 9], [9, 9], [9, 9], [9, 9], [9, 9], [9, 9], [9, 9], [9, 9], [9, 9], [9, 9], [9, 9], [9, 9], [9, 9], [9, 9], [9, 9], [9, 9], [9, 9], [9, 9], [9, 9], [9, 9], [9, 9], [9, 9], [9, 9], [9, 9], [9, 9], [9, 9], [9, 9], [9, 9], [9, 9], [9, 9], [9, 9], [9, 9], [9, 9], [9, 9], [9, 9], [9, 9], [9, 9], [9, 9], [9, 9], [9, 9], [9, 9], [9, 9], [9, 9], [9, 9], [9, 9], [9, 9], [9, 9], [9, 9], [9, 9], [9, 9], [9, 9], [9, 9], [9, 9], [9, 9], [9, 9], [9, 9], [9, 9], [9, 9], [9, 9], [9, 9], [9, 9], [9, 9], [9, 9], [9, 9], [9, 9], [9, 9], [9, 9], [9, 9], [9, 9], [9, 9], [9, 9], [9, 9], [9, 9], [9, 9], [9, 9], [9, 9], [9, 9], [9, 9], [9, 9], [9, 9], [9, 9], [9, 9], [9, 9], [9, 9], [9, 9], [9, 9], [9, 9], [9, 9], [9, 9], [9, 9], [9, 9], [9, 9], [9, 9], [9, 9], [9, 9], [9, 9], [9, 9], [9, 9], [9, 9], [9, 9], [9, 9], [9, 9], [9, 9], [9, 9], [9, 9], [9, 9], [9, 9], [9, 9], [9, 9], [9, 9], [9, 9], [9, 9], [9, 9], [9, 9], [9, 9], [9, 9], [9, 9], [9, 9], [9, 9], [9, 9], [9, 9], [9, 9], [9, 9], [9, 9], [9, 9], [9, 9], [9, 9], [9, 9], [9, 9], [9, 9], [9, 9], [9, 9], [9, 9], [9, 9], [9, 9], [9, 9], [9, 9], [9, 9], [9, 9], [9, 9], [9, 9], [9, 9], [9, 9], [9, 9], [9, 9], [9, 9], [9, 9], [9, 9], [9, 9], [9, 9], [9, 9], [9, 9], [9, 9], [9, 9], [9, 9], [9, 9], [9, 9], [9, 9], [9, 9], [9, 9], [9, 9], [9, 9], [9, 9], [9, 9], [9, 9], [9, 9], [9, 9], [9, 9], [9, 9], [9, 9], [9, 9], [9, 9], [9, 9], [9, 9], [9, 9], [9, 9], [9, 9], [9, 9], [9, 9], [9, 9], [9, 9], [9, 9], [9, 9], [9, 9], [9, 9], [9, 9], [9, 9], [9, 9], [9, 9], [9, 9], [9, 9], [9, 9], [9, 9], [9, 9], [9, 9], [9, 9], [9, 9], [9, 9], [9, 9], [9, 9], [9, 9], [9, 9], [9, 9], [9, 9], [9, 9], [9, 9], [9, 9], [9, 9], [9, 9], [9, 9], [9, 9], [9, 9], [9, 9], [9, 9], [9, 9], [9, 9], [9, 9], [9, 9], [9, 9], [9, 9], [9, 9], [9, 9], [9, 9], [9, 9], [9, 9], [9, 9], [9, 9], [9, 9], [9, 9], [9, 9], [9, 9], [9, 9], [9, 9], [9, 9], [9, 9], [9, 9], [9, 9], [9, 9], [9, 9], [9, 9], [9, 9], [9, 9], [9, 9], [9, 9], [9, 9], [9, 9], [9, 9], [9, 9], [9, 9], [9, 9], [9, 9], [9, 9], [9, 9], [9, 9], [9, 9], [9, 9], [9, 9], [9, 9], [9, 9], [9, 9], [9, 9], [9, 9], [9, 9], [9, 9], [9, 9], [9, 9], [9, 9], [9, 9], [9, 9], [9, 9], [9, 9], [9, 9], [9, 9], [9, 9], [9, 9], [9, 9], [9, 9], [9, 9], [9, 9], [9, 9], [9, 9], [9, 9], [9, 9], [9, 9], [9, 9], [9, 9], [9, 9], [9, 9], [9, 9], [9, 9], [9, 9], [9, 9], [9, 9], [9, 9], [9, 9], [9, 9], [9, 9], [9, 9], [9, 9], [9, 9], [9, 9], [9, 9], [9, 9], [9, 9], [9, 9], [9, 9], [9, 9], [9, 9], [9, 9], [9, 9], [9, 9], [9, 9], [9, 9], [9, 9], [9, 9], [9, 9], [9, 9], [9, 9], [9, 9], [9, 9], [9, 9], [9, 9], [9, 9], [9, 9], [9, 9], [9, 9], [9, 9], [9, 9], [9, 9], [9, 9], [9, 9], [9, 9], [9, 9], [9, 9], [9, 9], [9, 9], [9, 9], [9, 9], [9, 9], [9, 9], [9, 9], [9, 9], [9, 9], [9, 9], [9, 9], [9, 9], [9, 9], [9, 9], [9, 9], [9, 9], [9, 9], [9, 9], [9, 9], [9, 9], [9, 9], [9, 9], [9, 9], [9, 9], [9, 9], [9, 9], [9, 9], [9, 9], [9, 9], [9, 9], [9, 9], [9, 9], [9, 9], [9, 9], [9, 9], [9, 9], [9, 9], [9, 9], [9, 9], [9, 9], [9, 9], [9, 9], [9, 9], [9, 9], [9, 9], [9, 9], [9, 9], [9, 9], [9, 9], [9, 9], [9, 9], [9, 9], [9, 9], [9, 9], [9, 9], [9, 9], [9, 9], [9, 9], [9, 9], [9, 9], [9, 9], [9, 9], [9, 9], [9, 9], [9, 9], [9, 9], [9, 9], [9, 9], [9, 9], [9, 9], [9, 9], [9, 9], [9, 9], [9, 9], [9, 9], [9, 9], [9, 9], [9, 9], [9, 9], [9, 9], [9, 9], [9, 9], [9, 9], [9, 9], [9, 9], [9, 9], [9, 9], [9, 9], [9, 9], [9, 9], [9, 9], [9, 9], [9, 9], [9, 9], [9, 9], [9, 9], [9, 9], [9, 9], [9, 9], [9, 9], [9, 9], [9, 9], [9, 9], [9, 9], [9, 9], [9, 9], [9, 9], [9, 9], [9, 9], [9, 9], [9, 9], [9, 9], [9, 9], [9, 9], [9, 9], [9, 9], [9, 9], [9, 9], [9, 9], [9, 9], [9, 9], [9, 9], [9, 9], [9, 9], [9, 9], [9, 9], [9, 9], [9, 9], [9, 9], [9, 9], [9, 9], [9, 9], [9, 9], [9, 9], [9, 9], [9, 9], [9, 9], [9, 9], [9, 9], [9, 9], [9, 9], [9, 9], [9, 9], [9, 9], [9, 9], [9, 9], [9, 9], [9, 9], [9, 9], [9, 9], [9, 9], [9, 9], [9, 9], [9, 9], [9, 9], [9, 9], [9, 9], [9, 9], [9, 9], [9, 9], [9, 9], [9, 9], [9, 9], [9, 9], [9, 9], [9, 9], [9, 9], [9, 9], [9, 9], [9, 9], [9, 9], [9, 9], [9, 9], [9, 9], [9, 9], [9, 9], [9, 9], [9, 9], [9, 9], [9, 9], [9, 9], [9, 9], [9, 9], [9, 9], [9, 9], [9, 9], [9, 9], [9, 9], [9, 9], [9, 9], [9, 9], [9, 9], [9, 9], [9, 9], [9, 9], [9, 9], [9, 9], [9, 9], [9, 9], [9, 9], [9, 9], [9, 9], [9, 9], [9, 9], [9, 9], [9, 9], [9, 9], [9, 9], [9, 9], [9, 9], [9, 9], [9, 9], [9, 9], [9, 9], [9, 9], [9, 9], [9, 9], [9, 9], [9, 9], [9, 9], [9, 9], [9, 9], [9, 9], [9, 9], [9, 9], [9, 9], [9, 9], [9, 9], [9, 9], [9, 9], [9, 9], [9, 9], [9, 9], [9, 9], [9, 9], [9, 9], [9, 9], [9, 9], [9, 9], [9, 9], [9, 9], [9, 9], [9, 9], [9, 9], [9, 9], [9, 9], [9, 9], [9, 9], [9, 9], [9, 9], [9, 9], [9, 9], [9, 9], [9, 9], [9, 9], [9, 9], [9, 9], [9, 9], [9, 9], [9, 9], [9, 9], [9, 9], [9, 9], [9, 9], [9, 9], [9, 9], [9, 9], [9, 9], [9, 9], [9, 9], [9, 9], [9, 9], [9, 9], [9, 9], [9, 9], [9, 9], [9, 9], [9, 9], [9, 9], [9, 9], [9, 9], [9, 9], [9, 9], [9, 9], [9, 9], [9, 9], [9, 9], [9, 9], [9, 9], [9, 9], [9, 9], [9, 9], [9, 9], [9, 9], [9, 9], [9, 9], [9, 9], [9, 9], [9, 9], [9, 9], [9, 9], [9, 9], [9, 9], [9, 9], [9, 9], [9, 9], [9, 9], [9, 9], [9, 9], [9, 9], [9, 9], [9, 9], [9, 9], [9, 9], [9, 9], [9, 9], [9, 9], [9, 9], [9, 9], [9, 9], [9, 9], [9, 9], [9, 9], [9, 9], [9, 9], [9, 9], [9, 9], [9, 9], [9, 9], [9, 9], [9, 9], [9, 9], [9, 9], [9, 9], [9, 9], [9, 9], [9, 9], [9, 9], [9, 9], [9, 9], [9, 9], [9, 9], [9, 9], [9, 9], [9, 9], [9, 9], [9, 9], [9, 9], [9, 9], [9, 9], [9, 9], [9, 9], [9, 9], [9, 9], [9, 9], [9, 9], [9, 9], [9, 9], [9, 9], [9, 9], [9, 9], [9, 9], [9, 9], [9, 9], [9, 9], [9, 9], [9, 9], [9, 9], [9, 9], [9, 9], [9, 9], [9, 9], [9, 9], [9, 9], [9, 9], [9, 9], [9, 9], [9, 9], [9, 9], [9, 9], [9, 9], [9, 9], [9, 9], [9, 9], [9, 9], [9, 9], [9, 9], [9, 9], [9, 9], [9, 9], [9, 9], [9, 9], [9, 9], [9, 9], [9, 9], [9, 9], [9, 9], [9, 9], [9, 9], [9, 9], [9, 9], [9, 9], [9, 9], [9, 9], [9, 9], [9, 9], [9, 9], [9, 9], [9, 9], [9, 9], [9, 9], [9, 9], [9, 9], [9, 9], [9, 9], [9, 9], [9, 9], [9, 9], [9, 9], [9, 9], [9, 9], [9, 9], [9, 9], [9, 9], [9, 9], [9, 9], [9, 9], [9, 9], [9, 9], [9, 9], [9, 9], [9, 9], [9, 9], [9, 9], [9, 9], [9, 9], [9, 9], [9, 9], [9, 9], [9, 9], [9, 9], [9, 9], [9, 9], [9, 9], [9, 9], [9, 9], [9, 9], [9, 9], [9, 9], [9, 9], [9, 9], [9, 9], [9, 9], [9, 9], [9, 9], [9, 9], [9, 9], [9, 9], [9, 9], [9, 9], [9, 9], [9, 9], [9, 9], [9, 9], [9, 9], [9, 9], [9, 9], [9, 9], [9, 9], [9, 9], [9, 9], [9, 9], [9, 9], [9, 9], [9, 9], [9, 9], [9, 9], [9, 9], [9, 9], [9, 9], [9, 9], [9, 9], [9, 9], [9, 9], [9, 9], [9, 9], [9, 9], [9, 9], [9, 9], [9, 9], [9, 9], [9, 9], [9, 9], [9, 9], [9, 9], [9, 9], [9, 9], [9, 9], [9, 9], [9, 9], [9, 9], [9, 9], [9, 9], [9, 9], [9, 9], [9, 9], [9, 9], [9, 9], [9, 9], [9, 9], [9, 9], [9, 9], [9, 9], [9, 9], [9, 9], [9, 9], [9, 9], [9, 9], [9, 9], [9, 9], [9, 9], [9, 9], [9, 9], [9, 9], [9, 9], [9, 9], [9, 9], [9, 9], [9, 9], [9, 9], [9, 9], [9, 9], [9, 9], [9, 9], [9, 9], [9, 9], [9, 9], [9, 9], [9, 9], [9, 9], [9, 9], [9, 9], [9, 9], [9, 9], [9, 9], [9, 9], [9, 9], [9, 9], [9, 9], [9, 9], [9, 9], [9, 9], [9, 9], [9, 9], [9, 9], [9, 9], [9, 9], [9, 9], [9, 9], [9, 9], [9, 9], [9, 9], [9, 9], [9, 9], [9, 9], [9, 9], [9, 9], [9, 9], [9, 9], [9, 9], [9, 9], [9, 9], [9, 9], [9, 9], [9, 9], [9, 9], [9, 9], [9, 9], [9, 9], [9, 9], [9, 9], [9, 9], [9, 9], [9, 9], [9, 9], [9, 9], [9, 9], [9, 9], [9, 9], [9, 9], [9, 9], [9, 9], [9, 9], [9, 9], [9, 9], [9, 9], [9, 9], [9, 9], [9, 9], [9, 9], [9, 9], [9, 9], [9, 9], [9, 9], [9, 9], [9, 9], [9, 9], [9, 9], [9, 9], [9, 9], [9, 9], [9, 9], [9, 9], [9, 9], [9, 9], [9, 9], [9, 9], [9, 9], [9, 9], [9, 9], [9, 9], [9, 9], [9, 9], [9, 9], [9, 9], [9, 9], [9, 9], [9, 9], [9, 9], [9, 9], [9, 9], [9, 9], [9, 9], [9, 9], [9, 9], [9, 9], [9, 9], [9, 9], [9, 9], [9, 9], [9, 9], [9, 9], [9, 9], [9, 9], [9, 9], [9, 9], [9, 9], [9, 9], [9, 9], [9, 9], [9, 9], [9, 9], [9, 9], [9, 9], [9, 9], [9, 9], [9, 9], [9, 9], [9, 9], [9, 9], [9, 9], [9, 9], [9, 9], [9, 9], [9, 9], [9, 9], [9, 9], [9, 9], [9, 9], [9, 9], [9, 9], [9, 9], [9, 9], [9, 9], [9, 9], [9, 9], [9, 9], [9, 9], [9, 9], [9, 9], [9, 9], [9, 9], [9, 9], [9, 9], [9, 9], [9, 9], [9, 9], [9, 9], [9, 9], [9, 9], [9, 9], [9, 9], [9, 9], [9, 9], [9, 9], [9, 10], [9, 10], [9, 10], [9, 10], [9, 10], [9, 10], [9, 10], [9, 10], [9, 10], [9, 10], [9, 10], [9, 10], [9, 10], [9, 10], [9, 10], [9, 10], [9, 10], [9, 10], [9, 10], [9, 10], [9, 10], [9, 10], [9, 10], [9, 10], [9, 10], [9, 10], [9, 10], [9, 10], [9, 10], [9, 10], [9, 10], [9, 10], [9, 10], [9, 10], [9, 10], [9, 10], [9, 10], [9, 10], [9, 10], [9, 10], [9, 10], [9, 10], [9, 10], [9, 10], [9, 10], [9, 10], [9, 10], [9, 10], [9, 10], [9, 10], [9, 10], [9, 10], [9, 10], [9, 10], [9, 10], [9, 10], [9, 10], [9, 10], [9, 10], [9, 10], [9, 10], [9, 10], [9, 10], [9, 10], [9, 10], [9, 10], [9, 10], [9, 10], [9, 10], [9, 10], [9, 10], [9, 10], [9, 10], [9, 10], [9, 10], [9, 10], [9, 10], [9, 10], [9, 10], [9, 10], [9, 10], [9, 10], [9, 10], [9, 10], [9, 10], [9, 10], [9, 10], [9, 10], [9, 10], [9, 10], [9, 10], [9, 10], [9, 10], [9, 10], [9, 10], [9, 10], [9, 10], [9, 10], [9, 10], [9, 10], [9, 10], [9, 10], [9, 10], [9, 10], [9, 10], [9, 10], [9, 10], [9, 10], [9, 10], [9, 10], [9, 10], [9, 10], [9, 10], [9, 10], [9, 10], [9, 10], [9, 10], [9, 10], [9, 10], [9, 10], [9, 10], [9, 10], [9, 10], [9, 10], [9, 10], [9, 10], [9, 10], [9, 10], [9, 10], [9, 10], [9, 10], [9, 10], [9, 10], [9, 10], [9, 10], [9, 10], [9, 10], [9, 10], [9, 10], [9, 10], [9, 10], [9, 10], [9, 10], [9, 10], [9, 10], [9, 10], [9, 10], [9, 10], [9, 10], [9, 10], [9, 10], [9, 10], [9, 10], [9, 10], [9, 10], [9, 10], [9, 10], [9, 10], [9, 10], [9, 10], [9, 10], [9, 10], [9, 10], [9, 10], [9, 10], [9, 10], [9, 10], [9, 10], [9, 10], [9, 10], [9, 10], [9, 10], [9, 10], [9, 10], [9, 10], [9, 10], [9, 10], [9, 10], [10, 10], [10, 10], [10, 10], [10, 10], [10, 10], [10, 10], [10, 10], [10, 10], [10, 10], [10, 10], [10, 10], [10, 10], [10, 10], [10, 10], [10, 10], [10, 10], [10, 10], [10, 10], [10, 10], [10, 10], [10, 10], [10, 10], [10, 10], [10, 10], [10, 10], [10, 10], [10, 10], [10, 10], [10, 10], [10, 10], [10, 10], [10, 10], [10, 10], [10, 10], [10, 10], [10, 10], [10, 10], [10, 10], [10, 10], [10, 10], [10, 10], [10, 10], [10, 10], [10, 10], [10, 10], [10, 10], [10, 10], [10, 10], [10, 10], [10, 10], [10, 10], [10, 10], [10, 10], [10, 10], [10, 10], [10, 10], [10, 10], [10, 10], [10, 10], [10, 10], [10, 10], [10, 10], [10, 10], [10, 10], [10, 10], [10, 10], [10, 10], [10, 10], [10, 10], [10, 10], [10, 10], [10, 10], [10, 10], [10, 10], [10, 10], [10, 10], [10, 10], [10, 10], [10, 10], [10, 10], [10, 10], [10, 10], [10, 10], [10, 10], [10, 10], [10, 10], [10, 10], [10, 10], [10, 10], [10, 10], [10, 10], [10, 10], [10, 10], [10, 10], [10, 10], [10, 10], [10, 10], [10, 10], [10, 10], [10, 10], [10, 10], [10, 10], [10, 10], [10, 10], [10, 10], [10, 10], [10, 10], [10, 10], [10, 10], [10, 10], [10, 10], [10, 10], [10, 10], [10, 10], [10, 10], [10, 10], [10, 10], [10, 10], [10, 10], [10, 10], [10, 10], [10, 10], [10, 10], [10, 10], [10, 10], [10, 10], [10, 10], [10, 10], [10, 10], [10, 10], [10, 10], [10, 10], [10, 10], [10, 10], [10, 10], [10, 10], [10, 10], [10, 10], [10, 10], [10, 10], [10, 10], [10, 10], [10, 10], [10, 10], [10, 10], [10, 10], [10, 10], [10, 10], [10, 10], [10, 10], [10, 10], [10, 10], [10, 10], [10, 10], [10, 10], [10, 10], [10, 10], [10, 10], [10, 10], [10, 10], [10, 10], [10, 10], [10, 10], [10, 10], [10, 10], [10, 10], [10, 10], [10, 10], [10, 10], [10, 10], [10, 10], [10, 10], [10, 10], [10, 10], [10, 10], [10, 10], [10, 10], [10, 10], [10, 10], [10, 10], [10, 10], [10, 10], [10, 10], [10, 10], [10, 10], [10, 10], [10, 10], [10, 10], [10, 10], [10, 10], [10, 10], [10, 10], [10, 10], [10, 10], [10, 10], [10, 10], [10, 10], [10, 10], [10, 10], [10, 10], [10, 10], [10, 10], [10, 10], [10, 10], [10, 10], [10, 10], [10, 10], [10, 10], [10, 10], [10, 10], [10, 10], [10, 10], [10, 10], [10, 10], [10, 10], [10, 10], [10, 10], [10, 10], [10, 10], [10, 10], [10, 10], [10, 10], [10, 10], [10, 10], [10, 10], [10, 10], [10, 10], [10, 10], [10, 10], [10, 10], [10, 10], [10, 10], [10, 10], [10, 10], [10, 10], [10, 10], [10, 10], [10, 10], [10, 10], [10, 10], [10, 10], [10, 10], [10, 10], [10, 10], [10, 10], [10, 10], [10, 10], [10, 10], [10, 10], [10, 10], [10, 10], [10, 10], [10, 10], [10, 10], [10, 10], [10, 10], [10, 10], [10, 10], [10, 10], [10, 10], [10, 10], [10, 10], [10, 10], [10, 10], [10, 10], [10, 10], [10, 10], [10, 10], [10, 10], [10, 10], [10, 10], [10, 10], [10, 10], [10, 10], [10, 10], [10, 10], [10, 10], [10, 10], [10, 10], [10, 10], [10, 10], [10, 10], [10, 10], [10, 10], [10, 10], [10, 10], [10, 10], [10, 10], [10, 10], [10, 10], [10, 10], [10, 10], [10, 10], [10, 10], [10, 10], [10, 10], [10, 10], [10, 10], [10, 10], [10, 10], [10, 10], [10, 10], [10, 10], [10, 10], [10, 10], [10, 10], [10, 10], [10, 10], [10, 10], [10, 10], [10, 10], [10, 10], [10, 10], [10, 10], [10, 10], [10, 10], [10, 10], [10, 10], [10, 10], [10, 10], [10, 10], [10, 10], [10, 10], [10, 10], [10, 10], [10, 10], [10, 10], [10, 10], [10, 10], [10, 10], [10, 10], [10, 10], [10, 10], [10, 10], [10, 10], [10, 10], [10, 10], [10, 10], [10, 10], [10, 10], [10, 10], [10, 10], [10, 10], [10, 10], [10, 10], [10, 10], [10, 10], [10, 10], [10, 10], [10, 10], [10, 10], [10, 10], [10, 10], [10, 10], [10, 10], [10, 10], [10, 10], [10, 10], [10, 10], [10, 10], [10, 10], [10, 10], [10, 10], [10, 10], [10, 10], [10, 10], [10, 10], [10, 10], [10, 10], [10, 10], [10, 10], [10, 10], [10, 10], [10, 10], [10, 10], [10, 10], [10, 10], [10, 10], [10, 10], [10, 10], [10, 10], [10, 10], [10, 10], [10, 10], [10, 10], [10, 10], [10, 10], [10, 10], [10, 10], [10, 10], [10, 10], [10, 10], [10, 10], [10, 10], [10, 10], [10, 10], [10, 10], [10, 10], [10, 10], [10, 10], [10, 10], [10, 10], [10, 10], [10, 10], [10, 10], [10, 10], [10, 10], [10, 10], [10, 10], [10, 10], [10, 10], [10, 10], [10, 10], [10, 10], [10, 10], [10, 10], [10, 10], [10, 10], [10, 10], [10, 10], [10, 10], [10, 10], [10, 10], [10, 10], [10, 10], [10, 10], [10, 10], [10, 10], [10, 10], [10, 10], [10, 10], [10, 10], [10, 10], [10, 10], [10, 10], [10, 10], [10, 10], [10, 10], [10, 10], [10, 10], [10, 10], [10, 10], [10, 10], [10, 10], [10, 10], [10, 10], [10, 10], [10, 10], [10, 10], [10, 10], [10, 10], [10, 10], [10, 10], [10, 10], [10, 10], [10, 10], [10, 10], [10, 10], [10, 10], [10, 10], [10, 10], [10, 10], [10, 10], [10, 10], [10, 10], [10, 10], [10, 10], [10, 10], [10, 10], [10, 10], [10, 10], [10, 10], [10, 10], [10, 10], [10, 10], [10, 10], [10, 10], [10, 10], [10, 10], [10, 10], [10, 10], [10, 10], [10, 10], [10, 10], [10, 10], [10, 10], [10, 10], [10, 10], [10, 10], [10, 10], [10, 10], [10, 10], [10, 10], [10, 10], [10, 10], [10, 10], [10, 10], [10, 10], [10, 10], [10, 10], [10, 10], [10, 10], [10, 10], [10, 10], [10, 10], [10, 10], [10, 10], [10, 10], [10, 10], [10, 10], [10, 10], [10, 10], [10, 10], [10, 10], [10, 10], [10, 10], [10, 10], [10, 10], [10, 10], [10, 10], [10, 10], [10, 10], [10, 10], [10, 10], [10, 10], [10, 10], [10, 10], [10, 10], [10, 10], [10, 10], [10, 10], [10, 10], [10, 10], [10, 10], [10, 10], [10, 10], [10, 10], [10, 10], [10, 10], [10, 10], [10, 10], [10, 10], [10, 10], [10, 10], [10, 10], [10, 10], [10, 10], [10, 10], [10, 10], [10, 10], [10, 10], [10, 10], [10, 10], [10, 10], [10, 10], [10, 10], [10, 10], [10, 10], [10, 10], [10, 10], [10, 10], [10, 10], [10, 10], [10, 10], [10, 10], [10, 10], [10, 10], [10, 10], [10, 10], [10, 10], [10, 10], [10, 10], [10, 10], [10, 10], [10, 10], [10, 10], [10, 10], [10, 10], [10, 10], [10, 10], [10, 10], [10, 10], [10, 10], [10, 10], [10, 10], [10, 10], [10, 10], [10, 10], [10, 10], [10, 10], [10, 10], [10, 10], [10, 10], [10, 10], [10, 10], [10, 10], [10, 10], [10, 10], [10, 10], [10, 10], [10, 10], [10, 10], [10, 10], [10, 10], [10, 10], [10, 10], [10, 10], [10, 10], [10, 10], [10, 10], [10, 10], [10, 10], [10, 10], [10, 10], [10, 10], [10, 10], [10, 10], [10, 10], [10, 10], [10, 10], [10, 10], [10, 10], [10, 10], [10, 10], [10, 10], [10, 10], [10, 10], [10, 10], [10, 10], [10, 10], [10, 10], [10, 10], [10, 10], [10, 10], [10, 10], [10, 10], [10, 10], [10, 10], [10, 10], [10, 10], [10, 10], [10, 10], [10, 10], [10, 10], [10, 10], [10, 10], [10, 10], [10, 10], [10, 10], [10, 10], [10, 10], [10, 10], [10, 10], [10, 10], [10, 10], [10, 10], [10, 10], [10, 10], [10, 10], [10, 10], [10, 10], [10, 10], [10, 10], [10, 10], [10, 10], [10, 10], [10, 10], [10, 10], [10, 10], [10, 10], [10, 10], [10, 10], [10, 10], [10, 10], [10, 10], [10, 10], [10, 10], [10, 10], [10, 10], [10, 10], [10, 10], [10, 10], [10, 10], [10, 10], [10, 10], [10, 10], [10, 10], [10, 10], [10, 10], [10, 10], [10, 10], [10, 10], [10, 10], [10, 10], [10, 10], [10, 10], [10, 10], [10, 10], [10, 10], [10, 10], [10, 10], [10, 10], [10, 10], [10, 10], [10, 10], [10, 10], [10, 10], [10, 10], [10, 10], [10, 10], [10, 10], [10, 10], [10, 10], [10, 10], [10, 10], [10, 10], [10, 10], [10, 10], [10, 10], [10, 10], [10, 10], [10, 10], [10, 10], [10, 10], [10, 10], [10, 10], [10, 10], [10, 10], [10, 10], [10, 10], [10, 10], [10, 10], [10, 10], [10, 10], [10, 10], [10, 10], [10, 10], [10, 10], [10, 10], [10, 10], [10, 10], [10, 10], [10, 10], [10, 10], [10, 10], [10, 10], [10, 10], [10, 10], [10, 10], [10, 10], [10, 10], [10, 10], [10, 10], [10, 10], [10, 10], [10, 10], [10, 10], [10, 10], [10, 10], [10, 10], [10, 10], [10, 10], [10, 10], [10, 10], [10, 10], [10, 10], [10, 10], [10, 10], [10, 10], [10, 10], [10, 10], [10, 10], [10, 10], [10, 10], [10, 10], [10, 10], [10, 10], [10, 10], [10, 10], [10, 10], [10, 10], [10, 10], [10, 10], [10, 10], [10, 10], [10, 10], [10, 10], [10, 10], [10, 10], [10, 10], [10, 10], [10, 10], [10, 10], [10, 10], [10, 10], [10, 10], [10, 10], [10, 10], [10, 10], [10, 10], [10, 10], [10, 10], [10, 10], [10, 10], [10, 10], [10, 10], [10, 10], [10, 10], [10, 10], [10, 10], [10, 10], [10, 10], [10, 10], [10, 10], [10, 10], [10, 10], [10, 10], [10, 10], [10, 10], [10, 10], [10, 10], [10, 10], [10, 10], [10, 10], [10, 10], [10, 10], [10, 10], [10, 10], [10, 10], [10, 10], [10, 10], [10, 10], [10, 10], [10, 10], [10, 10], [10, 10], [10, 10], [10, 10], [10, 10], [10, 10], [10, 10], [10, 10], [10, 10], [10, 10], [10, 10], [10, 10], [10, 10], [10, 10], [10, 10], [10, 10], [10, 10], [10, 10], [10, 10], [10, 10], [10, 10], [10, 10], [10, 10], [10, 10], [10, 10], [10, 10], [10, 10], [10, 10], [10, 10], [10, 10], [10, 10], [10, 10], [10, 10], [10, 10], [10, 10], [10, 10], [10, 10], [10, 10], [10, 10], [10, 10], [10, 10], [10, 10], [10, 10], [10, 10], [10, 10], [10, 10], [10, 10], [10, 10], [10, 10], [10, 10], [10, 10], [10, 10], [10, 10], [10, 10], [10, 10], [10, 10], [10, 10], [10, 10], [10, 10], [10, 10], [10, 10], [10, 10], [10, 10], [10, 10], [10, 10], [10, 10], [10, 10], [10, 10], [10, 10], [10, 10], [10, 10], [10, 10], [10, 10], [10, 10], [10, 10], [10, 10], [10, 10], [10, 10], [10, 10], [10, 10], [10, 10], [10, 10], [10, 10], [10, 10], [10, 10], [10, 10], [10, 10], [10, 10], [10, 10], [10, 10], [10, 10], [10, 10], [10, 10], [10, 10], [10, 10], [10, 10], [10, 10], [10, 10], [10, 10], [10, 10], [10, 10], [10, 10], [10, 10], [10, 10], [10, 10], [10, 10], [10, 10], [10, 10], [10, 10], [10, 10], [10, 10], [10, 10], [10, 10], [10, 10], [10, 10], [10, 10], [10, 10], [10, 10], [10, 10], [10, 10], [10, 10], [10, 10], [10, 10], [10, 10], [10, 10], [10, 10], [10, 10], [10, 10], [10, 10], [10, 10], [10, 10], [10, 10], [10, 10], [10, 10], [10, 10], [10, 10], [10, 10], [10, 10], [10, 10], [10, 10], [10, 10], [10, 10], [10, 10], [10, 10], [10, 10], [10, 10], [10, 10], [10, 10], [10, 10], [10, 10], [10, 10], [10, 10], [10, 10], [10, 10], [10, 10], [10, 10], [10, 10], [10, 10], [10, 10], [10, 10], [10, 10], [10, 10], [10, 10], [10, 10], [10, 10], [10, 10], [10, 10], [10, 10], [10, 10], [10, 10], [10, 10], [10, 10], [10, 10], [10, 10], [10, 10], [10, 10], [10, 10], [10, 10], [10, 10], [10, 10], [10, 10], [10, 10], [10, 10], [10, 10], [10, 10], [10, 10], [10, 10], [10, 10], [10, 10], [10, 10], [10, 10], [10, 10], [10, 10], [10, 10], [10, 10], [10, 10], [10, 10], [10, 10], [10, 10], [10, 10], [10, 10], [10, 10], [10, 10], [10, 10], [10, 10], [10, 10], [10, 10], [10, 10], [10, 10], [10, 10], [10, 10], [10, 10], [10, 10], [10, 10], [10, 10], [10, 10], [10, 10], [10, 10], [10, 10], [10, 10], [10, 10], [10, 10], [10, 10], [10, 10], [10, 10], [10, 10], [10, 10], [10, 10], [10, 10], [10, 10], [10, 10], [10, 10], [10, 10], [10, 10], [10, 10], [10, 10], [10, 10], [10, 10], [10, 10], [10, 10], [10, 10], [10, 10], [10, 10], [10, 10], [10, 10], [10, 10], [10, 10], [10, 10], [10, 10], [10, 10], [10, 10], [10, 10], [10, 10], [10, 10], [10, 10], [10, 10], [10, 10], [10, 10], [10, 10], [10, 10], [10, 10], [10, 10], [10, 10], [10, 10], [10, 10], [10, 10], [10, 10], [10, 10], [10, 10], [10, 10], [10, 10], [10, 10], [10, 10], [10, 10], [10, 10], [10, 10], [10, 10], [10, 10], [10, 10], [10, 10], [10, 10], [10, 10], [10, 10], [10, 10], [10, 10], [10, 10], [10, 10], [10, 10], [10, 10], [10, 10], [10, 10], [10, 10], [10, 10], [10, 10], [10, 10], [10, 10], [10, 10], [10, 10], [10, 10], [10, 10], [10, 10], [10, 10], [10, 10], [10, 10], [10, 10], [10, 10], [10, 10], [10, 10], [10, 10], [10, 10], [10, 10], [10, 10], [10, 10], [10, 10], [10, 10], [10, 10], [10, 10], [10, 10], [10, 10], [10, 10], [10, 10], [10, 10], [10, 10], [10, 10], [10, 10], [10, 10], [10, 10], [10, 10], [10, 10], [10, 10], [10, 10], [10, 10], [10, 10], [10, 10], [10, 10], [10, 10], [10, 10], [10, 10], [10, 10], [10, 10], [10, 10], [10, 10], [10, 10], [10, 10], [10, 10], [10, 10], [10, 10], [10, 10], [10, 10], [10, 10], [10, 10], [10, 10], [10, 10], [10, 10], [10, 10], [10, 10], [10, 10], [10, 10], [10, 10], [10, 10], [10, 10], [10, 10], [10, 10], [10, 10], [10, 10], [10, 10], [10, 10], [10, 10], [10, 10], [10, 10], [10, 10], [10, 10], [10, 10], [10, 10], [10, 10], [10, 10], [10, 10], [10, 10], [10, 10], [10, 10], [10, 10], [10, 10], [10, 10], [10, 10], [10, 10], [10, 10], [10, 10], [10, 10], [10, 10], [10, 10], [10, 10], [10, 10], [10, 10], [10, 10], [10, 10], [10, 10], [10, 10], [10, 10], [10, 10], [10, 10], [10, 10], [10, 10], [10, 10], [10, 10], [10, 10], [10, 10], [10, 10], [10, 10], [10, 10], [10, 10], [10, 10], [10, 10], [10, 10], [10, 10], [10, 10], [10, 10], [10, 10], [10, 10], [10, 10], [10, 10], [10, 10], [10, 10], [10, 10], [10, 10], [10, 10], [10, 10], [10, 10], [10, 10], [10, 10], [10, 10], [10, 10], [10, 10], [10, 10], [10, 10], [10, 10], [10, 10], [10, 10], [10, 10], [10, 10], [10, 10], [10, 10], [10, 10], [10, 10], [10, 10], [10, 10], [10, 10], [10, 10], [10, 10], [10, 10], [10, 10], [10, 10], [10, 10], [10, 10], [10, 10], [10, 10], [10, 10], [10, 10], [10, 10], [10, 10], [10, 10], [10, 10], [10, 10], [10, 10], [10, 10], [10, 10], [10, 10], [10, 10], [10, 10], [10, 10], [10, 10], [10, 10], [10, 10], [10, 10], [10, 10], [10, 10], [10, 10], [10, 10], [10, 10], [10, 10], [10, 10], [10, 10], [10, 10], [10, 10], [10, 10], [10, 10], [10, 10], [10, 10], [10, 10], [10, 10], [10, 10], [10, 10], [10, 10], [10, 10], [10, 10], [10, 10], [10, 10], [10, 10], [10, 10], [10, 10], [10, 10], [10, 10], [10, 10], [10, 10], [10, 10], [10, 10], [10, 10], [10, 10], [10, 10], [10, 10], [10, 10], [10, 10], [10, 10], [10, 10], [10, 10], [10, 10], [10, 10], [10, 10], [10, 10], [10, 10], [10, 10], [10, 10], [10, 10], [10, 10], [10, 10], [10, 10], [10, 10], [10, 10], [10, 10], [10, 10], [10, 10], [10, 10], [10, 10], [10, 10], [10, 10], [10, 10], [10, 10], [10, 10], [10, 10], [10, 10], [10, 10], [10, 10], [10, 10], [10, 10], [10, 10], [10, 10], [10, 10], [10, 10], [10, 10], [10, 10], [10, 10], [10, 10], [10, 10], [10, 10], [10, 10], [10, 10], [10, 10], [10, 10], [10, 10], [10, 10], [10, 10], [10, 10], [10, 10], [10, 10], [10, 10], [10, 10], [10, 10], [10, 10], [10, 10], [10, 10], [10, 10], [10, 10], [10, 10], [10, 10], [10, 10], [10, 10], [10, 10], [10, 10], [10, 10], [10, 10], [10, 10], [10, 10], [10, 10], [10, 10], [10, 10], [10, 10], [10, 10], [10, 10], [10, 10], [10, 10], [10, 10], [10, 10], [10, 10], [10, 10], [10, 10], [10, 10], [10, 10], [10, 10], [10, 10], [10, 10], [10, 10], [10, 10], [10, 10], [10, 10], [10, 10], [10, 10], [10, 10], [10, 10], [10, 10], [10, 10], [10, 10], [10, 10], [10, 10], [10, 10], [10, 10], [10, 10], [10, 10], [10, 10], [10, 10], [10, 10], [10, 10], [10, 10], [10, 10], [10, 10], [10, 10], [10, 10], [10, 10], [10, 10], [10, 10], [10, 10], [10, 10], [10, 10], [10, 10], [10, 10], [10, 10], [10, 10], [10, 10], [10, 10], [10, 10], [10, 10], [10, 10], [10, 10], [10, 10], [10, 10], [10, 10], [10, 10], [10, 10], [10, 10], [10, 10], [10, 10], [10, 10], [10, 10], [10, 10], [10, 10], [10, 10], [10, 10], [10, 10], [10, 10], [10, 10], [10, 10], [10, 10], [10, 10], [10, 10], [10, 10], [10, 10], [10, 10], [10, 10], [10, 10], [10, 10], [10, 10], [10, 10], [10, 10], [10, 10], [10, 10], [10, 10], [10, 10], [10, 10], [10, 10], [10, 10], [10, 10], [10, 10], [10, 10], [10, 10], [10, 10], [10, 10], [10, 10], [10, 10], [10, 10], [10, 10], [10, 10], [10, 10], [10, 10], [10, 10], [10, 10], [10, 10], [10, 10], [10, 10], [10, 10], [10, 10], [10, 10], [10, 10], [10, 10], [10, 10], [10, 10], [10, 10], [10, 10], [10, 10], [10, 10], [10, 10], [10, 10], [10, 10], [10, 10], [10, 10], [10, 10], [10, 10], [10, 10], [10, 10], [10, 10], [10, 10], [10, 10], [10, 10], [10, 10], [10, 10], [10, 10], [10, 10], [10, 10], [10, 10], [10, 10], [10, 10], [10, 10], [10, 10], [10, 10], [10, 10], [10, 10], [10, 10], [10, 10], [10, 10], [10, 10], [10, 10], [10, 10], [10, 10], [10, 10], [10, 10], [10, 10], [10, 10], [10, 10], [10, 10], [10, 10], [10, 10], [10, 10], [10, 10], [10, 10], [10, 10], [10, 10], [10, 10], [10, 10], [10, 10], [10, 10], [10, 10], [10, 10], [10, 10], [10, 10], [10, 10], [10, 10], [10, 10], [10, 10], [10, 10], [10, 10], [10, 10], [10, 10], [10, 10], [10, 10], [10, 10], [10, 10], [10, 10], [10, 10], [10, 10], [10, 10], [10, 10], [10, 10], [10, 10], [10, 10], [10, 10], [10, 10], [10, 10], [10, 10], [10, 10], [10, 10], [10, 10], [10, 10], [10, 10], [10, 10], [10, 10], [10, 10], [10, 10], [10, 10], [10, 10], [10, 10], [10, 10], [10, 10], [10, 10], [10, 10], [10, 10], [10, 10], [10, 10], [10, 10], [10, 10], [10, 10], [10, 10], [10, 10], [10, 10], [10, 10], [10, 10], [10, 10], [10, 10], [10, 10], [10, 10], [10, 10], [10, 10], [10, 10], [10, 10], [10, 10], [10, 10], [10, 10], [10, 10], [10, 10], [10, 10], [10, 10], [10, 10], [10, 10], [10, 10], [10, 10], [10, 10], [10, 10], [10, 10], [10, 10], [10, 10], [10, 10], [10, 10], [10, 10], [10, 10], [10, 10], [10, 10], [10, 10], [10, 10], [10, 10], [10, 10], [10, 10], [10, 10], [10, 10], [10, 10], [10, 10], [10, 10], [10, 10], [10, 10], [10, 10], [10, 10], [10, 10], [10, 10], [10, 10], [10, 10], [10, 10], [10, 10], [10, 10], [10, 10], [10, 10], [10, 10], [10, 10], [10, 10], [10, 10], [10, 10], [10, 10], [10, 10], [10, 10], [10, 10], [10, 10], [10, 10], [10, 10], [10, 10], [10, 10], [10, 10], [10, 10], [10, 10], [10, 10], [10, 10], [10, 10], [10, 10], [10, 10], [10, 10], [10, 10], [10, 10], [10, 10], [10, 10], [10, 10], [10, 10], [10, 10], [10, 10], [10, 10], [10, 10], [10, 10], [10, 10], [10, 10], [10, 10], [10, 10], [10, 10], [10, 10], [10, 10], [10, 10], [10, 10], [10, 10], [10, 10], [10, 10], [10, 10], [10, 10], [10, 10], [10, 10], [10, 10], [10, 10], [10, 10], [10, 10], [10, 10], [10, 10], [10, 10], [10, 10], [10, 10], [10, 10], [10, 10], [10, 10], [10, 10], [10, 10], [10, 10], [10, 10], [10, 10], [10, 10], [10, 10], [10, 10], [10, 10], [10, 10], [10, 11], [10, 11], [10, 11], [10, 11], [10, 11], [10, 11], [10, 11], [10, 11], [10, 11], [10, 11], [10, 11], [10, 11], [10, 11], [10, 11], [10, 11], [10, 11], [10, 11], [10, 11], [10, 11], [10, 11], [10, 11], [10, 11], [10, 11], [10, 11], [10, 11], [10, 11], [10, 11], [10, 11], [10, 11], [10, 11], [10, 11], [10, 11], [10, 11], [10, 11], [10, 11], [10, 11], [10, 11], [10, 11], [10, 11], [10, 11], [10, 11], [10, 11], [10, 11], [10, 11], [10, 11], [10, 11], [10, 11], [10, 11], [10, 11], [10, 11], [10, 11], [10, 11], [10, 11], [10, 11], [10, 11], [10, 11], [10, 11], [10, 11], [10, 11], [10, 11], [10, 11], [10, 11], [10, 11], [10, 11], [10, 11], [10, 11], [10, 11], [10, 11], [10, 11], [10, 11], [10, 11], [10, 11], [10, 11], [10, 11], [10, 11], [10, 11], [10, 11], [10, 11], [10, 11], [10, 11], [10, 11], [10, 11], [10, 11], [10, 11], [10, 11], [10, 11], [10, 11], [10, 11], [10, 11], [10, 11], [10, 11], [10, 11], [10, 11], [10, 11], [10, 11], [10, 11], [10, 11], [10, 11], [10, 11], [10, 11], [10, 11], [10, 11], [10, 11], [10, 11], [10, 11], [10, 11], [10, 11], [10, 11], [10, 11], [10, 11], [10, 11], [10, 11], [10, 11], [10, 11], [10, 11], [10, 11], [10, 11], [10, 11], [10, 11], [10, 11], [10, 11], [10, 11], [10, 11], [10, 11], [10, 11], [10, 11], [10, 11], [10, 11], [10, 11], [10, 11], [10, 11], [10, 11], [10, 11], [10, 11], [10, 11], [10, 11], [10, 11], [10, 11], [10, 11], [10, 11], [10, 11], [10, 11], [10, 11], [10, 11], [10, 11], [10, 11], [10, 11], [10, 11], [10, 11], [10, 11], [10, 11], [10, 11], [10, 11], [10, 11], [10, 11], [10, 11], [10, 11], [10, 11], [10, 11], [10, 11], [10, 11], [10, 11], [10, 11], [10, 11], [10, 11], [10, 11], [10, 11], [10, 11], [10, 11], [10, 11], [10, 11], [10, 11], [10, 11], [10, 11], [10, 11], [11, 11], [11, 11], [11, 11], [11, 11], [11, 11], [11, 11], [11, 11], [11, 11], [11, 11], [11, 11], [11, 11], [11, 11], [11, 11], [11, 11], [11, 11], [11, 11], [11, 11], [11, 11], [11, 11], [11, 11], [11, 11], [11, 11], [11, 11], [11, 11], [11, 11], [11, 11], [11, 11], [11, 11], [11, 11], [11, 11], [11, 11], [11, 11], [11, 11], [11, 11], [11, 11], [11, 11], [11, 11], [11, 11], [11, 11], [11, 11], [11, 11], [11, 11], [11, 11], [11, 11], [11, 11], [11, 11], [11, 11], [11, 11], [11, 11], [11, 11], [11, 11], [11, 11], [11, 11], [11, 11], [11, 11], [11, 11], [11, 11], [11, 11], [11, 11], [11, 11], [11, 11], [11, 11], [11, 11], [11, 11], [11, 11], [11, 11], [11, 11], [11, 11], [11, 11], [11, 11], [11, 11], [11, 11], [11, 11], [11, 11], [11, 11], [11, 11], [11, 11], [11, 11], [11, 11], [11, 11], [11, 11], [11, 11], [11, 11], [11, 11], [11, 11], [11, 11], [11, 11], [11, 11], [11, 11], [11, 11], [11, 11], [11, 11], [11, 11], [11, 11], [11, 11], [11, 11], [11, 11], [11, 11], [11, 11], [11, 11], [11, 11], [11, 11], [11, 11], [11, 11], [11, 11], [11, 11], [11, 11], [11, 11], [11, 11], [11, 11], [11, 11], [11, 11], [11, 11], [11, 11], [11, 11], [11, 11], [11, 11], [11, 11], [11, 11], [11, 11], [11, 11], [11, 11], [11, 11], [11, 11], [11, 11], [11, 11], [11, 11], [11, 11], [11, 11], [11, 11], [11, 11], [11, 11], [11, 11], [11, 11], [11, 11], [11, 11], [11, 11], [11, 11], [11, 11], [11, 11], [11, 11], [11, 11], [11, 11], [11, 11], [11, 11], [11, 11], [11, 11], [11, 11], [11, 11], [11, 11], [11, 11], [11, 11], [11, 11], [11, 11], [11, 11], [11, 11], [11, 11], [11, 11], [11, 11], [11, 11], [11, 11], [11, 11], [11, 11], [11, 11], [11, 11], [11, 11], [11, 11], [11, 11], [11, 11], [11, 11], [11, 11], [11, 11], [11, 11], [11, 11], [11, 11], [11, 11], [11, 11], [11, 11], [11, 11], [11, 11], [11, 11], [11, 11], [11, 11], [11, 11], [11, 11], [11, 11], [11, 11], [11, 11], [11, 11], [11, 11], [11, 11], [11, 11], [11, 11], [11, 11], [11, 11], [11, 11], [11, 11], [11, 11], [11, 11], [11, 11], [11, 11], [11, 11], [11, 11], [11, 11], [11, 11], [11, 11], [11, 11], [11, 11], [11, 11], [11, 11], [11, 11], [11, 11], [11, 11], [11, 11], [11, 11], [11, 11], [11, 11], [11, 11], [11, 11], [11, 11], [11, 11], [11, 11], [11, 11], [11, 11], [11, 11], [11, 11], [11, 11], [11, 11], [11, 11], [11, 11], [11, 11], [11, 11], [11, 11], [11, 11], [11, 11], [11, 11], [11, 11], [11, 11], [11, 11], [11, 11], [11, 11], [11, 11], [11, 11], [11, 11], [11, 11], [11, 11], [11, 11], [11, 11], [11, 11], [11, 11], [11, 11], [11, 11], [11, 11], [11, 11], [11, 11], [11, 11], [11, 11], [11, 11], [11, 11], [11, 11], [11, 11], [11, 11], [11, 11], [11, 11], [11, 11], [11, 11], [11, 11], [11, 11], [11, 11], [11, 11], [11, 11], [11, 11], [11, 11], [11, 11], [11, 11], [11, 11], [11, 11], [11, 11], [11, 11], [11, 11], [11, 11], [11, 11], [11, 11], [11, 11], [11, 11], [11, 11], [11, 11], [11, 11], [11, 11], [11, 11], [11, 11], [11, 11], [11, 11], [11, 11], [11, 11], [11, 11], [11, 11], [11, 11], [11, 11], [11, 11], [11, 11], [11, 11], [11, 11], [11, 11], [11, 11], [11, 11], [11, 11], [11, 11], [11, 11], [11, 11], [11, 11], [11, 11], [11, 11], [11, 11], [11, 11], [11, 11], [11, 11], [11, 11], [11, 11], [11, 11], [11, 11], [11, 11], [11, 11], [11, 11], [11, 11], [11, 11], [11, 11], [11, 11], [11, 11], [11, 11], [11, 11], [11, 11], [11, 11], [11, 11], [11, 11], [11, 11], [11, 11], [11, 11], [11, 11], [11, 11], [11, 11], [11, 11], [11, 11], [11, 11], [11, 11], [11, 11], [11, 11], [11, 11], [11, 11], [11, 11], [11, 11], [11, 11], [11, 11], [11, 11], [11, 11], [11, 11], [11, 11], [11, 11], [11, 11], [11, 11], [11, 11], [11, 11], [11, 11], [11, 11], [11, 11], [11, 11], [11, 11], [11, 11], [11, 11], [11, 11], [11, 11], [11, 11], [11, 11], [11, 11], [11, 11], [11, 11], [11, 11], [11, 11], [11, 11], [11, 11], [11, 11], [11, 11], [11, 11], [11, 11], [11, 11], [11, 11], [11, 11], [11, 11], [11, 11], [11, 11], [11, 11], [11, 11], [11, 11], [11, 11], [11, 11], [11, 11], [11, 11], [11, 11], [11, 11], [11, 11], [11, 11], [11, 11], [11, 11], [11, 11], [11, 11], [11, 11], [11, 11], [11, 11], [11, 11], [11, 11], [11, 11], [11, 11], [11, 11], [11, 11], [11, 11], [11, 11], [11, 11], [11, 11], [11, 11], [11, 11], [11, 11], [11, 11], [11, 11], [11, 11], [11, 11], [11, 11], [11, 11], [11, 11], [11, 11], [11, 11], [11, 11], [11, 11], [11, 11], [11, 11], [11, 11], [11, 11], [11, 11], [11, 11], [11, 11], [11, 11], [11, 11], [11, 11], [11, 11], [11, 11], [11, 11], [11, 11], [11, 11], [11, 11], [11, 11], [11, 11], [11, 11], [11, 11], [11, 11], [11, 11], [11, 11], [11, 11], [11, 11], [11, 11], [11, 11], [11, 11], [11, 11], [11, 11], [11, 11], [11, 11], [11, 11], [11, 11], [11, 11], [11, 11], [11, 11], [11, 11], [11, 11], [11, 11], [11, 11], [11, 11], [11, 11], [11, 11], [11, 11], [11, 11], [11, 11], [11, 11], [11, 11], [11, 11], [11, 11], [11, 11], [11, 11], [11, 11], [11, 11], [11, 11], [11, 11], [11, 11], [11, 11], [11, 11], [11, 11], [11, 11], [11, 11], [11, 11], [11, 11], [11, 11], [11, 11], [11, 11], [11, 11], [11, 11], [11, 11], [11, 11], [11, 11], [11, 11], [11, 11], [11, 11], [11, 11], [11, 11], [11, 11], [11, 11], [11, 11], [11, 11], [11, 11], [11, 11], [11, 11], [11, 11], [11, 11], [11, 11], [11, 11], [11, 11], [11, 11], [11, 11], [11, 11], [11, 11], [11, 11], [11, 11], [11, 11], [11, 11], [11, 11], [11, 11], [11, 11], [11, 11], [11, 11], [11, 11], [11, 11], [11, 11], [11, 11], [11, 11], [11, 11], [11, 11], [11, 11], [11, 11], [11, 11], [11, 11], [11, 11], [11, 11], [11, 11], [11, 11], [11, 11], [11, 11], [11, 11], [11, 11], [11, 11], [11, 11], [11, 11], [11, 11], [11, 11], [11, 11], [11, 11], [11, 11], [11, 11], [11, 11], [11, 11], [11, 11], [11, 11], [11, 11], [11, 11], [11, 11], [11, 11], [11, 11], [11, 11], [11, 11], [11, 11], [11, 11], [11, 11], [11, 11], [11, 11], [11, 11], [11, 11], [11, 11], [11, 11], [11, 11], [11, 11], [11, 11], [11, 11], [11, 11], [11, 11], [11, 11], [11, 11], [11, 11], [11, 11], [11, 11], [11, 11], [11, 11], [11, 11], [11, 11], [11, 11], [11, 11], [11, 11], [11, 11], [11, 11], [11, 11], [11, 11], [11, 11], [11, 11], [11, 11], [11, 11], [11, 11], [11, 11], [11, 11], [11, 11], [11, 11], [11, 11], [11, 11], [11, 11], [11, 11], [11, 11], [11, 11], [11, 11], [11, 11], [11, 11], [11, 11], [11, 11], [11, 11], [11, 11], [11, 11], [11, 11], [11, 11], [11, 11], [11, 11], [11, 11], [11, 11], [11, 11], [11, 11], [11, 11], [11, 11], [11, 11], [11, 11], [11, 11], [11, 11], [11, 11], [11, 11], [11, 11], [11, 11], [11, 11], [11, 11], [11, 11], [11, 11], [11, 11], [11, 11], [11, 11], [11, 11], [11, 11], [11, 11], [11, 11], [11, 11], [11, 11], [11, 11], [11, 11], [11, 11], [11, 11], [11, 11], [11, 11], [11, 11], [11, 11], [11, 11], [11, 11], [11, 11], [11, 11], [11, 11], [11, 11], [11, 11], [11, 11], [11, 11], [11, 11], [11, 11], [11, 11], [11, 11], [11, 11], [11, 11], [11, 11], [11, 11], [11, 11], [11, 11], [11, 11], [11, 11], [11, 11], [11, 11], [11, 11], [11, 11], [11, 11], [11, 11], [11, 11], [11, 11], [11, 11], [11, 11], [11, 11], [11, 11], [11, 11], [11, 11], [11, 11], [11, 11], [11, 11], [11, 11], [11, 11], [11, 11], [11, 11], [11, 11], [11, 11], [11, 11], [11, 11], [11, 11], [11, 11], [11, 11], [11, 11], [11, 11], [11, 11], [11, 11], [11, 11], [11, 11], [11, 11], [11, 11], [11, 11], [11, 11], [11, 11], [11, 11], [11, 11], [11, 11], [11, 11], [11, 11], [11, 11], [11, 11], [11, 11], [11, 11], [11, 11], [11, 11], [11, 11], [11, 11], [11, 11], [11, 11], [11, 11], [11, 11], [11, 11], [11, 11], [11, 11], [11, 11], [11, 11], [11, 11], [11, 11], [11, 11], [11, 11], [11, 11], [11, 11], [11, 11], [11, 11], [11, 11], [11, 11], [11, 11], [11, 11], [11, 11], [11, 11], [11, 11], [11, 11], [11, 11], [11, 11], [11, 11], [11, 11], [11, 11], [11, 11], [11, 11], [11, 11], [11, 11], [11, 11], [11, 11], [11, 11], [11, 11], [11, 11], [11, 11], [11, 11], [11, 11], [11, 11], [11, 11], [11, 11], [11, 11], [11, 11], [11, 11], [11, 11], [11, 11], [11, 11], [11, 11], [11, 11], [11, 11], [11, 11], [11, 11], [11, 11], [11, 11], [11, 11], [11, 11], [11, 11], [11, 11], [11, 11], [11, 11], [11, 11], [11, 11], [11, 11], [11, 11], [11, 11], [11, 11], [11, 11], [11, 11], [11, 11], [11, 11], [11, 11], [11, 11], [11, 11], [11, 11], [11, 11], [11, 11], [11, 11], [11, 11], [11, 11], [11, 11], [11, 11], [11, 11], [11, 11], [11, 11], [11, 11], [11, 11], [11, 11], [11, 11], [11, 11], [11, 11], [11, 11], [11, 11], [11, 11], [11, 11], [11, 11], [11, 11], [11, 11], [11, 11], [11, 11], [11, 11], [11, 11], [11, 11], [11, 11], [11, 11], [11, 11], [11, 11], [11, 11], [11, 11], [11, 11], [11, 11], [11, 11], [11, 11], [11, 11], [11, 11], [11, 11], [11, 11], [11, 11], [11, 11], [11, 11], [11, 11], [11, 11], [11, 11], [11, 11], [11, 11], [11, 11], [11, 11], [11, 11], [11, 11], [11, 11], [11, 11], [11, 11], [11, 11], [11, 11], [11, 11], [11, 11], [11, 11], [11, 11], [11, 11], [11, 11], [11, 11], [11, 11], [11, 11], [11, 11], [11, 11], [11, 11], [11, 11], [11, 11], [11, 11], [11, 11], [11, 11], [11, 11], [11, 11], [11, 11], [11, 11], [11, 11], [11, 11], [11, 11], [11, 11], [11, 11], [11, 11], [11, 11], [11, 11], [11, 11], [11, 11], [11, 11], [11, 11], [11, 11], [11, 11], [11, 11], [11, 11], [11, 11], [11, 11], [11, 11], [11, 11], [11, 11], [11, 11], [11, 11], [11, 11], [11, 11], [11, 11], [11, 11], [11, 11], [11, 11], [11, 11], [11, 11], [11, 11], [11, 11], [11, 11], [11, 11], [11, 11], [11, 11], [11, 11], [11, 11], [11, 11], [11, 11], [11, 11], [11, 11], [11, 11], [11, 11], [11, 11], [11, 11], [11, 11], [11, 11], [11, 11], [11, 11], [11, 11], [11, 11], [11, 11], [11, 11], [11, 11], [11, 11], [11, 11], [11, 11], [11, 11], [11, 11], [11, 11], [11, 11], [11, 11], [11, 11], [11, 11], [11, 11], [11, 11], [11, 11], [11, 11], [11, 11], [11, 11], [11, 11], [11, 11], [11, 11], [11, 11], [11, 11], [11, 11], [11, 11], [11, 11], [11, 11], [11, 11], [11, 11], [11, 11], [11, 11], [11, 11], [11, 11], [11, 11], [11, 11], [11, 11], [11, 11], [11, 11], [11, 11], [11, 11], [11, 11], [11, 11], [11, 11], [11, 11], [11, 11], [11, 11], [11, 11], [11, 11], [11, 11], [11, 11], [11, 11], [11, 11], [11, 11], [11, 11], [11, 11], [11, 11], [11, 11], [11, 11], [11, 11], [11, 11], [11, 11], [11, 11], [11, 11], [11, 11], [11, 11], [11, 11], [11, 11], [11, 11], [11, 11], [11, 11], [11, 11], [11, 11], [11, 11], [11, 11], [11, 11], [11, 11], [11, 11], [11, 11], [11, 11], [11, 11], [11, 11], [11, 11], [11, 11], [11, 11], [11, 11], [11, 11], [11, 11], [11, 11], [11, 11], [11, 11], [11, 11], [11, 11], [11, 11], [11, 11], [11, 11], [11, 11], [11, 11], [11, 11], [11, 11], [11, 11], [11, 11], [11, 11], [11, 11], [11, 11], [11, 11], [11, 11], [11, 11], [11, 11], [11, 11], [11, 11], [11, 11], [11, 11], [11, 11], [11, 11], [11, 11], [11, 11], [11, 11], [11, 11], [11, 11], [11, 11], [11, 11], [11, 11], [11, 11], [11, 11], [11, 11], [11, 11], [11, 11], [11, 11], [11, 11], [11, 11], [11, 11], [11, 11], [11, 11], [11, 11], [11, 11], [11, 11], [11, 11], [11, 11], [11, 11], [11, 11], [11, 11], [11, 11], [11, 11], [11, 11], [11, 11], [11, 11], [11, 11], [11, 11], [11, 11], [11, 11], [11, 11], [11, 11], [11, 11], [11, 11], [11, 11], [11, 11], [11, 11], [11, 11], [11, 11], [11, 11], [11, 11], [11, 11], [11, 11], [11, 11], [11, 11], [11, 11], [11, 11], [11, 11], [11, 11], [11, 11], [11, 11], [11, 11], [11, 11], [11, 11], [11, 11], [11, 11], [11, 11], [11, 11], [11, 11], [11, 11], [11, 11], [11, 11], [11, 11], [11, 11], [11, 11], [11, 11], [11, 11], [11, 11], [11, 11], [11, 11], [11, 11], [11, 11], [11, 11], [11, 11], [11, 11], [11, 11], [11, 11], [11, 11], [11, 11], [11, 11], [11, 11], [11, 11], [11, 11], [11, 11], [11, 11], [11, 11], [11, 11], [11, 11], [11, 11], [11, 11], [11, 11], [11, 11], [11, 11], [11, 11], [11, 11], [11, 11], [11, 11], [11, 11], [11, 11], [11, 11], [11, 11], [11, 11], [11, 11], [11, 11], [11, 11], [11, 11], [11, 11], [11, 11], [11, 11], [11, 11], [11, 11], [11, 11], [11, 11], [11, 11], [11, 11], [11, 11], [11, 11], [11, 11], [11, 11], [11, 11], [11, 11], [11, 11], [11, 11], [11, 11], [11, 11], [11, 11], [11, 11], [11, 11], [11, 11], [11, 11], [11, 11], [11, 11], [11, 11], [11, 11], [11, 11], [11, 11], [11, 11], [11, 11], [11, 11], [11, 11], [11, 11], [11, 11], [11, 11], [11, 11], [11, 11], [11, 11], [11, 11], [11, 11], [11, 11], [11, 11], [11, 11], [11, 11], [11, 11], [11, 11], [11, 11], [11, 11], [11, 11], [11, 11], [11, 11], [11, 11], [11, 11], [11, 11], [11, 11], [11, 11], [11, 11], [11, 11], [11, 11], [11, 11], [11, 11], [11, 11], [11, 11], [11, 11], [11, 11], [11, 11], [11, 11], [11, 11], [11, 11], [11, 11], [11, 11], [11, 11], [11, 11], [11, 11], [11, 11], [11, 11], [11, 11], [11, 11], [11, 11], [11, 11], [11, 11], [11, 11], [11, 11], [11, 11], [11, 11], [11, 11], [11, 11], [11, 11], [11, 11], [11, 11], [11, 11], [11, 11], [11, 11], [11, 11], [11, 11], [11, 11], [11, 11], [11, 11], [11, 11], [11, 11], [11, 11], [11, 11], [11, 11], [11, 11], [11, 11], [11, 11], [11, 11], [11, 11], [11, 11], [11, 11], [11, 11], [11, 11], [11, 11], [11, 11], [11, 11], [11, 11], [11, 11], [11, 11], [11, 11], [11, 11], [11, 11], [11, 11], [11, 11], [11, 11], [11, 11], [11, 11], [11, 11], [11, 11], [11, 11], [11, 11], [11, 11], [11, 11], [11, 11], [11, 11], [11, 11], [11, 11], [11, 11], [11, 11], [11, 11], [11, 11], [11, 11], [11, 11], [11, 11], [11, 11], [11, 11], [11, 11], [11, 11], [11, 11], [11, 11], [11, 11], [11, 11], [11, 11], [11, 11], [11, 11], [11, 11], [11, 11], [11, 11], [11, 11], [11, 11], [11, 11], [11, 11], [11, 11], [11, 11], [11, 11], [11, 11], [11, 11], [11, 11], [11, 11], [11, 11], [11, 11], [11, 11], [11, 11], [11, 11], [11, 11], [11, 11], [11, 11], [11, 11], [11, 11], [11, 11], [11, 11], [11, 11], [11, 11], [11, 11], [11, 11], [11, 11], [11, 11], [11, 11], [11, 11], [11, 11], [11, 11], [11, 11], [11, 11], [11, 11], [11, 11], [11, 11], [11, 11], [11, 11], [11, 11], [11, 11], [11, 11], [11, 11], [11, 11], [11, 11], [11, 11], [11, 11], [11, 11], [11, 11], [11, 11], [11, 11], [11, 11], [11, 11], [11, 11], [11, 11], [11, 11], [11, 11], [11, 11], [11, 11], [11, 11], [11, 11], [11, 11], [11, 11], [11, 11], [11, 11], [11, 11], [11, 11], [11, 11], [11, 11], [11, 11], [11, 11], [11, 11], [11, 11], [11, 11], [11, 11], [11, 11], [11, 11], [11, 11], [11, 11], [11, 11], [11, 11], [11, 11], [11, 11], [11, 11], [11, 11], [11, 11], [11, 11], [11, 11], [11, 11], [11, 11], [11, 11], [11, 11], [11, 11], [11, 11], [11, 11], [11, 11], [11, 11], [11, 11], [11, 11], [11, 11], [11, 11], [11, 11], [11, 11], [11, 11], [11, 11], [11, 11], [11, 11], [11, 11], [11, 11], [11, 11], [11, 11], [11, 11], [11, 11], [11, 11], [11, 11], [11, 11], [11, 11], [11, 11], [11, 11], [11, 11], [11, 11], [11, 11], [11, 11], [11, 11], [11, 11], [11, 11], [11, 11], [11, 11], [11, 11], [11, 11], [11, 11], [11, 11], [11, 11], [11, 11], [11, 11], [11, 11], [11, 11], [11, 11], [11, 11], [11, 11], [11, 11], [11, 11], [11, 11], [11, 11], [11, 11], [11, 11], [11, 11], [11, 11], [11, 11], [11, 11], [11, 11], [11, 11], [11, 11], [11, 11], [11, 11], [11, 11], [11, 11], [11, 11], [11, 11], [11, 11], [11, 11], [11, 11], [11, 11], [11, 11], [11, 11], [11, 11], [11, 11], [11, 11], [11, 11], [11, 11], [11, 11], [11, 11], [11, 11], [11, 11], [11, 11], [11, 11], [11, 11], [11, 11], [11, 11], [11, 11], [11, 11], [11, 11], [11, 11], [11, 11], [11, 11], [11, 11], [11, 11], [11, 11], [11, 11], [11, 11], [11, 11], [11, 11], [11, 11], [11, 11], [11, 11], [11, 11], [11, 11], [11, 11], [11, 11], [11, 11], [11, 11], [11, 11], [11, 11], [11, 11], [11, 11], [11, 11], [11, 11], [11, 11], [11, 11], [11, 11], [11, 11], [11, 11], [11, 11], [11, 11], [11, 11], [11, 11], [11, 11], [11, 11], [11, 11], [11, 11], [11, 11], [11, 11], [11, 11], [11, 11], [11, 11], [11, 11], [11, 11], [11, 11], [11, 11], [11, 11], [11, 11], [11, 11], [11, 11], [11, 11], [11, 11], [11, 11], [11, 11], [11, 11], [11, 11], [11, 11], [11, 11], [11, 11], [11, 11], [11, 11], [11, 11], [11, 11], [11, 11], [11, 11], [11, 11], [11, 11], [11, 11], [11, 11], [11, 11], [11, 11], [11, 11], [11, 11], [11, 11], [11, 11], [11, 11], [11, 11], [11, 11], [11, 11], [11, 11], [11, 11], [11, 11], [11, 11], [11, 11], [11, 11], [11, 11], [11, 11], [11, 11], [11, 11], [11, 11], [11, 11], [11, 11], [11, 11], [11, 11], [11, 11], [11, 11], [11, 11], [11, 11], [11, 11], [11, 11], [11, 11], [11, 11], [11, 11], [11, 11], [11, 11], [11, 11], [11, 11], [11, 11], [11, 11], [11, 11], [11, 11], [11, 11], [11, 11], [11, 11], [11, 11], [11, 11], [11, 11], [11, 11], [11, 11], [11, 11], [11, 11], [11, 11], [11, 11], [11, 11], [11, 11], [11, 11], [11, 11], [11, 11], [11, 11], [11, 11], [11, 11], [11, 11], [11, 11], [11, 11], [11, 11], [11, 11], [11, 11], [11, 11], [11, 11], [11, 11], [11, 11], [11, 11], [11, 11], [11, 11], [11, 11], [11, 11], [11, 11], [11, 11], [11, 11], [11, 11], [11, 11], [11, 11], [11, 11], [11, 11], [11, 11], [11, 11], [11, 11], [11, 11], [11, 11], [11, 11], [11, 11], [11, 11], [11, 11], [11, 11], [11, 11], [11, 11], [11, 11], [11, 11], [11, 11], [11, 11], [11, 11], [11, 11], [11, 11], [11, 11], [11, 11], [11, 11], [11, 11], [11, 12], [11, 12], [11, 12], [11, 12], [11, 12], [11, 12], [11, 12], [11, 12], [11, 12], [11, 12], [11, 12], [11, 12], [11, 12], [11, 12], [11, 12], [11, 12], [11, 12], [11, 12], [11, 12], [11, 12], [11, 12], [11, 12], [11, 12], [11, 12], [11, 12], [11, 12], [11, 12], [11, 12], [11, 12], [11, 12], [11, 12], [11, 12], [11, 12], [11, 12], [11, 12], [11, 12], [11, 12], [11, 12], [11, 12], [11, 12], [11, 12], [11, 12], [11, 12], [11, 12], [11, 12], [11, 12], [11, 12], [11, 12], [11, 12], [11, 12], [11, 12], [11, 12], [11, 12], [11, 12], [11, 12], [11, 12], [11, 12], [11, 12], [11, 12], [11, 12], [11, 12], [11, 12], [11, 12], [11, 12], [11, 12], [11, 12], [11, 12], [11, 12], [11, 12], [11, 12], [11, 12], [11, 12], [11, 12], [11, 12], [11, 12], [11, 12], [11, 12], [11, 12], [11, 12], [11, 12], [11, 12], [11, 12], [11, 12], [11, 12], [11, 12], [11, 12], [11, 12], [11, 12], [11, 12], [11, 12], [11, 12], [11, 12], [11, 12], [11, 12], [11, 12], [11, 12], [11, 12], [11, 12], [11, 12], [11, 12], [11, 12], [11, 12], [11, 12], [11, 12], [11, 12], [11, 12], [11, 12], [11, 12], [11, 12], [11, 12], [11, 12], [11, 12], [11, 12], [11, 12], [11, 12], [11, 12], [11, 12], [11, 12], [11, 12], [11, 12], [11, 12], [11, 12], [11, 12], [11, 12], [11, 12], [11, 12], [11, 12], [11, 12], [11, 12], [11, 12], [11, 12], [11, 12], [11, 12], [11, 12], [11, 12], [11, 12], [11, 12], [11, 12], [11, 12], [11, 12], [11, 12], [11, 12], [11, 12], [11, 12], [11, 12], [11, 12], [11, 12], [11, 12], [11, 12], [11, 12], [11, 12], [11, 12], [11, 12], [11, 12], [11, 12], [11, 12], [11, 12], [11, 12], [11, 12], [11, 12], [11, 12], [11, 12], [11, 12], [11, 12], [11, 12], [11, 12], [11, 12], [11, 12], [11, 12], [11, 12], [11, 12], [11, 12], [12, 12], [12, 12], [12, 12], [12, 12], [12, 12], [12, 12], [12, 12], [12, 12], [12, 12], [12, 12], [12, 12], [12, 12], [12, 12], [12, 12], [12, 12], [12, 12], [12, 12], [12, 12], [12, 12], [12, 12], [12, 12], [12, 12], [12, 12], [12, 12], [12, 12], [12, 12], [12, 12], [12, 12], [12, 12], [12, 12], [12, 12], [12, 12], [12, 12], [12, 12], [12, 12], [12, 12], [12, 12], [12, 12], [12, 12], [12, 12], [12, 12], [12, 12], [12, 12], [12, 12], [12, 12], [12, 12], [12, 12], [12, 12], [12, 12], [12, 12], [12, 12], [12, 12], [12, 12], [12, 12], [12, 12], [12, 12], [12, 12], [12, 12], [12, 12], [12, 12], [12, 12], [12, 12], [12, 12], [12, 12], [12, 12], [12, 12], [12, 12], [12, 12], [12, 12], [12, 12], [12, 12], [12, 12], [12, 12], [12, 12], [12, 12], [12, 12], [12, 12], [12, 12], [12, 12], [12, 12], [12, 12], [12, 12], [12, 12], [12, 12], [12, 12], [12, 12], [12, 12], [12, 12], [12, 12], [12, 12], [12, 12], [12, 12], [12, 12], [12, 12], [12, 12], [12, 12], [12, 12], [12, 12], [12, 12], [12, 12], [12, 12], [12, 12], [12, 12], [12, 12], [12, 12], [12, 12], [12, 12], [12, 12], [12, 12], [12, 12], [12, 12], [12, 12], [12, 12], [12, 12], [12, 12], [12, 12], [12, 12], [12, 12], [12, 12], [12, 12], [12, 12], [12, 12], [12, 12], [12, 12], [12, 12], [12, 12], [12, 12], [12, 12], [12, 12], [12, 12], [12, 12], [12, 12], [12, 12], [12, 12], [12, 12], [12, 12], [12, 12], [12, 12], [12, 12], [12, 12], [12, 12], [12, 12], [12, 12], [12, 12], [12, 12], [12, 12], [12, 12], [12, 12], [12, 12], [12, 12], [12, 12], [12, 12], [12, 12], [12, 12], [12, 12], [12, 12], [12, 12], [12, 12], [12, 12], [12, 12], [12, 12], [12, 12], [12, 12], [12, 12], [12, 12], [12, 12], [12, 12], [12, 12], [12, 12], [12, 12], [12, 12], [12, 12], [12, 12], [12, 12], [12, 12], [12, 12], [12, 12], [12, 12], [12, 12], [12, 12], [12, 12], [12, 12], [12, 12], [12, 12], [12, 12], [12, 12], [12, 12], [12, 12], [12, 12], [12, 12], [12, 12], [12, 12], [12, 12], [12, 12], [12, 12], [12, 12], [12, 12], [12, 12], [12, 12], [12, 12], [12, 12], [12, 12], [12, 12], [12, 12], [12, 12], [12, 12], [12, 12], [12, 12], [12, 12], [12, 12], [12, 12], [12, 12], [12, 12], [12, 12], [12, 12], [12, 12], [12, 12], [12, 12], [12, 12], [12, 12], [12, 12], [12, 12], [12, 12], [12, 12], [12, 12], [12, 12], [12, 12], [12, 12], [12, 12], [12, 12], [12, 12], [12, 12], [12, 12], [12, 12], [12, 12], [12, 12], [12, 12], [12, 12], [12, 12], [12, 12], [12, 12], [12, 12], [12, 12], [12, 12], [12, 12], [12, 12], [12, 12], [12, 12], [12, 12], [12, 12], [12, 12], [12, 12], [12, 12], [12, 12], [12, 12], [12, 12], [12, 12], [12, 12], [12, 12], [12, 12], [12, 12], [12, 12], [12, 12], [12, 12], [12, 12], [12, 12], [12, 12], [12, 12], [12, 12], [12, 12], [12, 12], [12, 12], [12, 12], [12, 12], [12, 12], [12, 12], [12, 12], [12, 12], [12, 12], [12, 12], [12, 12], [12, 12], [12, 12], [12, 12], [12, 12], [12, 12], [12, 12], [12, 12], [12, 12], [12, 12], [12, 12], [12, 12], [12, 12], [12, 12], [12, 12], [12, 12], [12, 12], [12, 12], [12, 12], [12, 12], [12, 12], [12, 12], [12, 12], [12, 12], [12, 12], [12, 12], [12, 12], [12, 12], [12, 12], [12, 12], [12, 12], [12, 12], [12, 12], [12, 12], [12, 12], [12, 12], [12, 12], [12, 12], [12, 12], [12, 12], [12, 12], [12, 12], [12, 12], [12, 12], [12, 12], [12, 12], [12, 12], [12, 12], [12, 12], [12, 12], [12, 12], [12, 12], [12, 12], [12, 12], [12, 12], [12, 12], [12, 12], [12, 12], [12, 12], [12, 12], [12, 12], [12, 12], [12, 12], [12, 12], [12, 12], [12, 12], [12, 12], [12, 12], [12, 12], [12, 12], [12, 12], [12, 12], [12, 12], [12, 12], [12, 12], [12, 12], [12, 12], [12, 12], [12, 12], [12, 12], [12, 12], [12, 12], [12, 12], [12, 12], [12, 12], [12, 12], [12, 12], [12, 12], [12, 12], [12, 12], [12, 12], [12, 12], [12, 12], [12, 12], [12, 12], [12, 12], [12, 12], [12, 12], [12, 12], [12, 12], [12, 12], [12, 12], [12, 12], [12, 12], [12, 12], [12, 12], [12, 12], [12, 12], [12, 12], [12, 12], [12, 12], [12, 12], [12, 12], [12, 12], [12, 12], [12, 12], [12, 12], [12, 12], [12, 12], [12, 12], [12, 12], [12, 12], [12, 12], [12, 12], [12, 12], [12, 12], [12, 12], [12, 12], [12, 12], [12, 12], [12, 12], [12, 12], [12, 12], [12, 12], [12, 12], [12, 12], [12, 12], [12, 12], [12, 12], [12, 12], [12, 12], [12, 12], [12, 12], [12, 12], [12, 12], [12, 12], [12, 12], [12, 12], [12, 12], [12, 12], [12, 12], [12, 12], [12, 12], [12, 12], [12, 12], [12, 12], [12, 12], [12, 12], [12, 12], [12, 12], [12, 12], [12, 12], [12, 12], [12, 12], [12, 12], [12, 12], [12, 12], [12, 12], [12, 12], [12, 12], [12, 12], [12, 12], [12, 12], [12, 12], [12, 12], [12, 12], [12, 12], [12, 12], [12, 12], [12, 12], [12, 12], [12, 12], [12, 12], [12, 12], [12, 12], [12, 12], [12, 12], [12, 12], [12, 12], [12, 12], [12, 12], [12, 12], [12, 12], [12, 12], [12, 12], [12, 12], [12, 12], [12, 12], [12, 12], [12, 12], [12, 12], [12, 12], [12, 12], [12, 12], [12, 12], [12, 12], [12, 12], [12, 12], [12, 12], [12, 12], [12, 12], [12, 12], [12, 12], [12, 12], [12, 12], [12, 12], [12, 12], [12, 12], [12, 12], [12, 12], [12, 12], [12, 12], [12, 12], [12, 12], [12, 12], [12, 12], [12, 12], [12, 12], [12, 12], [12, 12], [12, 12], [12, 12], [12, 12], [12, 12], [12, 12], [12, 12], [12, 12], [12, 12], [12, 12], [12, 12], [12, 12], [12, 12], [12, 12], [12, 12], [12, 12], [12, 12], [12, 12], [12, 12], [12, 12], [12, 12], [12, 12], [12, 12], [12, 12], [12, 12], [12, 12], [12, 12], [12, 12], [12, 12], [12, 12], [12, 12], [12, 12], [12, 12], [12, 12], [12, 12], [12, 12], [12, 12], [12, 12], [12, 12], [12, 12], [12, 12], [12, 12], [12, 12], [12, 12], [12, 12], [12, 12], [12, 12], [12, 12], [12, 12], [12, 12], [12, 12], [12, 12], [12, 12], [12, 12], [12, 12], [12, 12], [12, 12], [12, 12], [12, 12], [12, 12], [12, 12], [12, 12], [12, 12], [12, 12], [12, 12], [12, 12], [12, 12], [12, 12], [12, 12], [12, 12], [12, 12], [12, 12], [12, 12], [12, 12], [12, 12], [12, 12], [12, 12], [12, 12], [12, 12], [12, 12], [12, 12], [12, 12], [12, 12], [12, 12], [12, 12], [12, 12], [12, 12], [12, 12], [12, 12], [12, 12], [12, 12], [12, 12], [12, 12], [12, 12], [12, 12], [12, 12], [12, 12], [12, 12], [12, 12], [12, 12], [12, 12], [12, 12], [12, 12], [12, 12], [12, 12], [12, 12], [12, 12], [12, 12], [12, 12], [12, 12], [12, 12], [12, 12], [12, 12], [12, 12], [12, 12], [12, 12], [12, 12], [12, 12], [12, 12], [12, 12], [12, 12], [12, 12], [12, 12], [12, 12], [12, 12], [12, 12], [12, 12], [12, 12], [12, 12], [12, 12], [12, 12], [12, 12], [12, 12], [12, 12], [12, 12], [12, 12], [12, 12], [12, 12], [12, 12], [12, 12], [12, 12], [12, 12], [12, 12], [12, 12], [12, 12], [12, 12], [12, 12], [12, 12], [12, 12], [12, 12], [12, 12], [12, 12], [12, 12], [12, 12], [12, 12], [12, 12], [12, 12], [12, 12], [12, 12], [12, 12], [12, 12], [12, 12], [12, 12], [12, 12], [12, 12], [12, 12], [12, 12], [12, 12], [12, 12], [12, 12], [12, 12], [12, 12], [12, 12], [12, 12], [12, 12], [12, 12], [12, 12], [12, 12], [12, 12], [12, 12], [12, 12], [12, 12], [12, 12], [12, 12], [12, 12], [12, 12], [12, 12], [12, 12], [12, 12], [12, 12], [12, 12], [12, 12], [12, 12], [12, 12], [12, 12], [12, 12], [12, 12], [12, 12], [12, 12], [12, 12], [12, 12], [12, 12], [12, 12], [12, 12], [12, 12], [12, 12], [12, 12], [12, 12], [12, 12], [12, 12], [12, 12], [12, 12], [12, 12], [12, 12], [12, 12], [12, 12], [12, 12], [12, 12], [12, 12], [12, 12], [12, 12], [12, 12], [12, 12], [12, 12], [12, 12], [12, 12], [12, 12], [12, 12], [12, 12], [12, 12], [12, 12], [12, 12], [12, 12], [12, 12], [12, 12], [12, 12], [12, 12], [12, 12], [12, 12], [12, 12], [12, 12], [12, 12], [12, 12], [12, 12], [12, 12], [12, 12], [12, 12], [12, 12], [12, 12], [12, 12], [12, 12], [12, 12], [12, 12], [12, 12], [12, 12], [12, 12], [12, 12], [12, 12], [12, 12], [12, 12], [12, 12], [12, 12], [12, 12], [12, 12], [12, 12], [12, 12], [12, 12], [12, 12], [12, 12], [12, 12], [12, 12], [12, 12], [12, 12], [12, 12], [12, 12], [12, 12], [12, 12], [12, 12], [12, 12], [12, 12], [12, 12], [12, 12], [12, 12], [12, 12], [12, 12], [12, 12], [12, 12], [12, 12], [12, 12], [12, 12], [12, 12], [12, 12], [12, 12], [12, 12], [12, 12], [12, 12], [12, 12], [12, 12], [12, 12], [12, 12], [12, 12], [12, 12], [12, 12], [12, 12], [12, 12], [12, 12], [12, 12], [12, 12], [12, 12], [12, 12], [12, 12], [12, 12], [12, 12], [12, 12], [12, 12], [12, 12], [12, 12], [12, 12], [12, 12], [12, 12], [12, 12], [12, 12], [12, 12], [12, 12], [12, 12], [12, 12], [12, 12], [12, 12], [12, 12], [12, 12], [12, 12], [12, 12], [12, 12], [12, 12], [12, 12], [12, 12], [12, 12], [12, 12], [12, 12], [12, 12], [12, 12], [12, 12], [12, 12], [12, 12], [12, 12], [12, 12], [12, 12], [12, 12], [12, 12], [12, 12], [12, 12], [12, 12], [12, 12], [12, 12], [12, 12], [12, 12], [12, 12], [12, 12], [12, 12], [12, 12], [12, 12], [12, 12], [12, 12], [12, 12], [12, 12], [12, 12], [12, 12], [12, 12], [12, 12], [12, 12], [12, 12], [12, 12], [12, 12], [12, 12], [12, 12], [12, 12], [12, 12], [12, 12], [12, 12], [12, 12], [12, 12], [12, 12], [12, 12], [12, 12], [12, 12], [12, 12], [12, 12], [12, 12], [12, 12], [12, 12], [12, 12], [12, 12], [12, 12], [12, 12], [12, 12], [12, 12], [12, 12], [12, 12], [12, 12], [12, 12], [12, 12], [12, 12], [12, 12], [12, 12], [12, 12], [12, 12], [12, 12], [12, 12], [12, 12], [12, 12], [12, 12], [12, 12], [12, 12], [12, 12], [12, 12], [12, 12], [12, 12], [12, 12], [12, 12], [12, 12], [12, 12], [12, 12], [12, 12], [12, 12], [12, 12], [12, 12], [12, 12], [12, 12], [12, 12], [12, 12], [12, 12], [12, 12], [12, 12], [12, 12], [12, 12], [12, 12], [12, 12], [12, 12], [12, 12], [12, 12], [12, 12], [12, 12], [12, 12], [12, 12], [12, 12], [12, 12], [12, 12], [12, 12], [12, 12], [12, 12], [12, 12], [12, 12], [12, 12], [12, 12], [12, 12], [12, 12], [12, 12], [12, 12], [12, 12], [12, 12], [12, 12], [12, 12], [12, 12], [12, 12], [12, 12], [12, 12], [12, 12], [12, 12], [12, 12], [12, 12], [12, 12], [12, 12], [12, 12], [12, 12], [12, 12], [12, 12], [12, 12], [12, 12], [12, 12], [12, 12], [12, 12], [12, 12], [12, 12], [12, 12], [12, 12], [12, 12], [12, 12], [12, 12], [12, 12], [12, 12], [12, 12], [12, 12], [12, 12], [12, 12], [12, 12], [12, 12], [12, 12], [12, 12], [12, 12], [12, 12], [12, 12], [12, 12], [12, 12], [12, 12], [12, 12], [12, 12], [12, 12], [12, 12], [12, 12], [12, 12], [12, 12], [12, 12], [12, 12], [12, 12], [12, 12], [12, 12], [12, 12], [12, 12], [12, 12], [12, 12], [12, 12], [12, 12], [12, 12], [12, 12], [12, 12], [12, 12], [12, 12], [12, 12], [12, 12], [12, 12], [12, 12], [12, 12], [12, 12], [12, 12], [12, 12], [12, 12], [12, 12], [12, 12], [12, 12], [12, 12], [12, 12], [12, 12], [12, 12], [12, 12], [12, 12], [12, 12], [12, 12], [12, 12], [12, 12], [12, 12], [12, 12], [12, 12], [12, 12], [12, 12], [12, 12], [12, 12], [12, 12], [12, 12], [12, 12], [12, 12], [12, 12], [12, 12], [12, 12], [12, 12], [12, 12], [12, 12], [12, 12], [12, 12], [12, 12], [12, 12], [12, 12], [12, 12], [12, 12], [12, 12], [12, 12], [12, 12], [12, 12], [12, 12], [12, 12], [12, 12], [12, 12], [12, 12], [12, 12], [12, 12], [12, 12], [12, 12], [12, 12], [12, 12], [12, 12], [12, 12], [12, 12], [12, 12], [12, 12], [12, 12], [12, 12], [12, 12], [12, 12], [12, 12], [12, 12], [12, 12], [12, 12], [12, 12], [12, 12], [12, 12], [12, 12], [12, 12], [12, 12], [12, 12], [12, 12], [12, 12], [12, 12], [12, 12], [12, 12], [12, 12], [12, 12], [12, 12], [12, 12], [12, 12], [12, 12], [12, 12], [12, 12], [12, 12], [12, 12], [12, 12], [12, 12], [12, 12], [12, 12], [12, 12], [12, 12], [12, 12], [12, 12], [12, 12], [12, 12], [12, 12], [12, 12], [12, 12], [12, 12], [12, 12], [12, 12], [12, 12], [12, 12], [12, 12], [12, 12], [12, 12], [12, 12], [12, 12], [12, 12], [12, 12], [12, 12], [12, 12], [12, 12], [12, 12], [12, 12], [12, 12], [12, 12], [12, 12], [12, 12], [12, 12], [12, 12], [12, 12], [12, 12], [12, 12], [12, 12], [12, 12], [12, 12], [12, 12], [12, 12], [12, 12], [12, 12], [12, 12], [12, 12], [12, 12], [12, 12], [12, 12], [12, 12], [12, 12], [12, 12], [12, 12], [12, 12], [12, 12], [12, 12], [12, 12], [12, 12], [12, 12], [12, 12], [12, 12], [12, 12], [12, 12], [12, 12], [12, 12], [12, 12], [12, 12], [12, 12], [12, 12], [12, 12], [12, 12], [12, 12], [12, 12], [12, 12], [12, 12], [12, 12], [12, 12], [12, 12], [12, 12], [12, 12], [12, 12], [12, 12], [12, 12], [12, 12], [12, 12], [12, 12], [12, 12], [12, 12], [12, 12], [12, 12], [12, 12], [12, 12], [12, 12], [12, 12], [12, 12], [12, 12], [12, 12], [12, 12], [12, 12], [12, 12], [12, 12], [12, 12], [12, 12], [12, 12], [12, 12], [12, 12], [12, 12], [12, 12], [12, 12], [12, 12], [12, 12], [12, 12], [12, 12], [12, 12], [12, 12], [12, 12], [12, 12], [12, 12], [12, 12], [12, 12], [12, 12], [12, 12], [12, 12], [12, 12], [12, 12], [12, 12], [12, 12], [12, 12], [12, 12], [12, 12], [12, 12], [12, 12], [12, 12], [12, 12], [12, 12], [12, 12], [12, 12], [12, 12], [12, 12], [12, 12], [12, 12], [12, 12], [12, 12], [12, 12], [12, 12], [12, 12], [12, 12], [12, 12], [12, 12], [12, 12], [12, 12], [12, 12], [12, 12], [12, 12], [12, 12], [12, 12], [12, 12], [12, 12], [12, 12], [12, 12], [12, 12], [12, 12], [12, 12], [12, 12], [12, 12], [12, 12], [12, 12], [12, 12], [12, 12], [12, 12], [12, 12], [12, 12], [12, 12], [12, 12], [12, 12], [12, 12], [12, 12], [12, 12], [12, 12], [12, 12], [12, 12], [12, 12], [12, 12], [12, 12], [12, 12], [12, 12], [12, 12], [12, 12], [12, 12], [12, 12], [12, 12], [12, 12], [12, 12], [12, 12], [12, 12], [12, 12], [12, 12], [12, 12], [12, 12], [12, 12], [12, 12], [12, 12], [12, 12], [12, 12], [12, 12], [12, 12], [12, 12], [12, 12], [12, 12], [12, 12], [12, 12], [12, 12], [12, 12], [12, 12], [12, 12], [12, 12], [12, 12], [12, 12], [12, 12], [12, 12], [12, 12], [12, 12], [12, 12], [12, 12], [12, 12], [12, 12], [12, 12], [12, 12], [12, 12], [12, 12], [12, 12], [12, 12], [12, 12], [12, 12], [12, 12], [12, 12], [12, 12], [12, 12], [12, 12], [12, 12], [12, 12], [12, 12], [12, 12], [12, 12], [12, 12], [12, 12], [12, 12], [12, 12], [12, 12], [12, 12], [12, 12], [12, 12], [12, 12], [12, 12], [12, 12], [12, 12], [12, 12], [12, 12], [12, 12], [12, 12], [12, 12], [12, 12], [12, 12], [12, 12], [12, 12], [12, 12], [12, 12], [12, 12], [12, 12], [12, 12], [12, 12], [12, 12], [12, 12], [12, 12], [12, 12], [12, 12], [12, 12], [12, 12], [12, 12], [12, 12], [12, 12], [12, 12], [12, 12], [12, 12], [12, 12], [12, 12], [12, 12], [12, 12], [12, 12], [12, 12], [12, 12], [12, 12], [12, 12], [12, 12], [12, 12], [12, 12], [12, 12], [12, 12], [12, 12], [12, 12], [12, 12], [12, 12], [12, 12], [12, 12], [12, 12], [12, 12], [12, 12], [12, 12], [12, 12], [12, 12], [12, 12], [12, 12], [12, 12], [12, 12], [12, 12], [12, 12], [12, 12], [12, 12], [12, 12], [12, 12], [12, 12], [12, 12], [12, 12], [12, 12], [12, 12], [12, 12], [12, 12], [12, 12], [12, 12], [12, 12], [12, 12], [12, 12], [12, 12], [12, 12], [12, 12], [12, 12], [12, 12], [12, 12], [12, 12], [12, 12], [12, 12], [12, 12], [12, 12], [12, 12], [12, 12], [12, 12], [12, 12], [12, 12], [12, 12], [12, 12], [12, 12], [12, 12], [12, 12], [12, 12], [12, 12], [12, 12], [12, 12], [12, 12], [12, 12], [12, 12], [12, 12], [12, 12], [12, 12], [12, 12], [12, 12], [12, 12], [12, 12], [12, 12], [12, 12], [12, 12], [12, 12], [12, 12], [12, 12], [12, 12], [12, 12], [12, 12], [12, 12], [12, 12], [12, 12], [12, 12], [12, 12], [12, 12], [12, 12], [12, 12], [12, 12], [12, 12], [12, 12], [12, 12], [12, 12], [12, 12], [12, 12], [12, 12], [12, 12], [12, 12], [12, 12], [12, 12], [12, 12], [12, 12], [12, 12], [12, 12], [12, 12], [12, 12], [12, 12], [12, 12], [12, 12], [12, 12], [12, 12], [12, 12], [12, 12], [12, 12], [12, 12], [12, 12], [12, 12], [12, 12], [12, 12], [12, 12], [12, 12], [12, 12], [12, 12], [12, 12], [12, 12], [12, 12], [12, 12], [12, 12], [12, 12], [12, 12], [12, 12], [12, 12], [12, 12], [12, 12], [12, 12], [12, 12], [12, 12], [12, 12], [12, 12], [12, 12], [12, 12], [12, 12], [12, 12], [12, 12], [12, 12], [12, 13], [12, 13], [12, 13], [12, 13], [12, 13], [12, 13], [12, 13], [12, 13], [12, 13], [12, 13], [12, 13], [12, 13], [12, 13], [12, 13], [12, 13], [12, 13], [12, 13], [12, 13], [12, 13], [12, 13], [12, 13], [12, 13], [12, 13], [12, 13], [12, 13], [12, 13], [12, 13], [12, 13], [12, 13], [12, 13], [12, 13], [12, 13], [12, 13], [12, 13], [12, 13], [12, 13], [12, 13], [12, 13], [12, 13], [12, 13], [12, 13], [12, 13], [12, 13], [12, 13], [12, 13], [12, 13], [12, 13], [12, 13], [12, 13], [12, 13], [12, 13], [12, 13], [12, 13], [12, 13], [12, 13], [12, 13], [12, 13], [12, 13], [12, 13], [12, 13], [12, 13], [12, 13], [12, 13], [12, 13], [12, 13], [12, 13], [12, 13], [12, 13], [12, 13], [12, 13], [12, 13], [12, 13], [12, 13], [12, 13], [12, 13], [12, 13], [12, 13], [12, 13], [12, 13], [12, 13], [12, 13], [12, 13], [12, 13], [12, 13], [12, 13], [12, 13], [12, 13], [12, 13], [12, 13], [12, 13], [12, 13], [12, 13], [12, 13], [12, 13], [12, 13], [12, 13], [12, 13], [12, 13], [12, 13], [12, 13], [12, 13], [12, 13], [12, 13], [12, 13], [12, 13], [12, 13], [12, 13], [12, 13], [12, 13], [12, 13], [12, 13], [12, 13], [12, 13], [12, 13], [12, 13], [12, 13], [12, 13], [12, 13], [12, 13], [12, 13], [12, 13], [12, 13], [12, 13], [12, 13], [12, 13], [12, 13], [12, 13], [12, 13], [12, 13], [12, 13], [12, 13], [12, 13], [12, 13], [12, 13], [12, 13], [12, 13], [12, 13], [12, 13], [12, 13], [12, 13], [12, 13], [12, 13], [12, 13], [12, 13], [12, 13], [12, 13], [12, 13], [12, 13], [12, 13], [12, 13], [12, 13], [12, 13], [12, 13], [12, 13], [12, 13], [12, 13], [12, 13], [12, 13], [12, 13], [12, 13], [12, 13], [12, 13], [12, 13], [12, 13], [12, 13], [12, 13], [12, 13], [12, 13], [12, 13], [12, 13], [12, 13], [12, 13], [12, 13], [12, 13], [12, 13], [12, 13], [12, 13], [12, 13], [13, 13], [13, 13], [13, 13], [13, 13], [13, 13], [13, 13], [13, 13], [13, 13], [13, 13], [13, 13], [13, 13], [13, 13], [13, 13], [13, 13], [13, 13], [13, 13], [13, 13], [13, 13], [13, 13], [13, 13], [13, 13], [13, 13], [13, 13], [13, 13], [13, 13], [13, 13], [13, 13], [13, 13], [13, 13], [13, 13], [13, 13], [13, 13], [13, 13], [13, 13], [13, 13], [13, 13], [13, 13], [13, 13], [13, 13], [13, 13], [13, 13], [13, 13], [13, 13], [13, 13], [13, 13], [13, 13], [13, 13], [13, 13], [13, 13], [13, 13], [13, 13], [13, 13], [13, 13], [13, 13], [13, 13], [13, 13], [13, 13], [13, 13], [13, 13], [13, 13], [13, 13], [13, 13], [13, 13], [13, 13], [13, 13], [13, 13], [13, 13], [13, 13], [13, 13], [13, 13], [13, 13], [13, 13], [13, 13], [13, 13], [13, 13], [13, 13], [13, 13], [13, 13], [13, 13], [13, 13], [13, 13], [13, 13], [13, 13], [13, 13], [13, 13], [13, 13], [13, 13], [13, 13], [13, 13], [13, 13], [13, 13], [13, 13], [13, 13], [13, 13], [13, 13], [13, 13], [13, 13], [13, 13], [13, 13], [13, 13], [13, 13], [13, 13], [13, 13], [13, 13], [13, 13], [13, 13], [13, 13], [13, 13], [13, 13], [13, 13], [13, 13], [13, 13], [13, 13], [13, 13], [13, 13], [13, 13], [13, 13], [13, 13], [13, 13], [13, 13], [13, 13], [13, 13], [13, 13], [13, 13], [13, 13], [13, 13], [13, 13], [13, 13], [13, 13], [13, 13], [13, 13], [13, 13], [13, 13], [13, 13], [13, 13], [13, 13], [13, 13], [13, 13], [13, 13], [13, 13], [13, 13], [13, 13], [13, 13], [13, 13], [13, 13], [13, 13], [13, 13], [13, 13], [13, 13], [13, 13], [13, 13], [13, 13], [13, 13], [13, 13], [13, 13], [13, 13], [13, 13], [13, 13], [13, 13], [13, 13], [13, 13], [13, 13], [13, 13], [13, 13], [13, 13], [13, 13], [13, 13], [13, 13], [13, 13], [13, 13], [13, 13], [13, 13], [13, 13], [13, 13], [13, 13], [13, 13], [13, 13], [13, 13], [13, 13], [13, 13], [13, 13], [13, 13], [13, 13], [13, 13], [13, 13], [13, 13], [13, 13], [13, 13], [13, 13], [13, 13], [13, 13], [13, 13], [13, 13], [13, 13], [13, 13], [13, 13], [13, 13], [13, 13], [13, 13], [13, 13], [13, 13], [13, 13], [13, 13], [13, 13], [13, 13], [13, 13], [13, 13], [13, 13], [13, 13], [13, 13], [13, 13], [13, 13], [13, 13], [13, 13], [13, 13], [13, 13], [13, 13], [13, 13], [13, 13], [13, 13], [13, 13], [13, 13], [13, 13], [13, 13], [13, 13], [13, 13], [13, 13], [13, 13], [13, 13], [13, 13], [13, 13], [13, 13], [13, 13], [13, 13], [13, 13], [13, 13], [13, 13], [13, 13], [13, 13], [13, 13], [13, 13], [13, 13], [13, 13], [13, 13], [13, 13], [13, 13], [13, 13], [13, 13], [13, 13], [13, 13], [13, 13], [13, 13], [13, 13], [13, 13], [13, 13], [13, 13], [13, 13], [13, 13], [13, 13], [13, 13], [13, 13], [13, 13], [13, 13], [13, 13], [13, 13], [13, 13], [13, 13], [13, 13], [13, 13], [13, 13], [13, 13], [13, 13], [13, 13], [13, 13], [13, 13], [13, 13], [13, 13], [13, 13], [13, 13], [13, 13], [13, 13], [13, 13], [13, 13], [13, 13], [13, 13], [13, 13], [13, 13], [13, 13], [13, 13], [13, 13], [13, 13], [13, 13], [13, 13], [13, 13], [13, 13], [13, 13], [13, 13], [13, 13], [13, 13], [13, 13], [13, 13], [13, 13], [13, 13], [13, 13], [13, 13], [13, 13], [13, 13], [13, 13], [13, 13], [13, 13], [13, 13], [13, 13], [13, 13], [13, 13], [13, 13], [13, 13], [13, 13], [13, 13], [13, 13], [13, 13], [13, 13], [13, 13], [13, 13], [13, 13], [13, 13], [13, 13], [13, 13], [13, 13], [13, 13], [13, 13], [13, 13], [13, 13], [13, 13], [13, 13], [13, 13], [13, 13], [13, 13], [13, 13], [13, 13], [13, 13], [13, 13], [13, 13], [13, 13], [13, 13], [13, 13], [13, 13], [13, 13], [13, 13], [13, 13], [13, 13], [13, 13], [13, 13], [13, 13], [13, 13], [13, 13], [13, 13], [13, 13], [13, 13], [13, 13], [13, 13], [13, 13], [13, 13], [13, 13], [13, 13], [13, 13], [13, 13], [13, 13], [13, 13], [13, 13], [13, 13], [13, 13], [13, 13], [13, 13], [13, 13], [13, 13], [13, 13], [13, 13], [13, 13], [13, 13], [13, 13], [13, 13], [13, 13], [13, 13], [13, 13], [13, 13], [13, 13], [13, 13], [13, 13], [13, 13], [13, 13], [13, 13], [13, 13], [13, 13], [13, 13], [13, 13], [13, 13], [13, 13], [13, 13], [13, 13], [13, 13], [13, 13], [13, 13], [13, 13], [13, 13], [13, 13], [13, 13], [13, 13], [13, 13], [13, 13], [13, 13], [13, 13], [13, 13], [13, 13], [13, 13], [13, 13], [13, 13], [13, 13], [13, 13], [13, 13], [13, 13], [13, 13], [13, 13], [13, 13], [13, 13], [13, 13], [13, 13], [13, 13], [13, 13], [13, 13], [13, 13], [13, 13], [13, 13], [13, 13], [13, 13], [13, 13], [13, 13], [13, 13], [13, 13], [13, 13], [13, 13], [13, 13], [13, 13], [13, 13], [13, 13], [13, 13], [13, 13], [13, 13], [13, 13], [13, 13], [13, 13], [13, 13], [13, 13], [13, 13], [13, 13], [13, 13], [13, 13], [13, 13], [13, 13], [13, 13], [13, 13], [13, 13], [13, 13], [13, 13], [13, 13], [13, 13], [13, 13], [13, 13], [13, 13], [13, 13], [13, 13], [13, 13], [13, 13], [13, 13], [13, 13], [13, 13], [13, 13], [13, 13], [13, 13], [13, 13], [13, 13], [13, 13], [13, 13], [13, 13], [13, 13], [13, 13], [13, 13], [13, 13], [13, 13], [13, 13], [13, 13], [13, 13], [13, 13], [13, 13], [13, 13], [13, 13], [13, 13], [13, 13], [13, 13], [13, 13], [13, 13], [13, 13], [13, 13], [13, 13], [13, 13], [13, 13], [13, 13], [13, 13], [13, 13], [13, 13], [13, 13], [13, 13], [13, 13], [13, 13], [13, 13], [13, 13], [13, 13], [13, 13], [13, 13], [13, 13], [13, 13], [13, 13], [13, 13], [13, 13], [13, 13], [13, 13], [13, 13], [13, 13], [13, 13], [13, 13], [13, 13], [13, 13], [13, 13], [13, 13], [13, 13], [13, 13], [13, 13], [13, 13], [13, 13], [13, 13], [13, 13], [13, 13], [13, 13], [13, 13], [13, 13], [13, 13], [13, 13], [13, 13], [13, 13], [13, 13], [13, 13], [13, 13], [13, 13], [13, 13], [13, 13], [13, 13], [13, 13], [13, 13], [13, 13], [13, 13], [13, 13], [13, 13], [13, 13], [13, 13], [13, 13], [13, 13], [13, 13], [13, 13], [13, 13], [13, 13], [13, 13], [13, 13], [13, 13], [13, 13], [13, 13], [13, 13], [13, 13], [13, 13], [13, 13], [13, 13], [13, 13], [13, 13], [13, 13], [13, 13], [13, 13], [13, 13], [13, 13], [13, 13], [13, 13], [13, 13], [13, 13], [13, 13], [13, 13], [13, 13], [13, 13], [13, 13], [13, 13], [13, 13], [13, 13], [13, 13], [13, 13], [13, 13], [13, 13], [13, 13], [13, 13], [13, 13], [13, 13], [13, 13], [13, 13], [13, 13], [13, 13], [13, 13], [13, 13], [13, 13], [13, 13], [13, 13], [13, 13], [13, 13], [13, 13], [13, 13], [13, 13], [13, 13], [13, 13], [13, 13], [13, 13], [13, 13], [13, 13], [13, 13], [13, 13], [13, 13], [13, 13], [13, 13], [13, 13], [13, 13], [13, 13], [13, 13], [13, 13], [13, 13], [13, 13], [13, 13], [13, 13], [13, 13], [13, 13], [13, 13], [13, 13], [13, 13], [13, 13], [13, 13], [13, 13], [13, 13], [13, 13], [13, 13], [13, 13], [13, 13], [13, 13], [13, 13], [13, 13], [13, 13], [13, 13], [13, 13], [13, 13], [13, 13], [13, 13], [13, 13], [13, 13], [13, 13], [13, 13], [13, 13], [13, 13], [13, 13], [13, 13], [13, 13], [13, 13], [13, 13], [13, 13], [13, 13], [13, 13], [13, 13], [13, 13], [13, 13], [13, 13], [13, 13], [13, 13], [13, 13], [13, 13], [13, 13], [13, 13], [13, 13], [13, 13], [13, 13], [13, 13], [13, 13], [13, 13], [13, 13], [13, 13], [13, 13], [13, 13], [13, 13], [13, 13], [13, 13], [13, 13], [13, 13], [13, 13], [13, 13], [13, 13], [13, 13], [13, 13], [13, 13], [13, 13], [13, 13], [13, 13], [13, 13], [13, 13], [13, 13], [13, 13], [13, 13], [13, 13], [13, 13], [13, 13], [13, 13], [13, 13], [13, 13], [13, 13], [13, 13], [13, 13], [13, 13], [13, 13], [13, 13], [13, 13], [13, 13], [13, 13], [13, 13], [13, 13], [13, 13], [13, 13], [13, 13], [13, 13], [13, 13], [13, 13], [13, 13], [13, 13], [13, 13], [13, 13], [13, 13], [13, 13], [13, 13], [13, 13], [13, 13], [13, 13], [13, 13], [13, 13], [13, 13], [13, 13], [13, 13], [13, 13], [13, 13], [13, 13], [13, 13], [13, 13], [13, 13], [13, 13], [13, 13], [13, 13], [13, 13], [13, 13], [13, 13], [13, 13], [13, 13], [13, 13], [13, 13], [13, 13], [13, 13], [13, 13], [13, 13], [13, 13], [13, 13], [13, 13], [13, 13], [13, 13], [13, 13], [13, 13], [13, 13], [13, 13], [13, 13], [13, 13], [13, 13], [13, 13], [13, 13], [13, 13], [13, 13], [13, 13], [13, 13], [13, 13], [13, 13], [13, 13], [13, 13], [13, 13], [13, 13], [13, 13], [13, 13], [13, 13], [13, 13], [13, 13], [13, 13], [13, 13], [13, 13], [13, 13], [13, 13], [13, 13], [13, 13], [13, 13], [13, 13], [13, 13], [13, 13], [13, 13], [13, 13], [13, 13], [13, 13], [13, 13], [13, 13], [13, 13], [13, 13], [13, 13], [13, 13], [13, 13], [13, 13], [13, 13], [13, 13], [13, 13], [13, 13], [13, 13], [13, 13], [13, 13], [13, 13], [13, 13], [13, 13], [13, 13], [13, 13], [13, 13], [13, 13], [13, 13], [13, 13], [13, 13], [13, 13], [13, 13], [13, 13], [13, 13], [13, 13], [13, 13], [13, 13], [13, 13], [13, 13], [13, 13], [13, 13], [13, 13], [13, 13], [13, 13], [13, 13], [13, 13], [13, 13], [13, 13], [13, 13], [13, 13], [13, 13], [13, 13], [13, 13], [13, 13], [13, 13], [13, 13], [13, 13], [13, 13], [13, 13], [13, 13], [13, 13], [13, 13], [13, 13], [13, 13], [13, 13], [13, 13], [13, 13], [13, 13], [13, 13], [13, 13], [13, 13], [13, 13], [13, 13], [13, 13], [13, 13], [13, 13], [13, 13], [13, 13], [13, 13], [13, 13], [13, 13], [13, 13], [13, 13], [13, 13], [13, 13], [13, 13], [13, 13], [13, 13], [13, 13], [13, 13], [13, 13], [13, 13], [13, 13], [13, 13], [13, 13], [13, 13], [13, 13], [13, 13], [13, 13], [13, 13], [13, 13], [13, 13], [13, 13], [13, 13], [13, 13], [13, 13], [13, 13], [13, 13], [13, 13], [13, 13], [13, 13], [13, 13], [13, 13], [13, 13], [13, 13], [13, 13], [13, 13], [13, 13], [13, 13], [13, 13], [13, 13], [13, 13], [13, 13], [13, 13], [13, 13], [13, 13], [13, 13], [13, 13], [13, 13], [13, 13], [13, 13], [13, 13], [13, 13], [13, 13], [13, 13], [13, 13], [13, 13], [13, 13], [13, 13], [13, 13], [13, 13], [13, 13], [13, 13], [13, 13], [13, 13], [13, 13], [13, 13], [13, 13], [13, 13], [13, 13], [13, 13], [13, 13], [13, 13], [13, 13], [13, 13], [13, 13], [13, 13], [13, 13], [13, 13], [13, 13], [13, 13], [13, 13], [13, 13], [13, 13], [13, 13], [13, 13], [13, 13], [13, 13], [13, 13], [13, 13], [13, 13], [13, 13], [13, 13], [13, 13], [13, 13], [13, 13], [13, 13], [13, 13], [13, 13], [13, 13], [13, 13], [13, 13], [13, 13], [13, 13], [13, 13], [13, 13], [13, 13], [13, 13], [13, 13], [13, 13], [13, 13], [13, 13], [13, 13], [13, 13], [13, 13], [13, 13], [13, 13], [13, 13], [13, 13], [13, 13], [13, 13], [13, 13], [13, 13], [13, 13], [13, 13], [13, 13], [13, 13], [13, 13], [13, 13], [13, 13], [13, 13], [13, 13], [13, 13], [13, 13], [13, 13], [13, 13], [13, 13], [13, 13], [13, 13], [13, 13], [13, 13], [13, 13], [13, 13], [13, 13], [13, 13], [13, 13], [13, 13], [13, 13], [13, 13], [13, 13], [13, 13], [13, 13], [13, 13], [13, 13], [13, 13], [13, 13], [13, 13], [13, 13], [13, 13], [13, 13], [13, 13], [13, 13], [13, 13], [13, 13], [13, 13], [13, 13], [13, 13], [13, 13], [13, 13], [13, 13], [13, 13], [13, 13], [13, 13], [13, 13], [13, 13], [13, 13], [13, 13], [13, 13], [13, 13], [13, 13], [13, 13], [13, 13], [13, 13], [13, 13], [13, 13], [13, 13], [13, 13], [13, 13], [13, 13], [13, 13], [13, 13], [13, 13], [13, 13], [13, 13], [13, 13], [13, 13], [13, 13], [13, 13], [13, 13], [13, 13], [13, 13], [13, 13], [13, 13], [13, 13], [13, 13], [13, 13], [13, 13], [13, 13], [13, 13], [13, 13], [13, 13], [13, 13], [13, 13], [13, 13], [13, 13], [13, 13], [13, 13], [13, 13], [13, 13], [13, 13], [13, 13], [13, 13], [13, 13], [13, 13], [13, 13], [13, 13], [13, 13], [13, 13], [13, 13], [13, 13], [13, 13], [13, 13], [13, 13], [13, 13], [13, 13], [13, 13], [13, 13], [13, 13], [13, 13], [13, 13], [13, 13], [13, 13], [13, 13], [13, 13], [13, 13], [13, 13], [13, 13], [13, 13], [13, 13], [13, 13], [13, 13], [13, 13], [13, 13], [13, 13], [13, 13], [13, 13], [13, 13], [13, 13], [13, 13], [13, 13], [13, 13], [13, 13], [13, 13], [13, 13], [13, 13], [13, 13], [13, 13], [13, 13], [13, 13], [13, 13], [13, 13], [13, 13], [13, 13], [13, 13], [13, 13], [13, 13], [13, 13], [13, 13], [13, 13], [13, 13], [13, 13], [13, 13], [13, 13], [13, 13], [13, 13], [13, 13], [13, 13], [13, 13], [13, 13], [13, 13], [13, 13], [13, 13], [13, 13], [13, 13], [13, 13], [13, 13], [13, 13], [13, 13], [13, 13], [13, 13], [13, 13], [13, 13], [13, 13], [13, 13], [13, 13], [13, 13], [13, 13], [13, 13], [13, 13], [13, 13], [13, 13], [13, 13], [13, 13], [13, 13], [13, 13], [13, 13], [13, 13], [13, 13], [13, 13], [13, 13], [13, 13], [13, 13], [13, 13], [13, 13], [13, 13], [13, 13], [13, 13], [13, 13], [13, 13], [13, 13], [13, 13], [13, 13], [13, 13], [13, 13], [13, 13], [13, 13], [13, 13], [13, 13], [13, 13], [13, 13], [13, 13], [13, 13], [13, 13], [13, 13], [13, 13], [13, 13], [13, 13], [13, 13], [13, 13], [13, 13], [13, 13], [13, 13], [13, 13], [13, 13], [13, 13], [13, 13], [13, 13], [13, 13], [13, 13], [13, 13], [13, 13], [13, 13], [13, 13], [13, 13], [13, 13], [13, 13], [13, 13], [13, 13], [13, 13], [13, 13], [13, 13], [13, 13], [13, 13], [13, 13], [13, 13], [13, 13], [13, 13], [13, 13], [13, 13], [13, 13], [13, 13], [13, 13], [13, 13], [13, 13], [13, 13], [13, 13], [13, 13], [13, 13], [13, 13], [13, 13], [13, 13], [13, 13], [13, 13], [13, 13], [13, 13], [13, 13], [13, 13], [13, 13], [13, 13], [13, 13], [13, 13], [13, 13], [13, 13], [13, 13], [13, 13], [13, 13], [13, 13], [13, 13], [13, 13], [13, 13], [13, 13], [13, 13], [13, 13], [13, 13], [13, 13], [13, 13], [13, 13], [13, 13], [13, 13], [13, 13], [13, 13], [13, 13], [13, 13], [13, 13], [13, 13], [13, 13], [13, 13], [13, 13], [13, 13], [13, 13], [13, 13], [13, 13], [13, 13], [13, 13], [13, 13], [13, 13], [13, 13], [13, 13], [13, 13], [13, 13], [13, 13], [13, 13], [13, 13], [13, 13], [13, 13], [13, 13], [13, 13], [13, 13], [13, 13], [13, 13], [13, 13], [13, 13], [13, 13], [13, 13], [13, 13], [13, 13], [13, 13], [13, 13], [13, 13], [13, 13], [13, 13], [13, 13], [13, 13], [13, 13], [13, 13], [13, 13], [13, 13], [13, 13], [13, 13], [13, 13], [13, 13], [13, 13], [13, 13], [13, 13], [13, 13], [13, 13], [13, 13], [13, 13], [13, 13], [13, 13], [13, 13], [13, 13], [13, 13], [13, 13], [13, 13], [13, 13], [13, 13], [13, 13], [13, 13], [13, 13], [13, 13], [13, 13], [13, 13], [13, 13], [13, 13], [13, 13], [13, 13], [13, 13], [13, 13], [13, 13], [13, 13], [13, 13], [13, 13], [13, 13], [13, 13], [13, 13], [13, 13], [13, 13], [13, 13], [13, 13], [13, 13], [13, 13], [13, 13], [13, 13], [13, 13], [13, 13], [13, 13], [13, 13], [13, 13], [13, 13], [13, 13], [13, 13], [13, 13], [13, 13], [13, 13], [13, 13], [13, 13], [13, 13], [13, 13], [13, 13], [13, 13], [13, 13], [13, 13], [13, 13], [13, 13], [13, 13], [13, 13], [13, 13], [13, 13], [13, 13], [13, 13], [13, 13], [13, 13], [13, 13], [13, 13], [13, 13], [13, 13], [13, 13], [13, 13], [13, 13], [13, 13], [13, 13], [13, 13], [13, 13], [13, 13], [13, 13], [13, 13], [13, 13], [13, 13], [13, 13], [13, 13], [13, 13], [13, 13], [13, 13], [13, 13], [13, 13], [13, 13], [13, 13], [13, 13], [13, 13], [13, 13], [13, 13], [13, 13], [13, 13], [13, 13], [13, 13], [13, 13], [13, 13], [13, 13], [13, 13], [13, 13], [13, 13], [13, 13], [13, 13], [13, 13], [13, 13], [13, 13], [13, 13], [13, 13], [13, 13], [13, 13], [13, 13], [13, 13], [13, 13], [13, 13], [13, 13], [13, 13], [13, 13], [13, 13], [13, 13], [13, 13], [13, 13], [13, 13], [13, 13], [13, 13], [13, 13], [13, 13], [13, 13], [13, 13], [13, 13], [13, 13], [13, 13], [13, 13], [13, 13], [13, 13], [13, 13], [13, 13], [13, 13], [13, 13], [13, 13], [13, 13], [13, 13], [13, 13], [13, 13], [13, 13], [13, 13], [13, 13], [13, 13], [13, 13], [13, 13], [13, 13], [13, 13], [13, 13], [13, 13], [13, 13], [13, 13], [13, 13], [13, 13], [13, 13], [13, 13], [13, 13], [13, 13], [13, 13], [13, 13], [13, 13], [13, 13], [13, 13], [13, 13], [13, 13], [13, 13], [13, 13], [13, 13], [13, 13], [13, 13], [13, 13], [13, 13], [13, 13], [13, 13], [13, 13], [13, 13], [13, 13], [13, 13], [13, 13], [13, 13], [13, 13], [13, 13], [13, 13], [13, 13], [13, 13], [13, 13], [13, 13], [13, 13], [13, 13], [13, 13], [13, 13], [13, 13], [13, 13], [13, 13], [13, 13], [13, 13], [13, 13], [13, 13], [13, 13], [13, 13], [13, 13], [13, 13], [13, 13], [13, 13], [13, 13], [13, 13], [13, 13], [13, 13], [13, 13], [13, 13], [13, 13], [13, 13], [13, 13], [13, 13], [13, 13], [13, 13], [13, 13], [13, 13], [13, 13], [13, 13], [13, 13], [13, 13], [13, 13], [13, 13], [13, 13], [13, 13], [13, 13], [13, 13], [13, 13], [13, 13], [13, 13], [13, 13], [13, 13], [13, 13], [13, 13], [13, 13], [13, 13], [13, 13], [13, 13], [13, 13], [13, 13], [13, 13], [13, 13], [13, 13], [13, 13], [13, 13], [13, 13], [13, 13], [13, 13], [13, 13], [13, 13], [13, 13], [13, 13], [13, 13], [13, 13], [13, 13], [13, 13], [13, 13], [13, 13], [13, 13], [13, 13], [13, 13], [13, 13], [13, 13], [13, 13], [13, 13], [13, 13], [13, 13], [13, 13], [13, 13], [13, 13], [13, 13], [13, 13], [13, 13], [13, 13], [13, 13], [13, 13], [13, 13], [13, 13], [13, 13], [13, 13], [13, 14], [13, 14], [13, 14], [13, 14], [13, 14], [13, 14], [13, 14], [13, 14], [13, 14], [13, 14], [13, 14], [13, 14], [13, 14], [13, 14], [13, 14], [13, 14], [13, 14], [13, 14], [13, 14], [13, 14], [13, 14], [13, 14], [13, 14], [13, 14], [13, 14], [13, 14], [13, 14], [13, 14], [13, 14], [13, 14], [13, 14], [13, 14], [13, 14], [13, 14], [13, 14], [13, 14], [13, 14], [13, 14], [13, 14], [13, 14], [13, 14], [13, 14], [13, 14], [13, 14], [13, 14], [13, 14], [13, 14], [13, 14], [13, 14], [13, 14], [13, 14], [13, 14], [13, 14], [13, 14], [13, 14], [13, 14], [13, 14], [13, 14], [13, 14], [13, 14], [13, 14], [13, 14], [13, 14], [13, 14], [13, 14], [13, 14], [13, 14], [13, 14], [13, 14], [13, 14], [13, 14], [13, 14], [13, 14], [13, 14], [13, 14], [13, 14], [13, 14], [13, 14], [13, 14], [13, 14], [13, 14], [13, 14], [13, 14], [13, 14], [13, 14], [13, 14], [13, 14], [13, 14], [13, 14], [13, 14], [13, 14], [13, 14], [13, 14], [13, 14], [13, 14], [13, 14], [13, 14], [13, 14], [13, 14], [13, 14], [13, 14], [13, 14], [13, 14], [13, 14], [13, 14], [13, 14], [13, 14], [13, 14], [13, 14], [13, 14], [13, 14], [13, 14], [13, 14], [13, 14], [13, 14], [13, 14], [13, 14], [13, 14], [13, 14], [13, 14], [13, 14], [13, 14], [13, 14], [13, 14], [13, 14], [13, 14], [13, 14], [13, 14], [13, 14], [13, 14], [13, 14], [13, 14], [13, 14], [13, 14], [13, 14], [13, 14], [13, 14], [13, 14], [13, 14], [13, 14], [13, 14], [13, 14], [13, 14], [13, 14], [13, 14], [13, 14], [13, 14], [13, 14], [13, 14], [13, 14], [13, 14], [13, 14], [13, 14], [13, 14], [13, 14], [13, 14], [13, 14], [13, 14], [13, 14], [13, 14], [13, 14], [13, 14], [13, 14], [13, 14], [13, 14], [13, 14], [13, 14], [13, 14], [13, 14], [13, 14], [13, 14], [13, 14], [13, 14], [13, 14], [13, 14], [14, 14], [14, 14], [14, 14], [14, 14], [14, 14], [14, 14], [14, 14], [14, 14], [14, 14], [14, 14], [14, 14], [14, 14], [14, 14], [14, 14], [14, 14], [14, 14], [14, 14], [14, 14], [14, 14], [14, 14], [14, 14], [14, 14], [14, 14], [14, 14], [14, 14], [14, 14], [14, 14], [14, 14], [14, 14], [14, 14], [14, 14], [14, 14], [14, 14], [14, 14], [14, 14], [14, 14], [14, 14], [14, 14], [14, 14], [14, 14], [14, 14], [14, 14], [14, 14], [14, 14], [14, 14], [14, 14], [14, 14], [14, 14], [14, 14], [14, 14], [14, 14], [14, 14], [14, 14], [14, 14], [14, 14], [14, 14], [14, 14], [14, 14], [14, 14], [14, 14], [14, 14], [14, 14], [14, 14], [14, 14], [14, 14], [14, 14], [14, 14], [14, 14], [14, 14], [14, 14], [14, 14], [14, 14], [14, 14], [14, 14], [14, 14], [14, 14], [14, 14], [14, 14], [14, 14], [14, 14], [14, 14], [14, 14], [14, 14], [14, 14], [14, 14], [14, 14], [14, 14], [14, 14], [14, 14], [14, 14], [14, 14], [14, 14], [14, 14], [14, 14], [14, 14], [14, 14], [14, 14], [14, 14], [14, 14], [14, 14], [14, 14], [14, 14], [14, 14], [14, 14], [14, 14], [14, 14], [14, 14], [14, 14], [14, 14], [14, 14], [14, 14], [14, 14], [14, 14], [14, 14], [14, 14], [14, 14], [14, 14], [14, 14], [14, 14], [14, 14], [14, 14], [14, 14], [14, 14], [14, 14], [14, 14], [14, 14], [14, 14], [14, 14], [14, 14], [14, 14], [14, 14], [14, 14], [14, 14], [14, 14], [14, 14], [14, 14], [14, 14], [14, 14], [14, 14], [14, 14], [14, 14], [14, 14], [14, 14], [14, 14], [14, 14], [14, 14], [14, 14], [14, 14], [14, 14], [14, 14], [14, 14], [14, 14], [14, 14], [14, 14], [14, 14], [14, 14], [14, 14], [14, 14], [14, 14], [14, 14], [14, 14], [14, 14], [14, 14], [14, 14], [14, 14], [14, 14], [14, 14], [14, 14], [14, 14], [14, 14], [14, 14], [14, 14], [14, 14], [14, 14], [14, 14], [14, 14], [14, 14], [14, 14], [14, 14], [14, 14], [14, 14], [14, 14], [14, 14], [14, 14], [14, 14], [14, 14], [14, 14], [14, 14], [14, 14], [14, 14], [14, 14], [14, 14], [14, 14], [14, 14], [14, 14], [14, 14], [14, 14], [14, 14], [14, 14], [14, 14], [14, 14], [14, 14], [14, 14], [14, 14], [14, 14], [14, 14], [14, 14], [14, 14], [14, 14], [14, 14], [14, 14], [14, 14], [14, 14], [14, 14], [14, 14], [14, 14], [14, 14], [14, 14], [14, 14], [14, 14], [14, 14], [14, 14], [14, 14], [14, 14], [14, 14], [14, 14], [14, 14], [14, 14], [14, 14], [14, 14], [14, 14], [14, 14], [14, 14], [14, 14], [14, 14], [14, 14], [14, 14], [14, 14], [14, 14], [14, 14], [14, 14], [14, 14], [14, 14], [14, 14], [14, 14], [14, 14], [14, 14], [14, 14], [14, 14], [14, 14], [14, 14], [14, 14], [14, 14], [14, 14], [14, 14], [14, 14], [14, 14], [14, 14], [14, 14], [14, 14], [14, 14], [14, 14], [14, 14], [14, 14], [14, 14], [14, 14], [14, 14], [14, 14], [14, 14], [14, 14], [14, 14], [14, 14], [14, 14], [14, 14], [14, 14], [14, 14], [14, 14], [14, 14], [14, 14], [14, 14], [14, 14], [14, 14], [14, 14], [14, 14], [14, 14], [14, 14], [14, 14], [14, 14], [14, 14], [14, 14], [14, 14], [14, 14], [14, 14], [14, 14], [14, 14], [14, 14], [14, 14], [14, 14], [14, 14], [14, 14], [14, 14], [14, 14], [14, 14], [14, 14], [14, 14], [14, 14], [14, 14], [14, 14], [14, 14], [14, 14], [14, 14], [14, 14], [14, 14], [14, 14], [14, 14], [14, 14], [14, 14], [14, 14], [14, 14], [14, 14], [14, 14], [14, 14], [14, 14], [14, 14], [14, 14], [14, 14], [14, 14], [14, 14], [14, 14], [14, 14], [14, 14], [14, 14], [14, 14], [14, 14], [14, 14], [14, 14], [14, 14], [14, 14], [14, 14], [14, 14], [14, 14], [14, 14], [14, 14], [14, 14], [14, 14], [14, 14], [14, 14], [14, 14], [14, 14], [14, 14], [14, 14], [14, 14], [14, 14], [14, 14], [14, 14], [14, 14], [14, 14], [14, 14], [14, 14], [14, 14], [14, 14], [14, 14], [14, 14], [14, 14], [14, 14], [14, 14], [14, 14], [14, 14], [14, 14], [14, 14], [14, 14], [14, 14], [14, 14], [14, 14], [14, 14], [14, 14], [14, 14], [14, 14], [14, 14], [14, 14], [14, 14], [14, 14], [14, 14], [14, 14], [14, 14], [14, 14], [14, 14], [14, 14], [14, 14], [14, 14], [14, 14], [14, 14], [14, 14], [14, 14], [14, 14], [14, 14], [14, 14], [14, 14], [14, 14], [14, 14], [14, 14], [14, 14], [14, 14], [14, 14], [14, 14], [14, 14], [14, 14], [14, 14], [14, 14], [14, 14], [14, 14], [14, 14], [14, 14], [14, 14], [14, 14], [14, 14], [14, 14], [14, 14], [14, 14], [14, 14], [14, 14], [14, 14], [14, 14], [14, 14], [14, 14], [14, 14], [14, 14], [14, 14], [14, 14], [14, 14], [14, 14], [14, 14], [14, 14], [14, 14], [14, 14], [14, 14], [14, 14], [14, 14], [14, 14], [14, 14], [14, 14], [14, 14], [14, 14], [14, 14], [14, 14], [14, 14], [14, 14], [14, 14], [14, 14], [14, 14], [14, 14], [14, 14], [14, 14], [14, 14], [14, 14], [14, 14], [14, 14], [14, 14], [14, 14], [14, 14], [14, 14], [14, 14], [14, 14], [14, 14], [14, 14], [14, 14], [14, 14], [14, 14], [14, 14], [14, 14], [14, 14], [14, 14], [14, 14], [14, 14], [14, 14], [14, 14], [14, 14], [14, 14], [14, 14], [14, 14], [14, 14], [14, 14], [14, 14], [14, 14], [14, 14], [14, 14], [14, 14], [14, 14], [14, 14], [14, 14], [14, 14], [14, 14], [14, 14], [14, 14], [14, 14], [14, 14], [14, 14], [14, 14], [14, 14], [14, 14], [14, 14], [14, 14], [14, 14], [14, 14], [14, 14], [14, 14], [14, 14], [14, 14], [14, 14], [14, 14], [14, 14], [14, 14], [14, 14], [14, 14], [14, 14], [14, 14], [14, 14], [14, 14], [14, 14], [14, 14], [14, 14], [14, 14], [14, 14], [14, 14], [14, 14], [14, 14], [14, 14], [14, 14], [14, 14], [14, 14], [14, 14], [14, 14], [14, 14], [14, 14], [14, 14], [14, 14], [14, 14], [14, 14], [14, 14], [14, 14], [14, 14], [14, 14], [14, 14], [14, 14], [14, 14], [14, 14], [14, 14], [14, 14], [14, 14], [14, 14], [14, 14], [14, 14], [14, 14], [14, 14], [14, 14], [14, 14], [14, 14], [14, 14], [14, 14], [14, 14], [14, 14], [14, 14], [14, 14], [14, 14], [14, 14], [14, 14], [14, 14], [14, 14], [14, 14], [14, 14], [14, 14], [14, 14], [14, 14], [14, 14], [14, 14], [14, 14], [14, 14], [14, 14], [14, 14], [14, 14], [14, 14], [14, 14], [14, 14], [14, 14], [14, 14], [14, 14], [14, 14], [14, 14], [14, 14], [14, 14], [14, 14], [14, 14], [14, 14], [14, 14], [14, 14], [14, 14], [14, 14], [14, 14], [14, 14], [14, 14], [14, 14], [14, 14], [14, 14], [14, 14], [14, 14], [14, 14], [14, 14], [14, 14], [14, 14], [14, 14], [14, 14], [14, 14], [14, 14], [14, 14], [14, 14], [14, 14], [14, 14], [14, 14], [14, 14], [14, 14], [14, 14], [14, 14], [14, 14], [14, 14], [14, 14], [14, 14], [14, 14], [14, 14], [14, 14], [14, 14], [14, 14], [14, 14], [14, 14], [14, 14], [14, 14], [14, 14], [14, 14], [14, 14], [14, 14], [14, 14], [14, 14], [14, 14], [14, 14], [14, 14], [14, 14], [14, 14], [14, 14], [14, 14], [14, 14], [14, 14], [14, 14], [14, 14], [14, 14], [14, 14], [14, 14], [14, 14], [14, 14], [14, 14], [14, 14], [14, 14], [14, 14], [14, 14], [14, 14], [14, 14], [14, 14], [14, 14], [14, 14], [14, 14], [14, 14], [14, 14], [14, 14], [14, 14], [14, 14], [14, 14], [14, 14], [14, 14], [14, 14], [14, 14], [14, 14], [14, 14], [14, 14], [14, 14], [14, 14], [14, 14], [14, 14], [14, 14], [14, 14], [14, 14], [14, 14], [14, 14], [14, 14], [14, 14], [14, 14], [14, 14], [14, 14], [14, 14], [14, 14], [14, 14], [14, 14], [14, 14], [14, 14], [14, 14], [14, 14], [14, 14], [14, 14], [14, 14], [14, 14], [14, 14], [14, 14], [14, 14], [14, 14], [14, 14], [14, 14], [14, 14], [14, 14], [14, 14], [14, 14], [14, 14], [14, 14], [14, 14], [14, 14], [14, 14], [14, 14], [14, 14], [14, 14], [14, 14], [14, 14], [14, 14], [14, 14], [14, 14], [14, 14], [14, 14], [14, 14], [14, 14], [14, 14], [14, 14], [14, 14], [14, 14], [14, 14], [14, 14], [14, 14], [14, 14], [14, 14], [14, 14], [14, 14], [14, 14], [14, 14], [14, 14], [14, 14], [14, 14], [14, 14], [14, 14], [14, 14], [14, 14], [14, 14], [14, 14], [14, 14], [14, 14], [14, 14], [14, 14], [14, 14], [14, 14], [14, 14], [14, 14], [14, 14], [14, 14], [14, 14], [14, 14], [14, 14], [14, 14], [14, 14], [14, 14], [14, 14], [14, 14], [14, 14], [14, 14], [14, 14], [14, 14], [14, 14], [14, 14], [14, 14], [14, 14], [14, 14], [14, 14], [14, 14], [14, 14], [14, 14], [14, 14], [14, 14], [14, 14], [14, 14], [14, 14], [14, 14], [14, 14], [14, 14], [14, 14], [14, 14], [14, 14], [14, 14], [14, 14], [14, 14], [14, 14], [14, 14], [14, 14], [14, 14], [14, 14], [14, 14], [14, 14], [14, 14], [14, 14], [14, 14], [14, 14], [14, 14], [14, 14], [14, 14], [14, 14], [14, 14], [14, 14], [14, 14], [14, 14], [14, 14], [14, 14], [14, 14], [14, 14], [14, 14], [14, 14], [14, 14], [14, 14], [14, 14], [14, 14], [14, 14], [14, 14], [14, 14], [14, 14], [14, 14], [14, 14], [14, 14], [14, 14], [14, 14], [14, 14], [14, 14], [14, 14], [14, 14], [14, 14], [14, 14], [14, 14], [14, 14], [14, 14], [14, 14], [14, 14], [14, 14], [14, 14], [14, 14], [14, 14], [14, 14], [14, 14], [14, 14], [14, 14], [14, 14], [14, 14], [14, 14], [14, 14], [14, 14], [14, 14], [14, 14], [14, 14], [14, 14], [14, 14], [14, 14], [14, 14], [14, 14], [14, 14], [14, 14], [14, 14], [14, 14], [14, 14], [14, 14], [14, 14], [14, 14], [14, 14], [14, 14], [14, 14], [14, 14], [14, 14], [14, 14], [14, 14], [14, 14], [14, 14], [14, 14], [14, 14], [14, 14], [14, 14], [14, 14], [14, 14], [14, 14], [14, 14], [14, 14], [14, 14], [14, 14], [14, 14], [14, 14], [14, 14], [14, 14], [14, 14], [14, 14], [14, 14], [14, 14], [14, 14], [14, 14], [14, 14], [14, 14], [14, 14], [14, 14], [14, 14], [14, 14], [14, 14], [14, 14], [14, 14], [14, 14], [14, 14], [14, 14], [14, 14], [14, 14], [14, 14], [14, 14], [14, 14], [14, 14], [14, 14], [14, 14], [14, 14], [14, 14], [14, 14], [14, 14], [14, 14], [14, 14], [14, 14], [14, 14], [14, 14], [14, 14], [14, 14], [14, 14], [14, 14], [14, 14], [14, 14], [14, 14], [14, 14], [14, 14], [14, 14], [14, 14], [14, 14], [14, 14], [14, 14], [14, 14], [14, 14], [14, 14], [14, 14], [14, 14], [14, 14], [14, 14], [14, 14], [14, 14], [14, 14], [14, 14], [14, 14], [14, 14], [14, 14], [14, 14], [14, 14], [14, 14], [14, 14], [14, 14], [14, 14], [14, 14], [14, 14], [14, 14], [14, 14], [14, 14], [14, 14], [14, 14], [14, 14], [14, 14], [14, 14], [14, 14], [14, 14], [14, 14], [14, 14], [14, 14], [14, 14], [14, 14], [14, 14], [14, 14], [14, 14], [14, 14], [14, 14], [14, 14], [14, 14], [14, 14], [14, 14], [14, 14], [14, 14], [14, 14], [14, 14], [14, 14], [14, 14], [14, 14], [14, 14], [14, 14], [14, 14], [14, 14], [14, 14], [14, 14], [14, 14], [14, 14], [14, 14], [14, 14], [14, 14], [14, 14], [14, 14], [14, 14], [14, 14], [14, 14], [14, 14], [14, 14], [14, 14], [14, 14], [14, 14], [14, 14], [14, 14], [14, 14], [14, 14], [14, 14], [14, 14], [14, 14], [14, 14], [14, 14], [14, 14], [14, 14], [14, 14], [14, 14], [14, 14], [14, 14], [14, 14], [14, 14], [14, 14], [14, 14], [14, 14], [14, 14], [14, 14], [14, 14], [14, 14], [14, 14], [14, 14], [14, 14], [14, 14], [14, 14], [14, 14], [14, 14], [14, 14], [14, 14], [14, 14], [14, 14], [14, 14], [14, 14], [14, 14], [14, 14], [14, 14], [14, 14], [14, 14], [14, 14], [14, 14], [14, 14], [14, 14], [14, 14], [14, 14], [14, 14], [14, 14], [14, 14], [14, 14], [14, 14], [14, 14], [14, 14], [14, 14], [14, 14], [14, 14], [14, 14], [14, 14], [14, 14], [14, 14], [14, 14], [14, 14], [14, 14], [14, 14], [14, 14], [14, 14], [14, 14], [14, 14], [14, 14], [14, 14], [14, 14], [14, 14], [14, 14], [14, 14], [14, 14], [14, 14], [14, 14], [14, 14], [14, 14], [14, 14], [14, 14], [14, 14], [14, 14], [14, 14], [14, 14], [14, 14], [14, 14], [14, 14], [14, 14], [14, 14], [14, 14], [14, 14], [14, 14], [14, 14], [14, 14], [14, 14], [14, 14], [14, 14], [14, 14], [14, 14], [14, 14], [14, 14], [14, 14], [14, 14], [14, 14], [14, 14], [14, 14], [14, 14], [14, 14], [14, 14], [14, 14], [14, 14], [14, 14], [14, 14], [14, 14], [14, 14], [14, 14], [14, 14], [14, 14], [14, 14], [14, 14], [14, 14], [14, 14], [14, 14], [14, 14], [14, 14], [14, 14], [14, 14], [14, 14], [14, 14], [14, 14], [14, 14], [14, 14], [14, 14], [14, 14], [14, 14], [14, 14], [14, 14], [14, 14], [14, 14], [14, 14], [14, 14], [14, 14], [14, 14], [14, 14], [14, 14], [14, 14], [14, 14], [14, 14], [14, 14], [14, 14], [14, 14], [14, 14], [14, 14], [14, 14], [14, 14], [14, 14], [14, 14], [14, 14], [14, 14], [14, 14], [14, 14], [14, 14], [14, 14], [14, 14], [14, 14], [14, 14], [14, 14], [14, 14], [14, 14], [14, 14], [14, 14], [14, 14], [14, 14], [14, 14], [14, 14], [14, 14], [14, 14], [14, 14], [14, 14], [14, 14], [14, 14], [14, 14], [14, 14], [14, 14], [14, 14], [14, 14], [14, 14], [14, 14], [14, 14], [14, 14], [14, 14], [14, 14], [14, 14], [14, 14], [14, 14], [14, 14], [14, 14], [14, 14], [14, 14], [14, 14], [14, 14], [14, 14], [14, 14], [14, 14], [14, 14], [14, 14], [14, 14], [14, 14], [14, 14], [14, 14], [14, 14], [14, 14], [14, 14], [14, 14], [14, 14], [14, 14], [14, 14], [14, 14], [14, 14], [14, 14], [14, 14], [14, 14], [14, 14], [14, 14], [14, 14], [14, 14], [14, 14], [14, 14], [14, 14], [14, 14], [14, 14], [14, 14], [14, 14], [14, 14], [14, 14], [14, 14], [14, 14], [14, 14], [14, 14], [14, 14], [14, 14], [14, 14], [14, 14], [14, 14], [14, 14], [14, 14], [14, 14], [14, 14], [14, 14], [14, 14], [14, 14], [14, 14], [14, 14], [14, 14], [14, 14], [14, 14], [14, 14], [14, 14], [14, 14], [14, 14], [14, 14], [14, 14], [14, 14], [14, 14], [14, 14], [14, 14], [14, 14], [14, 14], [14, 14], [14, 14], [14, 14], [14, 14], [14, 14], [14, 14], [14, 14], [14, 14], [14, 14], [14, 14], [14, 14], [14, 14], [14, 14], [14, 14], [14, 14], [14, 14], [14, 14], [14, 14], [14, 14], [14, 14], [14, 14], [14, 14], [14, 14], [14, 14], [14, 14], [14, 14], [14, 14], [14, 14], [14, 14], [14, 14], [14, 14], [14, 14], [14, 14], [14, 14], [14, 14], [14, 14], [14, 14], [14, 14], [14, 14], [14, 14], [14, 14], [14, 14], [14, 14], [14, 14], [14, 14], [14, 14], [14, 14], [14, 14], [14, 14], [14, 14], [14, 14], [14, 14], [14, 14], [14, 14], [14, 14], [14, 14], [14, 14], [14, 14], [14, 14], [14, 14], [14, 14], [14, 14], [14, 14], [14, 14], [14, 14], [14, 14], [14, 14], [14, 14], [14, 14], [14, 14], [14, 14], [14, 14], [14, 14], [14, 14], [14, 14], [14, 14], [14, 14], [14, 14], [14, 14], [14, 14], [14, 14], [14, 14], [14, 14], [14, 14], [14, 14], [14, 14], [14, 14], [14, 14], [14, 14], [14, 14], [14, 14], [14, 14], [14, 14], [14, 14], [14, 14], [14, 14], [14, 14], [14, 14], [14, 14], [14, 14], [14, 14], [14, 14], [14, 14], [14, 14], [14, 14], [14, 14], [14, 14], [14, 14], [14, 14], [14, 14], [14, 14], [14, 14], [14, 14], [14, 14], [14, 14], [14, 14], [14, 14], [14, 14], [14, 14], [14, 14], [14, 14], [14, 14], [14, 14], [14, 14], [14, 14], [14, 14], [14, 14], [14, 14], [14, 14], [14, 14], [14, 14], [14, 14], [14, 14], [14, 14], [14, 14], [14, 14], [14, 14], [14, 14], [14, 14], [14, 14], [14, 14], [14, 14], [14, 14], [14, 14], [14, 14], [14, 14], [14, 14], [14, 14], [14, 14], [14, 14], [14, 14], [14, 14], [14, 14], [14, 14], [14, 14], [14, 14], [14, 14], [14, 14], [14, 14], [14, 14], [14, 14], [14, 14], [14, 14], [14, 14], [14, 14], [14, 14], [14, 14], [14, 14], [14, 14], [14, 14], [14, 14], [14, 14], [14, 14], [14, 14], [14, 14], [14, 14], [14, 14], [14, 14], [14, 14], [14, 14], [14, 14], [14, 14], [14, 14], [14, 14], [14, 14], [14, 14], [14, 14], [14, 14], [14, 14], [14, 14], [14, 14], [14, 14], [14, 14], [14, 14], [14, 14], [14, 14], [14, 14], [14, 14], [14, 14], [14, 14], [14, 14], [14, 14], [14, 14], [14, 14], [14, 14], [14, 14], [14, 14], [14, 14], [14, 14], [14, 14], [14, 14], [14, 14], [14, 14], [14, 14], [14, 14], [14, 14], [14, 14], [14, 14], [14, 14], [14, 14], [14, 15], [14, 15], [14, 15], [14, 15], [14, 15], [14, 15], [14, 15], [14, 15], [14, 15], [14, 15], [14, 15], [14, 15], [14, 15], [14, 15], [14, 15], [14, 15], [14, 15], [14, 15], [14, 15], [14, 15], [14, 15], [14, 15], [14, 15], [14, 15], [14, 15], [14, 15], [14, 15], [14, 15], [14, 15], [14, 15], [14, 15], [14, 15], [14, 15], [14, 15], [14, 15], [14, 15], [14, 15], [14, 15], [14, 15], [14, 15], [14, 15], [14, 15], [14, 15], [14, 15], [14, 15], [14, 15], [14, 15], [14, 15], [14, 15], [14, 15], [14, 15], [14, 15], [14, 15], [14, 15], [14, 15], [14, 15], [14, 15], [14, 15], [14, 15], [14, 15], [14, 15], [14, 15], [14, 15], [14, 15], [14, 15], [14, 15], [14, 15], [14, 15], [14, 15], [14, 15], [14, 15], [14, 15], [14, 15], [14, 15], [14, 15], [14, 15], [14, 15], [14, 15], [14, 15], [14, 15], [14, 15], [14, 15], [14, 15], [14, 15], [14, 15], [14, 15], [14, 15], [14, 15], [14, 15], [14, 15], [14, 15], [14, 15], [14, 15], [14, 15], [14, 15], [14, 15], [14, 15], [14, 15], [14, 15], [14, 15], [14, 15], [14, 15], [14, 15], [14, 15], [14, 15], [14, 15], [14, 15], [14, 15], [14, 15], [14, 15], [14, 15], [14, 15], [14, 15], [14, 15], [14, 15], [14, 15], [14, 15], [14, 15], [14, 15], [14, 15], [14, 15], [14, 15], [14, 15], [14, 15], [14, 15], [14, 15], [14, 15], [14, 15], [14, 15], [14, 15], [14, 15], [14, 15], [14, 15], [14, 15], [14, 15], [14, 15], [14, 15], [14, 15], [14, 15], [14, 15], [14, 15], [14, 15], [14, 15], [14, 15], [14, 15], [14, 15], [14, 15], [14, 15], [14, 15], [14, 15], [14, 15], [14, 15], [14, 15], [14, 15], [14, 15], [14, 15], [14, 15], [14, 15], [14, 15], [14, 15], [14, 15], [14, 15], [14, 15], [14, 15], [14, 15], [14, 15], [14, 15], [14, 15], [14, 15], [14, 15], [14, 15], [14, 15], [14, 15], [14, 15], [14, 15], [15, 15], [15, 15], [15, 15], [15, 15], [15, 15], [15, 15], [15, 15], [15, 15], [15, 15], [15, 15], [15, 15], [15, 15], [15, 15], [15, 15], [15, 15], [15, 15], [15, 15], [15, 15], [15, 15], [15, 15], [15, 15], [15, 15], [15, 15], [15, 15], [15, 15], [15, 15], [15, 15], [15, 15], [15, 15], [15, 15], [15, 15], [15, 15], [15, 15], [15, 15], [15, 15], [15, 15], [15, 15], [15, 15], [15, 15], [15, 15], [15, 15], [15, 15], [15, 15], [15, 15], [15, 15], [15, 15], [15, 15], [15, 15], [15, 15], [15, 15], [15, 15], [15, 15], [15, 15], [15, 15], [15, 15], [15, 15], [15, 15], [15, 15], [15, 15], [15, 15], [15, 15], [15, 15], [15, 15], [15, 15], [15, 15], [15, 15], [15, 15], [15, 15], [15, 15], [15, 15], [15, 15], [15, 15], [15, 15], [15, 15], [15, 15], [15, 15], [15, 15], [15, 15], [15, 15], [15, 15], [15, 15], [15, 15], [15, 15], [15, 15], [15, 15], [15, 15], [15, 15], [15, 15], [15, 15], [15, 15], [15, 15], [15, 15], [15, 15], [15, 15], [15, 15], [15, 15], [15, 15], [15, 15], [15, 15], [15, 15], [15, 15], [15, 15], [15, 15], [15, 15], [15, 15], [15, 15], [15, 15], [15, 15], [15, 15], [15, 15], [15, 15], [15, 15], [15, 15], [15, 15], [15, 15], [15, 15], [15, 15], [15, 15], [15, 15], [15, 15], [15, 15], [15, 15], [15, 15], [15, 15], [15, 15], [15, 15], [15, 15], [15, 15], [15, 15], [15, 15], [15, 15], [15, 15], [15, 15], [15, 15], [15, 15], [15, 15], [15, 15], [15, 15], [15, 15], [15, 15], [15, 15], [15, 15], [15, 15], [15, 15], [15, 15], [15, 15], [15, 15], [15, 15], [15, 15], [15, 15], [15, 15], [15, 15], [15, 15], [15, 15], [15, 15], [15, 15], [15, 15], [15, 15], [15, 15], [15, 15], [15, 15], [15, 15], [15, 15], [15, 15], [15, 15], [15, 15], [15, 15], [15, 15], [15, 15], [15, 15], [15, 15], [15, 15], [15, 15], [15, 15], [15, 15], [15, 15], [15, 15], [15, 15], [15, 15], [15, 15], [15, 15], [15, 15], [15, 15], [15, 15], [15, 15], [15, 15], [15, 15], [15, 15], [15, 15], [15, 15], [15, 15], [15, 15], [15, 15], [15, 15], [15, 15], [15, 15], [15, 15], [15, 15], [15, 15], [15, 15], [15, 15], [15, 15], [15, 15], [15, 15], [15, 15], [15, 15], [15, 15], [15, 15], [15, 15], [15, 15], [15, 15], [15, 15], [15, 15], [15, 15], [15, 15], [15, 15], [15, 15], [15, 15], [15, 15], [15, 15], [15, 15], [15, 15], [15, 15], [15, 15], [15, 15], [15, 15], [15, 15], [15, 15], [15, 15], [15, 15], [15, 15], [15, 15], [15, 15], [15, 15], [15, 15], [15, 15], [15, 15], [15, 15], [15, 15], [15, 15], [15, 15], [15, 15], [15, 15], [15, 15], [15, 15], [15, 15], [15, 15], [15, 15], [15, 15], [15, 15], [15, 15], [15, 15], [15, 15], [15, 15], [15, 15], [15, 15], [15, 15], [15, 15], [15, 15], [15, 15], [15, 15], [15, 15], [15, 15], [15, 15], [15, 15], [15, 15], [15, 15], [15, 15], [15, 15], [15, 15], [15, 15], [15, 15], [15, 15], [15, 15], [15, 15], [15, 15], [15, 15], [15, 15], [15, 15], [15, 15], [15, 15], [15, 15], [15, 15], [15, 15], [15, 15], [15, 15], [15, 15], [15, 15], [15, 15], [15, 15], [15, 15], [15, 15], [15, 15], [15, 15], [15, 15], [15, 15], [15, 15], [15, 15], [15, 15], [15, 15], [15, 15], [15, 15], [15, 15], [15, 15], [15, 15], [15, 15], [15, 15], [15, 15], [15, 15], [15, 15], [15, 15], [15, 15], [15, 15], [15, 15], [15, 15], [15, 15], [15, 15], [15, 15], [15, 15], [15, 15], [15, 15], [15, 15], [15, 15], [15, 15], [15, 15], [15, 15], [15, 15], [15, 15], [15, 15], [15, 15], [15, 15], [15, 15], [15, 15], [15, 15], [15, 15], [15, 15], [15, 15], [15, 15], [15, 15], [15, 15], [15, 15], [15, 15], [15, 15], [15, 15], [15, 15], [15, 15], [15, 15], [15, 15], [15, 15], [15, 15], [15, 15], [15, 15], [15, 15], [15, 15], [15, 15], [15, 15], [15, 15], [15, 15], [15, 15], [15, 15], [15, 15], [15, 15], [15, 15], [15, 15], [15, 15], [15, 15], [15, 15], [15, 15], [15, 15], [15, 15], [15, 15], [15, 15], [15, 15], [15, 15], [15, 15], [15, 15], [15, 15], [15, 15], [15, 15], [15, 15], [15, 15], [15, 15], [15, 15], [15, 15], [15, 15], [15, 15], [15, 15], [15, 15], [15, 15], [15, 15], [15, 15], [15, 15], [15, 15], [15, 15], [15, 15], [15, 15], [15, 15], [15, 15], [15, 15], [15, 15], [15, 15], [15, 15], [15, 15], [15, 15], [15, 15], [15, 15], [15, 15], [15, 15], [15, 15], [15, 15], [15, 15], [15, 15], [15, 15], [15, 15], [15, 15], [15, 15], [15, 15], [15, 15], [15, 15], [15, 15], [15, 15], [15, 15], [15, 15], [15, 15], [15, 15], [15, 15], [15, 15], [15, 15], [15, 15], [15, 15], [15, 15], [15, 15], [15, 15], [15, 15], [15, 15], [15, 15], [15, 15], [15, 15], [15, 15], [15, 15], [15, 15], [15, 15], [15, 15], [15, 15], [15, 15], [15, 15], [15, 15], [15, 15], [15, 15], [15, 15], [15, 15], [15, 15], [15, 15], [15, 15], [15, 15], [15, 15], [15, 15], [15, 15], [15, 15], [15, 15], [15, 15], [15, 15], [15, 15], [15, 15], [15, 15], [15, 15], [15, 15], [15, 15], [15, 15], [15, 15], [15, 15], [15, 15], [15, 15], [15, 15], [15, 15], [15, 15], [15, 15], [15, 15], [15, 15], [15, 15], [15, 15], [15, 15], [15, 15], [15, 15], [15, 15], [15, 15], [15, 15], [15, 15], [15, 15], [15, 15], [15, 15], [15, 15], [15, 15], [15, 15], [15, 15], [15, 15], [15, 15], [15, 15], [15, 15], [15, 15], [15, 15], [15, 15], [15, 15], [15, 15], [15, 15], [15, 15], [15, 15], [15, 15], [15, 15], [15, 15], [15, 15], [15, 15], [15, 15], [15, 15], [15, 15], [15, 15], [15, 15], [15, 15], [15, 15], [15, 15], [15, 15], [15, 15], [15, 15], [15, 15], [15, 15], [15, 15], [15, 15], [15, 15], [15, 15], [15, 15], [15, 15], [15, 15], [15, 15], [15, 15], [15, 15], [15, 15], [15, 15], [15, 15], [15, 15], [15, 15], [15, 15], [15, 15], [15, 15], [15, 15], [15, 15], [15, 15], [15, 15], [15, 15], [15, 15], [15, 15], [15, 15], [15, 15], [15, 15], [15, 15], [15, 15], [15, 15], [15, 15], [15, 15], [15, 15], [15, 15], [15, 15], [15, 15], [15, 15], [15, 15], [15, 15], [15, 15], [15, 15], [15, 15], [15, 15], [15, 15], [15, 15], [15, 15], [15, 15], [15, 15], [15, 15], [15, 15], [15, 15], [15, 15], [15, 15], [15, 15], [15, 15], [15, 15], [15, 15], [15, 15], [15, 15], [15, 15], [15, 15], [15, 15], [15, 15], [15, 15], [15, 15], [15, 15], [15, 15], [15, 15], [15, 15], [15, 15], [15, 15], [15, 15], [15, 15], [15, 15], [15, 15], [15, 15], [15, 15], [15, 15], [15, 15], [15, 15], [15, 15], [15, 15], [15, 15], [15, 15], [15, 15], [15, 15], [15, 15], [15, 15], [15, 15], [15, 15], [15, 15], [15, 15], [15, 15], [15, 15], [15, 15], [15, 15], [15, 15], [15, 15], [15, 15], [15, 15], [15, 15], [15, 15], [15, 15], [15, 15], [15, 15], [15, 15], [15, 15], [15, 15], [15, 15], [15, 15], [15, 15], [15, 15], [15, 15], [15, 15], [15, 15], [15, 15], [15, 15], [15, 15], [15, 15], [15, 15], [15, 15], [15, 15], [15, 15], [15, 15], [15, 15], [15, 15], [15, 15], [15, 15], [15, 15], [15, 15], [15, 15], [15, 15], [15, 15], [15, 15], [15, 15], [15, 15], [15, 15], [15, 15], [15, 15], [15, 15], [15, 15], [15, 15], [15, 15], [15, 15], [15, 15], [15, 15], [15, 15], [15, 15], [15, 15], [15, 15], [15, 15], [15, 15], [15, 15], [15, 15], [15, 15], [15, 15], [15, 15], [15, 15], [15, 15], [15, 15], [15, 15], [15, 15], [15, 15], [15, 15], [15, 15], [15, 15], [15, 15], [15, 15], [15, 15], [15, 15], [15, 15], [15, 15], [15, 15], [15, 15], [15, 15], [15, 15], [15, 15], [15, 15], [15, 15], [15, 15], [15, 15], [15, 15], [15, 15], [15, 15], [15, 15], [15, 15], [15, 15], [15, 15], [15, 15], [15, 15], [15, 15], [15, 15], [15, 15], [15, 15], [15, 15], [15, 15], [15, 15], [15, 15], [15, 15], [15, 15], [15, 15], [15, 15], [15, 15], [15, 15], [15, 15], [15, 15], [15, 15], [15, 15], [15, 15], [15, 15], [15, 15], [15, 15], [15, 15], [15, 15], [15, 15], [15, 15], [15, 15], [15, 15], [15, 15], [15, 15], [15, 15], [15, 15], [15, 15], [15, 15], [15, 15], [15, 15], [15, 15], [15, 15], [15, 15], [15, 15], [15, 15], [15, 15], [15, 15], [15, 15], [15, 15], [15, 15], [15, 15], [15, 15], [15, 15], [15, 15], [15, 15], [15, 15], [15, 15], [15, 15], [15, 15], [15, 15], [15, 15], [15, 15], [15, 15], [15, 15], [15, 15], [15, 15], [15, 15], [15, 15], [15, 15], [15, 15], [15, 15], [15, 15], [15, 15], [15, 15], [15, 15], [15, 15], [15, 15], [15, 15], [15, 15], [15, 15], [15, 15], [15, 15], [15, 15], [15, 15], [15, 15], [15, 15], [15, 15], [15, 15], [15, 15], [15, 15], [15, 15], [15, 15], [15, 15], [15, 15], [15, 15], [15, 15], [15, 15], [15, 15], [15, 15], [15, 15], [15, 15], [15, 15], [15, 15], [15, 15], [15, 15], [15, 15], [15, 15], [15, 15], [15, 15], [15, 15], [15, 15], [15, 15], [15, 15], [15, 15], [15, 15], [15, 15], [15, 15], [15, 15], [15, 15], [15, 15], [15, 15], [15, 15], [15, 15], [15, 15], [15, 15], [15, 15], [15, 15], [15, 15], [15, 15], [15, 15], [15, 15], [15, 15], [15, 15], [15, 15], [15, 15], [15, 15], [15, 15], [15, 15], [15, 15], [15, 15], [15, 15], [15, 15], [15, 15], [15, 15], [15, 15], [15, 15], [15, 15], [15, 15], [15, 15], [15, 15], [15, 15], [15, 15], [15, 15], [15, 15], [15, 15], [15, 15], [15, 15], [15, 15], [15, 15], [15, 15], [15, 15], [15, 15], [15, 15], [15, 15], [15, 15], [15, 15], [15, 15], [15, 15], [15, 15], [15, 15], [15, 15], [15, 15], [15, 15], [15, 15], [15, 15], [15, 15], [15, 15], [15, 15], [15, 15], [15, 15], [15, 15], [15, 15], [15, 15], [15, 15], [15, 15], [15, 15], [15, 15], [15, 15], [15, 15], [15, 15], [15, 15], [15, 15], [15, 15], [15, 15], [15, 15], [15, 15], [15, 15], [15, 15], [15, 15], [15, 15], [15, 15], [15, 15], [15, 15], [15, 15], [15, 15], [15, 15], [15, 15], [15, 15], [15, 15], [15, 15], [15, 15], [15, 15], [15, 15], [15, 15], [15, 15], [15, 15], [15, 15], [15, 15], [15, 15], [15, 15], [15, 15], [15, 15], [15, 15], [15, 15], [15, 15], [15, 15], [15, 15], [15, 15], [15, 15], [15, 15], [15, 15], [15, 15], [15, 15], [15, 15], [15, 15], [15, 15], [15, 15], [15, 15], [15, 15], [15, 15], [15, 15], [15, 15], [15, 15], [15, 15], [15, 15], [15, 15], [15, 15], [15, 15], [15, 15], [15, 15], [15, 15], [15, 15], [15, 15], [15, 15], [15, 15], [15, 15], [15, 15], [15, 15], [15, 15], [15, 15], [15, 15], [15, 15], [15, 15], [15, 15], [15, 15], [15, 15], [15, 15], [15, 15], [15, 15], [15, 15], [15, 15], [15, 15], [15, 15], [15, 15], [15, 15], [15, 15], [15, 15], [15, 15], [15, 15], [15, 15], [15, 15], [15, 15], [15, 15], [15, 15], [15, 15], [15, 15], [15, 15], [15, 15], [15, 15], [15, 15], [15, 15], [15, 15], [15, 15], [15, 15], [15, 15], [15, 15], [15, 15], [15, 15], [15, 15], [15, 15], [15, 15], [15, 15], [15, 15], [15, 15], [15, 15], [15, 15], [15, 15], [15, 15], [15, 15], [15, 15], [15, 15], [15, 15], [15, 15], [15, 15], [15, 15], [15, 15], [15, 15], [15, 15], [15, 15], [15, 15], [15, 15], [15, 15], [15, 15], [15, 15], [15, 15], [15, 15], [15, 15], [15, 15], [15, 15], [15, 15], [15, 15], [15, 15], [15, 15], [15, 15], [15, 15], [15, 15], [15, 15], [15, 15], [15, 15], [15, 15], [15, 15], [15, 15], [15, 15], [15, 15], [15, 15], [15, 15], [15, 15], [15, 15], [15, 15], [15, 15], [15, 15], [15, 15], [15, 15], [15, 15], [15, 15], [15, 15], [15, 15], [15, 15], [15, 15], [15, 15], [15, 15], [15, 15], [15, 15], [15, 15], [15, 15], [15, 15], [15, 15], [15, 15], [15, 15], [15, 15], [15, 15], [15, 15], [15, 15], [15, 15], [15, 15], [15, 15], [15, 15], [15, 15], [15, 15], [15, 15], [15, 15], [15, 15], [15, 15], [15, 15], [15, 15], [15, 15], [15, 15], [15, 15], [15, 15], [15, 15], [15, 15], [15, 15], [15, 15], [15, 15], [15, 15], [15, 15], [15, 15], [15, 15], [15, 15], [15, 15], [15, 15], [15, 15], [15, 15], [15, 15], [15, 15], [15, 15], [15, 15], [15, 15], [15, 15], [15, 15], [15, 15], [15, 15], [15, 15], [15, 15], [15, 15], [15, 15], [15, 15], [15, 15], [15, 15], [15, 15], [15, 15], [15, 15], [15, 15], [15, 15], [15, 15], [15, 15], [15, 15], [15, 15], [15, 15], [15, 15], [15, 15], [15, 15], [15, 15], [15, 15], [15, 15], [15, 15], [15, 15], [15, 15], [15, 15], [15, 15], [15, 15], [15, 15], [15, 15], [15, 15], [15, 15], [15, 15], [15, 15], [15, 15], [15, 15], [15, 15], [15, 15], [15, 15], [15, 15], [15, 15], [15, 15], [15, 15], [15, 15], [15, 15], [15, 15], [15, 15], [15, 15], [15, 15], [15, 15], [15, 15], [15, 15], [15, 15], [15, 15], [15, 15], [15, 15], [15, 15], [15, 15], [15, 15], [15, 15], [15, 15], [15, 15], [15, 15], [15, 15], [15, 15], [15, 15], [15, 15], [15, 15], [15, 15], [15, 15], [15, 15], [15, 15], [15, 15], [15, 15], [15, 15], [15, 15], [15, 15], [15, 15], [15, 15], [15, 15], [15, 15], [15, 15], [15, 15], [15, 15], [15, 15], [15, 15], [15, 15], [15, 15], [15, 15], [15, 15], [15, 15], [15, 15], [15, 15], [15, 15], [15, 15], [15, 15], [15, 15], [15, 15], [15, 15], [15, 15], [15, 15], [15, 15], [15, 15], [15, 15], [15, 15], [15, 15], [15, 15], [15, 15], [15, 15], [15, 15], [15, 15], [15, 15], [15, 15], [15, 15], [15, 15], [15, 15], [15, 15], [15, 15], [15, 15], [15, 15], [15, 15], [15, 15], [15, 15], [15, 15], [15, 15], [15, 15], [15, 15], [15, 15], [15, 15], [15, 15], [15, 15], [15, 15], [15, 15], [15, 15], [15, 15], [15, 15], [15, 15], [15, 15], [15, 15], [15, 15], [15, 15], [15, 15], [15, 15], [15, 15], [15, 15], [15, 15], [15, 15], [15, 15], [15, 15], [15, 15], [15, 15], [15, 15], [15, 15], [15, 15], [15, 15], [15, 15], [15, 15], [15, 15], [15, 15], [15, 15], [15, 15], [15, 15], [15, 15], [15, 15], [15, 15], [15, 15], [15, 15], [15, 15], [15, 15], [15, 15], [15, 15], [15, 15], [15, 15], [15, 15], [15, 15], [15, 15], [15, 15], [15, 15], [15, 15], [15, 15], [15, 15], [15, 15], [15, 15], [15, 15], [15, 15], [15, 15], [15, 15], [15, 15], [15, 15], [15, 15], [15, 15], [15, 15], [15, 15], [15, 15], [15, 15], [15, 15], [15, 15], [15, 15], [15, 15], [15, 15], [15, 15], [15, 15], [15, 15], [15, 15], [15, 15], [15, 15], [15, 15], [15, 15], [15, 15], [15, 15], [15, 15], [15, 15], [15, 15], [15, 15], [15, 15], [15, 15], [15, 15], [15, 15], [15, 15], [15, 15], [15, 15], [15, 15], [15, 15], [15, 15], [15, 15], [15, 15], [15, 15], [15, 15], [15, 15], [15, 15], [15, 15], [15, 15], [15, 15], [15, 15], [15, 15], [15, 15], [15, 15], [15, 15], [15, 15], [15, 15], [15, 15], [15, 15], [15, 15], [15, 15], [15, 15], [15, 15], [15, 15], [15, 15], [15, 15], [15, 15], [15, 15], [15, 15], [15, 15], [15, 15], [15, 15], [15, 15], [15, 15], [15, 15], [15, 15], [15, 15], [15, 15], [15, 15], [15, 15], [15, 15], [15, 15], [15, 15], [15, 15], [15, 15], [15, 15], [15, 15], [15, 15], [15, 15], [15, 15], [15, 15], [15, 15], [15, 15], [15, 15], [15, 15], [15, 15], [15, 15], [15, 15], [15, 15], [15, 15], [15, 15], [15, 15], [15, 15], [15, 15], [15, 15], [15, 15], [15, 15], [15, 15], [15, 15], [15, 15], [15, 15], [15, 15], [15, 15], [15, 15], [15, 15], [15, 15], [15, 15], [15, 15], [15, 15], [15, 15], [15, 15], [15, 15], [15, 15], [15, 15], [15, 15], [15, 15], [15, 15], [15, 15], [15, 15], [15, 15], [15, 15], [15, 15], [15, 15], [15, 15], [15, 15], [15, 15], [15, 15], [15, 15], [15, 15], [15, 15], [15, 15], [15, 15], [15, 15], [15, 15], [15, 15], [15, 15], [15, 15], [15, 15], [15, 15], [15, 15], [15, 15], [15, 15], [15, 15], [15, 15], [15, 15], [15, 15], [15, 15], [15, 15], [15, 15], [15, 15], [15, 15], [15, 15], [15, 15], [15, 15], [15, 15], [15, 15], [15, 15], [15, 15], [15, 15], [15, 15], [15, 15], [15, 15], [15, 15], [15, 15], [15, 15], [15, 15], [15, 15], [15, 15], [15, 15], [15, 16], [15, 16], [15, 16], [15, 16], [15, 16], [15, 16], [15, 16], [15, 16], [15, 16], [15, 16], [15, 16], [15, 16], [15, 16], [15, 16], [15, 16], [15, 16], [15, 16], [15, 16], [15, 16], [15, 16], [15, 16], [15, 16], [15, 16], [15, 16], [15, 16], [15, 16], [15, 16], [15, 16], [15, 16], [15, 16], [15, 16], [15, 16], [15, 16], [15, 16], [15, 16], [15, 16], [15, 16], [15, 16], [15, 16], [15, 16], [15, 16], [15, 16], [15, 16], [15, 16], [15, 16], [15, 16], [15, 16], [15, 16], [15, 16], [15, 16], [15, 16], [15, 16], [15, 16], [15, 16], [15, 16], [15, 16], [15, 16], [15, 16], [15, 16], [15, 16], [15, 16], [15, 16], [15, 16], [15, 16], [15, 16], [15, 16], [15, 16], [15, 16], [15, 16], [15, 16], [15, 16], [15, 16], [15, 16], [15, 16], [15, 16], [15, 16], [15, 16], [15, 16], [15, 16], [15, 16], [15, 16], [15, 16], [15, 16], [15, 16], [15, 16], [15, 16], [15, 16], [15, 16], [15, 16], [15, 16], [15, 16], [15, 16], [15, 16], [15, 16], [15, 16], [15, 16], [15, 16], [15, 16], [15, 16], [15, 16], [15, 16], [15, 16], [15, 16], [15, 16], [15, 16], [15, 16], [15, 16], [15, 16], [15, 16], [15, 16], [15, 16], [15, 16], [15, 16], [15, 16], [15, 16], [15, 16], [15, 16], [15, 16], [15, 16], [15, 16], [15, 16], [15, 16], [15, 16], [15, 16], [15, 16], [15, 16], [15, 16], [15, 16], [15, 16], [15, 16], [15, 16], [15, 16], [15, 16], [15, 16], [15, 16], [15, 16], [15, 16], [15, 16], [15, 16], [15, 16], [15, 16], [15, 16], [15, 16], [15, 16], [15, 16], [15, 16], [15, 16], [15, 16], [15, 16], [15, 16], [15, 16], [15, 16], [15, 16], [15, 16], [15, 16], [15, 16], [15, 16], [15, 16], [15, 16], [15, 16], [15, 16], [15, 16], [15, 16], [15, 16], [15, 16], [15, 16], [15, 16], [15, 16], [15, 16], [15, 16], [15, 16], [15, 16], [15, 16], [15, 16], [15, 16], [16, 16], [16, 16], [16, 16], [16, 16], [16, 16], [16, 16], [16, 16], [16, 16], [16, 16], [16, 16], [16, 16], [16, 16], [16, 16], [16, 16], [16, 16], [16, 16], [16, 16], [16, 16], [16, 16], [16, 16], [16, 16], [16, 16], [16, 16], [16, 16], [16, 16], [16, 16], [16, 16], [16, 16], [16, 16], [16, 16], [16, 16], [16, 16], [16, 16], [16, 16], [16, 16], [16, 16], [16, 16], [16, 16], [16, 16], [16, 16], [16, 16], [16, 16], [16, 16], [16, 16], [16, 16], [16, 16], [16, 16], [16, 16], [16, 16], [16, 16], [16, 16], [16, 16], [16, 16], [16, 16], [16, 16], [16, 16], [16, 16], [16, 16], [16, 16], [16, 16], [16, 16], [16, 16], [16, 16], [16, 16], [16, 16], [16, 16], [16, 16], [16, 16], [16, 16], [16, 16], [16, 16], [16, 16], [16, 16], [16, 16], [16, 16], [16, 16], [16, 16], [16, 16], [16, 16], [16, 16], [16, 16], [16, 16], [16, 16], [16, 16], [16, 16], [16, 16], [16, 16], [16, 16], [16, 16], [16, 16], [16, 16], [16, 16], [16, 16], [16, 16], [16, 16], [16, 16], [16, 16], [16, 16], [16, 16], [16, 16], [16, 16], [16, 16], [16, 16], [16, 16], [16, 16], [16, 16], [16, 16], [16, 16], [16, 16], [16, 16], [16, 16], [16, 16], [16, 16], [16, 16], [16, 16], [16, 16], [16, 16], [16, 16], [16, 16], [16, 16], [16, 16], [16, 16], [16, 16], [16, 16], [16, 16], [16, 16], [16, 16], [16, 16], [16, 16], [16, 16], [16, 16], [16, 16], [16, 16], [16, 16], [16, 16], [16, 16], [16, 16], [16, 16], [16, 16], [16, 16], [16, 16], [16, 16], [16, 16], [16, 16], [16, 16], [16, 16], [16, 16], [16, 16], [16, 16], [16, 16], [16, 16], [16, 16], [16, 16], [16, 16], [16, 16], [16, 16], [16, 16], [16, 16], [16, 16], [16, 16], [16, 16], [16, 16], [16, 16], [16, 16], [16, 16], [16, 16], [16, 16], [16, 16], [16, 16], [16, 16], [16, 16], [16, 16], [16, 16], [16, 16], [16, 16], [16, 16], [16, 16], [16, 16], [16, 16], [16, 16], [16, 16], [16, 16], [16, 16], [16, 16], [16, 16], [16, 16], [16, 16], [16, 16], [16, 16], [16, 16], [16, 16], [16, 16], [16, 16], [16, 16], [16, 16], [16, 16], [16, 16], [16, 16], [16, 16], [16, 16], [16, 16], [16, 16], [16, 16], [16, 16], [16, 16], [16, 16], [16, 16], [16, 16], [16, 16], [16, 16], [16, 16], [16, 16], [16, 16], [16, 16], [16, 16], [16, 16], [16, 16], [16, 16], [16, 16], [16, 16], [16, 16], [16, 16], [16, 16], [16, 16], [16, 16], [16, 16], [16, 16], [16, 16], [16, 16], [16, 16], [16, 16], [16, 16], [16, 16], [16, 16], [16, 16], [16, 16], [16, 16], [16, 16], [16, 16], [16, 16], [16, 16], [16, 16], [16, 16], [16, 16], [16, 16], [16, 16], [16, 16], [16, 16], [16, 16], [16, 16], [16, 16], [16, 16], [16, 16], [16, 16], [16, 16], [16, 16], [16, 16], [16, 16], [16, 16], [16, 16], [16, 16], [16, 16], [16, 16], [16, 16], [16, 16], [16, 16], [16, 16], [16, 16], [16, 16], [16, 16], [16, 16], [16, 16], [16, 16], [16, 16], [16, 16], [16, 16], [16, 16], [16, 16], [16, 16], [16, 16], [16, 16], [16, 16], [16, 16], [16, 16], [16, 16], [16, 16], [16, 16], [16, 16], [16, 16], [16, 16], [16, 16], [16, 16], [16, 16], [16, 16], [16, 16], [16, 16], [16, 16], [16, 16], [16, 16], [16, 16], [16, 16], [16, 16], [16, 16], [16, 16], [16, 16], [16, 16], [16, 16], [16, 16], [16, 16], [16, 16], [16, 16], [16, 16], [16, 16], [16, 16], [16, 16], [16, 16], [16, 16], [16, 16], [16, 16], [16, 16], [16, 16], [16, 16], [16, 16], [16, 16], [16, 16], [16, 16], [16, 16], [16, 16], [16, 16], [16, 16], [16, 16], [16, 16], [16, 16], [16, 16], [16, 16], [16, 16], [16, 16], [16, 16], [16, 16], [16, 16], [16, 16], [16, 16], [16, 16], [16, 16], [16, 16], [16, 16], [16, 16], [16, 16], [16, 16], [16, 16], [16, 16], [16, 16], [16, 16], [16, 16], [16, 16], [16, 16], [16, 16], [16, 16], [16, 16], [16, 16], [16, 16], [16, 16], [16, 16], [16, 16], [16, 16], [16, 16], [16, 16], [16, 16], [16, 16], [16, 16], [16, 16], [16, 16], [16, 16], [16, 16], [16, 16], [16, 16], [16, 16], [16, 16], [16, 16], [16, 16], [16, 16], [16, 16], [16, 16], [16, 16], [16, 16], [16, 16], [16, 16], [16, 16], [16, 16], [16, 16], [16, 16], [16, 16], [16, 16], [16, 16], [16, 16], [16, 16], [16, 16], [16, 16], [16, 16], [16, 16], [16, 16], [16, 16], [16, 16], [16, 16], [16, 16], [16, 16], [16, 16], [16, 16], [16, 16], [16, 16], [16, 16], [16, 16], [16, 16], [16, 16], [16, 16], [16, 16], [16, 16], [16, 16], [16, 16], [16, 16], [16, 16], [16, 16], [16, 16], [16, 16], [16, 16], [16, 16], [16, 16], [16, 16], [16, 16], [16, 16], [16, 16], [16, 16], [16, 16], [16, 16], [16, 16], [16, 16], [16, 16], [16, 16], [16, 16], [16, 16], [16, 16], [16, 16], [16, 16], [16, 16], [16, 16], [16, 16], [16, 16], [16, 16], [16, 16], [16, 16], [16, 16], [16, 16], [16, 16], [16, 16], [16, 16], [16, 16], [16, 16], [16, 16], [16, 16], [16, 16], [16, 16], [16, 16], [16, 16], [16, 16], [16, 16], [16, 16], [16, 16], [16, 16], [16, 16], [16, 16], [16, 16], [16, 16], [16, 16], [16, 16], [16, 16], [16, 16], [16, 16], [16, 16], [16, 16], [16, 16], [16, 16], [16, 16], [16, 16], [16, 16], [16, 16], [16, 16], [16, 16], [16, 16], [16, 16], [16, 16], [16, 16], [16, 16], [16, 16], [16, 16], [16, 16], [16, 16], [16, 16], [16, 16], [16, 16], [16, 16], [16, 16], [16, 16], [16, 16], [16, 16], [16, 16], [16, 16], [16, 16], [16, 16], [16, 16], [16, 16], [16, 16], [16, 16], [16, 16], [16, 16], [16, 16], [16, 16], [16, 16], [16, 16], [16, 16], [16, 16], [16, 16], [16, 16], [16, 16], [16, 16], [16, 16], [16, 16], [16, 16], [16, 16], [16, 16], [16, 16], [16, 16], [16, 16], [16, 16], [16, 16], [16, 16], [16, 16], [16, 16], [16, 16], [16, 16], [16, 16], [16, 16], [16, 16], [16, 16], [16, 16], [16, 16], [16, 16], [16, 16], [16, 16], [16, 16], [16, 16], [16, 16], [16, 16], [16, 16], [16, 16], [16, 16], [16, 16], [16, 16], [16, 16], [16, 16], [16, 16], [16, 16], [16, 16], [16, 16], [16, 16], [16, 16], [16, 16], [16, 16], [16, 16], [16, 16], [16, 16], [16, 16], [16, 16], [16, 16], [16, 16], [16, 16], [16, 16], [16, 16], [16, 16], [16, 16], [16, 16], [16, 16], [16, 16], [16, 16], [16, 16], [16, 16], [16, 16], [16, 16], [16, 16], [16, 16], [16, 16], [16, 16], [16, 16], [16, 16], [16, 16], [16, 16], [16, 16], [16, 16], [16, 16], [16, 16], [16, 16], [16, 16], [16, 16], [16, 16], [16, 16], [16, 16], [16, 16], [16, 16], [16, 16], [16, 16], [16, 16], [16, 16], [16, 16], [16, 16], [16, 16], [16, 16], [16, 16], [16, 16], [16, 16], [16, 16], [16, 16], [16, 16], [16, 16], [16, 16], [16, 16], [16, 16], [16, 16], [16, 16], [16, 16], [16, 16], [16, 16], [16, 16], [16, 16], [16, 16], [16, 16], [16, 16], [16, 16], [16, 16], [16, 16], [16, 16], [16, 16], [16, 16], [16, 16], [16, 16], [16, 16], [16, 16], [16, 16], [16, 16], [16, 16], [16, 16], [16, 16], [16, 16], [16, 16], [16, 16], [16, 16], [16, 16], [16, 16], [16, 16], [16, 16], [16, 16], [16, 16], [16, 16], [16, 16], [16, 16], [16, 16], [16, 16], [16, 16], [16, 16], [16, 16], [16, 16], [16, 16], [16, 16], [16, 16], [16, 16], [16, 16], [16, 16], [16, 16], [16, 16], [16, 16], [16, 16], [16, 16], [16, 16], [16, 16], [16, 16], [16, 16], [16, 16], [16, 16], [16, 16], [16, 16], [16, 16], [16, 16], [16, 16], [16, 16], [16, 16], [16, 16], [16, 16], [16, 16], [16, 16], [16, 16], [16, 16], [16, 16], [16, 16], [16, 16], [16, 16], [16, 16], [16, 16], [16, 16], [16, 16], [16, 16], [16, 16], [16, 16], [16, 16], [16, 16], [16, 16], [16, 16], [16, 16], [16, 16], [16, 16], [16, 16], [16, 16], [16, 16], [16, 16], [16, 16], [16, 16], [16, 16], [16, 16], [16, 16], [16, 16], [16, 16], [16, 16], [16, 16], [16, 16], [16, 16], [16, 16], [16, 16], [16, 16], [16, 16], [16, 16], [16, 16], [16, 16], [16, 16], [16, 16], [16, 16], [16, 16], [16, 16], [16, 16], [16, 16], [16, 16], [16, 16], [16, 16], [16, 16], [16, 16], [16, 16], [16, 16], [16, 16], [16, 16], [16, 16], [16, 16], [16, 16], [16, 16], [16, 16], [16, 16], [16, 16], [16, 16], [16, 16], [16, 16], [16, 16], [16, 16], [16, 16], [16, 16], [16, 16], [16, 16], [16, 16], [16, 16], [16, 16], [16, 16], [16, 16], [16, 16], [16, 16], [16, 16], [16, 16], [16, 16], [16, 16], [16, 16], [16, 16], [16, 16], [16, 16], [16, 16], [16, 16], [16, 16], [16, 16], [16, 16], [16, 16], [16, 16], [16, 16], [16, 16], [16, 16], [16, 16], [16, 16], [16, 16], [16, 16], [16, 16], [16, 16], [16, 16], [16, 16], [16, 16], [16, 16], [16, 16], [16, 16], [16, 16], [16, 16], [16, 16], [16, 16], [16, 16], [16, 16], [16, 16], [16, 16], [16, 16], [16, 16], [16, 16], [16, 16], [16, 16], [16, 16], [16, 16], [16, 16], [16, 16], [16, 16], [16, 16], [16, 16], [16, 16], [16, 16], [16, 16], [16, 16], [16, 16], [16, 16], [16, 16], [16, 16], [16, 16], [16, 16], [16, 16], [16, 16], [16, 16], [16, 16], [16, 16], [16, 16], [16, 16], [16, 16], [16, 16], [16, 16], [16, 16], [16, 16], [16, 16], [16, 16], [16, 16], [16, 16], [16, 16], [16, 16], [16, 16], [16, 16], [16, 16], [16, 16], [16, 16], [16, 16], [16, 16], [16, 16], [16, 16], [16, 16], [16, 16], [16, 16], [16, 16], [16, 16], [16, 16], [16, 16], [16, 16], [16, 16], [16, 16], [16, 16], [16, 16], [16, 16], [16, 16], [16, 16], [16, 16], [16, 16], [16, 16], [16, 16], [16, 16], [16, 16], [16, 16], [16, 16], [16, 16], [16, 16], [16, 16], [16, 16], [16, 16], [16, 16], [16, 16], [16, 16], [16, 16], [16, 16], [16, 16], [16, 16], [16, 16], [16, 16], [16, 16], [16, 16], [16, 16], [16, 16], [16, 16], [16, 16], [16, 16], [16, 16], [16, 16], [16, 16], [16, 16], [16, 16], [16, 16], [16, 16], [16, 16], [16, 16], [16, 16], [16, 16], [16, 16], [16, 16], [16, 16], [16, 16], [16, 16], [16, 16], [16, 16], [16, 16], [16, 16], [16, 16], [16, 16], [16, 16], [16, 16], [16, 16], [16, 16], [16, 16], [16, 16], [16, 16], [16, 16], [16, 16], [16, 16], [16, 16], [16, 16], [16, 16], [16, 16], [16, 16], [16, 16], [16, 16], [16, 16], [16, 16], [16, 16], [16, 16], [16, 16], [16, 16], [16, 16], [16, 16], [16, 16], [16, 16], [16, 16], [16, 16], [16, 16], [16, 16], [16, 16], [16, 16], [16, 16], [16, 16], [16, 16], [16, 16], [16, 16], [16, 16], [16, 16], [16, 16], [16, 16], [16, 16], [16, 16], [16, 16], [16, 16], [16, 16], [16, 16], [16, 16], [16, 16], [16, 16], [16, 16], [16, 16], [16, 16], [16, 16], [16, 16], [16, 16], [16, 16], [16, 16], [16, 16], [16, 16], [16, 16], [16, 16], [16, 16], [16, 16], [16, 16], [16, 16], [16, 16], [16, 16], [16, 16], [16, 16], [16, 16], [16, 16], [16, 16], [16, 16], [16, 16], [16, 16], [16, 16], [16, 16], [16, 16], [16, 16], [16, 16], [16, 16], [16, 16], [16, 16], [16, 16], [16, 16], [16, 16], [16, 16], [16, 16], [16, 16], [16, 16], [16, 16], [16, 16], [16, 16], [16, 16], [16, 16], [16, 16], [16, 16], [16, 16], [16, 16], [16, 16], [16, 16], [16, 16], [16, 16], [16, 16], [16, 16], [16, 16], [16, 16], [16, 16], [16, 16], [16, 16], [16, 16], [16, 16], [16, 16], [16, 16], [16, 16], [16, 16], [16, 16], [16, 16], [16, 16], [16, 16], [16, 16], [16, 16], [16, 16], [16, 16], [16, 16], [16, 16], [16, 16], [16, 16], [16, 16], [16, 16], [16, 16], [16, 16], [16, 16], [16, 16], [16, 16], [16, 16], [16, 16], [16, 16], [16, 16], [16, 16], [16, 16], [16, 16], [16, 16], [16, 16], [16, 16], [16, 16], [16, 16], [16, 16], [16, 16], [16, 16], [16, 16], [16, 16], [16, 16], [16, 16], [16, 16], [16, 16], [16, 16], [16, 16], [16, 16], [16, 16], [16, 16], [16, 16], [16, 16], [16, 16], [16, 16], [16, 16], [16, 16], [16, 16], [16, 16], [16, 16], [16, 16], [16, 16], [16, 16], [16, 16], [16, 16], [16, 16], [16, 16], [16, 16], [16, 16], [16, 16], [16, 16], [16, 16], [16, 16], [16, 16], [16, 16], [16, 16], [16, 16], [16, 16], [16, 16], [16, 16], [16, 16], [16, 16], [16, 16], [16, 16], [16, 16], [16, 16], [16, 16], [16, 16], [16, 16], [16, 16], [16, 16], [16, 16], [16, 16], [16, 16], [16, 16], [16, 16], [16, 16], [16, 16], [16, 16], [16, 16], [16, 16], [16, 16], [16, 16], [16, 16], [16, 16], [16, 16], [16, 16], [16, 16], [16, 16], [16, 16], [16, 16], [16, 16], [16, 16], [16, 16], [16, 16], [16, 16], [16, 16], [16, 16], [16, 16], [16, 16], [16, 16], [16, 16], [16, 16], [16, 16], [16, 16], [16, 16], [16, 16], [16, 16], [16, 16], [16, 16], [16, 16], [16, 16], [16, 16], [16, 16], [16, 16], [16, 16], [16, 16], [16, 16], [16, 16], [16, 16], [16, 16], [16, 16], [16, 16], [16, 16], [16, 16], [16, 16], [16, 16], [16, 16], [16, 16], [16, 16], [16, 16], [16, 16], [16, 16], [16, 16], [16, 16], [16, 16], [16, 16], [16, 16], [16, 16], [16, 16], [16, 16], [16, 16], [16, 16], [16, 16], [16, 16], [16, 16], [16, 16], [16, 16], [16, 16], [16, 16], [16, 16], [16, 16], [16, 16], [16, 16], [16, 16], [16, 16], [16, 16], [16, 16], [16, 16], [16, 16], [16, 16], [16, 16], [16, 16], [16, 16], [16, 16], [16, 16], [16, 16], [16, 16], [16, 16], [16, 16], [16, 16], [16, 16], [16, 16], [16, 16], [16, 16], [16, 16], [16, 16], [16, 16], [16, 16], [16, 16], [16, 16], [16, 16], [16, 16], [16, 16], [16, 16], [16, 16], [16, 16], [16, 16], [16, 16], [16, 16], [16, 16], [16, 16], [16, 16], [16, 16], [16, 16], [16, 16], [16, 16], [16, 16], [16, 16], [16, 16], [16, 16], [16, 16], [16, 16], [16, 16], [16, 16], [16, 16], [16, 16], [16, 16], [16, 16], [16, 16], [16, 16], [16, 16], [16, 16], [16, 16], [16, 16], [16, 16], [16, 16], [16, 16], [16, 16], [16, 16], [16, 16], [16, 16], [16, 16], [16, 16], [16, 16], [16, 16], [16, 16], [16, 16], [16, 16], [16, 16], [16, 16], [16, 16], [16, 16], [16, 16], [16, 16], [16, 16], [16, 16], [16, 16], [16, 16], [16, 16], [16, 16], [16, 16], [16, 16], [16, 16], [16, 16], [16, 16], [16, 16], [16, 16], [16, 16], [16, 16], [16, 16], [16, 16], [16, 16], [16, 16], [16, 16], [16, 16], [16, 16], [16, 16], [16, 16], [16, 16], [16, 16], [16, 16], [16, 16], [16, 16], [16, 16], [16, 16], [16, 16], [16, 16], [16, 16], [16, 16], [16, 16], [16, 16], [16, 16], [16, 16], [16, 16], [16, 16], [16, 16], [16, 16], [16, 16], [16, 16], [16, 16], [16, 16], [16, 16], [16, 16], [16, 16], [16, 16], [16, 16], [16, 16], [16, 16], [16, 16], [16, 16], [16, 16], [16, 16], [16, 16], [16, 16], [16, 16], [16, 16], [16, 16], [16, 16], [16, 16], [16, 16], [16, 16], [16, 16], [16, 16], [16, 16], [16, 16], [16, 16], [16, 16], [16, 16], [16, 16], [16, 16], [16, 16], [16, 16], [16, 16], [16, 16], [16, 16], [16, 16], [16, 16], [16, 16], [16, 16], [16, 16], [16, 16], [16, 16], [16, 16], [16, 16], [16, 16], [16, 16], [16, 16], [16, 16], [16, 16], [16, 16], [16, 16], [16, 16], [16, 16], [16, 16], [16, 16], [16, 16], [16, 16], [16, 16], [16, 16], [16, 16], [16, 16], [16, 16], [16, 16], [16, 16], [16, 16], [16, 16], [16, 16], [16, 16], [16, 16], [16, 16], [16, 16], [16, 16], [16, 16], [16, 16], [16, 16], [16, 16], [16, 16], [16, 16], [16, 16], [16, 16], [16, 16], [16, 16], [16, 16], [16, 16], [16, 16], [16, 16], [16, 16], [16, 16], [16, 16], [16, 16], [16, 16], [16, 16], [16, 16], [16, 16], [16, 16], [16, 16], [16, 16], [16, 16], [16, 16], [16, 16], [16, 16], [16, 16], [16, 16], [16, 16], [16, 16], [16, 16], [16, 16], [16, 16], [16, 16], [16, 16], [16, 16], [16, 16], [16, 16], [16, 16], [16, 16], [16, 16], [16, 16], [16, 16], [16, 16], [16, 16], [16, 16], [16, 16], [16, 16], [16, 16], [16, 16], [16, 16], [16, 16], [16, 16], [16, 16], [16, 16], [16, 16], [16, 16], [16, 16], [16, 16], [16, 16], [16, 16], [16, 16], [16, 16], [16, 16], [16, 16], [16, 16], [16, 16], [16, 16], [16, 16], [16, 16], [16, 16], [16, 16], [16, 16], [16, 16], [16, 16], [16, 16], [16, 16], [16, 16], [16, 16], [16, 16], [16, 16], [16, 16], [16, 16], [16, 16], [16, 16], [16, 16], [16, 16], [16, 16], [16, 16], [16, 16], [16, 16], [16, 16], [16, 16], [16, 16], [16, 16], [16, 16], [16, 16], [16, 16], [16, 16], [16, 16], [16, 16], [16, 16], [16, 16], [16, 16], [16, 16], [16, 16], [16, 16], [16, 16], [16, 16], [16, 16], [16, 16], [16, 16], [16, 16], [16, 16], [16, 16], [16, 16], [16, 16], [16, 16], [16, 16], [16, 16], [16, 16], [16, 16], [16, 16], [16, 16], [16, 16], [16, 16], [16, 16], [16, 16], [16, 16], [16, 16], [16, 16], [16, 16], [16, 16], [16, 16], [16, 16], [16, 16], [16, 16], [16, 16], [16, 16], [16, 16], [16, 16], [16, 16], [16, 16], [16, 16], [16, 16], [16, 16], [16, 16], [16, 16], [16, 16], [16, 16], [16, 16], [16, 16], [16, 16], [16, 16], [16, 16], [16, 16], [16, 16], [16, 16], [16, 16], [16, 16], [16, 16], [16, 16], [16, 16], [16, 16], [16, 16], [16, 16], [16, 16], [16, 16], [16, 16], [16, 16], [16, 16], [16, 16], [16, 16], [16, 16], [16, 16], [16, 16], [16, 16], [16, 16], [16, 16], [16, 16], [16, 16], [16, 16], [16, 16], [16, 16], [16, 16], [16, 16], [16, 16], [16, 16], [16, 16], [16, 16], [16, 16], [16, 16], [16, 16], [16, 16], [16, 16], [16, 17], [16, 17], [16, 17], [16, 17], [16, 17], [16, 17], [16, 17], [16, 17], [16, 17], [16, 17], [16, 17], [16, 17], [16, 17], [16, 17], [16, 17], [16, 17], [16, 17], [16, 17], [16, 17], [16, 17], [16, 17], [16, 17], [16, 17], [16, 17], [16, 17], [16, 17], [16, 17], [16, 17], [16, 17], [16, 17], [16, 17], [16, 17], [16, 17], [16, 17], [16, 17], [16, 17], [16, 17], [16, 17], [16, 17], [16, 17], [16, 17], [16, 17], [16, 17], [16, 17], [16, 17], [16, 17], [16, 17], [16, 17], [16, 17], [16, 17], [16, 17], [16, 17], [16, 17], [16, 17], [16, 17], [16, 17], [16, 17], [16, 17], [16, 17], [16, 17], [16, 17], [16, 17], [16, 17], [16, 17], [16, 17], [16, 17], [16, 17], [16, 17], [16, 17], [16, 17], [16, 17], [16, 17], [16, 17], [16, 17], [16, 17], [16, 17], [16, 17], [16, 17], [16, 17], [16, 17], [16, 17], [16, 17], [16, 17], [16, 17], [16, 17], [16, 17], [16, 17], [16, 17], [16, 17], [16, 17], [16, 17], [16, 17], [16, 17], [16, 17], [16, 17], [16, 17], [16, 17], [16, 17], [16, 17], [16, 17], [16, 17], [16, 17], [16, 17], [16, 17], [16, 17], [16, 17], [16, 17], [16, 17], [16, 17], [16, 17], [16, 17], [16, 17], [16, 17], [16, 17], [16, 17], [16, 17], [16, 17], [16, 17], [16, 17], [16, 17], [16, 17], [16, 17], [16, 17], [16, 17], [16, 17], [16, 17], [16, 17], [16, 17], [16, 17], [16, 17], [16, 17], [16, 17], [16, 17], [16, 17], [16, 17], [16, 17], [16, 17], [16, 17], [16, 17], [16, 17], [16, 17], [16, 17], [16, 17], [16, 17], [16, 17], [16, 17], [16, 17], [16, 17], [16, 17], [16, 17], [16, 17], [16, 17], [16, 17], [16, 17], [16, 17], [16, 17], [16, 17], [16, 17], [16, 17], [16, 17], [16, 17], [16, 17], [16, 17], [16, 17], [16, 17], [16, 17], [16, 17], [17, 17], [17, 17], [17, 17], [17, 17], [17, 17], [17, 17], [17, 17], [17, 17], [17, 17], [17, 17], [17, 17], [17, 17], [17, 17], [17, 17], [17, 17], [17, 17], [17, 17], [17, 17], [17, 17], [17, 17], [17, 17], [17, 17], [17, 17], [17, 17], [17, 17], [17, 17], [17, 17], [17, 17], [17, 17], [17, 17], [17, 17], [17, 17], [17, 17], [17, 17], [17, 17], [17, 17], [17, 17], [17, 17], [17, 17], [17, 17], [17, 17], [17, 17], [17, 17], [17, 17], [17, 17], [17, 17], [17, 17], [17, 17], [17, 17], [17, 17], [17, 17], [17, 17], [17, 17], [17, 17], [17, 17], [17, 17], [17, 17], [17, 17], [17, 17], [17, 17], [17, 17], [17, 17], [17, 17], [17, 17], [17, 17], [17, 17], [17, 17], [17, 17], [17, 17], [17, 17], [17, 17], [17, 17], [17, 17], [17, 17], [17, 17], [17, 17], [17, 17], [17, 17], [17, 17], [17, 17], [17, 17], [17, 17], [17, 17], [17, 17], [17, 17], [17, 17], [17, 17], [17, 17], [17, 17], [17, 17], [17, 17], [17, 17], [17, 17], [17, 17], [17, 17], [17, 17], [17, 17], [17, 17], [17, 17], [17, 17], [17, 17], [17, 17], [17, 17], [17, 17], [17, 17], [17, 17], [17, 17], [17, 17], [17, 17], [17, 17], [17, 17], [17, 17], [17, 17], [17, 17], [17, 17], [17, 17], [17, 17], [17, 17], [17, 17], [17, 17], [17, 17], [17, 17], [17, 17], [17, 17], [17, 17], [17, 17], [17, 17], [17, 17], [17, 17], [17, 17], [17, 17], [17, 17], [17, 17], [17, 17], [17, 17], [17, 17], [17, 17], [17, 17], [17, 17], [17, 17], [17, 17], [17, 17], [17, 17], [17, 17], [17, 17], [17, 17], [17, 17], [17, 17], [17, 17], [17, 17], [17, 17], [17, 17], [17, 17], [17, 17], [17, 17], [17, 17], [17, 17], [17, 17], [17, 17], [17, 17], [17, 17], [17, 17], [17, 17], [17, 17], [17, 17], [17, 17], [17, 17], [17, 17], [17, 17], [17, 17], [17, 17], [17, 17], [17, 17], [17, 17], [17, 17], [17, 17], [17, 17], [17, 17], [17, 17], [17, 17], [17, 17], [17, 17], [17, 17], [17, 17], [17, 17], [17, 17], [17, 17], [17, 17], [17, 17], [17, 17], [17, 17], [17, 17], [17, 17], [17, 17], [17, 17], [17, 17], [17, 17], [17, 17], [17, 17], [17, 17], [17, 17], [17, 17], [17, 17], [17, 17], [17, 17], [17, 17], [17, 17], [17, 17], [17, 17], [17, 17], [17, 17], [17, 17], [17, 17], [17, 17], [17, 17], [17, 17], [17, 17], [17, 17], [17, 17], [17, 17], [17, 17], [17, 17], [17, 17], [17, 17], [17, 17], [17, 17], [17, 17], [17, 17], [17, 17], [17, 17], [17, 17], [17, 17], [17, 17], [17, 17], [17, 17], [17, 17], [17, 17], [17, 17], [17, 17], [17, 17], [17, 17], [17, 17], [17, 17], [17, 17], [17, 17], [17, 17], [17, 17], [17, 17], [17, 17], [17, 17], [17, 17], [17, 17], [17, 17], [17, 17], [17, 17], [17, 17], [17, 17], [17, 17], [17, 17], [17, 17], [17, 17], [17, 17], [17, 17], [17, 17], [17, 17], [17, 17], [17, 17], [17, 17], [17, 17], [17, 17], [17, 17], [17, 17], [17, 17], [17, 17], [17, 17], [17, 17], [17, 17], [17, 17], [17, 17], [17, 17], [17, 17], [17, 17], [17, 17], [17, 17], [17, 17], [17, 17], [17, 17], [17, 17], [17, 17], [17, 17], [17, 17], [17, 17], [17, 17], [17, 17], [17, 17], [17, 17], [17, 17], [17, 17], [17, 17], [17, 17], [17, 17], [17, 17], [17, 17], [17, 17], [17, 17], [17, 17], [17, 17], [17, 17], [17, 17], [17, 17], [17, 17], [17, 17], [17, 17], [17, 17], [17, 17], [17, 17], [17, 17], [17, 17], [17, 17], [17, 17], [17, 17], [17, 17], [17, 17], [17, 17], [17, 17], [17, 17], [17, 17], [17, 17], [17, 17], [17, 17], [17, 17], [17, 17], [17, 17], [17, 17], [17, 17], [17, 17], [17, 17], [17, 17], [17, 17], [17, 17], [17, 17], [17, 17], [17, 17], [17, 17], [17, 17], [17, 17], [17, 17], [17, 17], [17, 17], [17, 17], [17, 17], [17, 17], [17, 17], [17, 17], [17, 17], [17, 17], [17, 17], [17, 17], [17, 17], [17, 17], [17, 17], [17, 17], [17, 17], [17, 17], [17, 17], [17, 17], [17, 17], [17, 17], [17, 17], [17, 17], [17, 17], [17, 17], [17, 17], [17, 17], [17, 17], [17, 17], [17, 17], [17, 17], [17, 17], [17, 17], [17, 17], [17, 17], [17, 17], [17, 17], [17, 17], [17, 17], [17, 17], [17, 17], [17, 17], [17, 17], [17, 17], [17, 17], [17, 17], [17, 17], [17, 17], [17, 17], [17, 17], [17, 17], [17, 17], [17, 17], [17, 17], [17, 17], [17, 17], [17, 17], [17, 17], [17, 17], [17, 17], [17, 17], [17, 17], [17, 17], [17, 17], [17, 17], [17, 17], [17, 17], [17, 17], [17, 17], [17, 17], [17, 17], [17, 17], [17, 17], [17, 17], [17, 17], [17, 17], [17, 17], [17, 17], [17, 17], [17, 17], [17, 17], [17, 17], [17, 17], [17, 17], [17, 17], [17, 17], [17, 17], [17, 17], [17, 17], [17, 17], [17, 17], [17, 17], [17, 17], [17, 17], [17, 17], [17, 17], [17, 17], [17, 17], [17, 17], [17, 17], [17, 17], [17, 17], [17, 17], [17, 17], [17, 17], [17, 17], [17, 17], [17, 17], [17, 17], [17, 17], [17, 17], [17, 17], [17, 17], [17, 17], [17, 17], [17, 17], [17, 17], [17, 17], [17, 17], [17, 17], [17, 17], [17, 17], [17, 17], [17, 17], [17, 17], [17, 17], [17, 17], [17, 17], [17, 17], [17, 17], [17, 17], [17, 17], [17, 17], [17, 17], [17, 17], [17, 17], [17, 17], [17, 17], [17, 17], [17, 17], [17, 17], [17, 17], [17, 17], [17, 17], [17, 17], [17, 17], [17, 17], [17, 17], [17, 17], [17, 17], [17, 17], [17, 17], [17, 17], [17, 17], [17, 17], [17, 17], [17, 17], [17, 17], [17, 17], [17, 17], [17, 17], [17, 17], [17, 17], [17, 17], [17, 17], [17, 17], [17, 17], [17, 17], [17, 17], [17, 17], [17, 17], [17, 17], [17, 17], [17, 17], [17, 17], [17, 17], [17, 17], [17, 17], [17, 17], [17, 17], [17, 17], [17, 17], [17, 17], [17, 17], [17, 17], [17, 17], [17, 17], [17, 17], [17, 17], [17, 17], [17, 17], [17, 17], [17, 17], [17, 17], [17, 17], [17, 17], [17, 17], [17, 17], [17, 17], [17, 17], [17, 17], [17, 17], [17, 17], [17, 17], [17, 17], [17, 17], [17, 17], [17, 17], [17, 17], [17, 17], [17, 17], [17, 17], [17, 17], [17, 17], [17, 17], [17, 17], [17, 17], [17, 17], [17, 17], [17, 17], [17, 17], [17, 17], [17, 17], [17, 17], [17, 17], [17, 17], [17, 17], [17, 17], [17, 17], [17, 17], [17, 17], [17, 17], [17, 17], [17, 17], [17, 17], [17, 17], [17, 17], [17, 17], [17, 17], [17, 17], [17, 17], [17, 17], [17, 17], [17, 17], [17, 17], [17, 17], [17, 17], [17, 17], [17, 17], [17, 17], [17, 17], [17, 17], [17, 17], [17, 17], [17, 17], [17, 17], [17, 17], [17, 17], [17, 17], [17, 17], [17, 17], [17, 17], [17, 17], [17, 17], [17, 17], [17, 17], [17, 17], [17, 17], [17, 17], [17, 17], [17, 17], [17, 17], [17, 17], [17, 17], [17, 17], [17, 17], [17, 17], [17, 17], [17, 17], [17, 17], [17, 17], [17, 17], [17, 17], [17, 17], [17, 17], [17, 17], [17, 17], [17, 17], [17, 17], [17, 17], [17, 17], [17, 17], [17, 17], [17, 17], [17, 17], [17, 17], [17, 17], [17, 17], [17, 17], [17, 17], [17, 17], [17, 17], [17, 17], [17, 17], [17, 17], [17, 17], [17, 17], [17, 17], [17, 17], [17, 17], [17, 17], [17, 17], [17, 17], [17, 17], [17, 17], [17, 17], [17, 17], [17, 17], [17, 17], [17, 17], [17, 17], [17, 17], [17, 17], [17, 17], [17, 17], [17, 17], [17, 17], [17, 17], [17, 17], [17, 17], [17, 17], [17, 17], [17, 17], [17, 17], [17, 17], [17, 17], [17, 17], [17, 17], [17, 17], [17, 17], [17, 17], [17, 17], [17, 17], [17, 17], [17, 17], [17, 17], [17, 17], [17, 17], [17, 17], [17, 17], [17, 17], [17, 17], [17, 17], [17, 17], [17, 17], [17, 17], [17, 17], [17, 17], [17, 17], [17, 17], [17, 17], [17, 17], [17, 17], [17, 17], [17, 17], [17, 17], [17, 17], [17, 17], [17, 17], [17, 17], [17, 17], [17, 17], [17, 17], [17, 17], [17, 17], [17, 17], [17, 17], [17, 17], [17, 17], [17, 17], [17, 17], [17, 17], [17, 17], [17, 17], [17, 17], [17, 17], [17, 17], [17, 17], [17, 17], [17, 17], [17, 17], [17, 17], [17, 17], [17, 17], [17, 17], [17, 17], [17, 17], [17, 17], [17, 17], [17, 17], [17, 17], [17, 17], [17, 17], [17, 17], [17, 17], [17, 17], [17, 17], [17, 17], [17, 17], [17, 17], [17, 17], [17, 17], [17, 17], [17, 17], [17, 17], [17, 17], [17, 17], [17, 17], [17, 17], [17, 17], [17, 17], [17, 17], [17, 17], [17, 17], [17, 17], [17, 17], [17, 17], [17, 17], [17, 17], [17, 17], [17, 17], [17, 17], [17, 17], [17, 17], [17, 17], [17, 17], [17, 17], [17, 17], [17, 17], [17, 17], [17, 17], [17, 17], [17, 17], [17, 17], [17, 17], [17, 17], [17, 17], [17, 17], [17, 17], [17, 17], [17, 17], [17, 17], [17, 17], [17, 17], [17, 17], [17, 17], [17, 17], [17, 17], [17, 17], [17, 17], [17, 17], [17, 17], [17, 17], [17, 17], [17, 17], [17, 17], [17, 17], [17, 17], [17, 17], [17, 17], [17, 17], [17, 17], [17, 17], [17, 17], [17, 17], [17, 17], [17, 17], [17, 17], [17, 17], [17, 17], [17, 17], [17, 17], [17, 17], [17, 17], [17, 17], [17, 17], [17, 17], [17, 17], [17, 17], [17, 17], [17, 17], [17, 17], [17, 17], [17, 17], [17, 17], [17, 17], [17, 17], [17, 17], [17, 17], [17, 17], [17, 17], [17, 17], [17, 17], [17, 17], [17, 17], [17, 17], [17, 17], [17, 17], [17, 17], [17, 17], [17, 17], [17, 17], [17, 17], [17, 17], [17, 17], [17, 17], [17, 17], [17, 17], [17, 17], [17, 17], [17, 17], [17, 17], [17, 17], [17, 17], [17, 17], [17, 17], [17, 17], [17, 17], [17, 17], [17, 17], [17, 17], [17, 17], [17, 17], [17, 17], [17, 17], [17, 17], [17, 17], [17, 17], [17, 17], [17, 17], [17, 17], [17, 17], [17, 17], [17, 17], [17, 17], [17, 17], [17, 17], [17, 17], [17, 17], [17, 17], [17, 17], [17, 17], [17, 17], [17, 17], [17, 17], [17, 17], [17, 17], [17, 17], [17, 17], [17, 17], [17, 17], [17, 17], [17, 17], [17, 17], [17, 17], [17, 17], [17, 17], [17, 17], [17, 17], [17, 17], [17, 17], [17, 17], [17, 17], [17, 17], [17, 17], [17, 17], [17, 17], [17, 17], [17, 17], [17, 17], [17, 17], [17, 17], [17, 17], [17, 17], [17, 17], [17, 17], [17, 17], [17, 17], [17, 17], [17, 17], [17, 17], [17, 17], [17, 17], [17, 17], [17, 17], [17, 17], [17, 17], [17, 17], [17, 17], [17, 17], [17, 17], [17, 17], [17, 17], [17, 17], [17, 17], [17, 17], [17, 17], [17, 17], [17, 17], [17, 17], [17, 17], [17, 17], [17, 17], [17, 17], [17, 17], [17, 17], [17, 17], [17, 17], [17, 17], [17, 17], [17, 17], [17, 17], [17, 17], [17, 17], [17, 17], [17, 17], [17, 17], [17, 17], [17, 17], [17, 17], [17, 17], [17, 17], [17, 17], [17, 17], [17, 17], [17, 17], [17, 17], [17, 17], [17, 17], [17, 17], [17, 17], [17, 17], [17, 17], [17, 17], [17, 17], [17, 17], [17, 17], [17, 17], [17, 17], [17, 17], [17, 17], [17, 17], [17, 17], [17, 17], [17, 17], [17, 17], [17, 17], [17, 17], [17, 17], [17, 17], [17, 17], [17, 17], [17, 17], [17, 17], [17, 17], [17, 17], [17, 17], [17, 17], [17, 17], [17, 17], [17, 17], [17, 17], [17, 17], [17, 17], [17, 17], [17, 17], [17, 17], [17, 17], [17, 17], [17, 17], [17, 17], [17, 17], [17, 17], [17, 17], [17, 17], [17, 17], [17, 17], [17, 17], [17, 17], [17, 17], [17, 17], [17, 17], [17, 17], [17, 17], [17, 17], [17, 17], [17, 17], [17, 17], [17, 17], [17, 17], [17, 17], [17, 17], [17, 17], [17, 17], [17, 17], [17, 17], [17, 17], [17, 17], [17, 17], [17, 17], [17, 17], [17, 17], [17, 17], [17, 17], [17, 17], [17, 17], [17, 17], [17, 17], [17, 17], [17, 17], [17, 17], [17, 17], [17, 17], [17, 17], [17, 17], [17, 17], [17, 17], [17, 17], [17, 17], [17, 17], [17, 17], [17, 17], [17, 17], [17, 17], [17, 17], [17, 17], [17, 17], [17, 17], [17, 17], [17, 17], [17, 17], [17, 17], [17, 17], [17, 17], [17, 17], [17, 17], [17, 17], [17, 17], [17, 17], [17, 17], [17, 17], [17, 17], [17, 17], [17, 17], [17, 17], [17, 17], [17, 17], [17, 17], [17, 17], [17, 17], [17, 17], [17, 17], [17, 17], [17, 17], [17, 17], [17, 17], [17, 17], [17, 17], [17, 17], [17, 17], [17, 17], [17, 17], [17, 17], [17, 17], [17, 17], [17, 17], [17, 17], [17, 17], [17, 17], [17, 17], [17, 17], [17, 17], [17, 17], [17, 17], [17, 17], [17, 17], [17, 17], [17, 17], [17, 17], [17, 17], [17, 17], [17, 17], [17, 17], [17, 17], [17, 17], [17, 17], [17, 17], [17, 17], [17, 17], [17, 17], [17, 17], [17, 17], [17, 17], [17, 17], [17, 17], [17, 17], [17, 17], [17, 17], [17, 17], [17, 17], [17, 17], [17, 17], [17, 17], [17, 17], [17, 17], [17, 17], [17, 17], [17, 17], [17, 17], [17, 17], [17, 17], [17, 17], [17, 17], [17, 17], [17, 17], [17, 17], [17, 17], [17, 17], [17, 17], [17, 17], [17, 17], [17, 17], [17, 17], [17, 17], [17, 17], [17, 17], [17, 17], [17, 17], [17, 17], [17, 17], [17, 17], [17, 17], [17, 17], [17, 17], [17, 17], [17, 17], [17, 17], [17, 17], [17, 17], [17, 17], [17, 17], [17, 17], [17, 17], [17, 17], [17, 17], [17, 17], [17, 17], [17, 17], [17, 17], [17, 17], [17, 17], [17, 17], [17, 17], [17, 17], [17, 17], [17, 17], [17, 17], [17, 17], [17, 17], [17, 17], [17, 17], [17, 17], [17, 17], [17, 17], [17, 17], [17, 17], [17, 17], [17, 17], [17, 17], [17, 17], [17, 17], [17, 17], [17, 17], [17, 17], [17, 17], [17, 17], [17, 17], [17, 17], [17, 17], [17, 17], [17, 17], [17, 17], [17, 17], [17, 17], [17, 17], [17, 17], [17, 17], [17, 17], [17, 17], [17, 17], [17, 17], [17, 17], [17, 17], [17, 17], [17, 17], [17, 17], [17, 17], [17, 17], [17, 17], [17, 17], [17, 17], [17, 17], [17, 17], [17, 17], [17, 17], [17, 17], [17, 17], [17, 17], [17, 17], [17, 17], [17, 17], [17, 17], [17, 17], [17, 17], [17, 17], [17, 17], [17, 17], [17, 17], [17, 17], [17, 17], [17, 17], [17, 17], [17, 17], [17, 17], [17, 17], [17, 17], [17, 17], [17, 17], [17, 17], [17, 17], [17, 17], [17, 17], [17, 17], [17, 17], [17, 17], [17, 17], [17, 17], [17, 17], [17, 17], [17, 17], [17, 17], [17, 17], [17, 17], [17, 17], [17, 17], [17, 17], [17, 17], [17, 17], [17, 17], [17, 17], [17, 17], [17, 17], [17, 17], [17, 17], [17, 17], [17, 17], [17, 17], [17, 17], [17, 17], [17, 17], [17, 17], [17, 17], [17, 17], [17, 17], [17, 17], [17, 17], [17, 17], [17, 17], [17, 17], [17, 17], [17, 17], [17, 17], [17, 17], [17, 17], [17, 17], [17, 17], [17, 17], [17, 17], [17, 17], [17, 17], [17, 17], [17, 17], [17, 17], [17, 17], [17, 17], [17, 17], [17, 17], [17, 17], [17, 17], [17, 17], [17, 17], [17, 17], [17, 17], [17, 17], [17, 17], [17, 17], [17, 17], [17, 17], [17, 17], [17, 17], [17, 17], [17, 17], [17, 17], [17, 17], [17, 17], [17, 17], [17, 17], [17, 17], [17, 17], [17, 17], [17, 17], [17, 17], [17, 17], [17, 17], [17, 17], [17, 17], [17, 17], [17, 17], [17, 17], [17, 17], [17, 17], [17, 17], [17, 17], [17, 17], [17, 17], [17, 17], [17, 17], [17, 17], [17, 17], [17, 17], [17, 17], [17, 17], [17, 17], [17, 17], [17, 17], [17, 17], [17, 17], [17, 17], [17, 17], [17, 17], [17, 17], [17, 17], [17, 17], [17, 17], [17, 17], [17, 17], [17, 17], [17, 17], [17, 17], [17, 17], [17, 17], [17, 17], [17, 17], [17, 17], [17, 17], [17, 17], [17, 17], [17, 17], [17, 17], [17, 17], [17, 17], [17, 17], [17, 17], [17, 17], [17, 17], [17, 17], [17, 17], [17, 17], [17, 17], [17, 17], [17, 17], [17, 17], [17, 17], [17, 17], [17, 17], [17, 17], [17, 17], [17, 17], [17, 17], [17, 17], [17, 17], [17, 17], [17, 17], [17, 17], [17, 17], [17, 17], [17, 17], [17, 17], [17, 17], [17, 17], [17, 17], [17, 17], [17, 17], [17, 17], [17, 17], [17, 17], [17, 17], [17, 17], [17, 17], [17, 17], [17, 17], [17, 17], [17, 17], [17, 17], [17, 17], [17, 17], [17, 17], [17, 17], [17, 17], [17, 17], [17, 17], [17, 17], [17, 17], [17, 17], [17, 17], [17, 17], [17, 17], [17, 17], [17, 17], [17, 17], [17, 17], [17, 17], [17, 17], [17, 17], [17, 17], [17, 17], [17, 17], [17, 17], [17, 17], [17, 17], [17, 17], [17, 17], [17, 17], [17, 17], [17, 17], [17, 17], [17, 17], [17, 17], [17, 17], [17, 17], [17, 17], [17, 17], [17, 17], [17, 17], [17, 17], [17, 17], [17, 17], [17, 17], [17, 17], [17, 17], [17, 17], [17, 17], [17, 17], [17, 17], [17, 17], [17, 17], [17, 17], [17, 17], [17, 17], [17, 17], [17, 17], [17, 17], [17, 17], [17, 17], [17, 17], [17, 17], [17, 17], [17, 17], [17, 17], [17, 17], [17, 17], [17, 17], [17, 17], [17, 17], [17, 17], [17, 17], [17, 18], [17, 18], [17, 18], [17, 18], [17, 18], [17, 18], [17, 18], [17, 18], [17, 18], [17, 18], [17, 18], [17, 18], [17, 18], [17, 18], [17, 18], [17, 18], [17, 18], [17, 18], [17, 18], [17, 18], [17, 18], [17, 18], [17, 18], [17, 18], [17, 18], [17, 18], [17, 18], [17, 18], [17, 18], [17, 18], [17, 18], [17, 18], [17, 18], [17, 18], [17, 18], [17, 18], [17, 18], [17, 18], [17, 18], [17, 18], [17, 18], [17, 18], [17, 18], [17, 18], [17, 18], [17, 18], [17, 18], [17, 18], [17, 18], [17, 18], [17, 18], [17, 18], [17, 18], [17, 18], [17, 18], [17, 18], [17, 18], [17, 18], [17, 18], [17, 18], [17, 18], [17, 18], [17, 18], [17, 18], [17, 18], [17, 18], [17, 18], [17, 18], [17, 18], [17, 18], [17, 18], [17, 18], [17, 18], [17, 18], [17, 18], [17, 18], [17, 18], [17, 18], [17, 18], [17, 18], [17, 18], [17, 18], [17, 18], [17, 18], [17, 18], [17, 18], [17, 18], [17, 18], [17, 18], [17, 18], [17, 18], [17, 18], [17, 18], [17, 18], [17, 18], [17, 18], [17, 18], [17, 18], [17, 18], [17, 18], [17, 18], [17, 18], [17, 18], [17, 18], [17, 18], [17, 18], [17, 18], [17, 18], [17, 18], [17, 18], [17, 18], [17, 18], [17, 18], [17, 18], [17, 18], [17, 18], [17, 18], [17, 18], [17, 18], [17, 18], [17, 18], [17, 18], [17, 18], [17, 18], [17, 18], [17, 18], [17, 18], [17, 18], [17, 18], [17, 18], [17, 18], [17, 18], [17, 18], [17, 18], [17, 18], [17, 18], [17, 18], [17, 18], [17, 18], [17, 18], [17, 18], [17, 18], [17, 18], [17, 18], [17, 18], [17, 18], [17, 18], [17, 18], [17, 18], [17, 18], [17, 18], [17, 18], [17, 18], [17, 18], [17, 18], [17, 18], [17, 18], [17, 18], [17, 18], [17, 18], [17, 18], [17, 18], [17, 18], [17, 18], [17, 18], [17, 18], [17, 18], [17, 18], [17, 18], [17, 18], [18, 18], [18, 18], [18, 18], [18, 18], [18, 18], [18, 18], [18, 18], [18, 18], [18, 18], [18, 18], [18, 18], [18, 18], [18, 18], [18, 18], [18, 18], [18, 18], [18, 18], [18, 18], [18, 18], [18, 18], [18, 18], [18, 18], [18, 18], [18, 18], [18, 18], [18, 18], [18, 18], [18, 18], [18, 18], [18, 18], [18, 18], [18, 18], [18, 18], [18, 18], [18, 18], [18, 18], [18, 18], [18, 18], [18, 18], [18, 18], [18, 18], [18, 18], [18, 18], [18, 18], [18, 18], [18, 18], [18, 18], [18, 18], [18, 18], [18, 18], [18, 18], [18, 18], [18, 18], [18, 18], [18, 18], [18, 18], [18, 18], [18, 18], [18, 18], [18, 18], [18, 18], [18, 18], [18, 18], [18, 18], [18, 18], [18, 18], [18, 18], [18, 18], [18, 18], [18, 18], [18, 18], [18, 18], [18, 18], [18, 18], [18, 18], [18, 18], [18, 18], [18, 18], [18, 18], [18, 18], [18, 18], [18, 18], [18, 18], [18, 18], [18, 18], [18, 18], [18, 18], [18, 18], [18, 18], [18, 18], [18, 18], [18, 18], [18, 18], [18, 18], [18, 18], [18, 18], [18, 18], [18, 18], [18, 18], [18, 18], [18, 18], [18, 18], [18, 18], [18, 18], [18, 18], [18, 18], [18, 18], [18, 18], [18, 18], [18, 18], [18, 18], [18, 18], [18, 18], [18, 18], [18, 18], [18, 18], [18, 18], [18, 18], [18, 18], [18, 18], [18, 18], [18, 18], [18, 18], [18, 18], [18, 18], [18, 18], [18, 18], [18, 18], [18, 18], [18, 18], [18, 18], [18, 18], [18, 18], [18, 18], [18, 18], [18, 18], [18, 18], [18, 18], [18, 18], [18, 18], [18, 18], [18, 18], [18, 18], [18, 18], [18, 18], [18, 18], [18, 18], [18, 18], [18, 18], [18, 18], [18, 18], [18, 18], [18, 18], [18, 18], [18, 18], [18, 18], [18, 18], [18, 18], [18, 18], [18, 18], [18, 18], [18, 18], [18, 18], [18, 18], [18, 18], [18, 18], [18, 18], [18, 18], [18, 18], [18, 18], [18, 18], [18, 18], [18, 18], [18, 18], [18, 18], [18, 18], [18, 18], [18, 18], [18, 18], [18, 18], [18, 18], [18, 18], [18, 18], [18, 18], [18, 18], [18, 18], [18, 18], [18, 18], [18, 18], [18, 18], [18, 18], [18, 18], [18, 18], [18, 18], [18, 18], [18, 18], [18, 18], [18, 18], [18, 18], [18, 18], [18, 18], [18, 18], [18, 18], [18, 18], [18, 18], [18, 18], [18, 18], [18, 18], [18, 18], [18, 18], [18, 18], [18, 18], [18, 18], [18, 18], [18, 18], [18, 18], [18, 18], [18, 18], [18, 18], [18, 18], [18, 18], [18, 18], [18, 18], [18, 18], [18, 18], [18, 18], [18, 18], [18, 18], [18, 18], [18, 18], [18, 18], [18, 18], [18, 18], [18, 18], [18, 18], [18, 18], [18, 18], [18, 18], [18, 18], [18, 18], [18, 18], [18, 18], [18, 18], [18, 18], [18, 18], [18, 18], [18, 18], [18, 18], [18, 18], [18, 18], [18, 18], [18, 18], [18, 18], [18, 18], [18, 18], [18, 18], [18, 18], [18, 18], [18, 18], [18, 18], [18, 18], [18, 18], [18, 18], [18, 18], [18, 18], [18, 18], [18, 18], [18, 18], [18, 18], [18, 18], [18, 18], [18, 18], [18, 18], [18, 18], [18, 18], [18, 18], [18, 18], [18, 18], [18, 18], [18, 18], [18, 18], [18, 18], [18, 18], [18, 18], [18, 18], [18, 18], [18, 18], [18, 18], [18, 18], [18, 18], [18, 18], [18, 18], [18, 18], [18, 18], [18, 18], [18, 18], [18, 18], [18, 18], [18, 18], [18, 18], [18, 18], [18, 18], [18, 18], [18, 18], [18, 18], [18, 18], [18, 18], [18, 18], [18, 18], [18, 18], [18, 18], [18, 18], [18, 18], [18, 18], [18, 18], [18, 18], [18, 18], [18, 18], [18, 18], [18, 18], [18, 18], [18, 18], [18, 18], [18, 18], [18, 18], [18, 18], [18, 18], [18, 18], [18, 18], [18, 18], [18, 18], [18, 18], [18, 18], [18, 18], [18, 18], [18, 18], [18, 18], [18, 18], [18, 18], [18, 18], [18, 18], [18, 18], [18, 18], [18, 18], [18, 18], [18, 18], [18, 18], [18, 18], [18, 18], [18, 18], [18, 18], [18, 18], [18, 18], [18, 18], [18, 18], [18, 18], [18, 18], [18, 18], [18, 18], [18, 18], [18, 18], [18, 18], [18, 18], [18, 18], [18, 18], [18, 18], [18, 18], [18, 18], [18, 18], [18, 18], [18, 18], [18, 18], [18, 18], [18, 18], [18, 18], [18, 18], [18, 18], [18, 18], [18, 18], [18, 18], [18, 18], [18, 18], [18, 18], [18, 18], [18, 18], [18, 18], [18, 18], [18, 18], [18, 18], [18, 18], [18, 18], [18, 18], [18, 18], [18, 18], [18, 18], [18, 18], [18, 18], [18, 18], [18, 18], [18, 18], [18, 18], [18, 18], [18, 18], [18, 18], [18, 18], [18, 18], [18, 18], [18, 18], [18, 18], [18, 18], [18, 18], [18, 18], [18, 18], [18, 18], [18, 18], [18, 18], [18, 18], [18, 18], [18, 18], [18, 18], [18, 18], [18, 18], [18, 18], [18, 18], [18, 18], [18, 18], [18, 18], [18, 18], [18, 18], [18, 18], [18, 18], [18, 18], [18, 18], [18, 18], [18, 18], [18, 18], [18, 18], [18, 18], [18, 18], [18, 18], [18, 18], [18, 18], [18, 18], [18, 18], [18, 18], [18, 18], [18, 18], [18, 18], [18, 18], [18, 18], [18, 18], [18, 18], [18, 18], [18, 18], [18, 18], [18, 18], [18, 18], [18, 18], [18, 18], [18, 18], [18, 18], [18, 18], [18, 18], [18, 18], [18, 18], [18, 18], [18, 18], [18, 18], [18, 18], [18, 18], [18, 18], [18, 18], [18, 18], [18, 18], [18, 18], [18, 18], [18, 18], [18, 18], [18, 18], [18, 18], [18, 18], [18, 18], [18, 18], [18, 18], [18, 18], [18, 18], [18, 18], [18, 18], [18, 18], [18, 18], [18, 18], [18, 18], [18, 18], [18, 18], [18, 18], [18, 18], [18, 18], [18, 18], [18, 18], [18, 18], [18, 18], [18, 18], [18, 18], [18, 18], [18, 18], [18, 18], [18, 18], [18, 18], [18, 18], [18, 18], [18, 18], [18, 18], [18, 18], [18, 18], [18, 18], [18, 18], [18, 18], [18, 18], [18, 18], [18, 18], [18, 18], [18, 18], [18, 18], [18, 18], [18, 18], [18, 18], [18, 18], [18, 18], [18, 18], [18, 18], [18, 18], [18, 18], [18, 18], [18, 18], [18, 18], [18, 18], [18, 18], [18, 18], [18, 18], [18, 18], [18, 18], [18, 18], [18, 18], [18, 18], [18, 18], [18, 18], [18, 18], [18, 18], [18, 18], [18, 18], [18, 18], [18, 18], [18, 18], [18, 18], [18, 18], [18, 18], [18, 18], [18, 18], [18, 18], [18, 18], [18, 18], [18, 18], [18, 18], [18, 18], [18, 18], [18, 18], [18, 18], [18, 18], [18, 18], [18, 18], [18, 18], [18, 18], [18, 18], [18, 18], [18, 18], [18, 18], [18, 18], [18, 18], [18, 18], [18, 18], [18, 18], [18, 18], [18, 18], [18, 18], [18, 18], [18, 18], [18, 18], [18, 18], [18, 18], [18, 18], [18, 18], [18, 18], [18, 18], [18, 18], [18, 18], [18, 18], [18, 18], [18, 18], [18, 18], [18, 18], [18, 18], [18, 18], [18, 18], [18, 18], [18, 18], [18, 18], [18, 18], [18, 18], [18, 18], [18, 18], [18, 18], [18, 18], [18, 18], [18, 18], [18, 18], [18, 18], [18, 18], [18, 18], [18, 18], [18, 18], [18, 18], [18, 18], [18, 18], [18, 18], [18, 18], [18, 18], [18, 18], [18, 18], [18, 18], [18, 18], [18, 18], [18, 18], [18, 18], [18, 18], [18, 18], [18, 18], [18, 18], [18, 18], [18, 18], [18, 18], [18, 18], [18, 18], [18, 18], [18, 18], [18, 18], [18, 18], [18, 18], [18, 18], [18, 18], [18, 18], [18, 18], [18, 18], [18, 18], [18, 18], [18, 18], [18, 18], [18, 18], [18, 18], [18, 18], [18, 18], [18, 18], [18, 18], [18, 18], [18, 18], [18, 18], [18, 18], [18, 18], [18, 18], [18, 18], [18, 18], [18, 18], [18, 18], [18, 18], [18, 18], [18, 18], [18, 18], [18, 18], [18, 18], [18, 18], [18, 18], [18, 18], [18, 18], [18, 18], [18, 18], [18, 18], [18, 18], [18, 18], [18, 18], [18, 18], [18, 18], [18, 18], [18, 18], [18, 18], [18, 18], [18, 18], [18, 18], [18, 18], [18, 18], [18, 18], [18, 18], [18, 18], [18, 18], [18, 18], [18, 18], [18, 18], [18, 18], [18, 18], [18, 18], [18, 18], [18, 18], [18, 18], [18, 18], [18, 18], [18, 18], [18, 18], [18, 18], [18, 18], [18, 18], [18, 18], [18, 18], [18, 18], [18, 18], [18, 18], [18, 18], [18, 18], [18, 18], [18, 18], [18, 18], [18, 18], [18, 18], [18, 18], [18, 18], [18, 18], [18, 18], [18, 18], [18, 18], [18, 18], [18, 18], [18, 18], [18, 18], [18, 18], [18, 18], [18, 18], [18, 18], [18, 18], [18, 18], [18, 18], [18, 18], [18, 18], [18, 18], [18, 18], [18, 18], [18, 18], [18, 18], [18, 18], [18, 18], [18, 18], [18, 18], [18, 18], [18, 18], [18, 18], [18, 18], [18, 18], [18, 18], [18, 18], [18, 18], [18, 18], [18, 18], [18, 18], [18, 18], [18, 18], [18, 18], [18, 18], [18, 18], [18, 18], [18, 18], [18, 18], [18, 18], [18, 18], [18, 18], [18, 18], [18, 18], [18, 18], [18, 18], [18, 18], [18, 18], [18, 18], [18, 18], [18, 18], [18, 18], [18, 18], [18, 18], [18, 18], [18, 18], [18, 18], [18, 18], [18, 18], [18, 18], [18, 18], [18, 18], [18, 18], [18, 18], [18, 18], [18, 18], [18, 18], [18, 18], [18, 18], [18, 18], [18, 18], [18, 18], [18, 18], [18, 18], [18, 18], [18, 18], [18, 18], [18, 18], [18, 18], [18, 18], [18, 18], [18, 18], [18, 18], [18, 18], [18, 18], [18, 18], [18, 18], [18, 18], [18, 18], [18, 18], [18, 18], [18, 18], [18, 18], [18, 18], [18, 18], [18, 18], [18, 18], [18, 18], [18, 18], [18, 18], [18, 18], [18, 18], [18, 18], [18, 18], [18, 18], [18, 18], [18, 18], [18, 18], [18, 18], [18, 18], [18, 18], [18, 18], [18, 18], [18, 18], [18, 18], [18, 18], [18, 18], [18, 18], [18, 18], [18, 18], [18, 18], [18, 18], [18, 18], [18, 18], [18, 18], [18, 18], [18, 18], [18, 18], [18, 18], [18, 18], [18, 18], [18, 18], [18, 18], [18, 18], [18, 18], [18, 18], [18, 18], [18, 18], [18, 18], [18, 18], [18, 18], [18, 18], [18, 18], [18, 18], [18, 18], [18, 18], [18, 18], [18, 18], [18, 18], [18, 18], [18, 18], [18, 18], [18, 18], [18, 18], [18, 18], [18, 18], [18, 18], [18, 18], [18, 18], [18, 18], [18, 18], [18, 18], [18, 18], [18, 18], [18, 18], [18, 18], [18, 18], [18, 18], [18, 18], [18, 18], [18, 18], [18, 18], [18, 18], [18, 18], [18, 18], [18, 18], [18, 18], [18, 18], [18, 18], [18, 18], [18, 18], [18, 18], [18, 18], [18, 18], [18, 18], [18, 18], [18, 18], [18, 18], [18, 18], [18, 18], [18, 18], [18, 18], [18, 18], [18, 18], [18, 18], [18, 18], [18, 18], [18, 18], [18, 18], [18, 18], [18, 18], [18, 18], [18, 18], [18, 18], [18, 18], [18, 18], [18, 18], [18, 18], [18, 18], [18, 18], [18, 18], [18, 18], [18, 18], [18, 18], [18, 18], [18, 18], [18, 18], [18, 18], [18, 18], [18, 18], [18, 18], [18, 18], [18, 18], [18, 18], [18, 18], [18, 18], [18, 18], [18, 18], [18, 18], [18, 18], [18, 18], [18, 18], [18, 18], [18, 18], [18, 18], [18, 18], [18, 18], [18, 18], [18, 18], [18, 18], [18, 18], [18, 18], [18, 18], [18, 18], [18, 18], [18, 18], [18, 18], [18, 18], [18, 18], [18, 18], [18, 18], [18, 18], [18, 18], [18, 18], [18, 18], [18, 18], [18, 18], [18, 18], [18, 18], [18, 18], [18, 18], [18, 18], [18, 18], [18, 18], [18, 18], [18, 18], [18, 18], [18, 18], [18, 18], [18, 18], [18, 18], [18, 18], [18, 18], [18, 18], [18, 18], [18, 18], [18, 18], [18, 18], [18, 18], [18, 18], [18, 18], [18, 18], [18, 18], [18, 18], [18, 18], [18, 18], [18, 18], [18, 18], [18, 18], [18, 18], [18, 18], [18, 18], [18, 18], [18, 18], [18, 18], [18, 18], [18, 18], [18, 18], [18, 18], [18, 18], [18, 18], [18, 18], [18, 18], [18, 18], [18, 18], [18, 18], [18, 18], [18, 18], [18, 18], [18, 18], [18, 18], [18, 18], [18, 18], [18, 18], [18, 18], [18, 18], [18, 18], [18, 18], [18, 18], [18, 18], [18, 18], [18, 18], [18, 18], [18, 18], [18, 18], [18, 18], [18, 18], [18, 18], [18, 18], [18, 18], [18, 18], [18, 18], [18, 18], [18, 18], [18, 18], [18, 18], [18, 18], [18, 18], [18, 18], [18, 18], [18, 18], [18, 18], [18, 18], [18, 18], [18, 18], [18, 18], [18, 18], [18, 18], [18, 18], [18, 18], [18, 18], [18, 18], [18, 18], [18, 18], [18, 18], [18, 18], [18, 18], [18, 18], [18, 18], [18, 18], [18, 18], [18, 18], [18, 18], [18, 18], [18, 18], [18, 18], [18, 18], [18, 18], [18, 18], [18, 18], [18, 18], [18, 18], [18, 18], [18, 18], [18, 18], [18, 18], [18, 18], [18, 18], [18, 18], [18, 18], [18, 18], [18, 18], [18, 18], [18, 18], [18, 18], [18, 18], [18, 18], [18, 18], [18, 18], [18, 18], [18, 18], [18, 18], [18, 18], [18, 18], [18, 18], [18, 18], [18, 18], [18, 18], [18, 18], [18, 18], [18, 18], [18, 18], [18, 18], [18, 18], [18, 18], [18, 18], [18, 18], [18, 18], [18, 18], [18, 18], [18, 18], [18, 18], [18, 18], [18, 18], [18, 18], [18, 18], [18, 18], [18, 18], [18, 18], [18, 18], [18, 18], [18, 18], [18, 18], [18, 18], [18, 18], [18, 18], [18, 18], [18, 18], [18, 18], [18, 18], [18, 18], [18, 18], [18, 18], [18, 18], [18, 18], [18, 18], [18, 18], [18, 18], [18, 18], [18, 18], [18, 18], [18, 18], [18, 18], [18, 18], [18, 18], [18, 18], [18, 18], [18, 18], [18, 18], [18, 18], [18, 18], [18, 18], [18, 18], [18, 18], [18, 18], [18, 18], [18, 18], [18, 18], [18, 18], [18, 18], [18, 18], [18, 18], [18, 18], [18, 18], [18, 18], [18, 18], [18, 18], [18, 18], [18, 18], [18, 18], [18, 18], [18, 18], [18, 18], [18, 18], [18, 18], [18, 18], [18, 18], [18, 18], [18, 18], [18, 18], [18, 18], [18, 18], [18, 18], [18, 18], [18, 18], [18, 18], [18, 18], [18, 18], [18, 18], [18, 18], [18, 18], [18, 18], [18, 18], [18, 18], [18, 18], [18, 18], [18, 18], [18, 18], [18, 18], [18, 18], [18, 18], [18, 18], [18, 18], [18, 18], [18, 18], [18, 18], [18, 18], [18, 18], [18, 18], [18, 18], [18, 18], [18, 18], [18, 18], [18, 18], [18, 18], [18, 18], [18, 18], [18, 18], [18, 18], [18, 18], [18, 18], [18, 18], [18, 18], [18, 18], [18, 18], [18, 18], [18, 18], [18, 18], [18, 18], [18, 18], [18, 18], [18, 18], [18, 18], [18, 18], [18, 18], [18, 18], [18, 18], [18, 18], [18, 18], [18, 18], [18, 18], [18, 18], [18, 18], [18, 18], [18, 18], [18, 18], [18, 18], [18, 18], [18, 18], [18, 18], [18, 18], [18, 18], [18, 18], [18, 18], [18, 18], [18, 18], [18, 18], [18, 18], [18, 18], [18, 18], [18, 18], [18, 18], [18, 18], [18, 18], [18, 18], [18, 18], [18, 18], [18, 18], [18, 18], [18, 18], [18, 18], [18, 18], [18, 18], [18, 18], [18, 18], [18, 18], [18, 18], [18, 18], [18, 18], [18, 18], [18, 18], [18, 18], [18, 18], [18, 18], [18, 18], [18, 18], [18, 18], [18, 18], [18, 18], [18, 18], [18, 18], [18, 18], [18, 18], [18, 18], [18, 18], [18, 18], [18, 18], [18, 18], [18, 18], [18, 18], [18, 18], [18, 18], [18, 18], [18, 18], [18, 18], [18, 18], [18, 18], [18, 18], [18, 18], [18, 18], [18, 18], [18, 18], [18, 18], [18, 18], [18, 18], [18, 18], [18, 18], [18, 18], [18, 18], [18, 18], [18, 18], [18, 18], [18, 18], [18, 18], [18, 18], [18, 18], [18, 18], [18, 18], [18, 18], [18, 18], [18, 18], [18, 18], [18, 18], [18, 18], [18, 18], [18, 18], [18, 18], [18, 18], [18, 18], [18, 18], [18, 18], [18, 18], [18, 18], [18, 18], [18, 18], [18, 18], [18, 18], [18, 18], [18, 18], [18, 18], [18, 18], [18, 18], [18, 18], [18, 18], [18, 18], [18, 18], [18, 18], [18, 18], [18, 18], [18, 18], [18, 18], [18, 18], [18, 18], [18, 18], [18, 18], [18, 18], [18, 18], [18, 18], [18, 18], [18, 18], [18, 18], [18, 18], [18, 18], [18, 18], [18, 18], [18, 18], [18, 18], [18, 18], [18, 18], [18, 18], [18, 18], [18, 18], [18, 18], [18, 18], [18, 18], [18, 18], [18, 18], [18, 18], [18, 18], [18, 18], [18, 18], [18, 18], [18, 18], [18, 18], [18, 18], [18, 18], [18, 18], [18, 18], [18, 18], [18, 18], [18, 18], [18, 18], [18, 18], [18, 18], [18, 18], [18, 18], [18, 18], [18, 18], [18, 18], [18, 18], [18, 18], [18, 18], [18, 18], [18, 18], [18, 18], [18, 18], [18, 18], [18, 18], [18, 18], [18, 18], [18, 18], [18, 18], [18, 18], [18, 18], [18, 18], [18, 18], [18, 18], [18, 18], [18, 18], [18, 18], [18, 18], [18, 18], [18, 18], [18, 18], [18, 18], [18, 18], [18, 18], [18, 18], [18, 18], [18, 18], [18, 18], [18, 18], [18, 18], [18, 18], [18, 18], [18, 18], [18, 18], [18, 18], [18, 18], [18, 18], [18, 18], [18, 18], [18, 18], [18, 18], [18, 18], [18, 18], [18, 18], [18, 18], [18, 18], [18, 18], [18, 18], [18, 18], [18, 18], [18, 18], [18, 18], [18, 18], [18, 18], [18, 18], [18, 18], [18, 18], [18, 18], [18, 18], [18, 18], [18, 18], [18, 18], [18, 18], [18, 18], [18, 18], [18, 18], [18, 18], [18, 18], [18, 18], [18, 18], [18, 18], [18, 18], [18, 18], [18, 18], [18, 18], [18, 18], [18, 18], [18, 18], [18, 18], [18, 18], [18, 18], [18, 18], [18, 18], [18, 18], [18, 18], [18, 18], [18, 18], [18, 18], [18, 18], [18, 18], [18, 18], [18, 18], [18, 18], [18, 18], [18, 18], [18, 18], [18, 18], [18, 18], [18, 18], [18, 18], [18, 18], [18, 18], [18, 18], [18, 18], [18, 18], [18, 18], [18, 18], [18, 19], [18, 19], [18, 19], [18, 19], [18, 19], [18, 19], [18, 19], [18, 19], [18, 19], [18, 19], [18, 19], [18, 19], [18, 19], [18, 19], [18, 19], [18, 19], [18, 19], [18, 19], [18, 19], [18, 19], [18, 19], [18, 19], [18, 19], [18, 19], [18, 19], [18, 19], [18, 19], [18, 19], [18, 19], [18, 19], [18, 19], [18, 19], [18, 19], [18, 19], [18, 19], [18, 19], [18, 19], [18, 19], [18, 19], [18, 19], [18, 19], [18, 19], [18, 19], [18, 19], [18, 19], [18, 19], [18, 19], [18, 19], [18, 19], [18, 19], [18, 19], [18, 19], [18, 19], [18, 19], [18, 19], [18, 19], [18, 19], [18, 19], [18, 19], [18, 19], [18, 19], [18, 19], [18, 19], [18, 19], [18, 19], [18, 19], [18, 19], [18, 19], [18, 19], [18, 19], [18, 19], [18, 19], [18, 19], [18, 19], [18, 19], [18, 19], [18, 19], [18, 19], [18, 19], [18, 19], [18, 19], [18, 19], [18, 19], [18, 19], [18, 19], [18, 19], [18, 19], [18, 19], [18, 19], [18, 19], [18, 19], [18, 19], [18, 19], [18, 19], [18, 19], [18, 19], [18, 19], [18, 19], [18, 19], [18, 19], [18, 19], [18, 19], [18, 19], [18, 19], [18, 19], [18, 19], [18, 19], [18, 19], [18, 19], [18, 19], [18, 19], [18, 19], [18, 19], [18, 19], [18, 19], [18, 19], [18, 19], [18, 19], [18, 19], [18, 19], [18, 19], [18, 19], [18, 19], [18, 19], [18, 19], [18, 19], [18, 19], [18, 19], [18, 19], [18, 19], [18, 19], [18, 19], [18, 19], [18, 19], [18, 19], [18, 19], [18, 19], [18, 19], [18, 19], [18, 19], [18, 19], [18, 19], [18, 19], [18, 19], [18, 19], [18, 19], [18, 19], [18, 19], [18, 19], [18, 19], [18, 19], [18, 19], [18, 19], [18, 19], [18, 19], [18, 19], [18, 19], [18, 19], [18, 19], [18, 19], [18, 19], [18, 19], [18, 19], [18, 19], [18, 19], [18, 19], [18, 19], [18, 19], [18, 19], [18, 19], [18, 19], [18, 19], [19, 19], [19, 19], [19, 19], [19, 19], [19, 19], [19, 19], [19, 19], [19, 19], [19, 19], [19, 19], [19, 19], [19, 19], [19, 19], [19, 19], [19, 19], [19, 19], [19, 19], [19, 19], [19, 19], [19, 19], [19, 19], [19, 19], [19, 19], [19, 19], [19, 19], [19, 19], [19, 19], [19, 19], [19, 19], [19, 19], [19, 19], [19, 19], [19, 19], [19, 19], [19, 19], [19, 19], [19, 19], [19, 19], [19, 19], [19, 19], [19, 19], [19, 19], [19, 19], [19, 19], [19, 19], [19, 19], [19, 19], [19, 19], [19, 19], [19, 19], [19, 19], [19, 19], [19, 19], [19, 19], [19, 19], [19, 19], [19, 19], [19, 19], [19, 19], [19, 19], [19, 19], [19, 19], [19, 19], [19, 19], [19, 19], [19, 19], [19, 19], [19, 19], [19, 19], [19, 19], [19, 19], [19, 19], [19, 19], [19, 19], [19, 19], [19, 19], [19, 19], [19, 19], [19, 19], [19, 19], [19, 19], [19, 19], [19, 19], [19, 19], [19, 19], [19, 19], [19, 19], [19, 19], [19, 19], [19, 19], [19, 19], [19, 19], [19, 19], [19, 19], [19, 19], [19, 19], [19, 19], [19, 19], [19, 19], [19, 19], [19, 19], [19, 19], [19, 19], [19, 19], [19, 19], [19, 19], [19, 19], [19, 19], [19, 19], [19, 19], [19, 19], [19, 19], [19, 19], [19, 19], [19, 19], [19, 19], [19, 19], [19, 19], [19, 19], [19, 19], [19, 19], [19, 19], [19, 19], [19, 19], [19, 19], [19, 19], [19, 19], [19, 19], [19, 19], [19, 19], [19, 19], [19, 19], [19, 19], [19, 19], [19, 19], [19, 19], [19, 19], [19, 19], [19, 19], [19, 19], [19, 19], [19, 19], [19, 19], [19, 19], [19, 19], [19, 19], [19, 19], [19, 19], [19, 19], [19, 19], [19, 19], [19, 19], [19, 19], [19, 19], [19, 19], [19, 19], [19, 19], [19, 19], [19, 19], [19, 19], [19, 19], [19, 19], [19, 19], [19, 19], [19, 19], [19, 19], [19, 19], [19, 19], [19, 19], [19, 19], [19, 19], [19, 19], [19, 19], [19, 19], [19, 19], [19, 19], [19, 19], [19, 19], [19, 19], [19, 19], [19, 19], [19, 19], [19, 19], [19, 19], [19, 19], [19, 19], [19, 19], [19, 19], [19, 19], [19, 19], [19, 19], [19, 19], [19, 19], [19, 19], [19, 19], [19, 19], [19, 19], [19, 19], [19, 19], [19, 19], [19, 19], [19, 19], [19, 19], [19, 19], [19, 19], [19, 19], [19, 19], [19, 19], [19, 19], [19, 19], [19, 19], [19, 19], [19, 19], [19, 19], [19, 19], [19, 19], [19, 19], [19, 19], [19, 19], [19, 19], [19, 19], [19, 19], [19, 19], [19, 19], [19, 19], [19, 19], [19, 19], [19, 19], [19, 19], [19, 19], [19, 19], [19, 19], [19, 19], [19, 19], [19, 19], [19, 19], [19, 19], [19, 19], [19, 19], [19, 19], [19, 19], [19, 19], [19, 19], [19, 19], [19, 19], [19, 19], [19, 19], [19, 19], [19, 19], [19, 19], [19, 19], [19, 19], [19, 19], [19, 19], [19, 19], [19, 19], [19, 19], [19, 19], [19, 19], [19, 19], [19, 19], [19, 19], [19, 19], [19, 19], [19, 19], [19, 19], [19, 19], [19, 19], [19, 19], [19, 19], [19, 19], [19, 19], [19, 19], [19, 19], [19, 19], [19, 19], [19, 19], [19, 19], [19, 19], [19, 19], [19, 19], [19, 19], [19, 19], [19, 19], [19, 19], [19, 19], [19, 19], [19, 19], [19, 19], [19, 19], [19, 19], [19, 19], [19, 19], [19, 19], [19, 19], [19, 19], [19, 19], [19, 19], [19, 19], [19, 19], [19, 19], [19, 19], [19, 19], [19, 19], [19, 19], [19, 19], [19, 19], [19, 19], [19, 19], [19, 19], [19, 19], [19, 19], [19, 19], [19, 19], [19, 19], [19, 19], [19, 19], [19, 19], [19, 19], [19, 19], [19, 19], [19, 19], [19, 19], [19, 19], [19, 19], [19, 19], [19, 19], [19, 19], [19, 19], [19, 19], [19, 19], [19, 19], [19, 19], [19, 19], [19, 19], [19, 19], [19, 19], [19, 19], [19, 19], [19, 19], [19, 19], [19, 19], [19, 19], [19, 19], [19, 19], [19, 19], [19, 19], [19, 19], [19, 19], [19, 19], [19, 19], [19, 19], [19, 19], [19, 19], [19, 19], [19, 19], [19, 19], [19, 19], [19, 19], [19, 19], [19, 19], [19, 19], [19, 19], [19, 19], [19, 19], [19, 19], [19, 19], [19, 19], [19, 19], [19, 19], [19, 19], [19, 19], [19, 19], [19, 19], [19, 19], [19, 19], [19, 19], [19, 19], [19, 19], [19, 19], [19, 19], [19, 19], [19, 19], [19, 19], [19, 19], [19, 19], [19, 19], [19, 19], [19, 19], [19, 19], [19, 19], [19, 19], [19, 19], [19, 19], [19, 19], [19, 19], [19, 19], [19, 19], [19, 19], [19, 19], [19, 19], [19, 19], [19, 19], [19, 19], [19, 19], [19, 19], [19, 19], [19, 19], [19, 19], [19, 19], [19, 19], [19, 19], [19, 19], [19, 19], [19, 19], [19, 19], [19, 19], [19, 19], [19, 19], [19, 19], [19, 19], [19, 19], [19, 19], [19, 19], [19, 19], [19, 19], [19, 19], [19, 19], [19, 19], [19, 19], [19, 19], [19, 19], [19, 19], [19, 19], [19, 19], [19, 19], [19, 19], [19, 19], [19, 19], [19, 19], [19, 19], [19, 19], [19, 19], [19, 19], [19, 19], [19, 19], [19, 19], [19, 19], [19, 19], [19, 19], [19, 19], [19, 19], [19, 19], [19, 19], [19, 19], [19, 19], [19, 19], [19, 19], [19, 19], [19, 19], [19, 19], [19, 19], [19, 19], [19, 19], [19, 19], [19, 19], [19, 19], [19, 19], [19, 19], [19, 19], [19, 19], [19, 19], [19, 19], [19, 19], [19, 19], [19, 19], [19, 19], [19, 19], [19, 19], [19, 19], [19, 19], [19, 19], [19, 19], [19, 19], [19, 19], [19, 19], [19, 19], [19, 19], [19, 19], [19, 19], [19, 19], [19, 19], [19, 19], [19, 19], [19, 19], [19, 19], [19, 19], [19, 19], [19, 19], [19, 19], [19, 19], [19, 19], [19, 19], [19, 19], [19, 19], [19, 19], [19, 19], [19, 19], [19, 19], [19, 19], [19, 19], [19, 19], [19, 19], [19, 19], [19, 19], [19, 19], [19, 19], [19, 19], [19, 19], [19, 19], [19, 19], [19, 19], [19, 19], [19, 19], [19, 19], [19, 19], [19, 19], [19, 19], [19, 19], [19, 19], [19, 19], [19, 19], [19, 19], [19, 19], [19, 19], [19, 19], [19, 19], [19, 19], [19, 19], [19, 19], [19, 19], [19, 19], [19, 19], [19, 19], [19, 19], [19, 19], [19, 19], [19, 19], [19, 19], [19, 19], [19, 19], [19, 19], [19, 19], [19, 19], [19, 19], [19, 19], [19, 19], [19, 19], [19, 19], [19, 19], [19, 19], [19, 19], [19, 19], [19, 19], [19, 19], [19, 19], [19, 19], [19, 19], [19, 19], [19, 19], [19, 19], [19, 19], [19, 19], [19, 19], [19, 19], [19, 19], [19, 19], [19, 19], [19, 19], [19, 19], [19, 19], [19, 19], [19, 19], [19, 19], [19, 19], [19, 19], [19, 19], [19, 19], [19, 19], [19, 19], [19, 19], [19, 19], [19, 19], [19, 19], [19, 19], [19, 19], [19, 19], [19, 19], [19, 19], [19, 19], [19, 19], [19, 19], [19, 19], [19, 19], [19, 19], [19, 19], [19, 19], [19, 19], [19, 19], [19, 19], [19, 19], [19, 19], [19, 19], [19, 19], [19, 19], [19, 19], [19, 19], [19, 19], [19, 19], [19, 19], [19, 19], [19, 19], [19, 19], [19, 19], [19, 19], [19, 19], [19, 19], [19, 19], [19, 19], [19, 19], [19, 19], [19, 19], [19, 19], [19, 19], [19, 19], [19, 19], [19, 19], [19, 19], [19, 19], [19, 19], [19, 19], [19, 19], [19, 19], [19, 19], [19, 19], [19, 19], [19, 19], [19, 19], [19, 19], [19, 19], [19, 19], [19, 19], [19, 19], [19, 19], [19, 19], [19, 19], [19, 19], [19, 19], [19, 19], [19, 19], [19, 19], [19, 19], [19, 19], [19, 19], [19, 19], [19, 19], [19, 19], [19, 19], [19, 19], [19, 19], [19, 19], [19, 19], [19, 19], [19, 19], [19, 19], [19, 19], [19, 19], [19, 19], [19, 19], [19, 19], [19, 19], [19, 19], [19, 19], [19, 19], [19, 19], [19, 19], [19, 19], [19, 19], [19, 19], [19, 19], [19, 19], [19, 19], [19, 19], [19, 19], [19, 19], [19, 19], [19, 19], [19, 19], [19, 19], [19, 19], [19, 19], [19, 19], [19, 19], [19, 19], [19, 19], [19, 19], [19, 19], [19, 19], [19, 19], [19, 19], [19, 19], [19, 19], [19, 19], [19, 19], [19, 19], [19, 19], [19, 19], [19, 19], [19, 19], [19, 19], [19, 19], [19, 19], [19, 19], [19, 19], [19, 19], [19, 19], [19, 19], [19, 19], [19, 19], [19, 19], [19, 19], [19, 19], [19, 19], [19, 19], [19, 19], [19, 19], [19, 19], [19, 19], [19, 19], [19, 19], [19, 19], [19, 19], [19, 19], [19, 19], [19, 19], [19, 19], [19, 19], [19, 19], [19, 19], [19, 19], [19, 19], [19, 19], [19, 19], [19, 19], [19, 19], [19, 19], [19, 19], [19, 19], [19, 19], [19, 19], [19, 19], [19, 19], [19, 19], [19, 19], [19, 19], [19, 19], [19, 19], [19, 19], [19, 19], [19, 19], [19, 19], [19, 19], [19, 19], [19, 19], [19, 19], [19, 19], [19, 19], [19, 19], [19, 19], [19, 19], [19, 19], [19, 19], [19, 19], [19, 19], [19, 19], [19, 19], [19, 19], [19, 19], [19, 19], [19, 19], [19, 19], [19, 19], [19, 19], [19, 19], [19, 19], [19, 19], [19, 19], [19, 19], [19, 19], [19, 19], [19, 19], [19, 19], [19, 19], [19, 19], [19, 19], [19, 19], [19, 19], [19, 19], [19, 19], [19, 19], [19, 19], [19, 19], [19, 19], [19, 19], [19, 19], [19, 19], [19, 19], [19, 19], [19, 19], [19, 19], [19, 19], [19, 19], [19, 19], [19, 19], [19, 19], [19, 19], [19, 19], [19, 19], [19, 19], [19, 19], [19, 19], [19, 19], [19, 19], [19, 19], [19, 19], [19, 19], [19, 19], [19, 19], [19, 19], [19, 19], [19, 19], [19, 19], [19, 19], [19, 19], [19, 19], [19, 19], [19, 19], [19, 19], [19, 19], [19, 19], [19, 19], [19, 19], [19, 19], [19, 19], [19, 19], [19, 19], [19, 19], [19, 19], [19, 19], [19, 19], [19, 19], [19, 19], [19, 19], [19, 19], [19, 19], [19, 19], [19, 19], [19, 19], [19, 19], [19, 19], [19, 19], [19, 19], [19, 19], [19, 19], [19, 19], [19, 19], [19, 19], [19, 19], [19, 19], [19, 19], [19, 19], [19, 19], [19, 19], [19, 19], [19, 19], [19, 19], [19, 19], [19, 19], [19, 19], [19, 19], [19, 19], [19, 19], [19, 19], [19, 19], [19, 19], [19, 19], [19, 19], [19, 19], [19, 19], [19, 19], [19, 19], [19, 19], [19, 19], [19, 19], [19, 19], [19, 19], [19, 19], [19, 19], [19, 19], [19, 19], [19, 19], [19, 19], [19, 19], [19, 19], [19, 19], [19, 19], [19, 19], [19, 19], [19, 19], [19, 19], [19, 19], [19, 19], [19, 19], [19, 19], [19, 19], [19, 19], [19, 19], [19, 19], [19, 19], [19, 19], [19, 19], [19, 19], [19, 19], [19, 19], [19, 19], [19, 19], [19, 19], [19, 19], [19, 19], [19, 19], [19, 19], [19, 19], [19, 19], [19, 19], [19, 19], [19, 19], [19, 19], [19, 19], [19, 19], [19, 19], [19, 19], [19, 19], [19, 19], [19, 19], [19, 19], [19, 19], [19, 19], [19, 19], [19, 19], [19, 19], [19, 19], [19, 19], [19, 19], [19, 19], [19, 19], [19, 19], [19, 19], [19, 19], [19, 19], [19, 19], [19, 19], [19, 19], [19, 19], [19, 19], [19, 19], [19, 19], [19, 19], [19, 19], [19, 19], [19, 19], [19, 19], [19, 19], [19, 19], [19, 19], [19, 19], [19, 19], [19, 19], [19, 19], [19, 19], [19, 19], [19, 19], [19, 19], [19, 19], [19, 19], [19, 19], [19, 19], [19, 19], [19, 19], [19, 19], [19, 19], [19, 19], [19, 19], [19, 19], [19, 19], [19, 19], [19, 19], [19, 19], [19, 19], [19, 19], [19, 19], [19, 19], [19, 19], [19, 19], [19, 19], [19, 19], [19, 19], [19, 19], [19, 19], [19, 19], [19, 19], [19, 19], [19, 19], [19, 19], [19, 19], [19, 19], [19, 19], [19, 19], [19, 19], [19, 19], [19, 19], [19, 19], [19, 19], [19, 19], [19, 19], [19, 19], [19, 19], [19, 19], [19, 19], [19, 19], [19, 19], [19, 19], [19, 19], [19, 19], [19, 19], [19, 19], [19, 19], [19, 19], [19, 19], [19, 19], [19, 19], [19, 19], [19, 19], [19, 19], [19, 19], [19, 19], [19, 19], [19, 19], [19, 19], [19, 19], [19, 19], [19, 19], [19, 19], [19, 19], [19, 19], [19, 19], [19, 19], [19, 19], [19, 19], [19, 19], [19, 19], [19, 19], [19, 19], [19, 19], [19, 19], [19, 19], [19, 19], [19, 19], [19, 19], [19, 19], [19, 19], [19, 19], [19, 19], [19, 19], [19, 19], [19, 19], [19, 19], [19, 19], [19, 19], [19, 19], [19, 19], [19, 19], [19, 19], [19, 19], [19, 19], [19, 19], [19, 19], [19, 19], [19, 19], [19, 19], [19, 19], [19, 19], [19, 19], [19, 19], [19, 19], [19, 19], [19, 19], [19, 19], [19, 19], [19, 19], [19, 19], [19, 19], [19, 19], [19, 19], [19, 19], [19, 19], [19, 19], [19, 19], [19, 19], [19, 19], [19, 19], [19, 19], [19, 19], [19, 19], [19, 19], [19, 19], [19, 19], [19, 19], [19, 19], [19, 19], [19, 19], [19, 19], [19, 19], [19, 19], [19, 19], [19, 19], [19, 19], [19, 19], [19, 19], [19, 19], [19, 19], [19, 19], [19, 19], [19, 19], [19, 19], [19, 19], [19, 19], [19, 19], [19, 19], [19, 19], [19, 19], [19, 19], [19, 19], [19, 19], [19, 19], [19, 19], [19, 19], [19, 19], [19, 19], [19, 19], [19, 19], [19, 19], [19, 19], [19, 19], [19, 19], [19, 19], [19, 19], [19, 19], [19, 19], [19, 19], [19, 19], [19, 19], [19, 19], [19, 19], [19, 19], [19, 19], [19, 19], [19, 19], [19, 19], [19, 19], [19, 19], [19, 19], [19, 19], [19, 19], [19, 19], [19, 19], [19, 19], [19, 19], [19, 19], [19, 19], [19, 19], [19, 19], [19, 19], [19, 19], [19, 19], [19, 19], [19, 19], [19, 19], [19, 19], [19, 19], [19, 19], [19, 19], [19, 19], [19, 19], [19, 19], [19, 19], [19, 19], [19, 19], [19, 19], [19, 19], [19, 19], [19, 19], [19, 19], [19, 19], [19, 19], [19, 19], [19, 19], [19, 19], [19, 19], [19, 19], [19, 19], [19, 19], [19, 19], [19, 19], [19, 19], [19, 19], [19, 19], [19, 19], [19, 19], [19, 19], [19, 19], [19, 19], [19, 19], [19, 19], [19, 19], [19, 19], [19, 19], [19, 19], [19, 19], [19, 19], [19, 19], [19, 19], [19, 19], [19, 19], [19, 19], [19, 19], [19, 19], [19, 19], [19, 19], [19, 19], [19, 19], [19, 19], [19, 19], [19, 19], [19, 19], [19, 19], [19, 19], [19, 19], [19, 19], [19, 19], [19, 19], [19, 19], [19, 19], [19, 19], [19, 19], [19, 19], [19, 19], [19, 19], [19, 19], [19, 19], [19, 19], [19, 19], [19, 19], [19, 19], [19, 19], [19, 19], [19, 19], [19, 19], [19, 19], [19, 19], [19, 19], [19, 19], [19, 19], [19, 19], [19, 19], [19, 19], [19, 19], [19, 19], [19, 19], [19, 19], [19, 19], [19, 19], [19, 19], [19, 19], [19, 19], [19, 19], [19, 19], [19, 19], [19, 19], [19, 19], [19, 19], [19, 19], [19, 19], [19, 19], [19, 19], [19, 19], [19, 19], [19, 19], [19, 19], [19, 19], [19, 19], [19, 19], [19, 19], [19, 19], [19, 19], [19, 19], [19, 19], [19, 19], [19, 19], [19, 19], [19, 19], [19, 19], [19, 19], [19, 19], [19, 19], [19, 19], [19, 19], [19, 19], [19, 19], [19, 19], [19, 19], [19, 19], [19, 19], [19, 19], [19, 19], [19, 19], [19, 19], [19, 19], [19, 19], [19, 19], [19, 19], [19, 19], [19, 19], [19, 19], [19, 19], [19, 19], [19, 19], [19, 19], [19, 19], [19, 19], [19, 19], [19, 19], [19, 19], [19, 19], [19, 19], [19, 19], [19, 19], [19, 19], [19, 19], [19, 19], [19, 19], [19, 19], [19, 19], [19, 19], [19, 19], [19, 19], [19, 19], [19, 19], [19, 19], [19, 19], [19, 19], [19, 19], [19, 19], [19, 19], [19, 19], [19, 19], [19, 19], [19, 19], [19, 19], [19, 19], [19, 19], [19, 19], [19, 19], [19, 19], [19, 19], [19, 19], [19, 19], [19, 19], [19, 19], [19, 19], [19, 19], [19, 19], [19, 19], [19, 19], [19, 19], [19, 19], [19, 19], [19, 19], [19, 19], [19, 19], [19, 19], [19, 19], [19, 19], [19, 19], [19, 19], [19, 19], [19, 19], [19, 19], [19, 19], [19, 19], [19, 19], [19, 19], [19, 19], [19, 19], [19, 19], [19, 19], [19, 19], [19, 19], [19, 19], [19, 19], [19, 19], [19, 19], [19, 19], [19, 19], [19, 19], [19, 19], [19, 19], [19, 19], [19, 19], [19, 19], [19, 19], [19, 19], [19, 19], [19, 19], [19, 19], [19, 19], [19, 19], [19, 19], [19, 19], [19, 19], [19, 19], [19, 19], [19, 19], [19, 19], [19, 19], [19, 19], [19, 19], [19, 19], [19, 19], [19, 19], [19, 19], [19, 19], [19, 19], [19, 19], [19, 19], [19, 19], [19, 19], [19, 19], [19, 19], [19, 19], [19, 19], [19, 19], [19, 19], [19, 19], [19, 19], [19, 19], [19, 19], [19, 19], [19, 19], [19, 19], [19, 19], [19, 19], [19, 19], [19, 19], [19, 19], [19, 19], [19, 19], [19, 19], [19, 19], [19, 19], [19, 19], [19, 19], [19, 19], [19, 19], [19, 19], [19, 19], [19, 19], [19, 19], [19, 19], [19, 19], [19, 19], [19, 19], [19, 19], [19, 19], [19, 19], [19, 19], [19, 19], [19, 19], [19, 19], [19, 19], [19, 19], [19, 19], [19, 19], [19, 19], [19, 19], [19, 19], [19, 19], [19, 19], [19, 19], [19, 19], [19, 19], [19, 19], [19, 19], [19, 19], [19, 19], [19, 19], [19, 19], [19, 19], [19, 19], [19, 19], [19, 19], [19, 19], [19, 19], [19, 19], [19, 19], [19, 19], [19, 19], [19, 19], [19, 19], [19, 19], [19, 19], [19, 19], [19, 19], [19, 19], [19, 19], [19, 19], [19, 19], [19, 19], [19, 19], [19, 19], [19, 19], [19, 19], [19, 19], [19, 19], [19, 19], [19, 19], [19, 19], [19, 19], [19, 19], [19, 19], [19, 19], [19, 19], [19, 19], [19, 19], [19, 19], [19, 19], [19, 19], [19, 19], [19, 19], [19, 19], [19, 19], [19, 19], [19, 19], [19, 19], [19, 19], [19, 19], [19, 19], [19, 19], [19, 19], [19, 19], [19, 19], [19, 19], [19, 19], [19, 19], [19, 19], [19, 19], [19, 19], [19, 20], [19, 20], [19, 20], [19, 20], [19, 20], [19, 20], [19, 20], [19, 20], [19, 20], [19, 20], [19, 20], [19, 20], [19, 20], [19, 20], [19, 20], [19, 20], [19, 20], [19, 20], [19, 20], [19, 20], [19, 20], [19, 20], [19, 20], [19, 20], [19, 20], [19, 20], [19, 20], [19, 20], [19, 20], [19, 20], [19, 20], [19, 20], [19, 20], [19, 20], [19, 20], [19, 20], [19, 20], [19, 20], [19, 20], [19, 20], [19, 20], [19, 20], [19, 20], [19, 20], [19, 20], [19, 20], [19, 20], [19, 20], [19, 20], [19, 20], [19, 20], [19, 20], [19, 20], [19, 20], [19, 20], [19, 20], [19, 20], [19, 20], [19, 20], [19, 20], [19, 20], [19, 20], [19, 20], [19, 20], [19, 20], [19, 20], [19, 20], [19, 20], [19, 20], [19, 20], [19, 20], [19, 20], [19, 20], [19, 20], [19, 20], [19, 20], [19, 20], [19, 20], [19, 20], [19, 20], [19, 20], [19, 20], [19, 20], [19, 20], [19, 20], [19, 20], [19, 20], [19, 20], [19, 20], [19, 20], [19, 20], [19, 20], [19, 20], [19, 20], [19, 20], [19, 20], [19, 20], [19, 20], [19, 20], [19, 20], [19, 20], [19, 20], [19, 20], [19, 20], [19, 20], [19, 20], [19, 20], [19, 20], [19, 20], [19, 20], [19, 20], [19, 20], [19, 20], [19, 20], [19, 20], [19, 20], [19, 20], [19, 20], [19, 20], [19, 20], [19, 20], [19, 20], [19, 20], [19, 20], [19, 20], [19, 20], [19, 20], [19, 20], [19, 20], [19, 20], [19, 20], [19, 20], [19, 20], [19, 20], [19, 20], [19, 20], [19, 20], [19, 20], [19, 20], [19, 20], [19, 20], [19, 20], [19, 20], [19, 20], [19, 20], [19, 20], [19, 20], [19, 20], [19, 20], [19, 20], [19, 20], [19, 20], [19, 20], [19, 20], [19, 20], [19, 20], [19, 20], [19, 20], [19, 20], [19, 20], [19, 20], [19, 20], [19, 20], [19, 20], [19, 20], [19, 20], [19, 20], [19, 20], [19, 20], [19, 20], [19, 20], [19, 20], [19, 20], [19, 20], [19, 20], [19, 20], [19, 20], [19, 20], [19, 20], [20, 20], [20, 20], [20, 20], [20, 20], [20, 20], [20, 20], [20, 20], [20, 20], [20, 20], [20, 20], [20, 20], [20, 20], [20, 20], [20, 20], [20, 20], [20, 20], [20, 20], [20, 20], [20, 20], [20, 20], [20, 20], [20, 20], [20, 20], [20, 20], [20, 20], [20, 20], [20, 20], [20, 20], [20, 20], [20, 20], [20, 20], [20, 20], [20, 20], [20, 20], [20, 20], [20, 20], [20, 20], [20, 20], [20, 20], [20, 20], [20, 20], [20, 20], [20, 20], [20, 20], [20, 20], [20, 20], [20, 20], [20, 20], [20, 20], [20, 20], [20, 20], [20, 20], [20, 20], [20, 20], [20, 20], [20, 20], [20, 20], [20, 20], [20, 20], [20, 20], [20, 20], [20, 20], [20, 20], [20, 20], [20, 20], [20, 20], [20, 20], [20, 20], [20, 20], [20, 20], [20, 20], [20, 20], [20, 20], [20, 20], [20, 20], [20, 20], [20, 20], [20, 20], [20, 20], [20, 20], [20, 20], [20, 20], [20, 20], [20, 20], [20, 20], [20, 20], [20, 20], [20, 20], [20, 20], [20, 20], [20, 20], [20, 20], [20, 20], [20, 20], [20, 20], [20, 20], [20, 20], [20, 20], [20, 20], [20, 20], [20, 20], [20, 20], [20, 20], [20, 20], [20, 20], [20, 20], [20, 20], [20, 20], [20, 20], [20, 20], [20, 20], [20, 20], [20, 20], [20, 20], [20, 20], [20, 20], [20, 20], [20, 20], [20, 20], [20, 20], [20, 20], [20, 20], [20, 20], [20, 20], [20, 20], [20, 20], [20, 20], [20, 20], [20, 20], [20, 20], [20, 20], [20, 20], [20, 20], [20, 20], [20, 20], [20, 20], [20, 20], [20, 20], [20, 20], [20, 20], [20, 20], [20, 20], [20, 20], [20, 20], [20, 20], [20, 20], [20, 20], [20, 20], [20, 20], [20, 20], [20, 20], [20, 20], [20, 20], [20, 20], [20, 20], [20, 20], [20, 20], [20, 20], [20, 20], [20, 20], [20, 20], [20, 20], [20, 20], [20, 20], [20, 20], [20, 20], [20, 20], [20, 20], [20, 20], [20, 20], [20, 20], [20, 20], [20, 20], [20, 20], [20, 20], [20, 20], [20, 20], [20, 20], [20, 20], [20, 20], [20, 20], [20, 20], [20, 20], [20, 20], [20, 20], [20, 20], [20, 20], [20, 20], [20, 20], [20, 20], [20, 20], [20, 20], [20, 20], [20, 20], [20, 20], [20, 20], [20, 20], [20, 20], [20, 20], [20, 20], [20, 20], [20, 20], [20, 20], [20, 20], [20, 20], [20, 20], [20, 20], [20, 20], [20, 20], [20, 20], [20, 20], [20, 20], [20, 20], [20, 20], [20, 20], [20, 20], [20, 20], [20, 20], [20, 20], [20, 20], [20, 20], [20, 20], [20, 20], [20, 20], [20, 20], [20, 20], [20, 20], [20, 20], [20, 20], [20, 20], [20, 20], [20, 20], [20, 20], [20, 20], [20, 20], [20, 20], [20, 20], [20, 20], [20, 20], [20, 20], [20, 20], [20, 20], [20, 20], [20, 20], [20, 20], [20, 20], [20, 20], [20, 20], [20, 20], [20, 20], [20, 20], [20, 20], [20, 20], [20, 20], [20, 20], [20, 20], [20, 20], [20, 20], [20, 20], [20, 20], [20, 20], [20, 20], [20, 20], [20, 20], [20, 20], [20, 20], [20, 20], [20, 20], [20, 20], [20, 20], [20, 20], [20, 20], [20, 20], [20, 20], [20, 20], [20, 20], [20, 20], [20, 20], [20, 20], [20, 20], [20, 20], [20, 20], [20, 20], [20, 20], [20, 20], [20, 20], [20, 20], [20, 20], [20, 20], [20, 20], [20, 20], [20, 20], [20, 20], [20, 20], [20, 20], [20, 20], [20, 20], [20, 20], [20, 20], [20, 20], [20, 20], [20, 20], [20, 20], [20, 20], [20, 20], [20, 20], [20, 20], [20, 20], [20, 20], [20, 20], [20, 20], [20, 20], [20, 20], [20, 20], [20, 20], [20, 20], [20, 20], [20, 20], [20, 20], [20, 20], [20, 20], [20, 20], [20, 20], [20, 20], [20, 20], [20, 20], [20, 20], [20, 20], [20, 20], [20, 20], [20, 20], [20, 20], [20, 20], [20, 20], [20, 20], [20, 20], [20, 20], [20, 20], [20, 20], [20, 20], [20, 20], [20, 20], [20, 20], [20, 20], [20, 20], [20, 20], [20, 20], [20, 20], [20, 20], [20, 20], [20, 20], [20, 20], [20, 20], [20, 20], [20, 20], [20, 20], [20, 20], [20, 20], [20, 20], [20, 20], [20, 20], [20, 20], [20, 20], [20, 20], [20, 20], [20, 20], [20, 20], [20, 20], [20, 20], [20, 20], [20, 20], [20, 20], [20, 20], [20, 20], [20, 20], [20, 20], [20, 20], [20, 20], [20, 20], [20, 20], [20, 20], [20, 20], [20, 20], [20, 20], [20, 20], [20, 20], [20, 20], [20, 20], [20, 20], [20, 20], [20, 20], [20, 20], [20, 20], [20, 20], [20, 20], [20, 20], [20, 20], [20, 20], [20, 20], [20, 20], [20, 20], [20, 20], [20, 20], [20, 20], [20, 20], [20, 20], [20, 20], [20, 20], [20, 20], [20, 20], [20, 20], [20, 20], [20, 20], [20, 20], [20, 20], [20, 20], [20, 20], [20, 20], [20, 20], [20, 20], [20, 20], [20, 20], [20, 20], [20, 20], [20, 20], [20, 20], [20, 20], [20, 20], [20, 20], [20, 20], [20, 20], [20, 20], [20, 20], [20, 20], [20, 20], [20, 20], [20, 20], [20, 20], [20, 20], [20, 20], [20, 20], [20, 20], [20, 20], [20, 20], [20, 20], [20, 20], [20, 20], [20, 20], [20, 20], [20, 20], [20, 20], [20, 20], [20, 20], [20, 20], [20, 20], [20, 20], [20, 20], [20, 20], [20, 20], [20, 20], [20, 20], [20, 20], [20, 20], [20, 20], [20, 20], [20, 20], [20, 20], [20, 20], [20, 20], [20, 20], [20, 20], [20, 20], [20, 20], [20, 20], [20, 20], [20, 20], [20, 20], [20, 20], [20, 20], [20, 20], [20, 20], [20, 20], [20, 20], [20, 20], [20, 20], [20, 20], [20, 20], [20, 20], [20, 20], [20, 20], [20, 20], [20, 20], [20, 20], [20, 20], [20, 20], [20, 20], [20, 20], [20, 20], [20, 20], [20, 20], [20, 20], [20, 20], [20, 20], [20, 20], [20, 20], [20, 20], [20, 20], [20, 20], [20, 20], [20, 20], [20, 20], [20, 20], [20, 20], [20, 20], [20, 20], [20, 20], [20, 20], [20, 20], [20, 20], [20, 20], [20, 20], [20, 20], [20, 20], [20, 20], [20, 20], [20, 20], [20, 20], [20, 20], [20, 20], [20, 20], [20, 20], [20, 20], [20, 20], [20, 20], [20, 20], [20, 20], [20, 20], [20, 20], [20, 20], [20, 20], [20, 20], [20, 20], [20, 20], [20, 20], [20, 20], [20, 20], [20, 20], [20, 20], [20, 20], [20, 20], [20, 20], [20, 20], [20, 20], [20, 20], [20, 20], [20, 20], [20, 20], [20, 20], [20, 20], [20, 20], [20, 20], [20, 20], [20, 20], [20, 20], [20, 20], [20, 20], [20, 20], [20, 20], [20, 20], [20, 20], [20, 20], [20, 20], [20, 20], [20, 20], [20, 20], [20, 20], [20, 20], [20, 20], [20, 20], [20, 20], [20, 20], [20, 20], [20, 20], [20, 20], [20, 20], [20, 20], [20, 20], [20, 20], [20, 20], [20, 20], [20, 20], [20, 20], [20, 20], [20, 20], [20, 20], [20, 20], [20, 20], [20, 20], [20, 20], [20, 20], [20, 20], [20, 20], [20, 20], [20, 20], [20, 20], [20, 20], [20, 20], [20, 20], [20, 20], [20, 20], [20, 20], [20, 20], [20, 20], [20, 20], [20, 20], [20, 20], [20, 20], [20, 20], [20, 20], [20, 20], [20, 20], [20, 20], [20, 20], [20, 20], [20, 20], [20, 20], [20, 20], [20, 20], [20, 20], [20, 20], [20, 20], [20, 20], [20, 20], [20, 20], [20, 20], [20, 20], [20, 20], [20, 20], [20, 20], [20, 20], [20, 20], [20, 20], [20, 20], [20, 20], [20, 20], [20, 20], [20, 20], [20, 20], [20, 20], [20, 20], [20, 20], [20, 20], [20, 20], [20, 20], [20, 20], [20, 20], [20, 20], [20, 20], [20, 20], [20, 20], [20, 20], [20, 20], [20, 20], [20, 20], [20, 20], [20, 20], [20, 20], [20, 20], [20, 20], [20, 20], [20, 20], [20, 20], [20, 20], [20, 20], [20, 20], [20, 20], [20, 20], [20, 20], [20, 20], [20, 20], [20, 20], [20, 20], [20, 20], [20, 20], [20, 20], [20, 20], [20, 20], [20, 20], [20, 20], [20, 20], [20, 20], [20, 20], [20, 20], [20, 20], [20, 20], [20, 20], [20, 20], [20, 20], [20, 20], [20, 20], [20, 20], [20, 20], [20, 20], [20, 20], [20, 20], [20, 20], [20, 20], [20, 20], [20, 20], [20, 20], [20, 20], [20, 20], [20, 20], [20, 20], [20, 20], [20, 20], [20, 20], [20, 20], [20, 20], [20, 20], [20, 20], [20, 20], [20, 20], [20, 20], [20, 20], [20, 20], [20, 20], [20, 20], [20, 20], [20, 20], [20, 20], [20, 20], [20, 20], [20, 20], [20, 20], [20, 20], [20, 20], [20, 20], [20, 20], [20, 20], [20, 20], [20, 20], [20, 20], [20, 20], [20, 20], [20, 20], [20, 20], [20, 20], [20, 20], [20, 20], [20, 20], [20, 20], [20, 20], [20, 20], [20, 20], [20, 20], [20, 20], [20, 20], [20, 20], [20, 20], [20, 20], [20, 20], [20, 20], [20, 20], [20, 20], [20, 20], [20, 20], [20, 20], [20, 20], [20, 20], [20, 20], [20, 20], [20, 20], [20, 20], [20, 20], [20, 20], [20, 20], [20, 20], [20, 20], [20, 20], [20, 20], [20, 20], [20, 20], [20, 20], [20, 20], [20, 20], [20, 20], [20, 20], [20, 20], [20, 20], [20, 20], [20, 20], [20, 20], [20, 20], [20, 20], [20, 20], [20, 20], [20, 20], [20, 20], [20, 20], [20, 20], [20, 20], [20, 20], [20, 20], [20, 20], [20, 20], [20, 20], [20, 20], [20, 20], [20, 20], [20, 20], [20, 20], [20, 20], [20, 20], [20, 20], [20, 20], [20, 20], [20, 20], [20, 20], [20, 20], [20, 20], [20, 20], [20, 20], [20, 20], [20, 20], [20, 20], [20, 20], [20, 20], [20, 20], [20, 20], [20, 20], [20, 20], [20, 20], [20, 20], [20, 20], [20, 20], [20, 20], [20, 20], [20, 20], [20, 20], [20, 20], [20, 20], [20, 20], [20, 20], [20, 20], [20, 20], [20, 20], [20, 20], [20, 20], [20, 20], [20, 20], [20, 20], [20, 20], [20, 20], [20, 20], [20, 20], [20, 20], [20, 20], [20, 20], [20, 20], [20, 20], [20, 20], [20, 20], [20, 20], [20, 20], [20, 20], [20, 20], [20, 20], [20, 20], [20, 20], [20, 20], [20, 20], [20, 20], [20, 20], [20, 20], [20, 20], [20, 20], [20, 20], [20, 20], [20, 20], [20, 20], [20, 20], [20, 20], [20, 20], [20, 20], [20, 20], [20, 20], [20, 20], [20, 20], [20, 20], [20, 20], [20, 20], [20, 20], [20, 20], [20, 20], [20, 20], [20, 20], [20, 20], [20, 20], [20, 20], [20, 20], [20, 20], [20, 20], [20, 20], [20, 20], [20, 20], [20, 20], [20, 20], [20, 20], [20, 20], [20, 20], [20, 20], [20, 20], [20, 20], [20, 20], [20, 20], [20, 20], [20, 20], [20, 20], [20, 20], [20, 20], [20, 20], [20, 20], [20, 20], [20, 20], [20, 20], [20, 20], [20, 20], [20, 20], [20, 20], [20, 20], [20, 20], [20, 20], [20, 20], [20, 20], [20, 20], [20, 20], [20, 20], [20, 20], [20, 20], [20, 20], [20, 20], [20, 20], [20, 20], [20, 20], [20, 20], [20, 20], [20, 20], [20, 20], [20, 20], [20, 20], [20, 20], [20, 20], [20, 20], [20, 20], [20, 20], [20, 20], [20, 20], [20, 20], [20, 20], [20, 20], [20, 20], [20, 20], [20, 20], [20, 20], [20, 20], [20, 20], [20, 20], [20, 20], [20, 20], [20, 20], [20, 20], [20, 20], [20, 20], [20, 20], [20, 20], [20, 20], [20, 20], [20, 20], [20, 20], [20, 20], [20, 20], [20, 20], [20, 20], [20, 20], [20, 20], [20, 20], [20, 20], [20, 20], [20, 20], [20, 20], [20, 20], [20, 20], [20, 20], [20, 20], [20, 20], [20, 20], [20, 20], [20, 20], [20, 20], [20, 20], [20, 20], [20, 20], [20, 20], [20, 20], [20, 20], [20, 20], [20, 20], [20, 20], [20, 20], [20, 20], [20, 20], [20, 20], [20, 20], [20, 20], [20, 20], [20, 20], [20, 20], [20, 20], [20, 20], [20, 20], [20, 20], [20, 20], [20, 20], [20, 20], [20, 20], [20, 20], [20, 20], [20, 20], [20, 20], [20, 20], [20, 20], [20, 20], [20, 20], [20, 20], [20, 20], [20, 20], [20, 20], [20, 20], [20, 20], [20, 20], [20, 20], [20, 20], [20, 20], [20, 20], [20, 20], [20, 20], [20, 20], [20, 20], [20, 20], [20, 20], [20, 20], [20, 20], [20, 20], [20, 20], [20, 20], [20, 20], [20, 20], [20, 20], [20, 20], [20, 20], [20, 20], [20, 20], [20, 20], [20, 20], [20, 20], [20, 20], [20, 20], [20, 20], [20, 20], [20, 20], [20, 20], [20, 20], [20, 20], [20, 20], [20, 20], [20, 20], [20, 20], [20, 20], [20, 20], [20, 20], [20, 20], [20, 20], [20, 20], [20, 20], [20, 20], [20, 20], [20, 20], [20, 20], [20, 20], [20, 20], [20, 20], [20, 20], [20, 20], [20, 20], [20, 20], [20, 20], [20, 20], [20, 20], [20, 20], [20, 20], [20, 20], [20, 20], [20, 20], [20, 20], [20, 20], [20, 20], [20, 20], [20, 20], [20, 20], [20, 20], [20, 20], [20, 20], [20, 20], [20, 20], [20, 20], [20, 20], [20, 20], [20, 20], [20, 20], [20, 20], [20, 20], [20, 20], [20, 20], [20, 20], [20, 20], [20, 20], [20, 20], [20, 20], [20, 20], [20, 20], [20, 20], [20, 20], [20, 20], [20, 20], [20, 20], [20, 20], [20, 20], [20, 20], [20, 20], [20, 20], [20, 20], [20, 20], [20, 20], [20, 20], [20, 20], [20, 20], [20, 20], [20, 20], [20, 20], [20, 20], [20, 20], [20, 20], [20, 20], [20, 20], [20, 20], [20, 20], [20, 20], [20, 20], [20, 20], [20, 20], [20, 20], [20, 20], [20, 20], [20, 20], [20, 20], [20, 20], [20, 20], [20, 20], [20, 20], [20, 20], [20, 20], [20, 20], [20, 20], [20, 20], [20, 20], [20, 20], [20, 20], [20, 20], [20, 20], [20, 20], [20, 20], [20, 20], [20, 20], [20, 20], [20, 20], [20, 20], [20, 20], [20, 20], [20, 20], [20, 20], [20, 20], [20, 20], [20, 20], [20, 20], [20, 20], [20, 20], [20, 20], [20, 20], [20, 20], [20, 20], [20, 20], [20, 20], [20, 20], [20, 20], [20, 20], [20, 20], [20, 20], [20, 20], [20, 20], [20, 20], [20, 20], [20, 20], [20, 20], [20, 20], [20, 20], [20, 20], [20, 20], [20, 20], [20, 20], [20, 20], [20, 20], [20, 20], [20, 20], [20, 20], [20, 20], [20, 20], [20, 20], [20, 20], [20, 20], [20, 20], [20, 20], [20, 20], [20, 20], [20, 20], [20, 20], [20, 20], [20, 20], [20, 20], [20, 20], [20, 20], [20, 20], [20, 20], [20, 20], [20, 20], [20, 20], [20, 20], [20, 20], [20, 20], [20, 20], [20, 20], [20, 20], [20, 20], [20, 20], [20, 20], [20, 20], [20, 20], [20, 20], [20, 20], [20, 20], [20, 20], [20, 20], [20, 20], [20, 20], [20, 20], [20, 20], [20, 20], [20, 20], [20, 20], [20, 20], [20, 20], [20, 20], [20, 20], [20, 20], [20, 20], [20, 20], [20, 20], [20, 20], [20, 20], [20, 20], [20, 20], [20, 20], [20, 20], [20, 20], [20, 20], [20, 20], [20, 20], [20, 20], [20, 20], [20, 20], [20, 20], [20, 20], [20, 20], [20, 20], [20, 20], [20, 20], [20, 20], [20, 20], [20, 20], [20, 20], [20, 20], [20, 20], [20, 20], [20, 20], [20, 20], [20, 20], [20, 20], [20, 20], [20, 20], [20, 20], [20, 20], [20, 20], [20, 20], [20, 20], [20, 20], [20, 20], [20, 20], [20, 20], [20, 20], [20, 20], [20, 20], [20, 20], [20, 20], [20, 20], [20, 20], [20, 20], [20, 20], [20, 20], [20, 20], [20, 20], [20, 20], [20, 20], [20, 20], [20, 20], [20, 20], [20, 20], [20, 20], [20, 20], [20, 20], [20, 20], [20, 20], [20, 20], [20, 20], [20, 20], [20, 20], [20, 20], [20, 20], [20, 20], [20, 20], [20, 20], [20, 20], [20, 20], [20, 20], [20, 20], [20, 20], [20, 20], [20, 20], [20, 20], [20, 20], [20, 20], [20, 20], [20, 20], [20, 20], [20, 20], [20, 20], [20, 20], [20, 20], [20, 20], [20, 20], [20, 20], [20, 20], [20, 20], [20, 20], [20, 20], [20, 20], [20, 20], [20, 20], [20, 20], [20, 20], [20, 20], [20, 20], [20, 20], [20, 20], [20, 20], [20, 20], [20, 20], [20, 20], [20, 20], [20, 20], [20, 20], [20, 20], [20, 20], [20, 20], [20, 20], [20, 20], [20, 20], [20, 20], [20, 20], [20, 20], [20, 20], [20, 20], [20, 20], [20, 20], [20, 20], [20, 20], [20, 20], [20, 20], [20, 20], [20, 20], [20, 20], [20, 20], [20, 20], [20, 20], [20, 20], [20, 20], [20, 20], [20, 20], [20, 20], [20, 20], [20, 20], [20, 20], [20, 20], [20, 20], [20, 20], [20, 20], [20, 20], [20, 20], [20, 20], [20, 20], [20, 20], [20, 20], [20, 20], [20, 20], [20, 20], [20, 20], [20, 20], [20, 20], [20, 20], [20, 20], [20, 20], [20, 20], [20, 20], [20, 20], [20, 20], [20, 20], [20, 20], [20, 20], [20, 20], [20, 20], [20, 20], [20, 20], [20, 20], [20, 20], [20, 20], [20, 20], [20, 20], [20, 20], [20, 20], [20, 20], [20, 20], [20, 20], [20, 20], [20, 20], [20, 20], [20, 20], [20, 20], [20, 20], [20, 20], [20, 20], [20, 20], [20, 20], [20, 20], [20, 20], [20, 20], [20, 20], [20, 20], [20, 20], [20, 20], [20, 20], [20, 20], [20, 20], [20, 20], [20, 20], [20, 20], [20, 20], [20, 20], [20, 20], [20, 20], [20, 20], [20, 20], [20, 20], [20, 20], [20, 20], [20, 20], [20, 20], [20, 20], [20, 20], [20, 20], [20, 20], [20, 20], [20, 20], [20, 20], [20, 20], [20, 20], [20, 20], [20, 20], [20, 20], [20, 20], [20, 20], [20, 20], [20, 20], [20, 20], [20, 20], [20, 20], [20, 20], [20, 20], [20, 20], [20, 20], [20, 20], [20, 20], [20, 20], [20, 20], [20, 20], [20, 20], [20, 20], [20, 20], [20, 20], [20, 20], [20, 20], [20, 20], [20, 20], [20, 20], [20, 20], [20, 20], [20, 20], [20, 20], [20, 20], [20, 20], [20, 20], [20, 20], [20, 20], [20, 20], [20, 20], [20, 20], [20, 20], [20, 20], [20, 20], [20, 20], [20, 20], [20, 20], [20, 20], [20, 20], [20, 20], [20, 20], [20, 20], [20, 20], [20, 20], [20, 20], [20, 20], [20, 20], [20, 20], [20, 20], [20, 20], [20, 20], [20, 20], [20, 20], [20, 20], [20, 20], [20, 20], [20, 20], [20, 20], [20, 20], [20, 20], [20, 20], [20, 20], [20, 20], [20, 20], [20, 20], [20, 20], [20, 20], [20, 20], [20, 20], [20, 20], [20, 20], [20, 20], [20, 20], [20, 20], [20, 20], [20, 20], [20, 20], [20, 20], [20, 20], [20, 20], [20, 20], [20, 20], [20, 21], [20, 21], [20, 21], [20, 21], [20, 21], [20, 21], [20, 21], [20, 21], [20, 21], [20, 21], [20, 21], [20, 21], [20, 21], [20, 21], [20, 21], [20, 21], [20, 21], [20, 21], [20, 21], [20, 21], [20, 21], [20, 21], [20, 21], [20, 21], [20, 21], [20, 21], [20, 21], [20, 21], [20, 21], [20, 21], [20, 21], [20, 21], [20, 21], [20, 21], [20, 21], [20, 21], [20, 21], [20, 21], [20, 21], [20, 21], [20, 21], [20, 21], [20, 21], [20, 21], [20, 21], [20, 21], [20, 21], [20, 21], [20, 21], [20, 21], [20, 21], [20, 21], [20, 21], [20, 21], [20, 21], [20, 21], [20, 21], [20, 21], [20, 21], [20, 21], [20, 21], [20, 21], [20, 21], [20, 21], [20, 21], [20, 21], [20, 21], [20, 21], [20, 21], [20, 21], [20, 21], [20, 21], [20, 21], [20, 21], [20, 21], [20, 21], [20, 21], [20, 21], [20, 21], [20, 21], [20, 21], [20, 21], [20, 21], [20, 21], [20, 21], [20, 21], [20, 21], [20, 21], [20, 21], [20, 21], [20, 21], [20, 21], [20, 21], [20, 21], [20, 21], [20, 21], [20, 21], [20, 21], [20, 21], [20, 21], [20, 21], [20, 21], [20, 21], [20, 21], [20, 21], [20, 21], [20, 21], [20, 21], [20, 21], [20, 21], [20, 21], [20, 21], [20, 21], [20, 21], [20, 21], [20, 21], [20, 21], [20, 21], [20, 21], [20, 21], [20, 21], [20, 21], [20, 21], [20, 21], [20, 21], [20, 21], [20, 21], [20, 21], [20, 21], [20, 21], [20, 21], [20, 21], [20, 21], [20, 21], [20, 21], [20, 21], [20, 21], [20, 21], [20, 21], [20, 21], [20, 21], [20, 21], [20, 21], [20, 21], [20, 21], [20, 21], [20, 21], [20, 21], [20, 21], [20, 21], [20, 21], [20, 21], [20, 21], [20, 21], [20, 21], [20, 21], [20, 21], [20, 21], [20, 21], [20, 21], [20, 21], [20, 21], [20, 21], [20, 21], [20, 21], [20, 21], [20, 21], [20, 21], [21, 21], [21, 21], [21, 21], [21, 21], [21, 21], [21, 21], [21, 21], [21, 21], [21, 21], [21, 21], [21, 21], [21, 21], [21, 21], [21, 21], [21, 21], [21, 21], [21, 21], [21, 21], [21, 21], [21, 21], [21, 21], [21, 21], [21, 21], [21, 21], [21, 21], [21, 21], [21, 21], [21, 21], [21, 21], [21, 21], [21, 21], [21, 21], [21, 21], [21, 21], [21, 21], [21, 21], [21, 21], [21, 21], [21, 21], [21, 21], [21, 21], [21, 21], [21, 21], [21, 21], [21, 21], [21, 21], [21, 21], [21, 21], [21, 21], [21, 21], [21, 21], [21, 21], [21, 21], [21, 21], [21, 21], [21, 21], [21, 21], [21, 21], [21, 21], [21, 21], [21, 21], [21, 21], [21, 21], [21, 21], [21, 21], [21, 21], [21, 21], [21, 21], [21, 21], [21, 21], [21, 21], [21, 21], [21, 21], [21, 21], [21, 21], [21, 21], [21, 21], [21, 21], [21, 21], [21, 21], [21, 21], [21, 21], [21, 21], [21, 21], [21, 21], [21, 21], [21, 21], [21, 21], [21, 21], [21, 21], [21, 21], [21, 21], [21, 21], [21, 21], [21, 21], [21, 21], [21, 21], [21, 21], [21, 21], [21, 21], [21, 21], [21, 21], [21, 21], [21, 21], [21, 21], [21, 21], [21, 21], [21, 21], [21, 21], [21, 21], [21, 21], [21, 21], [21, 21], [21, 21], [21, 21], [21, 21], [21, 21], [21, 21], [21, 21], [21, 21], [21, 21], [21, 21], [21, 21], [21, 21], [21, 21], [21, 21], [21, 21], [21, 21], [21, 21], [21, 21], [21, 21], [21, 21], [21, 21], [21, 21], [21, 21], [21, 21], [21, 21], [21, 21], [21, 21], [21, 21], [21, 21], [21, 21], [21, 21], [21, 21], [21, 21], [21, 21], [21, 21], [21, 21], [21, 21], [21, 21], [21, 21], [21, 21], [21, 21], [21, 21], [21, 21], [21, 21], [21, 21], [21, 21], [21, 21], [21, 21], [21, 21], [21, 21], [21, 21], [21, 21], [21, 21], [21, 21], [21, 21], [21, 21], [21, 21], [21, 21], [21, 21], [21, 21], [21, 21], [21, 21], [21, 21], [21, 21], [21, 21], [21, 21], [21, 21], [21, 21], [21, 21], [21, 21], [21, 21], [21, 21], [21, 21], [21, 21], [21, 21], [21, 21], [21, 21], [21, 21], [21, 21], [21, 21], [21, 21], [21, 21], [21, 21], [21, 21], [21, 21], [21, 21], [21, 21], [21, 21], [21, 21], [21, 21], [21, 21], [21, 21], [21, 21], [21, 21], [21, 21], [21, 21], [21, 21], [21, 21], [21, 21], [21, 21], [21, 21], [21, 21], [21, 21], [21, 21], [21, 21], [21, 21], [21, 21], [21, 21], [21, 21], [21, 21], [21, 21], [21, 21], [21, 21], [21, 21], [21, 21], [21, 21], [21, 21], [21, 21], [21, 21], [21, 21], [21, 21], [21, 21], [21, 21], [21, 21], [21, 21], [21, 21], [21, 21], [21, 21], [21, 21], [21, 21], [21, 21], [21, 21], [21, 21], [21, 21], [21, 21], [21, 21], [21, 21], [21, 21], [21, 21], [21, 21], [21, 21], [21, 21], [21, 21], [21, 21], [21, 21], [21, 21], [21, 21], [21, 21], [21, 21], [21, 21], [21, 21], [21, 21], [21, 21], [21, 21], [21, 21], [21, 21], [21, 21], [21, 21], [21, 21], [21, 21], [21, 21], [21, 21], [21, 21], [21, 21], [21, 21], [21, 21], [21, 21], [21, 21], [21, 21], [21, 21], [21, 21], [21, 21], [21, 21], [21, 21], [21, 21], [21, 21], [21, 21], [21, 21], [21, 21], [21, 21], [21, 21], [21, 21], [21, 21], [21, 21], [21, 21], [21, 21], [21, 21], [21, 21], [21, 21], [21, 21], [21, 21], [21, 21], [21, 21], [21, 21], [21, 21], [21, 21], [21, 21], [21, 21], [21, 21], [21, 21], [21, 21], [21, 21], [21, 21], [21, 21], [21, 21], [21, 21], [21, 21], [21, 21], [21, 21], [21, 21], [21, 21], [21, 21], [21, 21], [21, 21], [21, 21], [21, 21], [21, 21], [21, 21], [21, 21], [21, 21], [21, 21], [21, 21], [21, 21], [21, 21], [21, 21], [21, 21], [21, 21], [21, 21], [21, 21], [21, 21], [21, 21], [21, 21], [21, 21], [21, 21], [21, 21], [21, 21], [21, 21], [21, 21], [21, 21], [21, 21], [21, 21], [21, 21], [21, 21], [21, 21], [21, 21], [21, 21], [21, 21], [21, 21], [21, 21], [21, 21], [21, 21], [21, 21], [21, 21], [21, 21], [21, 21], [21, 21], [21, 21], [21, 21], [21, 21], [21, 21], [21, 21], [21, 21], [21, 21], [21, 21], [21, 21], [21, 21], [21, 21], [21, 21], [21, 21], [21, 21], [21, 21], [21, 21], [21, 21], [21, 21], [21, 21], [21, 21], [21, 21], [21, 21], [21, 21], [21, 21], [21, 21], [21, 21], [21, 21], [21, 21], [21, 21], [21, 21], [21, 21], [21, 21], [21, 21], [21, 21], [21, 21], [21, 21], [21, 21], [21, 21], [21, 21], [21, 21], [21, 21], [21, 21], [21, 21], [21, 21], [21, 21], [21, 21], [21, 21], [21, 21], [21, 21], [21, 21], [21, 21], [21, 21], [21, 21], [21, 21], [21, 21], [21, 21], [21, 21], [21, 21], [21, 21], [21, 21], [21, 21], [21, 21], [21, 21], [21, 21], [21, 21], [21, 21], [21, 21], [21, 21], [21, 21], [21, 21], [21, 21], [21, 21], [21, 21], [21, 21], [21, 21], [21, 21], [21, 21], [21, 21], [21, 21], [21, 21], [21, 21], [21, 21], [21, 21], [21, 21], [21, 21], [21, 21], [21, 21], [21, 21], [21, 21], [21, 21], [21, 21], [21, 21], [21, 21], [21, 21], [21, 21], [21, 21], [21, 21], [21, 21], [21, 21], [21, 21], [21, 21], [21, 21], [21, 21], [21, 21], [21, 21], [21, 21], [21, 21], [21, 21], [21, 21], [21, 21], [21, 21], [21, 21], [21, 21], [21, 21], [21, 21], [21, 21], [21, 21], [21, 21], [21, 21], [21, 21], [21, 21], [21, 21], [21, 21], [21, 21], [21, 21], [21, 21], [21, 21], [21, 21], [21, 21], [21, 21], [21, 21], [21, 21], [21, 21], [21, 21], [21, 21], [21, 21], [21, 21], [21, 21], [21, 21], [21, 21], [21, 21], [21, 21], [21, 21], [21, 21], [21, 21], [21, 21], [21, 21], [21, 21], [21, 21], [21, 21], [21, 21], [21, 21], [21, 21], [21, 21], [21, 21], [21, 21], [21, 21], [21, 21], [21, 21], [21, 21], [21, 21], [21, 21], [21, 21], [21, 21], [21, 21], [21, 21], [21, 21], [21, 21], [21, 21], [21, 21], [21, 21], [21, 21], [21, 21], [21, 21], [21, 21], [21, 21], [21, 21], [21, 21], [21, 21], [21, 21], [21, 21], [21, 21], [21, 21], [21, 21], [21, 21], [21, 21], [21, 21], [21, 21], [21, 21], [21, 21], [21, 21], [21, 21], [21, 21], [21, 21], [21, 21], [21, 21], [21, 21], [21, 21], [21, 21], [21, 21], [21, 21], [21, 21], [21, 21], [21, 21], [21, 21], [21, 21], [21, 21], [21, 21], [21, 21], [21, 21], [21, 21], [21, 21], [21, 21], [21, 21], [21, 21], [21, 21], [21, 21], [21, 21], [21, 21], [21, 21], [21, 21], [21, 21], [21, 21], [21, 21], [21, 21], [21, 21], [21, 21], [21, 21], [21, 21], [21, 21], [21, 21], [21, 21], [21, 21], [21, 21], [21, 21], [21, 21], [21, 21], [21, 21], [21, 21], [21, 21], [21, 21], [21, 21], [21, 21], [21, 21], [21, 21], [21, 21], [21, 21], [21, 21], [21, 21], [21, 21], [21, 21], [21, 21], [21, 21], [21, 21], [21, 21], [21, 21], [21, 21], [21, 21], [21, 21], [21, 21], [21, 21], [21, 21], [21, 21], [21, 21], [21, 21], [21, 21], [21, 21], [21, 21], [21, 21], [21, 21], [21, 21], [21, 21], [21, 21], [21, 21], [21, 21], [21, 21], [21, 21], [21, 21], [21, 21], [21, 21], [21, 21], [21, 21], [21, 21], [21, 21], [21, 21], [21, 21], [21, 21], [21, 21], [21, 21], [21, 21], [21, 21], [21, 21], [21, 21], [21, 21], [21, 21], [21, 21], [21, 21], [21, 21], [21, 21], [21, 21], [21, 21], [21, 21], [21, 21], [21, 21], [21, 21], [21, 21], [21, 21], [21, 21], [21, 21], [21, 21], [21, 21], [21, 21], [21, 21], [21, 21], [21, 21], [21, 21], [21, 21], [21, 21], [21, 21], [21, 21], [21, 21], [21, 21], [21, 21], [21, 21], [21, 21], [21, 21], [21, 21], [21, 21], [21, 21], [21, 21], [21, 21], [21, 21], [21, 21], [21, 21], [21, 21], [21, 21], [21, 21], [21, 21], [21, 21], [21, 21], [21, 21], [21, 21], [21, 21], [21, 21], [21, 21], [21, 21], [21, 21], [21, 21], [21, 21], [21, 21], [21, 21], [21, 21], [21, 21], [21, 21], [21, 21], [21, 21], [21, 21], [21, 21], [21, 21], [21, 21], [21, 21], [21, 21], [21, 21], [21, 21], [21, 21], [21, 21], [21, 21], [21, 21], [21, 21], [21, 21], [21, 21], [21, 21], [21, 21], [21, 21], [21, 21], [21, 21], [21, 21], [21, 21], [21, 21], [21, 21], [21, 21], [21, 21], [21, 21], [21, 21], [21, 21], [21, 21], [21, 21], [21, 21], [21, 21], [21, 21], [21, 21], [21, 21], [21, 21], [21, 21], [21, 21], [21, 21], [21, 21], [21, 21], [21, 21], [21, 21], [21, 21], [21, 21], [21, 21], [21, 21], [21, 21], [21, 21], [21, 21], [21, 21], [21, 21], [21, 21], [21, 21], [21, 21], [21, 21], [21, 21], [21, 21], [21, 21], [21, 21], [21, 21], [21, 21], [21, 21], [21, 21], [21, 21], [21, 21], [21, 21], [21, 21], [21, 21], [21, 21], [21, 21], [21, 21], [21, 21], [21, 21], [21, 21], [21, 21], [21, 21], [21, 21], [21, 21], [21, 21], [21, 21], [21, 21], [21, 21], [21, 21], [21, 21], [21, 21], [21, 21], [21, 21], [21, 21], [21, 21], [21, 21], [21, 21], [21, 21], [21, 21], [21, 21], [21, 21], [21, 21], [21, 21], [21, 21], [21, 21], [21, 21], [21, 21], [21, 21], [21, 21], [21, 21], [21, 21], [21, 21], [21, 21], [21, 21], [21, 21], [21, 21], [21, 21], [21, 21], [21, 21], [21, 21], [21, 21], [21, 21], [21, 21], [21, 21], [21, 21], [21, 21], [21, 21], [21, 21], [21, 21], [21, 21], [21, 21], [21, 21], [21, 21], [21, 21], [21, 21], [21, 21], [21, 21], [21, 21], [21, 21], [21, 21], [21, 21], [21, 21], [21, 21], [21, 21], [21, 21], [21, 21], [21, 21], [21, 21], [21, 21], [21, 21], [21, 21], [21, 21], [21, 21], [21, 21], [21, 21], [21, 21], [21, 21], [21, 21], [21, 21], [21, 21], [21, 21], [21, 21], [21, 21], [21, 21], [21, 21], [21, 21], [21, 21], [21, 21], [21, 21], [21, 21], [21, 21], [21, 21], [21, 21], [21, 21], [21, 21], [21, 21], [21, 21], [21, 21], [21, 21], [21, 21], [21, 21], [21, 21], [21, 21], [21, 21], [21, 21], [21, 21], [21, 21], [21, 21], [21, 21], [21, 21], [21, 21], [21, 21], [21, 21], [21, 21], [21, 21], [21, 21], [21, 21], [21, 21], [21, 21], [21, 21], [21, 21], [21, 21], [21, 21], [21, 21], [21, 21], [21, 21], [21, 21], [21, 21], [21, 21], [21, 21], [21, 21], [21, 21], [21, 21], [21, 21], [21, 21], [21, 21], [21, 21], [21, 21], [21, 21], [21, 21], [21, 21], [21, 21], [21, 21], [21, 21], [21, 21], [21, 21], [21, 21], [21, 21], [21, 21], [21, 21], [21, 21], [21, 21], [21, 21], [21, 21], [21, 21], [21, 21], [21, 21], [21, 21], [21, 21], [21, 21], [21, 21], [21, 21], [21, 21], [21, 21], [21, 21], [21, 21], [21, 21], [21, 21], [21, 21], [21, 21], [21, 21], [21, 21], [21, 21], [21, 21], [21, 21], [21, 21], [21, 21], [21, 21], [21, 21], [21, 21], [21, 21], [21, 21], [21, 21], [21, 21], [21, 21], [21, 21], [21, 21], [21, 21], [21, 21], [21, 21], [21, 21], [21, 21], [21, 21], [21, 21], [21, 21], [21, 21], [21, 21], [21, 21], [21, 21], [21, 21], [21, 21], [21, 21], [21, 21], [21, 21], [21, 21], [21, 21], [21, 21], [21, 21], [21, 21], [21, 21], [21, 21], [21, 21], [21, 21], [21, 21], [21, 21], [21, 21], [21, 21], [21, 21], [21, 21], [21, 21], [21, 21], [21, 21], [21, 21], [21, 21], [21, 21], [21, 21], [21, 21], [21, 21], [21, 21], [21, 21], [21, 21], [21, 21], [21, 21], [21, 21], [21, 21], [21, 21], [21, 21], [21, 21], [21, 21], [21, 21], [21, 21], [21, 21], [21, 21], [21, 21], [21, 21], [21, 21], [21, 21], [21, 21], [21, 21], [21, 21], [21, 21], [21, 21], [21, 21], [21, 21], [21, 21], [21, 21], [21, 21], [21, 21], [21, 21], [21, 21], [21, 21], [21, 21], [21, 21], [21, 21], [21, 21], [21, 21], [21, 21], [21, 21], [21, 21], [21, 21], [21, 21], [21, 21], [21, 21], [21, 21], [21, 21], [21, 21], [21, 21], [21, 21], [21, 21], [21, 21], [21, 21], [21, 21], [21, 21], [21, 21], [21, 21], [21, 21], [21, 21], [21, 21], [21, 21], [21, 21], [21, 21], [21, 21], [21, 21], [21, 21], [21, 21], [21, 21], [21, 21], [21, 21], [21, 21], [21, 21], [21, 21], [21, 21], [21, 21], [21, 21], [21, 21], [21, 21], [21, 21], [21, 21], [21, 21], [21, 21], [21, 21], [21, 21], [21, 21], [21, 21], [21, 21], [21, 21], [21, 21], [21, 21], [21, 21], [21, 21], [21, 21], [21, 21], [21, 21], [21, 21], [21, 21], [21, 21], [21, 21], [21, 21], [21, 21], [21, 21], [21, 21], [21, 21], [21, 21], [21, 21], [21, 21], [21, 21], [21, 21], [21, 21], [21, 21], [21, 21], [21, 21], [21, 21], [21, 21], [21, 21], [21, 21], [21, 21], [21, 21], [21, 21], [21, 21], [21, 21], [21, 21], [21, 21], [21, 21], [21, 21], [21, 21], [21, 21], [21, 21], [21, 21], [21, 21], [21, 21], [21, 21], [21, 21], [21, 21], [21, 21], [21, 21], [21, 21], [21, 21], [21, 21], [21, 21], [21, 21], [21, 21], [21, 21], [21, 21], [21, 21], [21, 21], [21, 21], [21, 21], [21, 21], [21, 21], [21, 21], [21, 21], [21, 21], [21, 21], [21, 21], [21, 21], [21, 21], [21, 21], [21, 21], [21, 21], [21, 21], [21, 21], [21, 21], [21, 21], [21, 21], [21, 21], [21, 21], [21, 21], [21, 21], [21, 21], [21, 21], [21, 21], [21, 21], [21, 21], [21, 21], [21, 21], [21, 21], [21, 21], [21, 21], [21, 21], [21, 21], [21, 21], [21, 21], [21, 21], [21, 21], [21, 21], [21, 21], [21, 21], [21, 21], [21, 21], [21, 21], [21, 21], [21, 21], [21, 21], [21, 21], [21, 21], [21, 21], [21, 21], [21, 21], [21, 21], [21, 21], [21, 21], [21, 21], [21, 21], [21, 21], [21, 21], [21, 21], [21, 21], [21, 21], [21, 21], [21, 21], [21, 21], [21, 21], [21, 21], [21, 21], [21, 21], [21, 21], [21, 21], [21, 21], [21, 21], [21, 21], [21, 21], [21, 21], [21, 21], [21, 21], [21, 21], [21, 21], [21, 21], [21, 21], [21, 21], [21, 21], [21, 21], [21, 21], [21, 21], [21, 21], [21, 21], [21, 21], [21, 21], [21, 21], [21, 21], [21, 21], [21, 21], [21, 21], [21, 21], [21, 21], [21, 21], [21, 21], [21, 21], [21, 21], [21, 21], [21, 21], [21, 21], [21, 21], [21, 21], [21, 21], [21, 21], [21, 21], [21, 21], [21, 21], [21, 21], [21, 21], [21, 21], [21, 21], [21, 21], [21, 21], [21, 21], [21, 21], [21, 21], [21, 21], [21, 21], [21, 21], [21, 21], [21, 21], [21, 21], [21, 21], [21, 21], [21, 21], [21, 21], [21, 21], [21, 21], [21, 21], [21, 21], [21, 21], [21, 21], [21, 21], [21, 21], [21, 21], [21, 21], [21, 21], [21, 21], [21, 21], [21, 21], [21, 21], [21, 21], [21, 21], [21, 21], [21, 21], [21, 21], [21, 21], [21, 21], [21, 21], [21, 21], [21, 21], [21, 21], [21, 21], [21, 21], [21, 21], [21, 21], [21, 21], [21, 21], [21, 21], [21, 21], [21, 21], [21, 21], [21, 21], [21, 21], [21, 21], [21, 21], [21, 21], [21, 21], [21, 21], [21, 21], [21, 21], [21, 21], [21, 21], [21, 21], [21, 21], [21, 21], [21, 21], [21, 21], [21, 21], [21, 21], [21, 21], [21, 21], [21, 21], [21, 21], [21, 21], [21, 21], [21, 21], [21, 21], [21, 21], [21, 21], [21, 21], [21, 21], [21, 21], [21, 21], [21, 21], [21, 21], [21, 21], [21, 21], [21, 21], [21, 21], [21, 21], [21, 21], [21, 21], [21, 21], [21, 21], [21, 21], [21, 21], [21, 21], [21, 21], [21, 21], [21, 21], [21, 21], [21, 21], [21, 21], [21, 21], [21, 21], [21, 21], [21, 21], [21, 21], [21, 21], [21, 21], [21, 21], [21, 21], [21, 21], [21, 21], [21, 21], [21, 21], [21, 21], [21, 21], [21, 21], [21, 21], [21, 21], [21, 21], [21, 21], [21, 21], [21, 21], [21, 21], [21, 21], [21, 21], [21, 21], [21, 21], [21, 21], [21, 21], [21, 21], [21, 21], [21, 21], [21, 21], [21, 21], [21, 21], [21, 21], [21, 21], [21, 21], [21, 21], [21, 21], [21, 21], [21, 21], [21, 21], [21, 21], [21, 21], [21, 21], [21, 21], [21, 21], [21, 21], [21, 21], [21, 21], [21, 21], [21, 21], [21, 21], [21, 21], [21, 21], [21, 21], [21, 21], [21, 21], [21, 21], [21, 21], [21, 21], [21, 21], [21, 21], [21, 21], [21, 21], [21, 21], [21, 21], [21, 21], [21, 21], [21, 21], [21, 21], [21, 21], [21, 21], [21, 21], [21, 21], [21, 21], [21, 21], [21, 21], [21, 21], [21, 21], [21, 21], [21, 21], [21, 21], [21, 21], [21, 21], [21, 21], [21, 21], [21, 21], [21, 21], [21, 21], [21, 21], [21, 21], [21, 21], [21, 21], [21, 21], [21, 21], [21, 21], [21, 21], [21, 21], [21, 21], [21, 21], [21, 21], [21, 21], [21, 21], [21, 21], [21, 21], [21, 21], [21, 21], [21, 21], [21, 21], [21, 21], [21, 21], [21, 21], [21, 21], [21, 21], [21, 21], [21, 21], [21, 21], [21, 21], [21, 21], [21, 21], [21, 21], [21, 21], [21, 21], [21, 21], [21, 21], [21, 21], [21, 21], [21, 21], [21, 21], [21, 21], [21, 21], [21, 2
[truncated: 1,382,817 more chars]
