# Supplementary material for: Accelerated Adaptive Laboratory Evolution by Automated Repeated Batch Processes in Parallelized Bioreactors
Source: Microorganisms. 2023 Jan 20;11(2):275. doi: 10.3390/microorganisms11020275 (PMC9965177; doi:10.3390/microorganisms11020275)
Supplement: Supplementary file 1 [file microorganisms-11-00275-s001.zip › jupyter_supplement/analysis/raw_data/ALE_V_6/experimental_growth_rates.csv]

unit	ls_batch_num	mu	mu_err_high	mu_err_low
5	1	0.363355215	0.017689003	-0.017689003
6	1	0.344631457	0.020698355	-0.020698355
7	1	0.355538716	0.02025857	-0.02025857
8	1	0.347750618	0.01971602	-0.01971602
5	2
6	2
7	2
8	2
5	3	0.478262731	0.009844486	-0.009844486
6	3	0.482556875	0.006470337	-0.006470337
7	3	0.454530609	0.009551004	-0.009551004
8	3	0.466484732	0.005733076	-0.005733076
5	4
6	4
7	4
8	4
5	5	0.491755161	0.01417912	-0.01417912
6	5	0.470812482	0.006074411	-0.006074411
7	5	0.467958038	0.005808203	-0.005808203
8	5	0.45810989	0.007573821	-0.007573821
5	6
6	6
7	6
8	6
5	7	0.499718298	0.003102807	-0.003102807
6	7
7	7	0.498170635	0.011859404	-0.011859404
8	7
5	8
6	8	0.52433248	0.010149504	-0.010149504
7	8
8	8	0.511002546	0.004164331	-0.004164331
5	9	0.561944395	0.030000128	-0.030000128
6	9
7	9	0.567086699	0.035775854	-0.035775854
8	9
5	10	0.531183924	0.046951334	-0.046951334
6	10	0.662554211	0.005506856	-0.005506856
7	10	0.640682047	0.010189928	-0.010189928
8	10	0.652353098	0.005769532	-0.005769532
5	11
6	11	0.662619172	0.0140465	-0.0140465
7	11	0.622057384	0.023113675	-0.023113675
8	11	0.659857377	0.006883559	-0.006883559
5	12	0.645631032	0.011801896	-0.011801896
6	12
7	12
8	12
5	13
6	13	0.687966402	0.007392228	-0.007392228
7	13	0.681427888	0.011298326	-0.011298326
8	13	0.644128153	0.030826132	-0.030826132
5	14
6	14
7	14
8	14	0.691395108	0.006087892	-0.006087892
5	15	0.634302555	0.020191013	-0.020191013
6	15
7	15
8	15
5	16
6	16	0.739129707	0.009802755	-0.009802755
7	16	0.695949947	0.011112758	-0.011112758
8	16
5	17
6	17
7	17
8	17	0.693123407	0.008041888	-0.008041888
5	18
6	18
7	18
8	18
5	19	0.694328228	0.004378046	-0.004378046
6	19	0.746529105	0.005400817	-0.005400817
7	19
8	19
5	20
6	20
7	20	0.703564473	0.008027228	-0.008027228
8	20
5	21
6	21
7	21	0.659013195	0.007863768	-0.007863768
8	21	0.684302619	0.009164008	-0.009164008
5	22	0.654961333	0.005752832	-0.005752832
6	22	0.759662443	0.008266336	-0.008266336
7	22
8	22
5	23
6	23
7	23
8	23
5	24
6	24
7	24	0.704490639	0.008278842	-0.008278842
8	24	0.685340091	0.012948713	-0.012948713
