# Supplementary material for: Accelerated Adaptive Laboratory Evolution by Automated Repeated Batch Processes in Parallelized Bioreactors
Source: Microorganisms. 2023 Jan 20;11(2):275. doi: 10.3390/microorganisms11020275 (PMC9965177; doi:10.3390/microorganisms11020275)
Supplement: Supplementary file 1 [file microorganisms-11-00275-s001.zip › jupyter_supplement/analysis/raw_data/ALE_V_6/Offgas_CO2.csv]

time	data_acquisition.CO2	job
2022-07-21T00:00:01.720Z	0.04572376981	116
2022-07-21T00:00:01.855Z	0.04778743163	117
2022-07-21T00:00:11.685Z	0.05402081087	118
2022-07-21T00:00:12.728Z	0.05169203505	119
2022-07-21T00:00:16.729Z	0.0455041714	116
2022-07-21T00:00:16.859Z	0.04715502635	117
2022-07-21T00:00:26.690Z	0.05279468372	118
2022-07-21T00:00:27.710Z	0.05176699907	119
2022-07-21T00:00:31.720Z	0.04751918465	116
2022-07-21T00:00:31.866Z	0.04725017771	117
2022-07-21T00:00:41.685Z	0.05317139626	118
2022-07-21T00:00:42.713Z	0.052037213	119
2022-07-21T00:00:46.720Z	0.04872509465	116
2022-07-21T00:00:46.853Z	0.04734781757	117
2022-07-21T00:00:56.689Z	0.05299300328	118
2022-07-21T00:00:57.710Z	0.05217260495	119
2022-07-21T00:01:01.728Z	0.04859555513	116
2022-07-21T00:01:01.858Z	0.04820455238	117
2022-07-21T00:01:11.689Z	0.05224756151	118
2022-07-21T00:01:12.716Z	0.05277818069	119
2022-07-21T00:01:16.736Z	0.04802198336	116
2022-07-21T00:01:16.856Z	0.04724418744	117
2022-07-21T00:01:26.688Z	0.05220546201	118
2022-07-21T00:01:27.709Z	0.0521146059	119
2022-07-21T00:01:31.725Z	0.04785935581	116
2022-07-21T00:01:31.864Z	0.04844899103	117
2022-07-21T00:01:41.684Z	0.05188713223	118
2022-07-21T00:01:42.722Z	0.05169126764	119
2022-07-21T00:01:46.718Z	0.0491226837	116
2022-07-21T00:01:46.857Z	0.04851082712	117
2022-07-21T00:01:56.686Z	0.05286416784	118
2022-07-21T00:01:57.711Z	0.05121796578	119
2022-07-21T00:02:01.735Z	0.04851372167	116
2022-07-21T00:02:01.866Z	0.04824769869	117
2022-07-21T00:02:11.684Z	0.05363876	118
2022-07-21T00:02:12.709Z	0.05076252297	119
2022-07-21T00:02:16.736Z	0.04715598375	116
2022-07-21T00:02:16.852Z	0.04704889655	117
2022-07-21T00:02:26.687Z	0.05402262881	118
2022-07-21T00:02:27.709Z	0.05070467666	119
2022-07-21T00:02:31.720Z	0.04612831771	116
2022-07-21T00:02:31.861Z	0.04756659269	117
2022-07-21T00:02:41.685Z	0.05391167849	118
2022-07-21T00:02:42.724Z	0.05168587342	119
2022-07-21T00:02:46.717Z	0.04620603845	116
2022-07-21T00:02:46.854Z	0.04831231013	117
2022-07-21T00:02:56.688Z	0.05356410891	118
2022-07-21T00:02:57.711Z	0.05162774026	119
2022-07-21T00:03:01.729Z	0.04649498314	116
2022-07-21T00:03:01.854Z	0.04746689647	117
2022-07-21T00:03:11.690Z	0.05395062268	118
2022-07-21T00:03:12.714Z	0.05177993327	119
2022-07-21T00:03:16.727Z	0.04796694592	116
2022-07-21T00:03:16.856Z	0.04595694318	117
2022-07-21T00:03:26.688Z	0.05375054106	118
2022-07-21T00:03:27.713Z	0.05275861174	119
2022-07-21T00:03:31.729Z	0.04661442339	116
2022-07-21T00:03:31.862Z	0.04505924135	117
2022-07-21T00:03:41.689Z	0.05470680818	118
2022-07-21T00:03:42.717Z	0.05363660306	119
2022-07-21T00:03:46.727Z	0.04526458308	116
2022-07-21T00:03:46.848Z	0.04651359469	117
2022-07-21T00:03:56.687Z	0.05479335785	118
2022-07-21T00:03:57.723Z	0.05274329334	119
2022-07-21T00:04:01.728Z	0.04664570838	116
2022-07-21T00:04:01.856Z	0.04857720807	117
2022-07-21T00:04:11.689Z	0.05355204642	118
2022-07-21T00:04:12.716Z	0.05210384727	119
2022-07-21T00:04:16.727Z	0.04757693037	116
2022-07-21T00:04:16.859Z	0.04718291759	117
2022-07-21T00:04:26.695Z	0.05264463648	118
2022-07-21T00:04:27.711Z	0.0515995957	119
2022-07-21T00:04:31.721Z	0.04779667035	116
2022-07-21T00:04:31.859Z	0.04643068463	117
2022-07-21T00:04:41.687Z	0.05267601833	118
2022-07-21T00:04:42.710Z	0.05166066065	119
2022-07-21T00:04:46.724Z	0.04767116159	116
2022-07-21T00:04:46.853Z	0.04736466333	117
2022-07-21T00:04:56.697Z	0.05293328315	118
2022-07-21T00:04:57.709Z	0.05198340863	119
2022-07-21T00:05:01.731Z	0.0463401489	116
2022-07-21T00:05:01.862Z	0.04746995866	117
2022-07-21T00:05:11.687Z	0.05317468941	118
2022-07-21T00:05:12.709Z	0.05129803345	119
2022-07-21T00:05:16.735Z	0.04508125409	116
2022-07-21T00:05:16.866Z	0.04665743932	117
2022-07-21T00:05:26.684Z	0.05277713016	118
2022-07-21T00:05:27.710Z	0.05143755674	119
2022-07-21T00:05:31.720Z	0.04510517046	116
2022-07-21T00:05:31.868Z	0.04840800166	117
2022-07-21T00:05:41.687Z	0.05251949653	118
2022-07-21T00:05:42.708Z	0.0513282232	119
2022-07-21T00:05:46.717Z	0.04572178051	116
2022-07-21T00:05:46.851Z	0.04849873856	117
2022-07-21T00:05:56.685Z	0.05245380476	118
2022-07-21T00:05:57.720Z	0.05143294111	119
2022-07-21T00:06:01.737Z	0.0458638221	116
2022-07-21T00:06:01.854Z	0.04798383266	117
2022-07-21T00:06:11.689Z	0.05254763365	118
2022-07-21T00:06:12.701Z	0.05287452787	119
2022-07-21T00:06:16.723Z	0.0480017513	116
2022-07-21T00:06:16.860Z	0.0485795252	117
2022-07-21T00:06:26.689Z	0.05202231556	118
2022-07-21T00:06:27.712Z	0.05302370712	119
2022-07-21T00:06:31.723Z	0.04972282425	116
2022-07-21T00:06:31.854Z	0.04826788604	117
2022-07-21T00:06:41.688Z	0.0524481684	118
2022-07-21T00:06:42.700Z	0.05175014585	119
2022-07-21T00:06:46.719Z	0.05025710166	116
2022-07-21T00:06:46.852Z	0.04863626137	117
2022-07-21T00:06:56.692Z	0.05375009775	118
2022-07-21T00:06:57.710Z	0.05141344294	119
2022-07-21T00:07:01.733Z	0.04959634319	116
2022-07-21T00:07:01.859Z	0.04798287153	117
2022-07-21T00:07:11.684Z	0.0529191494	118
2022-07-21T00:07:12.723Z	0.05073415861	119
2022-07-21T00:07:16.741Z	0.04891619459	116
2022-07-21T00:07:16.866Z	0.04785101488	117
2022-07-21T00:07:26.690Z	0.05245574191	118
2022-07-21T00:07:27.700Z	0.05128808692	119
2022-07-21T00:07:31.720Z	0.04856411368	116
2022-07-21T00:07:31.861Z	0.04828324541	117
2022-07-21T00:07:41.685Z	0.05389878526	118
2022-07-21T00:07:42.713Z	0.05149583519	119
2022-07-21T00:07:46.738Z	0.04815213382	116
2022-07-21T00:07:46.852Z	0.0474762693	117
2022-07-21T00:07:56.685Z	0.05482027307	118
2022-07-21T00:07:57.727Z	0.05260623619	119
2022-07-21T00:08:01.736Z	0.04736400396	116
2022-07-21T00:08:01.854Z	0.04690159857	117
2022-07-21T00:08:11.684Z	0.05408295617	118
2022-07-21T00:08:12.712Z	0.05206892639	119
2022-07-21T00:08:16.733Z	0.04836839437	116
2022-07-21T00:08:16.854Z	0.04739505425	117
2022-07-21T00:08:26.688Z	0.05203402787	118
2022-07-21T00:08:27.711Z	0.0515595153	119
2022-07-21T00:08:31.721Z	0.0480184108	116
2022-07-21T00:08:31.851Z	0.04695732147	117
2022-07-21T00:08:41.690Z	0.0522970669	118
2022-07-21T00:08:42.711Z	0.05228669569	119
2022-07-21T00:08:46.719Z	0.04675607011	116
2022-07-21T00:08:46.850Z	0.04820676893	117
2022-07-21T00:08:56.687Z	0.05335802585	118
2022-07-21T00:08:57.717Z	0.05234995857	119
2022-07-21T00:09:01.729Z	0.04719949141	116
2022-07-21T00:09:01.865Z	0.04818348214	117
2022-07-21T00:09:11.690Z	0.05354399979	118
2022-07-21T00:09:12.708Z	0.0523297824	119
2022-07-21T00:09:16.738Z	0.04764490202	116
2022-07-21T00:09:16.858Z	0.04904799908	117
2022-07-21T00:09:26.688Z	0.0525492169	118
2022-07-21T00:09:27.709Z	0.05188042298	119
2022-07-21T00:09:31.723Z	0.04712034017	116
2022-07-21T00:09:31.861Z	0.04847922921	117
2022-07-21T00:09:41.696Z	0.05326585844	118
2022-07-21T00:09:42.712Z	0.05103765801	119
2022-07-21T00:09:46.726Z	0.04765823111	116
2022-07-21T00:09:46.854Z	0.04758420214	117
2022-07-21T00:09:56.688Z	0.05347413197	118
2022-07-21T00:09:57.710Z	0.05100458488	119
2022-07-21T00:10:01.745Z	0.04699355736	116
2022-07-21T00:10:01.879Z	0.04817290977	117
2022-07-21T00:10:11.690Z	0.05371752009	118
2022-07-21T00:10:12.711Z	0.05132911354	119
2022-07-21T00:10:16.721Z	0.04652654007	116
2022-07-21T00:10:16.858Z	0.04814320803	117
2022-07-21T00:10:26.688Z	0.05287227035	118
2022-07-21T00:10:27.710Z	0.05239939317	119
2022-07-21T00:10:31.723Z	0.04710542038	116
2022-07-21T00:10:31.856Z	0.04707272351	117
2022-07-21T00:10:41.684Z	0.05240258202	118
2022-07-21T00:10:42.723Z	0.05190127343	119
2022-07-21T00:10:46.726Z	0.04647063836	116
2022-07-21T00:10:46.847Z	0.04661204293	117
2022-07-21T00:10:56.687Z	0.05279576778	118
2022-07-21T00:10:57.711Z	0.05207755789	119
2022-07-21T00:11:01.725Z	0.04693213478	116
2022-07-21T00:11:01.859Z	0.04791421443	117
2022-07-21T00:11:11.683Z	0.05277997628	118
2022-07-21T00:11:12.723Z	0.05355754122	119
2022-07-21T00:11:16.719Z	0.04860624298	116
2022-07-21T00:11:16.860Z	0.04943538457	117
2022-07-21T00:11:26.687Z	0.05342631415	118
2022-07-21T00:11:27.711Z	0.05284277722	119
2022-07-21T00:11:31.721Z	0.04901525751	116
2022-07-21T00:11:31.856Z	0.04900776967	117
2022-07-21T00:11:41.684Z	0.05365620553	118
2022-07-21T00:11:42.714Z	0.05204343051	119
2022-07-21T00:11:46.733Z	0.04709660262	116
2022-07-21T00:11:46.850Z	0.04818581417	117
2022-07-21T00:11:56.684Z	0.05390167609	118
2022-07-21T00:11:57.710Z	0.0513060987	119
2022-07-21T00:12:01.728Z	0.04552422464	116
2022-07-21T00:12:01.862Z	0.04551380873	117
2022-07-21T00:12:11.685Z	0.05324918032	118
2022-07-21T00:12:12.723Z	0.05245932937	119
2022-07-21T00:12:16.730Z	0.04702372849	116
2022-07-21T00:12:16.861Z	0.04676238075	117
2022-07-21T00:12:26.693Z	0.05398270115	118
2022-07-21T00:12:27.711Z	0.05323576927	119
2022-07-21T00:12:31.727Z	0.04864341021	116
2022-07-21T00:12:31.861Z	0.04741425812	117
2022-07-21T00:12:41.686Z	0.05475978181	118
2022-07-21T00:12:42.717Z	0.05153943598	119
2022-07-21T00:12:46.718Z	0.04729355127	116
2022-07-21T00:12:46.852Z	0.04640068486	117
2022-07-21T00:12:56.688Z	0.05357692018	118
2022-07-21T00:12:57.711Z	0.05223808065	119
2022-07-21T00:13:01.721Z	0.04645038396	116
2022-07-21T00:13:01.857Z	0.04748759791	117
2022-07-21T00:13:11.684Z	0.05313000828	118
2022-07-21T00:13:12.711Z	0.05189347267	119
2022-07-21T00:13:16.721Z	0.04568294436	116
2022-07-21T00:13:16.863Z	0.04833161831	117
2022-07-21T00:13:26.688Z	0.05320618302	118
2022-07-21T00:13:27.705Z	0.05233988166	119
2022-07-21T00:13:31.724Z	0.04450924695	116
2022-07-21T00:13:31.855Z	0.04837202281	117
2022-07-21T00:13:41.692Z	0.05242180452	118
2022-07-21T00:13:42.707Z	0.05337809771	119
2022-07-21T00:13:46.728Z	0.04574659094	116
2022-07-21T00:13:46.860Z	0.04839263856	117
2022-07-21T00:13:56.688Z	0.05284603685	118
2022-07-21T00:13:57.717Z	0.05386041105	119
2022-07-21T00:14:01.721Z	0.04625065252	116
2022-07-21T00:14:01.866Z	0.04772813246	117
2022-07-21T00:14:11.689Z	0.05366850644	118
2022-07-21T00:14:12.712Z	0.0529345721	119
2022-07-21T00:14:16.721Z	0.04709263518	116
2022-07-21T00:14:16.858Z	0.0486228466	117
2022-07-21T00:14:26.685Z	0.05320175737	118
2022-07-21T00:14:27.721Z	0.05213950574	119
2022-07-21T00:14:31.719Z	0.04693545401	116
2022-07-21T00:14:31.866Z	0.0494781509	117
2022-07-21T00:14:41.688Z	0.05267793313	118
2022-07-21T00:14:42.718Z	0.05194541439	119
2022-07-21T00:14:46.721Z	0.04771680012	116
2022-07-21T00:14:46.850Z	0.04874597862	117
2022-07-21T00:14:56.689Z	0.05251262337	118
2022-07-21T00:14:57.706Z	0.05239509046	119
2022-07-21T00:15:01.732Z	0.04720618576	116
2022-07-21T00:15:01.859Z	0.04830524698	117
2022-07-21T00:15:11.807Z	0.0533640869	118
2022-07-21T00:15:12.711Z	0.05143901706	119
2022-07-21T00:15:16.721Z	0.04719862342	116
2022-07-21T00:15:16.855Z	0.04680012539	117
2022-07-21T00:15:26.688Z	0.05454601347	118
2022-07-21T00:15:27.706Z	0.05184781924	119
2022-07-21T00:15:31.739Z	0.04624287412	116
2022-07-21T00:15:31.858Z	0.04614173993	117
2022-07-21T00:15:41.685Z	0.0530417487	118
2022-07-21T00:15:42.713Z	0.05262461305	119
2022-07-21T00:15:46.722Z	0.04582336545	116
2022-07-21T00:15:46.852Z	0.04796507582	117
2022-07-21T00:15:56.685Z	0.05205735564	118
2022-07-21T00:15:57.721Z	0.05232917145	119
2022-07-21T00:16:01.731Z	0.04697296768	116
2022-07-21T00:16:01.874Z	0.04966295138	117
2022-07-21T00:16:11.688Z	0.05222538114	118
2022-07-21T00:16:12.709Z	0.05230598897	119
2022-07-21T00:16:16.720Z	0.0469950065	116
2022-07-21T00:16:16.854Z	0.04936717451	117
2022-07-21T00:16:26.690Z	0.05276912078	118
2022-07-21T00:16:27.710Z	0.05209220573	119
2022-07-21T00:16:31.720Z	0.04678882658	116
2022-07-21T00:16:31.862Z	0.04989434779	117
2022-07-21T00:16:41.685Z	0.0532101728	118
2022-07-21T00:16:42.714Z	0.05259421468	119
2022-07-21T00:16:46.724Z	0.04674591124	116
2022-07-21T00:16:46.849Z	0.04927389696	117
2022-07-21T00:16:56.687Z	0.05299371481	118
2022-07-21T00:16:57.712Z	0.05282953754	119
2022-07-21T00:17:01.732Z	0.04664145783	116
2022-07-21T00:17:01.866Z	0.04937457293	117
2022-07-21T00:17:11.686Z	0.05301842093	118
2022-07-21T00:17:12.719Z	0.05277966335	119
2022-07-21T00:17:16.735Z	0.04835597426	116
2022-07-21T00:17:16.867Z	0.04914350808	117
2022-07-21T00:17:26.688Z	0.05253657699	118
2022-07-21T00:17:27.710Z	0.05399019271	119
2022-07-21T00:17:31.720Z	0.04853880778	116
2022-07-21T00:17:31.856Z	0.04885366186	117
2022-07-21T00:17:41.684Z	0.05328283831	118
2022-07-21T00:17:42.723Z	0.05340787768	119
2022-07-21T00:17:46.727Z	0.04829140753	116
2022-07-21T00:17:46.853Z	0.04792183638	117
2022-07-21T00:17:56.688Z	0.05356372148	118
2022-07-21T00:17:57.717Z	0.05202477053	119
2022-07-21T00:18:01.732Z	0.04810100794	116
2022-07-21T00:18:01.851Z	0.04784682766	117
2022-07-21T00:18:11.685Z	0.05391428247	118
2022-07-21T00:18:12.719Z	0.05205195025	119
2022-07-21T00:18:16.736Z	0.04794210568	116
2022-07-21T00:18:16.859Z	0.04871601239	117
2022-07-21T00:18:26.688Z	0.05509332195	118
2022-07-21T00:18:27.711Z	0.05188268051	119
2022-07-21T00:18:31.731Z	0.04801278934	116
2022-07-21T00:18:31.855Z	0.04842694104	117
2022-07-21T00:18:41.685Z	0.05483537167	118
2022-07-21T00:18:42.711Z	0.05133170635	119
2022-07-21T00:18:46.720Z	0.04818838462	116
2022-07-21T00:18:46.869Z	0.05023718625	117
2022-07-21T00:18:56.688Z	0.05320665985	118
2022-07-21T00:18:57.709Z	0.05124825984	119
2022-07-21T00:19:01.720Z	0.0472080186	116
2022-07-21T00:19:01.856Z	0.04878522456	117
2022-07-21T00:19:11.684Z	0.05341012403	118
2022-07-21T00:19:12.712Z	0.05144349858	119
2022-07-21T00:19:16.720Z	0.04738128185	116
2022-07-21T00:19:16.854Z	0.04637045041	117
2022-07-21T00:19:26.689Z	0.05406096578	118
2022-07-21T00:19:27.715Z	0.05201065168	119
2022-07-21T00:19:31.724Z	0.04884199426	116
2022-07-21T00:19:31.855Z	0.04705643654	117
2022-07-21T00:19:41.688Z	0.05405402184	118
2022-07-21T00:19:42.712Z	0.05316573754	119
2022-07-21T00:19:46.718Z	0.04822205752	116
2022-07-21T00:19:46.856Z	0.04741528258	117
2022-07-21T00:19:56.688Z	0.05323932692	118
2022-07-21T00:19:57.711Z	0.05306488648	119
2022-07-21T00:20:01.734Z	0.04678349197	116
2022-07-21T00:20:01.858Z	0.04782057554	117
2022-07-21T00:20:11.692Z	0.05329775438	118
2022-07-21T00:20:12.720Z	0.05124241114	119
2022-07-21T00:20:16.720Z	0.0461275503	116
2022-07-21T00:20:16.856Z	0.04883780703	117
2022-07-21T00:20:26.691Z	0.05269468576	118
2022-07-21T00:20:27.701Z	0.05024884641	119
2022-07-21T00:20:31.722Z	0.04534201697	116
2022-07-21T00:20:31.868Z	0.04895215109	117
2022-07-21T00:20:41.684Z	0.05205651745	118
2022-07-21T00:20:42.727Z	0.05126151815	119
2022-07-21T00:20:46.715Z	0.04591087252	116
2022-07-21T00:20:46.849Z	0.04793047905	117
2022-07-21T00:20:56.693Z	0.05277568102	118
2022-07-21T00:20:57.709Z	0.05227775499	119
2022-07-21T00:21:01.721Z	0.04634885117	116
2022-07-21T00:21:01.855Z	0.04689148813	117
2022-07-21T00:21:11.685Z	0.05243730918	118
2022-07-21T00:21:16.722Z	0.04659546912	116
2022-07-21T00:21:16.863Z	0.04774495587	117
2022-07-21T00:21:26.684Z	0.05311268568	118
2022-07-21T00:21:27.720Z	0.05218217894	119
2022-07-21T00:21:31.720Z	0.04599476606	116
2022-07-21T00:21:31.847Z	0.04795818776	117
2022-07-21T00:21:41.694Z	0.05353261158	118
2022-07-21T00:21:42.713Z	0.0521553494	119
2022-07-21T00:21:46.720Z	0.04662536085	116
2022-07-21T00:21:46.853Z	0.04735000059	117
2022-07-21T00:21:56.688Z	0.05323337391	118
2022-07-21T00:21:57.710Z	0.05174447596	119
2022-07-21T00:22:01.734Z	0.04641375691	116
2022-07-21T00:22:01.854Z	0.04792680591	117
2022-07-21T00:22:11.690Z	0.05344217271	118
2022-07-21T00:22:12.716Z	0.05074318126	119
2022-07-21T00:22:16.727Z	0.04613370076	116
2022-07-21T00:22:16.862Z	0.04886073619	117
2022-07-21T00:22:26.691Z	0.05461001024	118
2022-07-21T00:22:27.729Z	0.05133190006	119
2022-07-21T00:22:31.728Z	0.04618036002	116
2022-07-21T00:22:31.854Z	0.04921720922	117
2022-07-21T00:22:41.690Z	0.05416436493	118
2022-07-21T00:22:42.709Z	0.05229348317	119
2022-07-21T00:22:46.714Z	0.04645489529	116
2022-07-21T00:22:46.857Z	0.0479404293	117
2022-07-21T00:22:56.690Z	0.05478741974	118
2022-07-21T00:22:57.711Z	0.05210250616	119
2022-07-21T00:23:01.738Z	0.04656463116	116
2022-07-21T00:23:01.860Z	0.04624487832	117
2022-07-21T00:23:11.685Z	0.05465972051	118
2022-07-21T00:23:12.714Z	0.05213899165	119
2022-07-21T00:23:16.728Z	0.04702419043	116
2022-07-21T00:23:16.855Z	0.04587185755	117
2022-07-21T00:23:26.684Z	0.05434830114	118
2022-07-21T00:23:27.716Z	0.05301260576	119
2022-07-21T00:23:31.731Z	0.04839627445	116
2022-07-21T00:23:31.859Z	0.0461570695	117
2022-07-21T00:23:41.688Z	0.05362174287	118
2022-07-21T00:23:42.712Z	0.05315933749	119
2022-07-21T00:23:46.715Z	0.04733408615	116
2022-07-21T00:23:46.867Z	0.04752990603	117
2022-07-21T00:23:56.684Z	0.05288381875	118
2022-07-21T00:23:57.711Z	0.05174291134	119
2022-07-21T00:24:01.721Z	0.04590869322	116
2022-07-21T00:24:01.851Z	0.04812192544	117
2022-07-21T00:24:11.684Z	0.05257355794	118
2022-07-21T00:24:12.724Z	0.05076245964	119
2022-07-21T00:24:16.724Z	0.04668747261	116
2022-07-21T00:24:16.874Z	0.04909212515	117
2022-07-21T00:24:26.688Z	0.05202644318	118
2022-07-21T00:24:27.709Z	0.05122638866	119
2022-07-21T00:24:31.723Z	0.04636142775	116
2022-07-21T00:24:31.860Z	0.04955507442	117
2022-07-21T00:24:41.691Z	0.05228732526	118
2022-07-21T00:24:42.721Z	0.05268146098	119
2022-07-21T00:24:46.732Z	0.04687518999	116
2022-07-21T00:24:46.855Z	0.05064093694	117
2022-07-21T00:24:56.691Z	0.05265666917	118
2022-07-21T00:24:57.740Z	0.05235266685	119
2022-07-21T00:25:01.739Z	0.04773759842	116
2022-07-21T00:25:01.855Z	0.05013246462	117
2022-07-21T00:25:11.692Z	0.05336461216	118
2022-07-21T00:25:12.713Z	0.05160241574	119
2022-07-21T00:25:16.721Z	0.04782807827	116
2022-07-21T00:25:16.861Z	0.04922813177	117
2022-07-21T00:25:26.687Z	0.05340488255	118
2022-07-21T00:25:27.709Z	0.05168097094	119
2022-07-21T00:25:31.723Z	0.04789605364	116
2022-07-21T00:25:31.858Z	0.04830038548	117
2022-07-21T00:25:41.684Z	0.05329114199	118
2022-07-21T00:25:42.711Z	0.05190050974	119
2022-07-21T00:25:46.718Z	0.04776440933	116
2022-07-21T00:25:46.857Z	0.04752514139	117
2022-07-21T00:25:56.688Z	0.0535165444	118
2022-07-21T00:25:57.712Z	0.05147204176	119
2022-07-21T00:26:01.726Z	0.04777967185	116
2022-07-21T00:26:01.860Z	0.04725986719	117
2022-07-21T00:26:11.688Z	0.05407029763	118
2022-07-21T00:26:12.711Z	0.05239235237	119
2022-07-21T00:26:16.720Z	0.04766535386	116
2022-07-21T00:26:16.853Z	0.04856434837	117
2022-07-21T00:26:26.688Z	0.0548837781	118
2022-07-21T00:26:27.713Z	0.05384369567	119
2022-07-21T00:26:31.721Z	0.0474248752	116
2022-07-21T00:26:31.861Z	0.04838707298	117
2022-07-21T00:26:41.691Z	0.05510443076	118
2022-07-21T00:26:42.713Z	0.05259064212	119
2022-07-21T00:26:46.729Z	0.04708414525	116
2022-07-21T00:26:46.858Z	0.0471532084	117
2022-07-21T00:26:56.684Z	0.05476692691	118
2022-07-21T00:26:57.721Z	0.05144366249	119
2022-07-21T00:27:01.720Z	0.04651490599	116
2022-07-21T00:27:01.861Z	0.04729349166	117
2022-07-21T00:27:11.689Z	0.0539803952	118
2022-07-21T00:27:12.711Z	0.05157871544	119
2022-07-21T00:27:16.735Z	0.04684421793	116
2022-07-21T00:27:16.861Z	0.047913488	117
2022-07-21T00:27:26.686Z	0.05427790433	118
2022-07-21T00:27:27.715Z	0.05246976018	119
2022-07-21T00:27:31.733Z	0.04774322361	116
2022-07-21T00:27:31.856Z	0.04820858687	117
2022-07-21T00:27:41.691Z	0.05331817269	118
2022-07-21T00:27:42.716Z	0.05277244747	119
2022-07-21T00:27:46.715Z	0.0474344939	116
2022-07-21T00:27:46.854Z	0.04858535528	117
2022-07-21T00:27:56.685Z	0.05283306912	118
2022-07-21T00:27:57.714Z	0.05237591267	119
2022-07-21T00:28:01.734Z	0.0467778109	116
2022-07-21T00:28:01.857Z	0.04818005115	117
2022-07-21T00:28:11.685Z	0.0528418608	118
2022-07-21T00:28:12.719Z	0.05256650969	119
2022-07-21T00:28:16.721Z	0.04688563943	116
2022-07-21T00:28:16.858Z	0.04792649299	117
2022-07-21T00:28:26.689Z	0.05239732191	118
2022-07-21T00:28:27.712Z	0.05301944539	119
2022-07-21T00:28:31.726Z	0.04680474475	116
2022-07-21T00:28:31.861Z	0.04838478565	117
2022-07-21T00:28:41.685Z	0.05210999399	118
2022-07-21T00:28:42.721Z	0.0520613566	119
2022-07-21T00:28:46.716Z	0.04698416591	116
2022-07-21T00:28:46.857Z	0.04862548783	117
2022-07-21T00:28:56.692Z	0.05368110165	118
2022-07-21T00:28:57.710Z	0.05137756839	119
2022-07-21T00:29:01.724Z	0.0475339815	116
2022-07-21T00:29:01.859Z	0.04945133626	117
2022-07-21T00:29:11.685Z	0.05445720628	118
2022-07-21T00:29:12.715Z	0.05234483629	119
2022-07-21T00:29:16.721Z	0.04746106267	116
2022-07-21T00:29:16.848Z	0.04917712882	117
2022-07-21T00:29:26.687Z	0.05537942797	118
2022-07-21T00:29:27.711Z	0.05219233036	119
2022-07-21T00:29:31.733Z	0.04692351818	116
2022-07-21T00:29:31.855Z	0.04966979846	117
2022-07-21T00:29:41.698Z	0.05423207581	118
2022-07-21T00:29:42.709Z	0.05165090039	119
2022-07-21T00:29:46.716Z	0.0471489653	116
2022-07-21T00:29:46.861Z	0.04890239984	117
2022-07-21T00:29:56.686Z	0.05541469157	118
2022-07-21T00:29:57.707Z	0.0519355163	119
2022-07-21T00:30:01.743Z	0.04719354585	116
2022-07-21T00:30:01.857Z	0.04834829643	117
2022-07-21T00:30:11.685Z	0.05525191128	118
2022-07-21T00:30:12.714Z	0.0521072261	119
2022-07-21T00:30:16.721Z	0.04736043513	116
2022-07-21T00:30:16.852Z	0.04727949947	117
2022-07-21T00:30:26.688Z	0.05323098972	118
2022-07-21T00:30:27.710Z	0.05232495815	119
2022-07-21T00:30:31.735Z	0.04665186629	116
2022-07-21T00:30:31.851Z	0.04794796929	117
2022-07-21T00:30:41.688Z	0.0529268831	118
2022-07-21T00:30:42.716Z	0.05298407748	119
2022-07-21T00:30:46.719Z	0.04649651423	116
2022-07-21T00:30:46.850Z	0.0482715629	117
2022-07-21T00:30:56.688Z	0.05406441167	118
2022-07-21T00:30:57.712Z	0.05284345523	119
2022-07-21T00:31:01.721Z	0.04750371352	116
2022-07-21T00:31:01.858Z	0.04799510166	117
2022-07-21T00:31:11.684Z	0.0536640957	118
2022-07-21T00:31:12.716Z	0.05254640803	119
2022-07-21T00:31:16.724Z	0.04880904034	116
2022-07-21T00:31:16.857Z	0.0468791984	117
2022-07-21T00:31:26.686Z	0.05280648172	118
2022-07-21T00:31:27.722Z	0.05214034766	119
2022-07-21T00:31:31.722Z	0.049375128	116
2022-07-21T00:31:31.853Z	0.04712020606	117
2022-07-21T00:31:41.684Z	0.05344328657	118
2022-07-21T00:31:42.713Z	0.05276042968	119
2022-07-21T00:31:46.715Z	0.04915077239	116
2022-07-21T00:31:46.859Z	0.04873051494	117
2022-07-21T00:31:56.685Z	0.05322195962	118
2022-07-21T00:31:57.717Z	0.05335823819	119
2022-07-21T00:32:01.730Z	0.04876345396	116
2022-07-21T00:32:01.851Z	0.04927176982	117
2022-07-21T00:32:11.689Z	0.05262612924	118
2022-07-21T00:32:12.712Z	0.05231932551	119
2022-07-21T00:32:16.724Z	0.04797779396	116
2022-07-21T00:32:16.853Z	0.04922544956	117
2022-07-21T00:32:26.694Z	0.05363988504	118
2022-07-21T00:32:27.711Z	0.05215401947	119
2022-07-21T00:32:31.733Z	0.04797593504	116
2022-07-21T00:32:31.860Z	0.04918985441	117
2022-07-21T00:32:41.692Z	0.05431417748	118
2022-07-21T00:32:42.715Z	0.05212136731	119
2022-07-21T00:32:46.721Z	0.04915887117	116
2022-07-21T00:32:46.857Z	0.04971244931	117
2022-07-21T00:32:56.692Z	0.05372593924	118
2022-07-21T00:32:57.727Z	0.05219405144	119
2022-07-21T00:33:01.731Z	0.04856707528	116
2022-07-21T00:33:01.855Z	0.04862348735	117
2022-07-21T00:33:11.688Z	0.05355863273	118
2022-07-21T00:33:12.712Z	0.05286377296	119
2022-07-21T00:33:16.722Z	0.04683919996	116
2022-07-21T00:33:16.849Z	0.04614093527	117
2022-07-21T00:33:26.694Z	0.05407968163	118
2022-07-21T00:33:27.708Z	0.05281791463	119
2022-07-21T00:33:31.727Z	0.0471082516	116
2022-07-21T00:33:31.860Z	0.04607779533	117
2022-07-21T00:33:41.684Z	0.05441820249	118
2022-07-21T00:33:42.713Z	0.05088366941	119
2022-07-21T00:33:46.715Z	0.04710062593	116
2022-07-21T00:33:46.844Z	0.04545095563	117
2022-07-21T00:33:56.684Z	0.05461567268	118
2022-07-21T00:33:57.722Z	0.05118139833	119
2022-07-21T00:34:01.724Z	0.04660841823	116
2022-07-21T00:34:01.854Z	0.04824493825	117
2022-07-21T00:34:11.685Z	0.05490931869	118
2022-07-21T00:34:12.723Z	0.05223317072	119
2022-07-21T00:34:16.723Z	0.04569033533	116
2022-07-21T00:34:16.854Z	0.04893470556	117
2022-07-21T00:34:26.685Z	0.05283456668	118
2022-07-21T00:34:27.723Z	0.05084060505	119
2022-07-21T00:34:31.720Z	0.04679194093	116
2022-07-21T00:34:31.858Z	0.0485569723	117
2022-07-21T00:34:41.691Z	0.05267740041	118
2022-07-21T00:34:42.717Z	0.05054600537	119
2022-07-21T00:34:46.725Z	0.04753704742	116
2022-07-21T00:34:46.857Z	0.04767351225	117
2022-07-21T00:34:56.685Z	0.05285727233	118
2022-07-21T00:34:57.711Z	0.0518727228	119
2022-07-21T00:35:01.731Z	0.04685855657	116
2022-07-21T00:35:01.855Z	0.04795122519	117
2022-07-21T00:35:11.689Z	0.05249263346	118
2022-07-21T00:35:12.711Z	0.05185005441	119
2022-07-21T00:35:16.724Z	0.04618116841	116
2022-07-21T00:35:16.862Z	0.04838093743	117
2022-07-21T00:35:26.684Z	0.05239935219	118
2022-07-21T00:35:27.725Z	0.05222439021	119
2022-07-21T00:35:31.720Z	0.04578526318	116
2022-07-21T00:35:31.858Z	0.04963799566	117
2022-07-21T00:35:41.689Z	0.05233396217	118
2022-07-21T00:35:42.735Z	0.05268879235	119
2022-07-21T00:35:46.716Z	0.04627215862	116
2022-07-21T00:35:46.854Z	0.04766346887	117
2022-07-21T00:35:56.685Z	0.05206415802	118
2022-07-21T00:35:57.728Z	0.05250342563	119
2022-07-21T00:36:01.731Z	0.04741332307	116
2022-07-21T00:36:01.885Z	0.04801117629	117
2022-07-21T00:36:11.684Z	0.05212789029	118
2022-07-21T00:36:12.710Z	0.05229894817	119
2022-07-21T00:36:16.736Z	0.04743532464	116
2022-07-21T00:36:16.863Z	0.04900206625	117
2022-07-21T00:36:26.690Z	0.05316235125	118
2022-07-21T00:36:27.711Z	0.05148310214	119
2022-07-21T00:36:31.727Z	0.04693133011	116
2022-07-21T00:36:31.853Z	0.04788008705	117
2022-07-21T00:36:41.688Z	0.05417811498	118
2022-07-21T00:36:42.713Z	0.05156417191	119
2022-07-21T00:36:46.715Z	0.04780780151	116
2022-07-21T00:36:46.854Z	0.0479532592	117
2022-07-21T00:36:56.685Z	0.05532021075	118
2022-07-21T00:36:57.714Z	0.05079484358	119
2022-07-21T00:37:01.726Z	0.04745164141	116
2022-07-21T00:37:01.861Z	0.04773515835	117
2022-07-21T00:37:11.688Z	0.05425122008	118
2022-07-21T00:37:12.723Z	0.05078683048	119
2022-07-21T00:37:16.723Z	0.04834179208	116
2022-07-21T00:37:16.855Z	0.0487690568	117
2022-07-21T00:37:26.685Z	0.05299249291	118
2022-07-21T00:37:27.711Z	0.05224044994	119
2022-07-21T00:37:31.720Z	0.04895304888	116
2022-07-21T00:37:31.854Z	0.04939157888	117
2022-07-21T00:37:41.685Z	0.05338454992	118
2022-07-21T00:37:42.724Z	0.05376016349	119
2022-07-21T00:37:46.715Z	0.04754119366	116
2022-07-21T00:37:46.860Z	0.04830116779	117
2022-07-21T00:37:56.685Z	0.05340633169	118
2022-07-21T00:37:57.722Z	0.05412533134	119
2022-07-21T00:38:01.727Z	0.04721604288	116
2022-07-21T00:38:01.868Z	0.04871351644	117
2022-07-21T00:38:11.684Z	0.05389901623	118
2022-07-21T00:38:12.717Z	0.05273671448	119
2022-07-21T00:38:16.725Z	0.0470829457	116
2022-07-21T00:38:16.861Z	0.04900802672	117
2022-07-21T00:38:26.696Z	0.0543526113	118
2022-07-21T00:38:27.714Z	0.05201959983	119
2022-07-21T00:38:31.721Z	0.0467242673	116
2022-07-21T00:38:31.855Z	0.0484643355	117
2022-07-21T00:38:41.698Z	0.05435505509	118
2022-07-21T00:38:42.712Z	0.052020818	119
2022-07-21T00:38:46.716Z	0.04627743736	116
2022-07-21T00:38:46.853Z	0.04837783799	117
2022-07-21T00:38:56.689Z	0.05440091714	118
2022-07-21T00:38:57.718Z	0.05176456645	119
2022-07-21T00:39:01.735Z	0.04718153179	116
2022-07-21T00:39:01.855Z	0.04857275262	117
2022-07-21T00:39:11.694Z	0.05360677093	118
2022-07-21T00:39:12.721Z	0.05138430744	119
2022-07-21T00:39:16.719Z	0.04827172682	116
2022-07-21T00:39:16.848Z	0.04918972403	117
2022-07-21T00:39:26.684Z	0.05413902923	118
2022-07-21T00:39:27.725Z	0.05167971179	119
2022-07-21T00:39:31.731Z	0.0473254472	116
2022-07-21T00:39:31.852Z	0.04831471667	117
2022-07-21T00:39:41.689Z	0.05503161997	118
2022-07-21T00:39:42.712Z	0.05262506381	119
2022-07-21T00:39:46.721Z	0.04705970362	116
2022-07-21T00:39:46.851Z	0.04873965681	117
2022-07-21T00:39:56.685Z	0.05392908677	118
2022-07-21T00:39:57.715Z	0.05191679671	119
2022-07-21T00:40:01.734Z	0.04743337631	116
2022-07-21T00:40:01.852Z	0.04717352241	117
2022-07-21T00:40:11.685Z	0.05386607349	118
2022-07-21T00:40:12.722Z	0.05110557377	119
2022-07-21T00:40:16.736Z	0.04799309373	116
2022-07-21T00:40:16.849Z	0.04770930484	117
2022-07-21T00:40:26.692Z	0.05327741429	118
2022-07-21T00:40:27.711Z	0.05085844174	119
2022-07-21T00:40:31.728Z	0.04785933346	116
2022-07-21T00:40:31.854Z	0.04771594703	117
2022-07-21T00:40:41.686Z	0.05308682472	118
2022-07-21T00:40:42.714Z	0.05156785995	119
2022-07-21T00:40:46.722Z	0.04847477376	116
2022-07-21T00:40:46.850Z	0.04791887477	117
2022-07-21T00:40:56.691Z	0.05367810279	118
2022-07-21T00:40:57.713Z	0.05249257013	119
2022-07-21T00:41:01.728Z	0.04737303779	116
2022-07-21T00:41:01.864Z	0.04803283513	117
2022-07-21T00:41:11.684Z	0.05395822972	118
2022-07-21T00:41:12.716Z	0.05308034644	119
2022-07-21T00:41:16.721Z	0.04682659358	116
2022-07-21T00:41:16.855Z	0.04680657759	117
2022-07-21T00:41:26.685Z	0.05308886617	118
2022-07-21T00:41:27.714Z	0.05118314922	119
2022-07-21T00:41:31.745Z	0.04630770162	116
2022-07-21T00:41:31.853Z	0.04664229229	117
2022-07-21T00:41:41.689Z	0.05327039957	118
2022-07-21T00:41:42.712Z	0.05069118366	119
2022-07-21T00:41:46.733Z	0.0461553596	116
2022-07-21T00:41:46.869Z	0.0470796451	117
2022-07-21T00:41:56.685Z	0.05305236578	118
2022-07-21T00:41:57.723Z	0.05238561705	119
2022-07-21T00:42:01.726Z	0.04723851383	116
2022-07-21T00:42:01.857Z	0.04805013165	117
2022-07-21T00:42:11.685Z	0.05335500091	118
2022-07-21T00:42:12.714Z	0.05213368312	119
2022-07-21T00:42:16.720Z	0.04754182696	116
2022-07-21T00:42:16.858Z	0.04814931005	117
2022-07-21T00:42:26.684Z	0.05307858065	118
2022-07-21T00:42:27.710Z	0.05230490863	119
2022-07-21T00:42:31.721Z	0.0478622131	116
2022-07-21T00:42:31.858Z	0.04852513969	117
2022-07-21T00:42:41.688Z	0.05253988504	118
2022-07-21T00:42:42.724Z	0.05280194804	119
2022-07-21T00:42:46.720Z	0.04934776947	116
2022-07-21T00:42:46.848Z	0.04819678143	117
2022-07-21T00:42:56.690Z	0.05291008949	118
2022-07-21T00:42:57.715Z	0.05302509293	119
2022-07-21T00:43:01.722Z	0.04741885141	116
2022-07-21T00:43:01.866Z	0.04720209911	117
2022-07-21T00:43:11.684Z	0.0542724207	118
2022-07-21T00:43:12.723Z	0.0526888594	119
2022-07-21T00:43:16.734Z	0.04706921056	116
2022-07-21T00:43:16.873Z	0.04833874106	117
2022-07-21T00:43:26.697Z	0.054178074	118
2022-07-21T00:43:27.723Z	0.05231405795	119
2022-07-21T00:43:31.723Z	0.04822576419	116
2022-07-21T00:43:31.862Z	0.04936617985	117
2022-07-21T00:43:41.688Z	0.05330983177	118
2022-07-21T00:43:42.710Z	0.05201284587	119
2022-07-21T00:43:46.715Z	0.04854078963	116
2022-07-21T00:43:46.864Z	0.05000541359	117
2022-07-21T00:43:56.684Z	0.05326156691	118
2022-07-21T00:43:57.720Z	0.05234465748	119
2022-07-21T00:44:01.720Z	0.04953096062	116
2022-07-21T00:44:01.856Z	0.05013828725	117
2022-07-21T00:44:11.690Z	0.05286905169	118
2022-07-21T00:44:12.716Z	0.05241941661	119
2022-07-21T00:44:16.723Z	0.04867846891	116
2022-07-21T00:44:16.855Z	0.04853699356	117
2022-07-21T00:44:26.685Z	0.05268940702	118
2022-07-21T00:44:27.714Z	0.05356340855	119
2022-07-21T00:44:31.734Z	0.04777474701	116
2022-07-21T00:44:31.858Z	0.04762879014	117
2022-07-21T00:44:41.688Z	0.05279223248	118
2022-07-21T00:44:42.710Z	0.05277398974	119
2022-07-21T00:44:46.718Z	0.04822982103	116
2022-07-21T00:44:46.852Z	0.04819956049	117
2022-07-21T00:44:56.684Z	0.05365375802	118
2022-07-21T00:44:57.714Z	0.05167972296	119
2022-07-21T00:45:01.739Z	0.04910389334	116
2022-07-21T00:45:01.857Z	0.04836605489	117
2022-07-21T00:45:11.684Z	0.05422633886	118
2022-07-21T00:45:12.720Z	0.05143412948	119
2022-07-21T00:45:16.731Z	0.04823051393	116
2022-07-21T00:45:16.857Z	0.04887320101	117
2022-07-21T00:45:26.692Z	0.05445234478	118
2022-07-21T00:45:27.713Z	0.05184549838	119
2022-07-21T00:45:31.720Z	0.04713567719	116
2022-07-21T00:45:31.857Z	0.0466690138	117
2022-07-21T00:45:41.688Z	0.05367507041	118
2022-07-21T00:45:42.711Z	0.05307691544	119
2022-07-21T00:45:46.716Z	0.04651835188	116
2022-07-21T00:45:46.862Z	0.04700063169	117
2022-07-21T00:45:56.687Z	0.05272483081	118
2022-07-21T00:45:57.715Z	0.05322761461	119
2022-07-21T00:46:01.732Z	0.04697756097	116
2022-07-21T00:46:01.855Z	0.04769667983	117
2022-07-21T00:46:11.685Z	0.05415745825	118
2022-07-21T00:46:12.711Z	0.05357373133	119
2022-07-21T00:46:16.735Z	0.04758474231	116
2022-07-21T00:46:16.851Z	0.04806730151	117
2022-07-21T00:46:26.685Z	0.05432737619	118
2022-07-21T00:46:27.713Z	0.05239776894	119
2022-07-21T00:46:31.735Z	0.04650212824	116
2022-07-21T00:46:31.860Z	0.04883029684	117
2022-07-21T00:46:41.688Z	0.05253946781	118
2022-07-21T00:46:42.718Z	0.0499529466	119
2022-07-21T00:46:46.715Z	0.04468319193	116
2022-07-21T00:46:46.847Z	0.04819478467	117
2022-07-21T00:46:56.684Z	0.05261808634	118
2022-07-21T00:46:57.727Z	0.05083303154	119
2022-07-21T00:47:01.723Z	0.04481346905	116
2022-07-21T00:47:01.855Z	0.04820062593	117
2022-07-21T00:47:11.691Z	0.05367065221	118
2022-07-21T00:47:12.710Z	0.05258166417	119
2022-07-21T00:47:16.720Z	0.04725434259	116
2022-07-21T00:47:16.853Z	0.04847853631	117
2022-07-21T00:47:26.684Z	0.05269167945	118
2022-07-21T00:47:27.710Z	0.05265230313	119
2022-07-21T00:47:31.722Z	0.04819766805	116
2022-07-21T00:47:31.856Z	0.04844893143	117
2022-07-21T00:47:41.684Z	0.05278459936	118
2022-07-21T00:47:42.722Z	0.05279101059	119
2022-07-21T00:47:46.718Z	0.04631279036	116
2022-07-21T00:47:46.859Z	0.04942770302	117
2022-07-21T00:47:56.685Z	0.05248769	118
2022-07-21T00:47:57.725Z	0.05223331228	119
2022-07-21T00:48:01.724Z	0.04624841362	116
2022-07-21T00:48:01.855Z	0.04945255816	117
2022-07-21T00:48:11.684Z	0.05184811354	118
2022-07-21T00:48:12.720Z	0.05278371274	119
2022-07-21T00:48:16.720Z	0.04968122393	116
2022-07-21T00:48:16.858Z	0.0481602326	117
2022-07-21T00:48:26.685Z	0.05195678025	118
2022-07-21T00:48:27.725Z	0.05276835337	119
2022-07-21T00:48:31.722Z	0.04996538535	116
2022-07-21T00:48:31.861Z	0.04626599699	117
2022-07-21T00:48:41.684Z	0.05267966911	118
2022-07-21T00:48:42.714Z	0.0530064404	119
2022-07-21T00:48:46.718Z	0.04833725095	116
2022-07-21T00:48:46.857Z	0.04683289304	117
2022-07-21T00:48:56.687Z	0.05173670873	118
2022-07-21T00:48:57.711Z	0.05195968598	119
2022-07-21T00:49:01.733Z	0.04687026888	116
2022-07-21T00:49:01.855Z	0.04777307436	117
2022-07-21T00:49:11.685Z	0.05251014233	118
2022-07-21T00:49:12.715Z	0.05158434063	119
2022-07-21T00:49:16.736Z	0.04638997465	116
2022-07-21T00:49:16.859Z	0.04818833992	117
2022-07-21T00:49:26.690Z	0.05253984407	118
2022-07-21T00:49:27.707Z	0.05171002075	119
2022-07-21T00:49:31.720Z	0.04607270285	116
2022-07-21T00:49:31.860Z	0.04812330753	117
2022-07-21T00:49:41.690Z	0.05190014839	118
2022-07-21T00:49:42.711Z	0.05152677372	119
2022-07-21T00:49:46.715Z	0.0464672558	116
2022-07-21T00:49:46.860Z	0.04964987561	117
2022-07-21T00:49:56.688Z	0.05301593989	118
2022-07-21T00:49:57.710Z	0.05270284787	119
2022-07-21T00:50:01.735Z	0.0481550172	116
2022-07-21T00:50:01.858Z	0.04950977862	117
2022-07-21T00:50:11.692Z	0.05296855047	118
2022-07-21T00:50:12.713Z	0.05362970382	119
2022-07-21T00:50:16.721Z	0.04818155244	116
2022-07-21T00:50:16.864Z	0.04814136773	117
2022-07-21T00:50:26.699Z	0.05304567888	118
2022-07-21T00:50:27.711Z	0.0541080907	119
2022-07-21T00:50:31.720Z	0.04757016152	116
2022-07-21T00:50:31.864Z	0.04856649041	117
2022-07-21T00:50:41.688Z	0.05282649398	118
2022-07-21T00:50:42.719Z	0.05299500749	119
2022-07-21T00:50:46.722Z	0.04688679427	116
2022-07-21T00:50:46.856Z	0.04764544219	117
2022-07-21T00:50:56.702Z	0.05250359699	118
2022-07-21T00:50:57.715Z	0.05185335875	119
2022-07-21T00:51:01.720Z	0.04675842449	116
2022-07-21T00:51:01.856Z	0.04844566062	117
2022-07-21T00:51:11.685Z	0.05264884979	118
2022-07-21T00:51:12.723Z	0.05147181451	119
2022-07-21T00:51:16.727Z	0.04580962285	116
2022-07-21T00:51:16.857Z	0.04865483567	117
2022-07-21T00:51:26.697Z	0.05326175317	118
2022-07-21T00:51:27.720Z	0.05239131674	119
2022-07-21T00:51:31.721Z	0.04493059218	116
2022-07-21T00:51:31.856Z	0.04843498766	117
2022-07-21T00:51:41.690Z	0.05394269153	118
2022-07-21T00:51:42.715Z	0.05336591974	119
2022-07-21T00:51:46.715Z	0.04586228728	116
2022-07-21T00:51:46.851Z	0.04824415967	117
2022-07-21T00:51:56.693Z	0.0533378087	118
2022-07-21T00:51:57.709Z	0.05295751989	119
2022-07-21T00:52:01.726Z	0.04640512913	116
2022-07-21T00:52:01.861Z	0.04838659614	117
2022-07-21T00:52:11.687Z	0.05256171152	118
2022-07-21T00:52:12.722Z	0.05318686366	119
2022-07-21T00:52:16.740Z	0.04671897739	116
2022-07-21T00:52:16.868Z	0.04750560969	117
2022-07-21T00:52:26.693Z	0.05338468403	118
2022-07-21T00:52:27.707Z	0.05383977666	119
2022-07-21T00:52:31.744Z	0.04684542865	116
2022-07-21T00:52:31.867Z	0.04659210518	117
2022-07-21T00:52:41.684Z	0.05325480551	118
2022-07-21T00:52:42.721Z	0.05340826511	119
2022-07-21T00:52:46.716Z	0.04712553695	116
2022-07-21T00:52:46.853Z	0.04632519931	117
2022-07-21T00:52:56.689Z	0.0528524965	118
2022-07-21T00:53:01.727Z	0.04814786837	116
2022-07-21T00:53:01.852Z	0.04697429389	117
2022-07-21T00:53:11.689Z	0.05332868174	118
2022-07-21T00:53:12.714Z	0.05369785801	119
2022-07-21T00:53:16.721Z	0.04850143194	116
2022-07-21T00:53:16.861Z	0.04750651866	117
2022-07-21T00:53:26.692Z	0.05374216288	118
2022-07-21T00:53:27.711Z	0.05347749591	119
2022-07-21T00:53:31.720Z	0.0475596413	116
2022-07-21T00:53:31.859Z	0.04846230894	117
2022-07-21T00:53:41.688Z	0.05336427316	118
2022-07-21T00:53:42.715Z	0.05214853957	119
2022-07-21T00:53:46.715Z	0.04767830297	116
2022-07-21T00:53:46.857Z	0.04779534042	117
2022-07-21T00:53:56.688Z	0.05275923014	118
2022-07-21T00:53:57.722Z	0.05230074376	119
2022-07-21T00:54:01.723Z	0.04768948629	116
2022-07-21T00:54:01.854Z	0.04715127125	117
2022-07-21T00:54:11.684Z	0.05243840441	118
2022-07-21T00:54:12.722Z	0.05232393742	119
2022-07-21T00:54:16.730Z	0.04806124419	116
2022-07-21T00:54:16.857Z	0.04762082174	117
2022-07-21T00:54:26.685Z	0.05253780261	118
2022-07-21T00:54:27.727Z	0.05270750821	119
2022-07-21T00:54:31.724Z	0.04783991724	116
2022-07-21T00:54:31.858Z	0.04723712429	117
2022-07-21T00:54:41.692Z	0.05300145596	118
2022-07-21T00:54:42.713Z	0.05286798254	119
2022-07-21T00:54:46.717Z	0.04772848263	116
2022-07-21T00:54:46.848Z	0.04804036766	117
2022-07-21T00:54:56.686Z	0.05282440037	118
2022-07-21T00:54:57.724Z	0.05251021311	119
2022-07-21T00:55:01.728Z	0.04722758383	116
2022-07-21T00:55:01.860Z	0.04873207957	117
2022-07-21T00:55:11.689Z	0.05271247774	118
2022-07-21T00:55:12.714Z	0.05166304857	119
2022-07-21T00:55:16.729Z	0.04729958996	116
2022-07-21T00:55:16.858Z	0.04858844355	117
2022-07-21T00:55:26.689Z	0.05240502954	118
2022-07-21T00:55:27.713Z	0.05228503793	119
2022-07-21T00:55:31.721Z	0.04576182365	116
2022-07-21T00:55:31.896Z	0.04696245119	117
2022-07-21T00:55:41.693Z	0.05270013958	118
2022-07-21T00:55:42.708Z	0.05331677571	119
2022-07-21T00:55:46.718Z	0.04645496234	116
2022-07-21T00:55:46.854Z	0.04622817039	117
2022-07-21T00:55:56.688Z	0.0530853793	118
2022-07-21T00:55:57.713Z	0.05240102857	119
2022-07-21T00:56:01.727Z	0.04686731845	116
2022-07-21T00:56:01.866Z	0.04616511613	117
2022-07-21T00:56:11.684Z	0.05255095288	118
2022-07-21T00:56:12.710Z	0.05141075328	119
2022-07-21T00:56:16.722Z	0.046986904	116
2022-07-21T00:56:16.862Z	0.04736789688	117
2022-07-21T00:56:26.688Z	0.05291753635	118
2022-07-21T00:56:27.716Z	0.05219148844	119
2022-07-21T00:56:31.720Z	0.04620843753	116
2022-07-21T00:56:31.853Z	0.04791074991	117
2022-07-21T00:56:41.688Z	0.05317017436	118
2022-07-21T00:56:42.710Z	0.05225287005	119
2022-07-21T00:56:46.717Z	0.0456607677	116
2022-07-21T00:56:46.853Z	0.04831333086	117
2022-07-21T00:56:56.688Z	0.05294819921	118
2022-07-21T00:56:57.719Z	0.0519079715	119
2022-07-21T00:57:01.735Z	0.04561293498	116
2022-07-21T00:57:01.860Z	0.04806029424	117
2022-07-21T00:57:11.692Z	0.05370979011	118
2022-07-21T00:57:12.714Z	0.0515002422	119
2022-07-21T00:57:16.725Z	0.04493477568	116
2022-07-21T00:57:16.856Z	0.04737088829	117
2022-07-21T00:57:26.685Z	0.0533432588	118
2022-07-21T00:57:27.708Z	0.05199848861	119
2022-07-21T00:57:31.721Z	0.04566477239	116
2022-07-21T00:57:31.869Z	0.04774948955	117
2022-07-21T00:57:41.685Z	0.05214263126	118
2022-07-21T00:57:42.717Z	0.05228734389	119
2022-07-21T00:57:46.721Z	0.04819373041	116
2022-07-21T00:57:46.855Z	0.04765606299	117
2022-07-21T00:57:56.689Z	0.05322887748	118
2022-07-21T00:57:57.711Z	0.0521539636	119
2022-07-21T00:58:01.734Z	0.04789253697	116
2022-07-21T00:58:01.858Z	0.04816759378	117
2022-07-21T00:58:11.685Z	0.05316934362	118
2022-07-21T00:58:12.722Z	0.05178778991	119
2022-07-21T00:58:16.723Z	0.04750845581	116
2022-07-21T00:58:16.852Z	0.04841951281	117
2022-07-21T00:58:26.688Z	0.05323410034	118
2022-07-21T00:58:27.709Z	0.05062356964	119
2022-07-21T00:58:31.726Z	0.04665039107	116
2022-07-21T00:58:31.852Z	0.04799627885	117
2022-07-21T00:58:41.686Z	0.05244411528	118
2022-07-21T00:58:42.724Z	0.05009356514	119
2022-07-21T00:58:46.716Z	0.04698808119	116
2022-07-21T00:58:46.861Z	0.04594762996	117
2022-07-21T00:58:56.687Z	0.05366427451	118
2022-07-21T00:58:57.710Z	0.05176383257	119
2022-07-21T00:59:01.737Z	0.04696366563	116
2022-07-21T00:59:01.860Z	0.0480751358	117
2022-07-21T00:59:11.687Z	0.05416269973	118
2022-07-21T00:59:12.708Z	0.05205718055	119
2022-07-21T00:59:16.721Z	0.04644370452	116
2022-07-21T00:59:16.853Z	0.04925721139	117
2022-07-21T00:59:26.689Z	0.05480020866	118
2022-07-21T00:59:27.710Z	0.05133498833	119
2022-07-21T00:59:31.727Z	0.04794377834	116
2022-07-21T00:59:31.858Z	0.0489545688	117
2022-07-21T00:59:41.683Z	0.05491861701	118
2022-07-21T00:59:42.729Z	0.05202137306	119
2022-07-21T00:59:46.719Z	0.04889151081	116
2022-07-21T00:59:46.850Z	0.0496318154	117
2022-07-21T00:59:56.688Z	0.05510594323	118
2022-07-21T00:59:57.710Z	0.05218773708	119
2022-07-21T01:00:01.731Z	0.04818564653	116
2022-07-21T01:00:01.853Z	0.04880537465	117
2022-07-21T01:00:11.684Z	0.05384277552	118
2022-07-21T01:00:12.710Z	0.0518511422	119
2022-07-21T01:00:16.730Z	0.04664521664	116
2022-07-21T01:00:16.848Z	0.04802003875	117
2022-07-21T01:00:26.689Z	0.05275940895	118
2022-07-21T01:00:27.722Z	0.05124805495	119
2022-07-21T01:00:31.726Z	0.04589054361	116
2022-07-21T01:00:31.856Z	0.0475753434	117
2022-07-21T01:00:41.688Z	0.0518752113	118
2022-07-21T01:00:42.721Z	0.05119407922	119
2022-07-21T01:00:46.715Z	0.04669827595	116
2022-07-21T01:00:46.855Z	0.04740354419	117
2022-07-21T01:00:56.690Z	0.05186497793	118
2022-07-21T01:00:57.711Z	0.05193306878	119
2022-07-21T01:01:01.721Z	0.0466353111	116
2022-07-21T01:01:01.848Z	0.0462510772	117
2022-07-21T01:01:11.683Z	0.05170340464	118
2022-07-21T01:01:12.725Z	0.0526589565	119
2022-07-21T01:01:16.730Z	0.04640155286	116
2022-07-21T01:01:16.861Z	0.04672565684	117
2022-07-21T01:01:26.685Z	0.05305255949	118
2022-07-21T01:01:27.721Z	0.05376426131	119
2022-07-21T01:01:31.729Z	0.04700444639	116
2022-07-21T01:01:31.867Z	0.04632478207	117
2022-07-21T01:01:41.690Z	0.05319647491	118
2022-07-21T01:01:42.722Z	0.05412986502	119
2022-07-21T01:01:46.718Z	0.04668902978	116
2022-07-21T01:01:46.850Z	0.04639668763	117
2022-07-21T01:01:56.692Z	0.05350766703	118
2022-07-21T01:01:57.710Z	0.05336742848	119
2022-07-21T01:02:01.734Z	0.04614321515	116
2022-07-21T01:02:01.857Z	0.04657007381	117
2022-07-21T01:02:11.685Z	0.05447057262	118
2022-07-21T01:02:12.720Z	0.05285305902	119
2022-07-21T01:02:16.721Z	0.04626012966	116
2022-07-21T01:02:16.851Z	0.04798337817	117
2022-07-21T01:02:26.688Z	0.05456440151	118
2022-07-21T01:02:27.721Z	0.05334465578	119
2022-07-21T01:02:31.730Z	0.04663088173	116
2022-07-21T01:02:31.858Z	0.04890794307	117
2022-07-21T01:02:41.690Z	0.05355992168	118
2022-07-21T01:02:42.715Z	0.05323413014	119
2022-07-21T01:02:46.719Z	0.04528445378	116
2022-07-21T01:02:46.862Z	0.04882761836	117
2022-07-21T01:02:56.687Z	0.05304530263	118
2022-07-21T01:02:57.722Z	0.05398909375	119
2022-07-21T01:03:01.732Z	0.04631647095	116
2022-07-21T01:03:01.858Z	0.04643173516	117
2022-07-21T01:03:11.697Z	0.05404834077	118
2022-07-21T01:03:12.713Z	0.05361607298	119
2022-07-21T01:03:16.728Z	0.04746375978	116
2022-07-21T01:03:16.867Z	0.04598056898	117
2022-07-21T01:03:26.689Z	0.05443609506	118
2022-07-21T01:03:27.708Z	0.05173705518	119
2022-07-21T01:03:31.733Z	0.04649218172	116
2022-07-21T01:03:31.859Z	0.04665654153	117
2022-07-21T01:03:41.694Z	0.05319979414	118
2022-07-21T01:03:42.710Z	0.05137304962	119
2022-07-21T01:03:46.726Z	0.04702372104	116
2022-07-21T01:03:46.854Z	0.04695950821	117
2022-07-21T01:03:56.685Z	0.05326993391	118
2022-07-21T01:03:57.711Z	0.05219491571	119
2022-07-21T01:04:01.726Z	0.04723782465	116
2022-07-21T01:04:01.876Z	0.04789237678	117
2022-07-21T01:04:11.691Z	0.05373904854	118
2022-07-21T01:04:12.714Z	0.05263429135	119
2022-07-21T01:04:16.723Z	0.04702890664	116
2022-07-21T01:04:16.871Z	0.04868172482	117
2022-07-21T01:04:26.688Z	0.05350184441	118
2022-07-21T01:04:27.712Z	0.05305470154	119
2022-07-21T01:04:31.722Z	0.04688617587	116
2022-07-21T01:04:31.852Z	0.04904718697	117
2022-07-21T01:04:41.685Z	0.05237278342	118
2022-07-21T01:04:42.715Z	0.05392105505	119
2022-07-21T01:04:46.715Z	0.04669416696	116
2022-07-21T01:04:46.852Z	0.04791049287	117
2022-07-21T01:04:56.684Z	0.05196893588	118
2022-07-21T01:04:57.714Z	0.05336864665	119
2022-07-21T01:05:01.722Z	0.04739671946	116
2022-07-21T01:05:01.881Z	0.04763854668	117
2022-07-21T01:05:11.686Z	0.05281303823	118
2022-07-21T01:05:12.720Z	0.05197931081	119
2022-07-21T01:05:16.721Z	0.04777257144	116
2022-07-21T01:05:16.896Z	0.04834187403	117
2022-07-21T01:05:26.686Z	0.05321837962	118
2022-07-21T01:05:27.716Z	0.0513041392	119
2022-07-21T01:05:31.722Z	0.04746372625	116
2022-07-21T01:05:31.854Z	0.04935861379	117
2022-07-21T01:05:41.689Z	0.05303510278	118
2022-07-21T01:05:42.715Z	0.05151315033	119
2022-07-21T01:05:46.716Z	0.04668163881	116
2022-07-21T01:05:46.862Z	0.04977736622	117
2022-07-21T01:05:56.694Z	0.05346655846	118
2022-07-21T01:05:57.714Z	0.05202914402	119
2022-07-21T01:06:01.737Z	0.04718190059	116
2022-07-21T01:06:01.871Z	0.04891365021	117
2022-07-21T01:06:11.685Z	0.05352833122	118
2022-07-21T01:06:12.716Z	0.05146913603	119
2022-07-21T01:06:16.729Z	0.04768310115	116
2022-07-21T01:06:16.862Z	0.04709635302	117
2022-07-21T01:06:26.688Z	0.05347777158	118
2022-07-21T01:06:27.702Z	0.0509172827	119
2022-07-21T01:06:31.723Z	0.04656825215	116
2022-07-21T01:06:31.853Z	0.04751220718	117
2022-07-21T01:06:41.688Z	0.05353249609	118
2022-07-21T01:06:42.710Z	0.05199476331	119
2022-07-21T01:06:46.717Z	0.04649996012	116
2022-07-21T01:06:46.844Z	0.0478996858	117
2022-07-21T01:06:56.688Z	0.05345257372	118
2022-07-21T01:06:57.707Z	0.05283424258	119
2022-07-21T01:07:01.732Z	0.04677754641	116
2022-07-21T01:07:01.854Z	0.04795625806	117
2022-07-21T01:07:11.685Z	0.05247442052	118
2022-07-21T01:07:12.732Z	0.05227700993	119
2022-07-21T01:07:16.732Z	0.04741936922	116
2022-07-21T01:07:16.857Z	0.04824063927	117
2022-07-21T01:07:26.689Z	0.05189752579	118
2022-07-21T01:07:27.699Z	0.05287293345	119
2022-07-21T01:07:31.720Z	0.04643673822	116
2022-07-21T01:07:31.854Z	0.04777699709	117
2022-07-21T01:07:41.685Z	0.05216344073	118
2022-07-21T01:07:42.711Z	0.05372268707	119
2022-07-21T01:07:46.718Z	0.04605589435	116
2022-07-21T01:07:46.855Z	0.04713612422	117
2022-07-21T01:07:56.689Z	0.05264381692	118
2022-07-21T01:07:57.712Z	0.05383491516	119
2022-07-21T01:08:01.733Z	0.04666057602	116
2022-07-21T01:08:01.859Z	0.04752069339	117
2022-07-21T01:08:11.685Z	0.05346916243	118
2022-07-21T01:08:12.721Z	0.05341661721	119
2022-07-21T01:08:16.730Z	0.04661652073	116
2022-07-21T01:08:16.861Z	0.04833219945	117
2022-07-21T01:08:26.688Z	0.05335896835	118
2022-07-21T01:08:27.709Z	0.05238670483	119
2022-07-21T01:08:31.720Z	0.04642242193	116
2022-07-21T01:08:31.853Z	0.04835592955	117
2022-07-21T01:08:41.685Z	0.05234009773	118
2022-07-21T01:08:42.718Z	0.05200210214	119
2022-07-21T01:08:46.716Z	0.04621540755	116
2022-07-21T01:08:46.859Z	0.04824406654	117
2022-07-21T01:08:56.688Z	0.053257972	118
2022-07-21T01:08:57.713Z	0.05240139738	119
2022-07-21T01:09:01.720Z	0.04690006003	116
2022-07-21T01:09:01.862Z	0.04838694632	117
2022-07-21T01:09:11.684Z	0.05222200602	118
2022-07-21T01:09:12.728Z	0.05217903107	119
2022-07-21T01:09:16.722Z	0.04752308503	116
2022-07-21T01:09:16.867Z	0.04911601916	117
2022-07-21T01:09:26.684Z	0.0515900664	118
2022-07-21T01:09:27.719Z	0.05145553127	119
2022-07-21T01:09:31.738Z	0.04888239503	116
2022-07-21T01:09:31.858Z	0.04791656882	117
2022-07-21T01:09:41.684Z	0.05216102302	118
2022-07-21T01:09:42.720Z	0.05238939449	119
2022-07-21T01:09:46.715Z	0.0474187471	116
2022-07-21T01:09:46.856Z	0.04787191376	117
2022-07-21T01:09:56.689Z	0.05102657899	118
2022-07-21T01:09:57.711Z	0.05207837373	119
2022-07-21T01:10:01.741Z	0.04623553157	116
2022-07-21T01:10:01.854Z	0.04850716516	117
2022-07-21T01:10:11.691Z	0.05225969478	118
2022-07-21T01:10:12.713Z	0.05089108273	119
2022-07-21T01:10:16.720Z	0.04739793763	116
2022-07-21T01:10:16.858Z	0.0468246676	117
2022-07-21T01:10:26.690Z	0.05367025733	118
2022-07-21T01:10:27.711Z	0.05132145435	119
2022-07-21T01:10:31.720Z	0.04977988452	116
2022-07-21T01:10:31.851Z	0.04620954022	117
2022-07-21T01:10:41.688Z	0.05312391371	118
2022-07-21T01:10:42.710Z	0.05230946839	119
2022-07-21T01:10:46.715Z	0.04869557545	116
2022-07-21T01:10:46.855Z	0.04751185328	117
2022-07-21T01:10:56.693Z	0.05235774815	118
2022-07-21T01:10:57.711Z	0.05274591967	119
2022-07-21T01:11:01.733Z	0.04742898792	116
2022-07-21T01:11:01.861Z	0.04720566422	117
2022-07-21T01:11:11.684Z	0.05209429935	118
2022-07-21T01:11:12.711Z	0.05177305639	119
2022-07-21T01:11:16.731Z	0.04672922194	116
2022-07-21T01:11:16.857Z	0.04795265943	117
2022-07-21T01:11:26.685Z	0.05249827728	118
2022-07-21T01:11:27.714Z	0.05164616182	119
2022-07-21T01:11:31.723Z	0.04709900543	116
2022-07-21T01:11:31.855Z	0.04816810042	117
2022-07-21T01:11:41.691Z	0.05211266503	118
2022-07-21T01:11:42.721Z	0.05205245689	119
2022-07-21T01:11:46.716Z	0.04782918468	116
2022-07-21T01:11:46.854Z	0.04801619798	117
2022-07-21T01:11:56.689Z	0.05217508599	118
2022-07-21T01:11:57.714Z	0.05306690559	119
2022-07-21T01:12:01.736Z	0.04699350893	116
2022-07-21T01:12:01.863Z	0.04697049037	117
2022-07-21T01:12:11.687Z	0.05297072232	118
2022-07-21T01:12:12.710Z	0.05346064642	119
2022-07-21T01:12:16.724Z	0.04747954011	116
2022-07-21T01:12:16.867Z	0.04706164822	117
2022-07-21T01:12:26.691Z	0.05309633538	118
2022-07-21T01:12:27.709Z	0.05308005959	119
2022-07-21T01:12:31.726Z	0.04842309281	116
2022-07-21T01:12:31.859Z	0.04719762877	117
2022-07-21T01:12:41.684Z	0.05353230238	118
2022-07-21T01:12:42.723Z	0.05262536556	119
2022-07-21T01:12:46.715Z	0.04719538614	116
2022-07-21T01:12:46.861Z	0.04739324003	117
2022-07-21T01:12:56.688Z	0.05309583992	118
2022-07-21T01:12:57.709Z	0.05278484523	119
2022-07-21T01:13:01.732Z	0.04599993303	116
2022-07-21T01:13:01.861Z	0.04793643206	117
2022-07-21T01:13:11.684Z	0.05271900445	118
2022-07-21T01:13:12.712Z	0.0531411469	119
2022-07-21T01:13:16.721Z	0.04602358863	116
2022-07-21T01:13:16.853Z	0.04884765297	117
2022-07-21T01:13:26.688Z	0.05182116106	118
2022-07-21T01:13:27.723Z	0.05315886438	119
2022-07-21T01:13:31.722Z	0.04630439356	116
2022-07-21T01:13:31.861Z	0.04794253409	117
2022-07-21T01:13:41.692Z	0.05118072033	118
2022-07-21T01:13:42.714Z	0.05284272507	119
2022-07-21T01:13:46.721Z	0.04720497504	116
2022-07-21T01:13:46.850Z	0.04722648486	117
2022-07-21T01:13:56.692Z	0.05177305266	118
2022-07-21T01:13:57.704Z	0.05113441125	119
2022-07-21T01:14:01.725Z	0.04784844071	116
2022-07-21T01:14:01.856Z	0.04707702622	117
2022-07-21T01:14:11.684Z	0.0523533076	118
2022-07-21T01:14:12.720Z	0.05047617108	119
2022-07-21T01:14:16.721Z	0.04730316252	116
2022-07-21T01:14:16.861Z	0.04892063886	117
2022-07-21T01:14:26.687Z	0.05186639726	118
2022-07-21T01:14:27.713Z	0.05065930635	119
2022-07-21T01:14:31.721Z	0.04773303121	116
2022-07-21T01:14:31.858Z	0.04898361489	117
2022-07-21T01:14:41.684Z	0.05175145715	118
2022-07-21T01:14:42.712Z	0.0523176156	119
2022-07-21T01:14:46.717Z	0.04733178392	116
2022-07-21T01:14:46.846Z	0.04849858582	117
2022-07-21T01:14:56.688Z	0.05353537947	118
2022-07-21T01:14:57.710Z	0.0521382913	119
2022-07-21T01:15:01.742Z	0.04701366648	116
2022-07-21T01:15:01.857Z	0.04790344834	117
2022-07-21T01:15:11.688Z	0.05405021459	118
2022-07-21T01:15:12.711Z	0.05143659562	119
2022-07-21T01:15:16.721Z	0.04760571569	116
2022-07-21T01:15:16.856Z	0.04705689102	117
2022-07-21T01:15:26.685Z	0.05430577695	118
2022-07-21T01:15:27.706Z	0.05116935819	119
2022-07-21T01:15:31.723Z	0.04744711146	116
2022-07-21T01:15:31.855Z	0.04951040819	117
2022-07-21T01:15:41.687Z	0.05286762491	118
2022-07-21T01:15:42.724Z	0.0510706529	119
2022-07-21T01:15:46.715Z	0.04770372435	116
2022-07-21T01:15:46.853Z	0.04824249446	117
2022-07-21T01:15:56.685Z	0.0525764972	118
2022-07-21T01:15:57.714Z	0.05169166997	119
2022-07-21T01:16:01.720Z	0.0470216535	116
2022-07-21T01:16:01.856Z	0.04815175012	117
2022-07-21T01:16:11.692Z	0.05288941786	118
2022-07-21T01:16:12.708Z	0.05167612061	119
2022-07-21T01:16:16.723Z	0.04661829397	116
2022-07-21T01:16:16.860Z	0.0476028733	117
2022-07-21T01:16:26.698Z	0.05324548483	118
2022-07-21T01:16:27.708Z	0.05217383802	119
2022-07-21T01:16:31.721Z	0.0468933247	116
2022-07-21T01:16:31.855Z	0.04773863032	117
2022-07-21T01:16:41.692Z	0.05282475427	118
2022-07-21T01:16:42.714Z	0.05328001454	119
2022-07-21T01:16:46.719Z	0.04830050468	116
2022-07-21T01:16:46.860Z	0.04724370688	117
2022-07-21T01:16:56.688Z	0.0520923771	118
2022-07-21T01:16:57.712Z	0.05273308977	119
2022-07-21T01:17:01.736Z	0.04803868383	116
2022-07-21T01:17:01.864Z	0.04766793177	117
2022-07-21T01:17:11.693Z	0.05198382959	118
2022-07-21T01:17:12.703Z	0.05160006508	119
2022-07-21T01:17:16.725Z	0.04735981673	116
2022-07-21T01:17:16.856Z	0.04665797576	117
2022-07-21T01:17:26.687Z	0.0535026826	118
2022-07-21T01:17:27.711Z	0.05172120035	119
2022-07-21T01:17:31.720Z	0.04748018458	116
2022-07-21T01:17:31.858Z	0.04654771835	117
2022-07-21T01:17:41.683Z	0.05355509743	118
2022-07-21T01:17:42.712Z	0.05274846032	119
2022-07-21T01:17:46.723Z	0.0467749536	116
2022-07-21T01:17:46.855Z	0.04627316818	117
2022-07-21T01:17:56.687Z	0.05212826654	118
2022-07-21T01:17:57.718Z	0.05197010562	119
2022-07-21T01:18:01.731Z	0.04818682745	116
2022-07-21T01:18:01.853Z	0.04800030962	117
2022-07-21T01:18:11.689Z	0.0531116277	118
2022-07-21T01:18:12.715Z	0.05158800259	119
2022-07-21T01:18:16.724Z	0.04782213271	116
2022-07-21T01:18:16.852Z	0.04865345731	117
2022-07-21T01:18:26.689Z	0.05390536785	118
2022-07-21T01:18:27.701Z	0.0512782298	119
2022-07-21T01:18:31.722Z	0.04625320062	116
2022-07-21T01:18:31.859Z	0.04921955988	117
2022-07-21T01:18:41.690Z	0.05427773297	118
2022-07-21T01:18:42.714Z	0.05185505748	119
2022-07-21T01:18:46.723Z	0.04716837406	116
2022-07-21T01:18:46.854Z	0.0492249541	117
2022-07-21T01:18:56.689Z	0.05407321453	118
2022-07-21T01:18:57.711Z	0.05180536211	119
2022-07-21T01:19:01.723Z	0.04775183275	116
2022-07-21T01:19:01.854Z	0.04789936915	117
2022-07-21T01:19:11.691Z	0.05329280347	118
2022-07-21T01:19:12.708Z	0.05071420968	119
2022-07-21T01:19:16.721Z	0.04607542604	116
2022-07-21T01:19:16.852Z	0.04675738513	117
2022-07-21T01:19:26.684Z	0.05245982111	118
2022-07-21T01:19:27.710Z	0.05076826364	119
2022-07-21T01:19:31.720Z	0.04542883858	116
2022-07-21T01:19:31.861Z	0.04710776359	117
2022-07-21T01:19:41.684Z	0.05297631398	118
2022-07-21T01:19:42.722Z	0.05168262497	119
2022-07-21T01:19:46.715Z	0.04667703062	116
2022-07-21T01:19:46.851Z	0.04771282896	117
2022-07-21T01:19:56.685Z	0.05270035937	118
2022-07-21T01:19:57.725Z	0.05148467049	119
2022-07-21T01:20:01.735Z	0.04614007473	116
2022-07-21T01:20:01.865Z	0.04837073013	117
2022-07-21T01:20:11.687Z	0.0531341359	118
2022-07-21T01:20:12.710Z	0.0522274226	119
2022-07-21T01:20:16.721Z	0.04637778923	116
2022-07-21T01:20:16.857Z	0.04762953892	117
2022-07-21T01:20:26.688Z	0.05310908332	118
2022-07-21T01:20:27.709Z	0.05245182663	119
2022-07-21T01:20:31.740Z	0.04632619768	116
2022-07-21T01:20:31.856Z	0.04680605978	117
2022-07-21T01:20:41.689Z	0.0530089587	118
2022-07-21T01:20:42.721Z	0.05276746675	119
2022-07-21T01:20:46.717Z	0.0450406298	116
2022-07-21T01:20:46.863Z	0.04900819436	117
2022-07-21T01:20:56.689Z	0.05334245786	118
2022-07-21T01:20:57.701Z	0.05285769701	119
2022-07-21T01:21:01.736Z	0.04552124068	116
2022-07-21T01:21:01.854Z	0.04908842593	117
2022-07-21T01:21:11.686Z	0.05340305716	118
2022-07-21T01:21:12.715Z	0.05229033902	119
2022-07-21T01:21:16.720Z	0.04566504806	116
2022-07-21T01:21:16.857Z	0.04869251326	117
2022-07-21T01:21:26.688Z	0.05208361521	118
2022-07-21T01:21:27.709Z	0.05198580027	119
2022-07-21T01:21:31.721Z	0.04579648003	116
2022-07-21T01:21:31.853Z	0.04768817872	117
2022-07-21T01:21:41.683Z	0.05125340819	118
2022-07-21T01:21:42.718Z	0.05228465423	119
2022-07-21T01:21:46.715Z	0.04644736648	116
2022-07-21T01:21:46.850Z	0.04828996956	117
2022-07-21T01:21:56.685Z	0.05318197981	118
2022-07-21T01:21:57.721Z	0.05212150887	119
2022-07-21T01:22:01.737Z	0.0479114987	116
2022-07-21T01:22:01.856Z	0.04803249612	117
2022-07-21T01:22:11.687Z	0.05382067338	118
2022-07-21T01:22:12.715Z	0.05247342214	119
2022-07-21T01:22:16.721Z	0.04636568576	116
2022-07-21T01:22:16.857Z	0.04868159071	117
2022-07-21T01:22:26.685Z	0.05277852342	118
2022-07-21T01:22:27.719Z	0.05215387046	119
2022-07-21T01:22:31.724Z	0.04662382603	116
2022-07-21T01:22:31.854Z	0.04853267223	117
2022-07-21T01:22:41.685Z	0.05272583663	118
2022-07-21T01:22:42.723Z	0.05082261562	119
2022-07-21T01:22:46.716Z	0.04548114911	116
2022-07-21T01:22:46.857Z	0.04885331541	117
2022-07-21T01:22:56.688Z	0.05250108987	118
2022-07-21T01:22:57.709Z	0.0513436757	119
2022-07-21T01:23:01.727Z	0.0452677384	116
2022-07-21T01:23:01.859Z	0.04777248204	117
2022-07-21T01:23:11.691Z	0.05321514234	118
2022-07-21T01:23:12.708Z	0.05159530789	119
2022-07-21T01:23:16.726Z	0.04603982717	116
2022-07-21T01:23:16.862Z	0.04665515199	117
2022-07-21T01:23:26.688Z	0.05336796865	118
2022-07-21T01:23:27.709Z	0.05224627629	119
2022-07-21T01:23:31.730Z	0.04769279435	116
2022-07-21T01:23:31.860Z	0.04740061611	117
2022-07-21T01:23:41.686Z	0.05367908999	118
2022-07-21T01:23:42.713Z	0.0525829196	119
2022-07-21T01:23:46.715Z	0.04723641276	116
2022-07-21T01:23:46.844Z	0.04775233939	117
2022-07-21T01:23:56.688Z	0.05507677794	118
2022-07-21T01:23:57.719Z	0.05306086689	119
2022-07-21T01:24:01.725Z	0.04700385034	116
2022-07-21T01:24:01.858Z	0.04751113057	117
2022-07-21T01:24:11.684Z	0.05514513701	118
2022-07-21T01:24:12.722Z	0.05399702862	119
2022-07-21T01:24:16.723Z	0.04790232703	116
2022-07-21T01:24:16.854Z	0.04774011299	117
2022-07-21T01:24:26.684Z	0.0545945242	118
2022-07-21T01:24:27.717Z	0.05328111723	119
2022-07-21T01:24:31.742Z	0.04778902605	116
2022-07-21T01:24:31.858Z	0.04861035571	117
2022-07-21T01:24:41.692Z	0.05273245275	118
2022-07-21T01:24:42.747Z	0.05248689651	119
2022-07-21T01:24:46.720Z	0.04691380262	116
2022-07-21T01:24:46.849Z	0.04738413915	117
2022-07-21T01:24:56.692Z	0.05187626928	118
2022-07-21T01:24:57.712Z	0.0542129837	119
2022-07-21T01:25:01.731Z	0.04607214406	116
2022-07-21T01:25:01.860Z	0.04812167212	117
2022-07-21T01:25:11.690Z	0.05256154388	118
2022-07-21T01:25:12.710Z	0.05448194221	119
2022-07-21T01:25:16.720Z	0.0469606258	116
2022-07-21T01:25:16.861Z	0.04939531535	117
2022-07-21T01:25:26.688Z	0.05251212418	118
2022-07-21T01:25:27.714Z	0.05277563259	119
2022-07-21T01:25:31.736Z	0.0472124368	116
2022-07-21T01:25:31.859Z	0.04865390807	117
2022-07-21T01:25:41.689Z	0.05341466889	118
2022-07-21T01:25:42.709Z	0.05246162787	119
2022-07-21T01:25:46.721Z	0.04669573903	116
2022-07-21T01:25:46.850Z	0.04699107632	117
2022-07-21T01:25:56.688Z	0.05463182554	118
2022-07-21T01:25:57.716Z	0.05171823502	119
2022-07-21T01:26:01.727Z	0.04750235379	116
2022-07-21T01:26:01.859Z	0.04730506614	117
2022-07-21T01:26:11.687Z	0.05350793153	118
2022-07-21T01:26:12.710Z	0.05219324678	119
2022-07-21T01:26:16.723Z	0.04782402515	116
2022-07-21T01:26:16.859Z	0.04709401727	117
2022-07-21T01:26:26.689Z	0.05221712962	118
2022-07-21T01:26:27.711Z	0.05319105461	119
2022-07-21T01:26:31.731Z	0.04746802896	116
2022-07-21T01:26:31.875Z	0.0477919504	117
2022-07-21T01:26:41.686Z	0.05178318545	118
2022-07-21T01:26:42.725Z	0.05347046256	119
2022-07-21T01:26:46.718Z	0.04790576175	116
2022-07-21T01:26:46.851Z	0.04889855906	117
2022-07-21T01:26:56.685Z	0.05209537596	118
2022-07-21T01:26:57.725Z	0.05197367072	119
2022-07-21T01:27:01.723Z	0.04789226875	116
2022-07-21T01:27:01.849Z	0.04975128919	117
2022-07-21T01:27:11.687Z	0.05295963213	118
2022-07-21T01:27:12.714Z	0.05249207839	119
2022-07-21T01:27:16.720Z	0.04675378278	116
2022-07-21T01:27:16.857Z	0.0497196205	117
2022-07-21T01:27:26.684Z	0.05407812446	118
2022-07-21T01:27:27.721Z	0.05271332338	119
2022-07-21T01:27:31.740Z	0.04711629823	116
2022-07-21T01:27:31.858Z	0.04902889207	117
2022-07-21T01:27:41.685Z	0.05272898078	118
2022-07-21T01:27:42.709Z	0.05169173703	119
2022-07-21T01:27:46.715Z	0.04712780565	116
2022-07-21T01:27:46.857Z	0.04750732705	117
2022-07-21T01:27:56.683Z	0.0523865521	118
2022-07-21T01:27:57.713Z	0.05121770129	119
2022-07-21T01:28:01.727Z	0.04814068228	116
2022-07-21T01:28:01.861Z	0.0459937565	117
2022-07-21T01:28:11.687Z	0.0535848327	118
2022-07-21T01:28:12.718Z	0.0511274673	119
2022-07-21T01:28:16.729Z	0.04808216542	116
2022-07-21T01:28:16.860Z	0.04793094844	117
2022-07-21T01:28:26.692Z	0.05402685702	118
2022-07-21T01:28:27.712Z	0.05168629438	119
2022-07-21T01:28:31.733Z	0.04896175861	116
2022-07-21T01:28:31.858Z	0.04895113781	117
2022-07-21T01:28:41.684Z	0.0528075844	118
2022-07-21T01:28:42.720Z	0.0522701107	119
2022-07-21T01:28:46.719Z	0.04977889359	116
2022-07-21T01:28:46.856Z	0.04794977605	117
2022-07-21T01:28:56.688Z	0.0521601662	118
2022-07-21T01:28:57.727Z	0.05189333484	119
2022-07-21T01:29:01.742Z	0.04812234268	116
2022-07-21T01:29:01.857Z	0.04780649021	117
2022-07-21T01:29:11.690Z	0.05286248401	118
2022-07-21T01:29:12.714Z	0.05085522309	119
2022-07-21T01:29:16.720Z	0.04723483324	116
2022-07-21T01:29:16.853Z	0.04700801522	117
2022-07-21T01:29:26.688Z	0.05300554261	118
2022-07-21T01:29:27.711Z	0.05166445673	119
2022-07-21T01:29:31.725Z	0.04844141752	116
2022-07-21T01:29:31.854Z	0.04691809043	117
2022-07-21T01:29:41.684Z	0.05274329707	118
2022-07-21T01:29:42.721Z	0.05227452517	119
2022-07-21T01:29:46.715Z	0.04956324771	116
2022-07-21T01:29:46.856Z	0.04755748063	117
2022-07-21T01:29:56.685Z	0.05360575393	118
2022-07-21T01:29:57.722Z	0.05239031091	119
2022-07-21T01:30:01.731Z	0.04879853502	116
2022-07-21T01:30:01.861Z	0.04838765413	117
2022-07-21T01:30:11.690Z	0.05373613909	118
2022-07-21T01:30:12.709Z	0.05188864097	119
2022-07-21T01:30:16.721Z	0.04757805541	116
2022-07-21T01:30:16.857Z	0.04787875339	117
2022-07-21T01:30:26.693Z	0.05242599547	118
2022-07-21T01:30:27.709Z	0.05220857263	119
2022-07-21T01:30:31.727Z	0.0476218462	116
2022-07-21T01:30:31.858Z	0.0477393046	117
2022-07-21T01:30:41.687Z	0.05253835768	118
2022-07-21T01:30:42.734Z	0.05322568119	119
2022-07-21T01:30:46.715Z	0.0474123992	116
2022-07-21T01:30:46.858Z	0.04700878263	117
2022-07-21T01:30:56.688Z	0.05433999747	118
2022-07-21T01:30:57.713Z	0.05187465623	119
2022-07-21T01:31:01.733Z	0.04711417854	116
2022-07-21T01:31:01.857Z	0.04730152711	117
2022-07-21T01:31:11.688Z	0.05501946807	118
2022-07-21T01:31:12.708Z	0.05195580423	119
2022-07-21T01:31:16.721Z	0.0477858372	116
2022-07-21T01:31:16.864Z	0.04821325466	117
2022-07-21T01:31:26.685Z	0.05478720739	118
2022-07-21T01:31:27.723Z	0.05314958468	119
2022-07-21T01:31:31.735Z	0.04904619604	116
2022-07-21T01:31:31.859Z	0.04964124784	117
2022-07-21T01:31:41.685Z	0.05380802229	118
2022-07-21T01:31:42.724Z	0.05254783481	119
2022-07-21T01:31:46.715Z	0.04858307168	116
2022-07-21T01:31:46.855Z	0.04946450144	117
2022-07-21T01:31:56.684Z	0.0530337207	118
2022-07-21T01:31:57.714Z	0.05122223496	119
2022-07-21T01:32:01.738Z	0.04736958444	116
2022-07-21T01:32:01.855Z	0.04893221706	117
2022-07-21T01:32:11.689Z	0.05391849577	118
2022-07-21T01:32:12.714Z	0.05111862347	119
2022-07-21T01:32:16.720Z	0.0461573787	116
2022-07-21T01:32:16.854Z	0.04822707921	117
2022-07-21T01:32:26.688Z	0.05422167853	118
2022-07-21T01:32:27.710Z	0.05140630156	119
2022-07-21T01:32:31.732Z	0.04589885473	116
2022-07-21T01:32:31.856Z	0.04857641831	117
2022-07-21T01:32:41.693Z	0.0543095395	118
2022-07-21T01:32:42.715Z	0.05270731077	119
2022-07-21T01:32:46.722Z	0.04733613133	116
2022-07-21T01:32:46.848Z	0.04871537536	117
2022-07-21T01:32:56.685Z	0.05392206833	118
2022-07-21T01:32:57.719Z	0.05288043618	119
2022-07-21T01:33:01.732Z	0.04754135013	116
2022-07-21T01:33:01.856Z	0.04984026775	117
2022-07-21T01:33:11.686Z	0.05441900715	118
2022-07-21T01:33:12.715Z	0.05317612737	119
2022-07-21T01:33:16.721Z	0.04827271402	116
2022-07-21T01:33:16.856Z	0.05035473779	117
2022-07-21T01:33:26.688Z	0.05462200567	118
2022-07-21T01:33:27.710Z	0.0540846847	119
2022-07-21T01:33:31.729Z	0.04914653674	116
2022-07-21T01:33:31.855Z	0.04952520505	117
2022-07-21T01:33:41.688Z	0.0545008108	118
2022-07-21T01:33:42.709Z	0.05435714871	119
2022-07-21T01:33:46.718Z	0.04895371199	116
2022-07-21T01:33:46.852Z	0.04916673526	117
2022-07-21T01:33:56.687Z	0.05516200885	118
2022-07-21T01:33:57.716Z	0.05357324332	119
2022-07-21T01:34:01.729Z	0.04852098972	116
2022-07-21T01:34:01.861Z	0.04875862226	117
2022-07-21T01:34:11.689Z	0.05434541777	118
2022-07-21T01:34:12.709Z	0.05326475948	119
2022-07-21T01:34:16.727Z	0.04897356778	116
2022-07-21T01:34:16.863Z	0.0486182794	117
2022-07-21T01:34:26.685Z	0.05458599702	118
2022-07-21T01:34:27.724Z	0.05227707699	119
2022-07-21T01:34:31.724Z	0.04778188467	116
2022-07-21T01:34:31.860Z	0.04866976291	117
2022-07-21T01:34:41.691Z	0.05446415022	118
2022-07-21T01:34:42.703Z	0.05158623308	119
2022-07-21T01:34:46.719Z	0.04744969308	116
2022-07-21T01:34:46.857Z	0.0479805842	117
2022-07-21T01:34:56.689Z	0.0548899062	118
2022-07-21T01:34:57.715Z	0.05232151598	119
2022-07-21T01:35:01.729Z	0.04753638059	116
2022-07-21T01:35:01.859Z	0.04736183211	117
2022-07-21T01:35:11.688Z	0.05476536974	118
2022-07-21T01:35:12.711Z	0.0520106703	119
2022-07-21T01:35:16.721Z	0.04918052629	116
2022-07-21T01:35:16.854Z	0.04743697494	117
2022-07-21T01:35:26.687Z	0.05468298495	118
2022-07-21T01:35:27.725Z	0.05179733038	119
2022-07-21T01:35:31.728Z	0.0503795594	116
2022-07-21T01:35:31.854Z	0.04773907736	117
2022-07-21T01:35:41.685Z	0.05406048894	118
2022-07-21T01:35:42.736Z	0.05261860043	119
2022-07-21T01:35:46.716Z	0.04906702042	116
2022-07-21T01:35:46.852Z	0.04744671658	117
2022-07-21T01:35:56.696Z	0.05448130891	118
2022-07-21T01:35:57.722Z	0.0527212806	119
2022-07-21T01:36:01.743Z	0.04794386029	116
2022-07-21T01:36:01.857Z	0.04759635776	117
2022-07-21T01:36:11.685Z	0.05450136587	118
2022-07-21T01:36:12.715Z	0.05368921161	119
2022-07-21T01:36:16.721Z	0.04852765426	116
2022-07-21T01:36:16.855Z	0.04773608223	117
2022-07-21T01:36:26.690Z	0.05505226552	118
2022-07-21T01:36:27.710Z	0.05372740328	119
2022-07-21T01:36:31.724Z	0.04767717049	116
2022-07-21T01:36:31.860Z	0.0468515195	117
2022-07-21T01:36:41.685Z	0.05521632731	118
2022-07-21T01:36:42.722Z	0.05410025641	119
2022-07-21T01:36:46.740Z	0.04621945322	116
2022-07-21T01:36:46.857Z	0.04804293811	117
2022-07-21T01:36:56.688Z	0.05525577068	118
2022-07-21T01:36:57.710Z	0.05319637433	119
2022-07-21T01:37:01.723Z	0.04634010419	116
2022-07-21T01:37:01.854Z	0.04815840721	117
2022-07-21T01:37:11.684Z	0.05460839719	118
2022-07-21T01:37:12.728Z	0.05238785967	119
2022-07-21T01:37:16.730Z	0.04711321369	116
2022-07-21T01:37:16.866Z	0.0490154475	117
2022-07-21T01:37:26.688Z	0.05426273495	118
2022-07-21T01:37:27.726Z	0.05265917629	119
2022-07-21T01:37:31.729Z	0.0468403995	116
2022-07-21T01:37:31.863Z	0.04975308105	117
2022-07-21T01:37:41.685Z	0.05459021032	118
2022-07-21T01:37:42.714Z	0.05233210325	119
2022-07-21T01:37:46.733Z	0.04752659425	116
2022-07-21T01:37:46.857Z	0.04962354526	117
2022-07-21T01:37:56.685Z	0.05352369696	118
2022-07-21T01:37:57.714Z	0.05325423181	119
2022-07-21T01:38:01.720Z	0.04863938317	116
2022-07-21T01:38:01.859Z	0.04929466918	117
2022-07-21T01:38:11.690Z	0.05356991664	118
2022-07-21T01:38:12.706Z	0.052858226	119
2022-07-21T01:38:16.729Z	0.0465657562	116
2022-07-21T01:38:16.851Z	0.0492718257	117
2022-07-21T01:38:26.688Z	0.05377677083	118
2022-07-21T01:38:27.714Z	0.0520911552	119
2022-07-21T01:38:31.726Z	0.0461120978	116
2022-07-21T01:38:31.852Z	0.04892557487	117
2022-07-21T01:38:41.685Z	0.05392808467	118
2022-07-21T01:38:42.718Z	0.05167381465	119
2022-07-21T01:38:46.717Z	0.04649488255	116
2022-07-21T01:38:46.852Z	0.04706796259	117
2022-07-21T01:38:56.686Z	0.0528129749	118
2022-07-21T01:38:57.738Z	0.05190883577	119
2022-07-21T01:39:01.736Z	0.04752133042	116
2022-07-21T01:39:01.860Z	0.04740168527	117
2022-07-21T01:39:11.684Z	0.05260833353	118
2022-07-21T01:39:12.714Z	0.05277455971	119
2022-07-21T01:39:16.723Z	0.04730661586	116
2022-07-21T01:39:16.855Z	0.04883911461	117
2022-07-21T01:39:26.685Z	0.0534854196	118
2022-07-21T01:39:27.714Z	0.05267610028	119
2022-07-21T01:39:31.736Z	0.04798845202	116
2022-07-21T01:39:31.856Z	0.0479718484	117
2022-07-21T01:39:41.685Z	0.05360301957	118
2022-07-21T01:39:42.724Z	0.0523788631	119
2022-07-21T01:39:46.726Z	0.04814335331	116
2022-07-21T01:39:46.854Z	0.04734364524	117
2022-07-21T01:39:56.685Z	0.05322746187	118
2022-07-21T01:39:57.721Z	0.05174960941	119
2022-07-21T01:40:01.721Z	0.04877424985	116
2022-07-21T01:40:01.862Z	0.04711459577	117
2022-07-21T01:40:11.689Z	0.05380001664	118
2022-07-21T01:40:12.712Z	0.0522223711	119
2022-07-21T01:40:16.728Z	0.04772127792	116
2022-07-21T01:40:16.864Z	0.04800857976	117
2022-07-21T01:40:26.685Z	0.05475895107	118
2022-07-21T01:40:27.714Z	0.0524071306	119
2022-07-21T01:40:31.721Z	0.04547701403	116
2022-07-21T01:40:31.847Z	0.04791233316	117
2022-07-21T01:40:41.684Z	0.05547467992	118
2022-07-21T01:40:42.724Z	0.05143761262	119
2022-07-21T01:40:46.727Z	0.04583043605	116
2022-07-21T01:40:46.852Z	0.04803757742	117
2022-07-21T01:40:56.692Z	0.05496384576	118
2022-07-21T01:40:57.716Z	0.05060379207	119
2022-07-21T01:41:01.724Z	0.04627105594	116
2022-07-21T01:41:01.855Z	0.04917756468	117
2022-07-21T01:41:11.686Z	0.05423559994	118
2022-07-21T01:41:12.723Z	0.05253029242	119
2022-07-21T01:41:16.721Z	0.04668482766	116
2022-07-21T01:41:16.860Z	0.04903711751	117
2022-07-21T01:41:26.685Z	0.05423254147	118
2022-07-21T01:41:27.714Z	0.05323090404	119
2022-07-21T01:41:31.730Z	0.04597071558	116
2022-07-21T01:41:31.856Z	0.04775562882	117
2022-07-21T01:41:41.688Z	0.05445355549	118
2022-07-21T01:41:42.710Z	0.05325662345	119
2022-07-21T01:41:46.715Z	0.04460116848	116
2022-07-21T01:41:46.850Z	0.04787053913	117
2022-07-21T01:41:56.691Z	0.05473273993	118
2022-07-21T01:41:57.710Z	0.05359058455	119
2022-07-21T01:42:01.731Z	0.04602112249	116
2022-07-21T01:42:01.856Z	0.04734118655	117
2022-07-21T01:42:11.699Z	0.05299584568	118
2022-07-21T01:42:12.713Z	0.05298292264	119
2022-07-21T01:42:16.721Z	0.04629332572	116
2022-07-21T01:42:16.854Z	0.04740950093	117
2022-07-21T01:42:26.686Z	0.05182521045	118
2022-07-21T01:42:27.720Z	0.05198902637	119
2022-07-21T01:42:31.734Z	0.04734538496	116
2022-07-21T01:42:31.869Z	0.04854976013	117
2022-07-21T01:42:41.686Z	0.0509448126	118
2022-07-21T01:42:42.723Z	0.05168576911	119
2022-07-21T01:42:46.716Z	0.04799173772	116
2022-07-21T01:42:46.853Z	0.04909887165	117
2022-07-21T01:42:56.685Z	0.05164268985	118
2022-07-21T01:42:57.711Z	0.05259258673	119
2022-07-21T01:43:01.733Z	0.04734348878	116
2022-07-21T01:43:01.861Z	0.04842909053	117
2022-07-21T01:43:11.689Z	0.05298744515	118
2022-07-21T01:43:12.711Z	0.0530089587	119
2022-07-21T01:43:16.721Z	0.04692762345	116
2022-07-21T01:43:16.860Z	0.04779564589	117
2022-07-21T01:43:26.691Z	0.05264820531	118
2022-07-21T01:43:27.715Z	0.05245659128	119
2022-07-21T01:43:31.737Z	0.04805283993	116
2022-07-21T01:43:31.861Z	0.04808331653	117
2022-07-21T01:43:41.689Z	0.05187920108	118
2022-07-21T01:43:42.711Z	0.05335770547	119
2022-07-21T01:43:46.715Z	0.04855446145	116
2022-07-21T01:43:46.863Z	0.04914256185	117
2022-07-21T01:43:56.685Z	0.0526900515	118
2022-07-21T01:43:57.713Z	0.05328788981	119
2022-07-21T01:44:01.740Z	0.04908369109	116
2022-07-21T01:44:01.862Z	0.05014900491	117
2022-07-21T01:44:11.684Z	0.05357804149	118
2022-07-21T01:44:12.726Z	0.05208242685	119
2022-07-21T01:44:16.720Z	0.04775201157	116
2022-07-21T01:44:16.856Z	0.04906884208	117
2022-07-21T01:44:26.685Z	0.05434885621	118
2022-07-21T01:44:27.710Z	0.05146699399	119
2022-07-21T01:44:31.730Z	0.04782122001	116
2022-07-21T01:44:31.850Z	0.04867720231	117
2022-07-21T01:44:41.689Z	0.05423749983	118
2022-07-21T01:44:42.717Z	0.05244680122	119
2022-07-21T01:44:46.715Z	0.0479526259	116
2022-07-21T01:44:46.856Z	0.04839134961	117
2022-07-21T01:44:56.687Z	0.05504015088	118
2022-07-21T01:44:57.710Z	0.053818129	119
2022-07-21T01:45:01.731Z	0.04689794779	116
2022-07-21T01:45:01.861Z	0.04833595082	117
2022-07-21T01:45:11.687Z	0.05406654254	118
2022-07-21T01:45:12.710Z	0.05314571038	119
2022-07-21T01:45:16.722Z	0.04694724828	116
2022-07-21T01:45:16.849Z	0.04902907461	117
2022-07-21T01:45:26.686Z	0.05222877115	118
2022-07-21T01:45:27.719Z	0.05294284597	119
2022-07-21T01:45:31.721Z	0.04742917046	116
2022-07-21T01:45:31.856Z	0.04964602366	117
2022-07-21T01:45:41.684Z	0.05328942463	118
2022-07-21T01:45:42.723Z	0.05319272727	119
2022-07-21T01:45:46.725Z	0.04870253056	116
2022-07-21T01:45:46.858Z	0.04938193783	117
2022-07-21T01:45:56.685Z	0.0537539646	118
2022-07-21T01:45:57.722Z	0.05266891792	119
2022-07-21T01:46:01.729Z	0.04970901087	116
2022-07-21T01:46:01.863Z	0.04834777862	117
2022-07-21T01:46:11.690Z	0.05305099487	118
2022-07-21T01:46:12.712Z	0.05173793808	119
2022-07-21T01:46:16.726Z	0.04739827663	116
2022-07-21T01:46:16.859Z	0.04780455306	117
2022-07-21T01:46:26.689Z	0.05275915936	118
2022-07-21T01:46:27.710Z	0.05183049291	119
2022-07-21T01:46:31.720Z	0.04700063542	116
2022-07-21T01:46:31.859Z	0.04801167175	117
2022-07-21T01:46:41.684Z	0.05309636518	118
2022-07-21T01:46:42.713Z	0.05121521652	119
2022-07-21T01:46:46.721Z	0.04768929258	116
2022-07-21T01:46:46.845Z	0.04877116904	117
2022-07-21T01:46:56.692Z	0.05319201201	118
2022-07-21T01:46:57.709Z	0.05170093104	119
2022-07-21T01:47:01.728Z	0.04703240469	116
2022-07-21T01:47:01.857Z	0.04890435562	117
2022-07-21T01:47:11.685Z	0.05415636674	118
2022-07-21T01:47:12.717Z	0.05187260732	119
2022-07-21T01:47:16.731Z	0.04682253674	116
2022-07-21T01:47:16.866Z	0.04840253294	117
2022-07-21T01:47:26.688Z	0.05470526218	118
2022-07-21T01:47:27.711Z	0.05268603191	119
2022-07-21T01:47:31.726Z	0.04762898758	116
2022-07-21T01:47:31.857Z	0.04748189449	117
2022-07-21T01:47:41.687Z	0.05430088565	118
2022-07-21T01:47:42.723Z	0.05234691128	119
2022-07-21T01:47:46.722Z	0.04731028527	116
2022-07-21T01:47:46.861Z	0.04730530828	117
2022-07-21T01:47:56.689Z	0.05429200456	118
2022-07-21T01:47:57.711Z	0.05116717517	119
2022-07-21T01:48:01.726Z	0.04614152014	116
2022-07-21T01:48:01.855Z	0.04851608351	117
2022-07-21T01:48:11.684Z	0.05363030732	118
2022-07-21T01:48:12.710Z	0.05159368739	119
2022-07-21T01:48:16.721Z	0.04660117626	116
2022-07-21T01:48:16.857Z	0.04999371991	117
2022-07-21T01:48:26.688Z	0.05260697752	118
2022-07-21T01:48:27.710Z	0.05208877847	119
2022-07-21T01:48:31.720Z	0.04653573781	116
2022-07-21T01:48:31.855Z	0.04940737039	117
2022-07-21T01:48:41.687Z	0.05236425623	118
2022-07-21T01:48:42.710Z	0.05262405798	119
2022-07-21T01:48:46.716Z	0.04820023105	116
2022-07-21T01:48:46.846Z	0.04921219125	117
2022-07-21T01:48:56.689Z	0.05230125412	118
2022-07-21T01:48:57.703Z	0.05335118622	119
2022-07-21T01:49:01.733Z	0.04702114314	116
2022-07-21T01:49:01.856Z	0.0487703532	117
2022-07-21T01:49:11.689Z	0.05240697786	118
2022-07-21T01:49:12.716Z	0.05289283395	119
2022-07-21T01:49:16.721Z	0.04661403596	116
2022-07-21T01:49:16.859Z	0.04821967334	117
2022-07-21T01:49:26.687Z	0.05228335783	118
2022-07-21T01:49:27.710Z	0.05265151709	119
2022-07-21T01:49:31.721Z	0.04618873447	116
2022-07-21T01:49:31.853Z	0.0469423309	117
2022-07-21T01:49:41.684Z	0.05255315825	118
2022-07-21T01:49:42.713Z	0.05206438899	119
2022-07-21T01:49:46.715Z	0.04648411646	116
2022-07-21T01:49:46.854Z	0.04674111679	117
2022-07-21T01:49:56.694Z	0.05369049683	118
2022-07-21T01:49:57.715Z	0.05135969818	119
2022-07-21T01:50:01.733Z	0.04725753888	116
2022-07-21T01:50:01.856Z	0.04733510315	117
2022-07-21T01:50:11.685Z	0.05405637249	118
2022-07-21T01:50:12.710Z	0.05248640478	119
2022-07-21T01:50:16.732Z	0.04703170806	116
2022-07-21T01:50:16.854Z	0.04830176383	117
2022-07-21T01:50:26.691Z	0.05400224775	118
2022-07-21T01:50:27.716Z	0.05267231166	119
2022-07-21T01:50:31.733Z	0.04659977555	116
2022-07-21T01:50:31.857Z	0.04776251689	117
2022-07-21T01:50:41.684Z	0.05436291173	118
2022-07-21T01:50:42.712Z	0.05306708068	119
2022-07-21T01:50:46.716Z	0.0462423116	116
2022-07-21T01:50:46.852Z	0.04736484587	117
2022-07-21T01:50:56.684Z	0.05596773699	118
2022-07-21T01:50:57.719Z	0.05258660018	119
2022-07-21T01:51:01.738Z	0.04712428898	116
2022-07-21T01:51:01.855Z	0.04813765734	117
2022-07-21T01:51:11.684Z	0.05479610711	118
2022-07-21T01:51:12.721Z	0.05222269148	119
2022-07-21T01:51:16.723Z	0.04729595035	116
2022-07-21T01:51:16.861Z	0.04861681536	117
2022-07-21T01:51:26.690Z	0.05393828452	118
2022-07-21T01:51:27.710Z	0.05197518691	119
2022-07-21T01:51:31.727Z	0.04818839207	116
2022-07-21T01:51:31.857Z	0.04791099951	117
2022-07-21T01:51:41.685Z	0.05225786194	118
2022-07-21T01:51:42.712Z	0.05277550593	119
2022-07-21T01:51:46.716Z	0.04824569076	116
2022-07-21T01:51:46.859Z	0.04685869813	117
2022-07-21T01:51:56.689Z	0.05230096728	118
2022-07-21T01:51:57.711Z	0.05167917162	119
2022-07-21T01:52:01.729Z	0.04696940631	116
2022-07-21T01:52:01.852Z	0.04769038036	117
2022-07-21T01:52:11.685Z	0.05210828781	118
2022-07-21T01:52:12.721Z	0.05127854645	119
2022-07-21T01:52:16.721Z	0.04657361656	116
2022-07-21T01:52:16.867Z	0.04869632423	117
2022-07-21T01:52:26.685Z	0.0530353561	118
2022-07-21T01:52:27.705Z	0.05223973095	119
2022-07-21T01:52:31.720Z	0.04689039662	116
2022-07-21T01:52:31.859Z	0.0476886332	117
2022-07-21T01:52:41.689Z	0.05298776552	118
2022-07-21T01:52:42.712Z	0.05310720578	119
2022-07-21T01:52:46.724Z	0.04710139707	116
2022-07-21T01:52:46.857Z	0.04727966711	117
2022-07-21T01:52:56.689Z	0.05225610361	118
2022-07-21T01:52:57.712Z	0.05290801823	119
2022-07-21T01:53:01.739Z	0.04698784277	116
2022-07-21T01:53:01.858Z	0.04675382003	117
2022-07-21T01:53:11.689Z	0.05327774212	118
2022-07-21T01:53:12.711Z	0.05342563242	119
2022-07-21T01:53:16.729Z	0.04708618671	116
2022-07-21T01:53:16.857Z	0.04671959206	117
2022-07-21T01:53:26.687Z	0.05400943756	118
2022-07-21T01:53:27.710Z	0.05369142815	119
2022-07-21T01:53:31.721Z	0.0472766608	116
2022-07-21T01:53:31.853Z	0.0471174866	117
2022-07-21T01:53:41.692Z	0.05416877568	118
2022-07-21T01:53:42.713Z	0.05401341245	119
2022-07-21T01:53:46.722Z	0.04767228663	116
2022-07-21T01:53:46.849Z	0.0476834029	117
2022-07-21T01:53:56.684Z	0.05313882977	118
2022-07-21T01:53:57.713Z	0.05300493911	119
2022-07-21T01:54:01.733Z	0.04810582846	116
2022-07-21T01:54:01.874Z	0.04790467769	117
2022-07-21T01:54:11.684Z	0.05275561661	118
2022-07-21T01:54:12.719Z	0.0531780906	119
2022-07-21T01:54:16.720Z	0.04689352214	116
2022-07-21T01:54:16.856Z	0.04788124561	117
2022-07-21T01:54:26.684Z	0.05294458568	118
2022-07-21T01:54:27.712Z	0.05155953392	119
2022-07-21T01:54:31.739Z	0.04620777816	116
2022-07-21T01:54:31.860Z	0.04932456836	117
2022-07-21T01:54:41.684Z	0.05324346945	118
2022-07-21T01:54:42.720Z	0.05122324452	119
2022-07-21T01:54:46.716Z	0.04719749466	116
2022-07-21T01:54:46.855Z	0.04912673682	117
2022-07-21T01:54:56.688Z	0.05424408242	118
2022-07-21T01:54:57.703Z	0.05342024192	119
2022-07-21T01:55:01.736Z	0.0468673259	116
2022-07-21T01:55:01.866Z	0.04776804522	117
2022-07-21T01:55:11.698Z	0.05441052467	118
2022-07-21T01:55:12.713Z	0.05466317758	119
2022-07-21T01:55:16.721Z	0.04652285948	116
2022-07-21T01:55:16.861Z	0.04843321815	117
2022-07-21T01:55:26.693Z	0.05284886807	118
2022-07-21T01:55:27.711Z	0.05381636322	119
2022-07-21T01:55:31.724Z	0.04691377655	116
2022-07-21T01:55:31.872Z	0.04778834432	117
2022-07-21T01:55:41.690Z	0.05266799778	118
2022-07-21T01:55:42.711Z	0.05301702395	119
2022-07-21T01:55:46.719Z	0.04647009075	116
2022-07-21T01:55:46.853Z	0.04890780523	117
2022-07-21T01:55:56.685Z	0.0534469001	118
2022-07-21T01:55:57.711Z	0.05306806788	119
2022-07-21T01:56:01.721Z	0.04611074179	116
2022-07-21T01:56:01.851Z	0.0491104871	117
2022-07-21T01:56:11.684Z	0.05331299454	118
2022-07-21T01:56:12.713Z	0.05272405967	119
2022-07-21T01:56:16.727Z	0.04622357711	116
2022-07-21T01:56:16.858Z	0.04860404134	117
2022-07-21T01:56:26.693Z	0.05329968035	118
2022-07-21T01:56:27.710Z	0.05306666344	119
2022-07-21T01:56:31.729Z	0.04753826559	116
2022-07-21T01:56:31.859Z	0.04881227389	117
2022-07-21T01:56:41.692Z	0.0541379489	118
2022-07-21T01:56:42.721Z	0.05263216794	119
2022-07-21T01:56:46.716Z	0.04711181298	116
2022-07-21T01:56:46.863Z	0.04811045155	117
2022-07-21T01:56:56.693Z	0.05401728302	118
2022-07-21T01:56:57.708Z	0.05248230323	119
2022-07-21T01:57:01.730Z	0.04703886807	116
2022-07-21T01:57:01.861Z	0.04799217358	117
2022-07-21T01:57:11.690Z	0.05367099121	118
2022-07-21T01:57:12.713Z	0.05256833509	119
2022-07-21T01:57:16.721Z	0.0485942699	116
2022-07-21T01:57:16.857Z	0.04795423895	117
2022-07-21T01:57:26.683Z	0.05390086025	118
2022-07-21T01:57:27.720Z	0.05246989056	119
2022-07-21T01:57:31.721Z	0.04886142537	116
2022-07-21T01:57:31.861Z	0.0485688746	117
2022-07-21T01:57:41.691Z	0.05320807919	118
2022-07-21T01:57:42.712Z	0.05194695666	119
2022-07-21T01:57:46.715Z	0.04932567477	116
2022-07-21T01:57:46.856Z	0.04842032865	117
2022-07-21T01:57:56.690Z	0.0540132001	118
2022-07-21T01:57:57.718Z	0.05303899944	119
2022-07-21T01:58:01.735Z	0.04768878594	116
2022-07-21T01:58:01.860Z	0.04835541546	117
2022-07-21T01:58:11.686Z	0.05270538107	118
2022-07-21T01:58:12.711Z	0.05336494371	119
2022-07-21T01:58:16.723Z	0.04761092365	116
2022-07-21T01:58:16.857Z	0.04880127311	117
2022-07-21T01:58:26.685Z	0.05321394652	118
2022-07-21T01:58:27.727Z	0.05261772126	119
2022-07-21T01:58:31.726Z	0.0472314842	116
2022-07-21T01:58:31.859Z	0.04825106263	117
2022-07-21T01:58:41.686Z	0.05376121402	118
2022-07-21T01:58:42.717Z	0.05306047946	119
2022-07-21T01:58:46.716Z	0.0465997234	116
2022-07-21T01:58:46.854Z	0.0478984192	117
2022-07-21T01:58:56.693Z	0.05409707129	118
2022-07-21T01:58:57.711Z	0.053720586	119
2022-07-21T01:59:01.733Z	0.04744995758	116
2022-07-21T01:59:01.855Z	0.04852296039	117
2022-07-21T01:59:11.685Z	0.05453398824	118
2022-07-21T01:59:12.714Z	0.05311653763	119
2022-07-21T01:59:16.732Z	0.04748239741	116
2022-07-21T01:59:16.856Z	0.0493578054	117
2022-07-21T01:59:26.687Z	0.05365392566	118
2022-07-21T01:59:27.709Z	0.05233232677	119
2022-07-21T01:59:31.722Z	0.04654914886	116
2022-07-21T01:59:31.855Z	0.04887508228	117
2022-07-21T01:59:41.684Z	0.05353140086	118
2022-07-21T01:59:42.713Z	0.05206509307	119
2022-07-21T01:59:46.715Z	0.04701650888	116
2022-07-21T01:59:46.864Z	0.04827590287	117
2022-07-21T01:59:56.684Z	0.05469425395	118
2022-07-21T01:59:57.729Z	0.05266823247	119
2022-07-21T02:00:01.732Z	0.04715016112	116
2022-07-21T02:00:01.860Z	0.04817454889	117
2022-07-21T02:00:11.684Z	0.05460458249	118
2022-07-21T02:00:12.715Z	0.05262817815	119
2022-07-21T02:00:16.721Z	0.04798787087	116
2022-07-21T02:00:16.853Z	0.04927208275	117
2022-07-21T02:00:26.689Z	0.05179479346	118
2022-07-21T02:00:27.707Z	0.05261881277	119
2022-07-21T02:00:31.721Z	0.04686836898	116
2022-07-21T02:00:31.857Z	0.04846698791	117
2022-07-21T02:00:41.685Z	0.05271436647	118
2022-07-21T02:00:42.716Z	0.05222335458	119
2022-07-21T02:00:46.719Z	0.04567017034	116
2022-07-21T02:00:46.867Z	0.04708299413	117
2022-07-21T02:00:56.685Z	0.05452609435	118
2022-07-21T02:00:57.723Z	0.05340807885	119
2022-07-21T02:01:01.734Z	0.04707103968	116
2022-07-21T02:01:01.853Z	0.04785486311	117
2022-07-21T02:01:11.687Z	0.05379182845	118
2022-07-21T02:01:12.730Z	0.05339583009	119
2022-07-21T02:01:16.722Z	0.04740363359	116
2022-07-21T02:01:16.858Z	0.04792838916	117
2022-07-21T02:01:26.687Z	0.05323827639	118
2022-07-21T02:01:27.715Z	0.05324046314	119
2022-07-21T02:01:31.725Z	0.04821504653	116
2022-07-21T02:01:31.854Z	0.04749401286	117
2022-07-21T02:01:41.684Z	0.05343393981	118
2022-07-21T02:01:42.716Z	0.0526413545	119
2022-07-21T02:01:46.715Z	0.04802464321	116
2022-07-21T02:01:46.850Z	0.04903361946	117
2022-07-21T02:01:56.688Z	0.05472136661	118
2022-07-21T02:01:57.710Z	0.05187805742	119
2022-07-21T02:02:01.729Z	0.04784190282	116
2022-07-21T02:02:01.856Z	0.04965015873	117
2022-07-21T02:02:11.686Z	0.0552425161	118
2022-07-21T02:02:12.713Z	0.05235967413	119
2022-07-21T02:02:16.720Z	0.04704261571	116
2022-07-21T02:02:16.862Z	0.04840261862	117
2022-07-21T02:02:26.695Z	0.05442406982	118
2022-07-21T02:02:27.710Z	0.05229087546	119
2022-07-21T02:02:31.722Z	0.04710208252	116
2022-07-21T02:02:31.853Z	0.04777561501	117
2022-07-21T02:02:41.685Z	0.05332906544	118
2022-07-21T02:02:42.711Z	0.05207582191	119
2022-07-21T02:02:46.715Z	0.04672774673	116
2022-07-21T02:02:46.852Z	0.04686719552	117
2022-07-21T02:02:56.690Z	0.05304194614	118
2022-07-21T02:02:57.705Z	0.05211445317	119
2022-07-21T02:03:01.726Z	0.04633153602	116
2022-07-21T02:03:01.865Z	0.04745398089	117
2022-07-21T02:03:11.685Z	0.0524879992	118
2022-07-21T02:03:12.714Z	0.05290434882	119
2022-07-21T02:03:16.721Z	0.04650782794	116
2022-07-21T02:03:16.868Z	0.04835100845	117
2022-07-21T02:03:26.690Z	0.05442491919	118
2022-07-21T02:03:27.711Z	0.05354442075	119
2022-07-21T02:03:31.722Z	0.04743922502	116
2022-07-21T02:03:31.854Z	0.04888238758	117
2022-07-21T02:03:41.684Z	0.0550224185	118
2022-07-21T02:03:42.716Z	0.052928783	119
2022-07-21T02:03:46.720Z	0.04697697237	116
2022-07-21T02:03:46.850Z	0.04907400161	117
2022-07-21T02:03:56.690Z	0.05396191403	118
2022-07-21T02:03:57.715Z	0.0525002107	119
2022-07-21T02:04:01.729Z	0.04611458629	116
2022-07-21T02:04:01.854Z	0.04808526859	117
2022-07-21T02:04:11.685Z	0.05389560759	118
2022-07-21T02:04:12.726Z	0.05187914893	119
2022-07-21T02:04:16.720Z	0.04691374302	116
2022-07-21T02:04:16.855Z	0.04765722528	117
2022-07-21T02:04:26.690Z	0.05364283919	118
2022-07-21T02:04:27.710Z	0.053062886	119
2022-07-21T02:04:31.720Z	0.04697788134	116
2022-07-21T02:04:31.858Z	0.04944200814	117
2022-07-21T02:04:41.685Z	0.05385061726	118
2022-07-21T02:04:42.711Z	0.0529062897	119
2022-07-21T02:04:46.719Z	0.04706323892	116
2022-07-21T02:04:46.852Z	0.05063298717	117
2022-07-21T02:04:56.684Z	0.0545197241	118
2022-07-21T02:04:57.714Z	0.05182979256	119
2022-07-21T02:05:01.732Z	0.04716046527	116
[truncated: 207,123 more rows]
