# Supplementary material for: Accelerated Adaptive Laboratory Evolution by Automated Repeated Batch Processes in Parallelized Bioreactors
Source: Microorganisms. 2023 Jan 20;11(2):275. doi: 10.3390/microorganisms11020275 (PMC9965177; doi:10.3390/microorganisms11020275)
Supplement: Supplementary file 1 [file microorganisms-11-00275-s001.zip › jupyter_supplement/analysis/raw_data/ALE_V_6/Gassing_FAirPV.csv]

time	data_acquisition.CurrentFAirPV	parameters
2022-07-21T13:48:47.707Z	39.9307835443038	{'UnitID': 0}
2022-07-21T13:48:47.741Z	39.9307835443038	{'UnitID': 0}
2022-07-21T13:48:47.833Z	39.960769113924044	{'UnitID': 1}
2022-07-21T13:48:47.985Z	39.960769113924044	{'UnitID': 1}
2022-07-21T13:48:48.290Z	39.65191774683544	{'UnitID': 3}
2022-07-21T13:48:48.411Z	39.98075949367089	{'UnitID': 2}
2022-07-21T13:48:51.336Z	39.931783063291135	{'UnitID': 2}
2022-07-21T13:48:51.459Z	40.07871235443038	{'UnitID': 3}
2022-07-21T13:49:02.127Z	39.92178787341772	{'UnitID': 0}
2022-07-21T13:49:02.201Z	39.93378210126583	{'UnitID': 1}
2022-07-21T13:49:02.447Z	39.893801341772146	{'UnitID': 0}
2022-07-21T13:49:02.616Z	39.89280182278481	{'UnitID': 1}
2022-07-21T13:49:02.752Z	40.13268637974683	{'UnitID': 3}
2022-07-21T13:49:03.106Z	39.92978402531645	{'UnitID': 2}
2022-07-21T13:49:06.532Z	39.96376767088607	{'UnitID': 2}
2022-07-21T13:49:06.636Z	40.0817109113924	{'UnitID': 3}
2022-07-21T13:49:17.098Z	40.03073544303797	{'UnitID': 1}
2022-07-21T13:49:17.170Z	39.953772481012656	{'UnitID': 0}
2022-07-21T13:49:17.358Z	39.953772481012656	{'UnitID': 0}
2022-07-21T13:49:17.590Z	40.03073544303797	{'UnitID': 1}
2022-07-21T13:49:17.622Z	39.83882779746835	{'UnitID': 3}
2022-07-21T13:49:17.814Z	40.0027489113924	{'UnitID': 2}
2022-07-21T13:49:21.449Z	39.99275372151899	{'UnitID': 2}
2022-07-21T13:49:21.578Z	40.07271524050633	{'UnitID': 3}
2022-07-21T13:49:31.835Z	39.86481529113924	{'UnitID': 0}
2022-07-21T13:49:32.045Z	39.89180230379747	{'UnitID': 1}
2022-07-21T13:49:32.069Z	39.87581	{'UnitID': 0}
2022-07-21T13:49:32.480Z	39.89180230379747	{'UnitID': 1}
2022-07-21T13:49:32.726Z	39.90979364556962	{'UnitID': 3}
2022-07-21T13:49:32.913Z	39.936780658227846	{'UnitID': 2}
2022-07-21T13:49:36.489Z	39.952772962025314	{'UnitID': 2}
2022-07-21T13:49:36.643Z	39.96376767088607	{'UnitID': 3}
2022-07-21T13:49:47.758Z	40.05172534177215	{'UnitID': 0}
2022-07-21T13:49:48.021Z	40.01874121518987	{'UnitID': 1}
2022-07-21T13:49:48.071Z	40.05172534177215	{'UnitID': 0}
2022-07-21T13:49:48.424Z	40.004747949367086	{'UnitID': 1}
2022-07-21T13:49:48.600Z	39.919788835443036	{'UnitID': 3}
2022-07-21T13:49:48.821Z	39.927784987341774	{'UnitID': 2}
2022-07-21T13:49:51.428Z	39.961768632911394	{'UnitID': 2}
2022-07-21T13:49:51.524Z	40.16367146835443	{'UnitID': 3}
2022-07-21T13:50:02.526Z	39.94977440506329	{'UnitID': 0}
2022-07-21T13:50:02.547Z	39.962768151898736	{'UnitID': 1}
2022-07-21T13:50:02.897Z	39.94977440506329	{'UnitID': 0}
2022-07-21T13:50:03.209Z	39.962768151898736	{'UnitID': 1}
2022-07-21T13:50:03.385Z	40.131686860759494	{'UnitID': 3}
2022-07-21T13:50:03.709Z	40.01574265822784	{'UnitID': 2}
2022-07-21T13:50:06.396Z	39.93378210126583	{'UnitID': 2}
2022-07-21T13:50:06.527Z	39.936780658227846	{'UnitID': 3}
2022-07-21T13:50:17.163Z	39.945776329113926	{'UnitID': 0}
2022-07-21T13:50:17.197Z	39.99375324050633	{'UnitID': 1}
2022-07-21T13:50:17.337Z	39.945776329113926	{'UnitID': 0}
2022-07-21T13:50:17.615Z	39.99375324050633	{'UnitID': 1}
2022-07-21T13:50:17.769Z	40.10969744303797	{'UnitID': 3}
2022-07-21T13:50:18.010Z	39.9907546835443	{'UnitID': 2}
2022-07-21T13:50:21.375Z	39.9307835443038	{'UnitID': 2}
2022-07-21T13:50:21.524Z	39.87181192405063	{'UnitID': 3}
2022-07-21T13:50:32.427Z	39.99875083544303	{'UnitID': 0}
2022-07-21T13:50:32.592Z	39.99875083544303	{'UnitID': 0}
2022-07-21T13:50:32.740Z	39.881807113924054	{'UnitID': 1}
2022-07-21T13:50:32.981Z	39.881807113924054	{'UnitID': 1}
2022-07-21T13:50:33.211Z	40.35857767088607	{'UnitID': 3}
2022-07-21T13:50:33.606Z	39.93877969620253	{'UnitID': 2}
2022-07-21T13:50:36.406Z	39.95877007594937	{'UnitID': 2}
2022-07-21T13:50:36.496Z	40.118693113924046	{'UnitID': 3}
2022-07-21T13:50:47.347Z	39.97276334177215	{'UnitID': 0}
2022-07-21T13:50:47.610Z	39.95976959493671	{'UnitID': 1}
2022-07-21T13:50:47.751Z	39.97276334177215	{'UnitID': 0}
2022-07-21T13:50:47.932Z	39.796848000000004	{'UnitID': 3}
2022-07-21T13:50:48.004Z	39.95976959493671	{'UnitID': 1}
2022-07-21T13:50:48.787Z	39.95577151898734	{'UnitID': 2}
2022-07-21T13:50:51.435Z	39.893801341772146	{'UnitID': 2}
2022-07-21T13:50:51.536Z	39.4500149113924	{'UnitID': 3}
2022-07-21T13:51:01.852Z	39.98375805063291	{'UnitID': 0}
2022-07-21T13:51:02.089Z	39.98375805063291	{'UnitID': 0}
2022-07-21T13:51:02.138Z	39.960769113924044	{'UnitID': 1}
2022-07-21T13:51:02.377Z	39.960769113924044	{'UnitID': 1}
2022-07-21T13:51:02.473Z	40.13368589873417	{'UnitID': 3}
2022-07-21T13:51:02.662Z	39.88680470886076	{'UnitID': 2}
2022-07-21T13:51:06.431Z	39.962768151898736	{'UnitID': 2}
2022-07-21T13:51:06.541Z	39.63992351898734	{'UnitID': 3}
2022-07-21T13:51:17.631Z	39.974762379746835	{'UnitID': 0}
2022-07-21T13:51:17.856Z	39.919788835443036	{'UnitID': 1}
2022-07-21T13:51:17.895Z	39.9977513164557	{'UnitID': 0}
2022-07-21T13:51:18.161Z	39.919788835443036	{'UnitID': 1}
2022-07-21T13:51:18.329Z	40.11369551898734	{'UnitID': 3}
2022-07-21T13:51:18.408Z	39.93977921518987	{'UnitID': 2}
2022-07-21T13:51:21.406Z	39.99375324050633	{'UnitID': 2}
2022-07-21T13:51:21.532Z	40.098702734177216	{'UnitID': 3}
2022-07-21T13:51:31.930Z	39.98575708860759	{'UnitID': 0}
2022-07-21T13:51:32.271Z	39.98075949367089	{'UnitID': 0}
2022-07-21T13:51:32.303Z	39.90979364556962	{'UnitID': 1}
2022-07-21T13:51:32.497Z	39.90979364556962	{'UnitID': 1}
2022-07-21T13:51:32.555Z	40.05672293670886	{'UnitID': 3}
2022-07-21T13:51:32.830Z	40.003748430379744	{'UnitID': 2}
2022-07-21T13:51:36.439Z	40.03973111392405	{'UnitID': 2}
2022-07-21T13:51:36.571Z	39.97376286075949	{'UnitID': 3}
2022-07-21T13:51:46.753Z	39.979759974683546	{'UnitID': 0}
2022-07-21T13:51:46.972Z	40.0097455443038	{'UnitID': 1}
2022-07-21T13:51:46.976Z	39.979759974683546	{'UnitID': 0}
2022-07-21T13:51:47.280Z	39.95077392405063	{'UnitID': 1}
2022-07-21T13:51:47.530Z	39.84882298734178	{'UnitID': 2}
2022-07-21T13:51:51.351Z	39.88780422784809	{'UnitID': 2}
2022-07-21T13:51:51.474Z	39.553964886075946	{'UnitID': 3}
2022-07-21T13:52:01.545Z	39.95976959493671	{'UnitID': 0}
2022-07-21T13:52:01.664Z	39.95976959493671	{'UnitID': 0}
2022-07-21T13:52:01.728Z	39.89879893670886	{'UnitID': 1}
2022-07-21T13:52:01.959Z	39.89879893670886	{'UnitID': 1}
2022-07-21T13:52:06.450Z	39.935781139240504	{'UnitID': 2}
2022-07-21T13:52:06.543Z	40.1846613670886	{'UnitID': 3}
2022-07-21T13:52:16.520Z	39.89879893670886	{'UnitID': 0}
2022-07-21T13:52:16.713Z	39.915790759493674	{'UnitID': 1}
2022-07-21T13:52:16.723Z	39.89280182278481	{'UnitID': 0}
2022-07-21T13:52:21.393Z	39.85382058227847	{'UnitID': 2}
2022-07-21T13:52:21.529Z	39.72388311392405	{'UnitID': 3}
2022-07-21T13:52:31.214Z	40.01574265822784	{'UnitID': 0}
2022-07-21T13:52:31.272Z	40.04173015189873	{'UnitID': 1}
2022-07-21T13:52:36.366Z	39.99475275949367	{'UnitID': 2}
2022-07-21T13:52:36.515Z	39.76986098734177	{'UnitID': 3}
2022-07-21T13:52:46.284Z	39.98475756962025	{'UnitID': 0}
2022-07-21T13:52:46.385Z	39.91279220253165	{'UnitID': 1}
2022-07-21T13:52:51.381Z	39.906795088607595	{'UnitID': 2}
2022-07-21T13:52:51.549Z	39.70988984810126	{'UnitID': 3}
2022-07-21T13:53:01.175Z	39.90079797468354	{'UnitID': 0}
2022-07-21T13:53:01.231Z	39.93977921518987	{'UnitID': 1}
2022-07-21T13:53:06.393Z	39.936780658227846	{'UnitID': 2}
2022-07-21T13:53:06.497Z	40.01974073417721	{'UnitID': 3}
2022-07-21T13:53:16.351Z	39.98375805063291	{'UnitID': 0}
2022-07-21T13:53:16.431Z	39.99675179746835	{'UnitID': 1}
2022-07-21T13:53:21.412Z	40.06671812658227	{'UnitID': 2}
2022-07-21T13:53:21.513Z	39.83882779746835	{'UnitID': 3}
2022-07-21T13:53:31.287Z	39.99275372151899	{'UnitID': 0}
2022-07-21T13:53:31.378Z	39.915790759493674	{'UnitID': 1}
2022-07-21T13:53:36.344Z	39.90979364556962	{'UnitID': 2}
2022-07-21T13:53:36.466Z	40.297607012658226	{'UnitID': 3}
2022-07-21T13:53:46.256Z	39.872811443037975	{'UnitID': 0}
2022-07-21T13:53:46.317Z	39.90779460759494	{'UnitID': 1}
2022-07-21T13:53:51.341Z	39.9787604556962	{'UnitID': 2}
2022-07-21T13:53:51.465Z	39.92078835443038	{'UnitID': 3}
2022-07-21T13:54:01.185Z	39.98875564556962	{'UnitID': 0}
2022-07-21T13:54:01.206Z	39.8568191392405	{'UnitID': 1}
2022-07-21T13:54:06.368Z	39.93478162025316	{'UnitID': 2}
2022-07-21T13:54:06.494Z	39.78585329113924	{'UnitID': 3}
2022-07-21T13:54:16.178Z	39.98175901265822	{'UnitID': 0}
2022-07-21T13:54:16.280Z	39.98075949367089	{'UnitID': 1}
2022-07-21T13:54:21.412Z	39.94177825316456	{'UnitID': 2}
2022-07-21T13:54:21.571Z	40.084709468354426	{'UnitID': 3}
2022-07-21T13:54:31.182Z	39.936780658227846	{'UnitID': 0}
2022-07-21T13:54:31.264Z	39.970764303797466	{'UnitID': 1}
2022-07-21T13:54:36.393Z	39.89180230379747	{'UnitID': 2}
2022-07-21T13:54:36.501Z	40.151677240506324	{'UnitID': 3}
2022-07-21T13:54:46.300Z	39.91679027848101	{'UnitID': 0}
2022-07-21T13:54:46.405Z	40.000749873417725	{'UnitID': 1}
2022-07-21T13:54:51.486Z	39.965766708860755	{'UnitID': 2}
2022-07-21T13:54:51.600Z	39.659913898734175	{'UnitID': 3}
2022-07-21T13:55:01.257Z	39.93877969620253	{'UnitID': 0}
2022-07-21T13:55:01.370Z	39.915790759493674	{'UnitID': 1}
2022-07-21T13:55:06.470Z	39.97676141772152	{'UnitID': 2}
2022-07-21T13:55:06.590Z	40.13468541772152	{'UnitID': 3}
2022-07-21T13:55:16.172Z	40.08271043037974	{'UnitID': 0}
2022-07-21T13:55:16.254Z	40.00774650632911	{'UnitID': 1}
2022-07-21T13:55:21.329Z	39.92478643037975	{'UnitID': 2}
2022-07-21T13:55:21.481Z	40.250629620253164	{'UnitID': 3}
2022-07-21T13:55:31.195Z	40.02873640506329	{'UnitID': 0}
2022-07-21T13:55:31.221Z	40.01574265822784	{'UnitID': 1}
2022-07-21T13:55:36.362Z	39.961768632911394	{'UnitID': 2}
2022-07-21T13:55:36.474Z	39.91778979746835	{'UnitID': 3}
2022-07-21T13:55:46.184Z	40.01074506329114	{'UnitID': 0}
2022-07-21T13:55:46.225Z	39.92478643037975	{'UnitID': 1}
2022-07-21T13:55:51.354Z	39.93778017721519	{'UnitID': 2}
2022-07-21T13:55:51.471Z	39.72588215189873	{'UnitID': 3}
2022-07-21T13:56:01.142Z	39.93478162025316	{'UnitID': 0}
2022-07-21T13:56:01.236Z	40.03573303797468	{'UnitID': 1}
2022-07-21T13:56:06.424Z	40.050725822784806	{'UnitID': 2}
2022-07-21T13:56:06.512Z	40.10270081012658	{'UnitID': 3}
2022-07-21T13:56:16.218Z	40.04073063291139	{'UnitID': 0}
2022-07-21T13:56:16.310Z	39.98275853164557	{'UnitID': 1}
2022-07-21T13:56:21.393Z	39.84582443037975	{'UnitID': 2}
2022-07-21T13:56:21.517Z	40.31659787341771	{'UnitID': 3}
2022-07-21T13:56:31.224Z	39.90079797468354	{'UnitID': 0}
2022-07-21T13:56:31.314Z	40.054723898734174	{'UnitID': 1}
2022-07-21T13:56:36.460Z	39.970764303797466	{'UnitID': 2}
2022-07-21T13:56:36.554Z	40.1486786835443	{'UnitID': 3}
2022-07-21T13:56:46.272Z	39.95077392405063	{'UnitID': 0}
2022-07-21T13:56:46.349Z	39.96776574683544	{'UnitID': 1}
2022-07-21T13:56:51.432Z	39.97176382278481	{'UnitID': 2}
2022-07-21T13:56:51.539Z	39.82283549367088	{'UnitID': 3}
2022-07-21T13:57:01.180Z	39.92978402531645	{'UnitID': 0}
2022-07-21T13:57:01.274Z	39.85282106329114	{'UnitID': 1}
2022-07-21T13:57:06.478Z	39.95677103797468	{'UnitID': 2}
2022-07-21T13:57:06.612Z	40.07871235443038	{'UnitID': 3}
2022-07-21T13:57:16.261Z	39.94677584810127	{'UnitID': 0}
2022-07-21T13:57:16.405Z	39.915790759493674	{'UnitID': 1}
2022-07-21T13:57:21.341Z	39.94877488607595	{'UnitID': 2}
2022-07-21T13:57:21.455Z	40.054723898734174	{'UnitID': 3}
2022-07-21T13:57:31.218Z	39.95677103797468	{'UnitID': 0}
2022-07-21T13:57:31.261Z	40.000749873417725	{'UnitID': 1}
2022-07-21T13:57:36.361Z	39.98975516455696	{'UnitID': 2}
2022-07-21T13:57:36.517Z	40.07071620253164	{'UnitID': 3}
2022-07-21T13:57:46.194Z	39.98075949367089	{'UnitID': 0}
2022-07-21T13:57:46.285Z	39.987756126582276	{'UnitID': 1}
2022-07-21T13:57:51.329Z	39.928784506329116	{'UnitID': 2}
2022-07-21T13:57:51.499Z	40.20165318987341	{'UnitID': 3}
2022-07-21T13:58:01.195Z	40.016742177215185	{'UnitID': 0}
2022-07-21T13:58:01.285Z	39.89580037974684	{'UnitID': 1}
2022-07-21T13:58:06.409Z	40.000749873417725	{'UnitID': 2}
2022-07-21T13:58:06.584Z	40.20165318987341	{'UnitID': 3}
2022-07-21T13:58:16.268Z	39.97176382278481	{'UnitID': 0}
2022-07-21T13:58:16.318Z	40.020740253164554	{'UnitID': 1}
2022-07-21T13:58:21.403Z	39.965766708860755	{'UnitID': 2}
2022-07-21T13:58:21.549Z	40.18865944303797	{'UnitID': 3}
2022-07-21T13:58:31.175Z	39.97176382278481	{'UnitID': 0}
2022-07-21T13:58:31.254Z	39.98275853164557	{'UnitID': 1}
2022-07-21T13:58:36.345Z	39.962768151898736	{'UnitID': 2}
2022-07-21T13:58:36.456Z	39.969764784810124	{'UnitID': 3}
2022-07-21T13:58:46.189Z	39.95077392405063	{'UnitID': 0}
2022-07-21T13:58:46.250Z	39.98075949367089	{'UnitID': 1}
2022-07-21T13:58:51.389Z	39.960769113924044	{'UnitID': 2}
2022-07-21T13:58:51.483Z	39.969764784810124	{'UnitID': 3}
2022-07-21T13:59:01.154Z	39.98075949367089	{'UnitID': 0}
2022-07-21T13:59:01.227Z	40.06371956962025	{'UnitID': 1}
2022-07-21T13:59:06.368Z	40.02773688607594	{'UnitID': 2}
2022-07-21T13:59:06.543Z	39.940778734177215	{'UnitID': 3}
2022-07-21T13:59:16.234Z	40.03473351898734	{'UnitID': 0}
2022-07-21T13:59:16.298Z	39.87081240506329	{'UnitID': 1}
2022-07-21T13:59:21.412Z	39.96876526582278	{'UnitID': 2}
2022-07-21T13:59:21.536Z	40.183661848101266	{'UnitID': 3}
2022-07-21T13:59:31.216Z	39.962768151898736	{'UnitID': 0}
2022-07-21T13:59:31.291Z	39.90979364556962	{'UnitID': 1}
2022-07-21T13:59:36.338Z	40.008746025316455	{'UnitID': 2}
2022-07-21T13:59:36.427Z	39.7728595443038	{'UnitID': 3}
2022-07-21T13:59:46.177Z	39.87880855696203	{'UnitID': 0}
2022-07-21T13:59:46.267Z	40.08970706329114	{'UnitID': 1}
2022-07-21T13:59:51.341Z	40.050725822784806	{'UnitID': 2}
2022-07-21T13:59:51.457Z	39.28309524050633	{'UnitID': 3}
2022-07-21T14:00:01.167Z	39.88680470886076	{'UnitID': 0}
2022-07-21T14:00:01.250Z	39.86481529113924	{'UnitID': 1}
2022-07-21T14:00:06.344Z	39.97276334177215	{'UnitID': 2}
2022-07-21T14:00:06.467Z	39.7778571392405	{'UnitID': 3}
2022-07-21T14:00:16.198Z	39.90979364556962	{'UnitID': 0}
2022-07-21T14:00:16.268Z	39.8638157721519	{'UnitID': 1}
2022-07-21T14:00:21.381Z	39.90979364556962	{'UnitID': 2}
2022-07-21T14:00:21.488Z	39.96376767088607	{'UnitID': 3}
2022-07-21T14:00:31.171Z	39.995752278481014	{'UnitID': 0}
2022-07-21T14:00:31.246Z	39.97276334177215	{'UnitID': 1}
2022-07-21T14:00:36.359Z	39.98275853164557	{'UnitID': 2}
2022-07-21T14:00:36.474Z	40.07271524050633	{'UnitID': 3}
2022-07-21T14:00:46.206Z	39.98375805063291	{'UnitID': 0}
2022-07-21T14:00:46.287Z	39.919788835443036	{'UnitID': 1}
2022-07-21T14:00:51.371Z	39.95976959493671	{'UnitID': 2}
2022-07-21T14:00:51.509Z	39.60094227848101	{'UnitID': 3}
2022-07-21T14:01:01.203Z	39.9907546835443	{'UnitID': 0}
2022-07-21T14:01:01.239Z	40.088707544303794	{'UnitID': 1}
2022-07-21T14:01:06.393Z	39.979759974683546	{'UnitID': 2}
2022-07-21T14:01:06.518Z	40.13368589873417	{'UnitID': 3}
2022-07-21T14:01:16.189Z	39.987756126582276	{'UnitID': 0}
2022-07-21T14:01:16.282Z	40.04073063291139	{'UnitID': 1}
2022-07-21T14:01:21.341Z	39.97676141772152	{'UnitID': 2}
2022-07-21T14:01:21.464Z	40.54648724050633	{'UnitID': 3}
2022-07-21T14:01:31.284Z	39.93478162025316	{'UnitID': 0}
2022-07-21T14:01:31.338Z	39.92278739240506	{'UnitID': 1}
2022-07-21T14:01:36.347Z	39.945776329113926	{'UnitID': 2}
2022-07-21T14:01:36.500Z	40.25362817721519	{'UnitID': 3}
2022-07-21T14:01:46.192Z	39.936780658227846	{'UnitID': 0}
2022-07-21T14:01:46.305Z	39.927784987341774	{'UnitID': 1}
2022-07-21T14:01:51.405Z	39.94977440506329	{'UnitID': 2}
2022-07-21T14:01:51.574Z	40.12069215189873	{'UnitID': 3}
2022-07-21T14:02:01.192Z	40.047727265822786	{'UnitID': 0}
2022-07-21T14:02:01.236Z	39.93877969620253	{'UnitID': 1}
2022-07-21T14:02:06.389Z	39.906795088607595	{'UnitID': 2}
2022-07-21T14:02:06.507Z	39.86281625316455	{'UnitID': 3}
2022-07-21T14:02:16.284Z	39.969764784810124	{'UnitID': 0}
2022-07-21T14:02:16.340Z	39.93877969620253	{'UnitID': 1}
2022-07-21T14:02:21.534Z	39.872811443037975	{'UnitID': 2}
2022-07-21T14:02:21.585Z	39.83582924050632	{'UnitID': 3}
2022-07-21T14:02:31.238Z	39.93977921518987	{'UnitID': 0}
2022-07-21T14:02:31.328Z	40.05172534177215	{'UnitID': 1}
2022-07-21T14:02:36.367Z	39.953772481012656	{'UnitID': 2}
2022-07-21T14:02:36.501Z	40.530494936708855	{'UnitID': 3}
2022-07-21T14:02:46.313Z	40.0027489113924	{'UnitID': 0}
2022-07-21T14:02:46.354Z	40.003748430379744	{'UnitID': 1}
2022-07-21T14:02:51.502Z	39.87181192405063	{'UnitID': 2}
2022-07-21T14:02:51.604Z	39.718885518987335	{'UnitID': 3}
2022-07-21T14:03:01.160Z	39.9307835443038	{'UnitID': 0}
2022-07-21T14:03:01.249Z	39.880807594936705	{'UnitID': 1}
2022-07-21T14:03:06.423Z	39.995752278481014	{'UnitID': 2}
2022-07-21T14:03:06.560Z	40.156674835443035	{'UnitID': 3}
2022-07-21T14:03:16.268Z	39.923786911392405	{'UnitID': 0}
2022-07-21T14:03:16.332Z	39.93378210126583	{'UnitID': 1}
2022-07-21T14:03:21.347Z	39.9477753670886	{'UnitID': 2}
2022-07-21T14:03:21.471Z	39.46100962025316	{'UnitID': 3}
2022-07-21T14:03:31.223Z	39.93278258227848	{'UnitID': 0}
2022-07-21T14:03:31.303Z	39.970764303797466	{'UnitID': 1}
2022-07-21T14:03:36.340Z	39.935781139240504	{'UnitID': 2}
2022-07-21T14:03:36.471Z	39.809841746835446	{'UnitID': 3}
2022-07-21T14:03:46.217Z	39.9667662278481	{'UnitID': 0}
2022-07-21T14:03:46.257Z	39.97576189873418	{'UnitID': 1}
2022-07-21T14:03:51.383Z	40.05272486075949	{'UnitID': 2}
2022-07-21T14:03:51.500Z	39.81583886075949	{'UnitID': 3}
2022-07-21T14:04:01.170Z	39.98075949367089	{'UnitID': 0}
2022-07-21T14:04:01.268Z	39.9787604556962	{'UnitID': 1}
2022-07-21T14:04:06.429Z	40.016742177215185	{'UnitID': 2}
2022-07-21T14:04:06.485Z	40.02473832911392	{'UnitID': 3}
2022-07-21T14:04:16.216Z	40.02273929113924	{'UnitID': 0}
2022-07-21T14:04:16.312Z	40.05272486075949	{'UnitID': 1}
2022-07-21T14:04:21.419Z	39.92078835443038	{'UnitID': 2}
2022-07-21T14:04:21.553Z	40.210648860759484	{'UnitID': 3}
2022-07-21T14:04:31.254Z	39.93877969620253	{'UnitID': 0}
2022-07-21T14:04:31.313Z	39.944776810126584	{'UnitID': 1}
2022-07-21T14:04:36.368Z	39.979759974683546	{'UnitID': 2}
2022-07-21T14:04:36.498Z	40.33758777215189	{'UnitID': 3}
2022-07-21T14:04:46.200Z	39.97376286075949	{'UnitID': 0}
2022-07-21T14:04:46.296Z	39.954772	{'UnitID': 1}
2022-07-21T14:04:51.419Z	39.99475275949367	{'UnitID': 2}
2022-07-21T14:04:51.521Z	39.69689610126582	{'UnitID': 3}
2022-07-21T14:05:01.175Z	39.915790759493674	{'UnitID': 0}
2022-07-21T14:05:01.236Z	39.991754202531645	{'UnitID': 1}
2022-07-21T14:05:06.367Z	39.95976959493671	{'UnitID': 2}
2022-07-21T14:05:06.482Z	39.62892881012658	{'UnitID': 3}
2022-07-21T14:05:16.190Z	40.038731594936706	{'UnitID': 0}
2022-07-21T14:05:16.279Z	40.003748430379744	{'UnitID': 1}
2022-07-21T14:05:21.302Z	39.94377729113924	{'UnitID': 2}
2022-07-21T14:05:21.443Z	40.152676759493666	{'UnitID': 3}
2022-07-21T14:05:31.211Z	39.97776093670886	{'UnitID': 0}
2022-07-21T14:05:31.289Z	39.89080278481012	{'UnitID': 1}
2022-07-21T14:05:36.356Z	40.00674698734177	{'UnitID': 2}
2022-07-21T14:05:36.475Z	40.49451225316456	{'UnitID': 3}
2022-07-21T14:05:46.199Z	39.88380615189873	{'UnitID': 0}
2022-07-21T14:05:46.265Z	39.910793164556964	{'UnitID': 1}
2022-07-21T14:05:51.357Z	39.98575708860759	{'UnitID': 2}
2022-07-21T14:05:51.512Z	40.203652227848096	{'UnitID': 3}
2022-07-21T14:06:01.171Z	40.021739772151896	{'UnitID': 0}
2022-07-21T14:06:01.238Z	39.979759974683546	{'UnitID': 1}
2022-07-21T14:06:06.337Z	40.01774169620253	{'UnitID': 2}
2022-07-21T14:06:06.491Z	39.701893696202525	{'UnitID': 3}
2022-07-21T14:06:16.209Z	39.95577151898734	{'UnitID': 0}
2022-07-21T14:06:16.277Z	39.98375805063291	{'UnitID': 1}
2022-07-21T14:06:21.350Z	40.02373881012658	{'UnitID': 2}
2022-07-21T14:06:21.499Z	39.688899949367084	{'UnitID': 3}
2022-07-21T14:06:31.200Z	40.02773688607594	{'UnitID': 0}
2022-07-21T14:06:31.282Z	39.90779460759494	{'UnitID': 1}
2022-07-21T14:06:36.353Z	39.98475756962025	{'UnitID': 2}
2022-07-21T14:06:36.441Z	39.59094708860759	{'UnitID': 3}
2022-07-21T14:06:46.189Z	40.06272005063291	{'UnitID': 0}
2022-07-21T14:06:46.274Z	40.08570898734177	{'UnitID': 1}
2022-07-21T14:06:51.343Z	39.94877488607595	{'UnitID': 2}
2022-07-21T14:06:51.479Z	39.634925924050634	{'UnitID': 3}
2022-07-21T14:07:01.197Z	40.038731594936706	{'UnitID': 0}
2022-07-21T14:07:01.242Z	39.82883260759493	{'UnitID': 1}
2022-07-21T14:07:06.379Z	39.99275372151899	{'UnitID': 2}
2022-07-21T14:07:06.461Z	40.293608936708864	{'UnitID': 3}
2022-07-21T14:07:16.189Z	40.01174458227848	{'UnitID': 0}
2022-07-21T14:07:16.272Z	39.93478162025316	{'UnitID': 1}
2022-07-21T14:07:21.408Z	40.02773688607594	{'UnitID': 2}
2022-07-21T14:07:21.505Z	40.249630101265815	{'UnitID': 3}
2022-07-21T14:07:31.243Z	39.98975516455696	{'UnitID': 0}
2022-07-21T14:07:31.294Z	40.10270081012658	{'UnitID': 1}
2022-07-21T14:07:36.398Z	39.93278258227848	{'UnitID': 2}
2022-07-21T14:07:36.514Z	40.135684936708856	{'UnitID': 3}
2022-07-21T14:07:46.231Z	39.93778017721519	{'UnitID': 0}
2022-07-21T14:07:46.287Z	39.901797493670884	{'UnitID': 1}
2022-07-21T14:07:51.427Z	40.033733999999995	{'UnitID': 2}
2022-07-21T14:07:51.556Z	39.90379653164557	{'UnitID': 3}
2022-07-21T14:08:01.179Z	40.037732075949364	{'UnitID': 0}
2022-07-21T14:08:01.222Z	39.97576189873418	{'UnitID': 1}
2022-07-21T14:08:06.356Z	40.0097455443038	{'UnitID': 2}
2022-07-21T14:08:06.581Z	39.706891291139236	{'UnitID': 3}
2022-07-21T14:08:16.233Z	39.962768151898736	{'UnitID': 0}
2022-07-21T14:08:16.290Z	39.914791240506325	{'UnitID': 1}
2022-07-21T14:08:21.396Z	39.99375324050633	{'UnitID': 2}
2022-07-21T14:08:21.528Z	40.05672293670886	{'UnitID': 3}
2022-07-21T14:08:31.216Z	39.9977513164557	{'UnitID': 0}
2022-07-21T14:08:31.299Z	39.965766708860755	{'UnitID': 1}
2022-07-21T14:08:36.348Z	39.98475756962025	{'UnitID': 2}
2022-07-21T14:08:36.465Z	39.48499807594936	{'UnitID': 3}
2022-07-21T14:08:46.196Z	39.944776810126584	{'UnitID': 0}
2022-07-21T14:08:46.318Z	39.97176382278481	{'UnitID': 1}
2022-07-21T14:08:51.421Z	39.98875564556962	{'UnitID': 2}
2022-07-21T14:08:51.574Z	40.259625291139244	{'UnitID': 3}
2022-07-21T14:09:01.191Z	39.95577151898734	{'UnitID': 0}
2022-07-21T14:09:01.242Z	39.940778734177215	{'UnitID': 1}
2022-07-21T14:09:06.389Z	39.90979364556962	{'UnitID': 2}
2022-07-21T14:09:06.520Z	40.1366844556962	{'UnitID': 3}
2022-07-21T14:09:16.182Z	39.9667662278481	{'UnitID': 0}
2022-07-21T14:09:16.279Z	39.96876526582278	{'UnitID': 1}
2022-07-21T14:09:21.317Z	39.99375324050633	{'UnitID': 2}
2022-07-21T14:09:21.499Z	39.953772481012656	{'UnitID': 3}
2022-07-21T14:09:31.208Z	39.9977513164557	{'UnitID': 0}
2022-07-21T14:09:31.288Z	39.915790759493674	{'UnitID': 1}
2022-07-21T14:09:36.364Z	39.952772962025314	{'UnitID': 2}
2022-07-21T14:09:36.500Z	39.8018455949367	{'UnitID': 3}
2022-07-21T14:09:46.228Z	39.954772	{'UnitID': 0}
2022-07-21T14:09:46.298Z	39.914791240506325	{'UnitID': 1}
2022-07-21T14:09:51.336Z	39.89679989873417	{'UnitID': 2}
2022-07-21T14:09:51.472Z	39.782854734177214	{'UnitID': 3}
2022-07-21T14:10:01.185Z	39.92178787341772	{'UnitID': 0}
2022-07-21T14:10:01.232Z	39.96476718987342	{'UnitID': 1}
2022-07-21T14:10:06.364Z	39.92278739240506	{'UnitID': 2}
2022-07-21T14:10:06.512Z	39.96376767088607	{'UnitID': 3}
2022-07-21T14:10:16.239Z	39.95177344303797	{'UnitID': 0}
2022-07-21T14:10:16.307Z	40.02373881012658	{'UnitID': 1}
2022-07-21T14:10:21.340Z	39.94377729113924	{'UnitID': 2}
2022-07-21T14:10:21.484Z	39.954772	{'UnitID': 3}
2022-07-21T14:10:31.201Z	39.98575708860759	{'UnitID': 0}
2022-07-21T14:10:31.288Z	39.74987060759493	{'UnitID': 1}
2022-07-21T14:10:36.367Z	40.038731594936706	{'UnitID': 2}
2022-07-21T14:10:36.529Z	40.19465655696202	{'UnitID': 3}
2022-07-21T14:10:46.235Z	39.87181192405063	{'UnitID': 0}
2022-07-21T14:10:46.324Z	39.86981288607595	{'UnitID': 1}
2022-07-21T14:10:51.373Z	40.04173015189873	{'UnitID': 2}
2022-07-21T14:10:51.510Z	40.46152812658228	{'UnitID': 3}
2022-07-21T14:11:01.247Z	39.94177825316456	{'UnitID': 0}
2022-07-21T14:11:01.290Z	40.00174939240506	{'UnitID': 1}
2022-07-21T14:11:06.410Z	40.0027489113924	{'UnitID': 2}
2022-07-21T14:11:06.544Z	40.003748430379744	{'UnitID': 3}
2022-07-21T14:11:16.286Z	39.957770556962025	{'UnitID': 0}
2022-07-21T14:11:16.356Z	39.94677584810127	{'UnitID': 1}
2022-07-21T14:11:21.390Z	39.92278739240506	{'UnitID': 2}
2022-07-21T14:11:21.533Z	40.14967820253164	{'UnitID': 3}
2022-07-21T14:11:31.260Z	39.97176382278481	{'UnitID': 0}
2022-07-21T14:11:31.368Z	39.86181673417722	{'UnitID': 1}
2022-07-21T14:11:37.065Z	39.63292688607594	{'UnitID': 3}
2022-07-21T14:11:37.195Z	40.0027489113924	{'UnitID': 2}
2022-07-21T14:11:46.270Z	39.99475275949367	{'UnitID': 0}
2022-07-21T14:11:46.387Z	39.92178787341772	{'UnitID': 1}
2022-07-21T14:11:51.439Z	39.945776329113926	{'UnitID': 2}
2022-07-21T14:11:51.573Z	39.66491149367088	{'UnitID': 3}
2022-07-21T14:12:01.239Z	39.962768151898736	{'UnitID': 0}
2022-07-21T14:12:01.285Z	39.94877488607595	{'UnitID': 1}
2022-07-21T14:12:06.396Z	39.94177825316456	{'UnitID': 2}
2022-07-21T14:12:06.580Z	39.93877969620253	{'UnitID': 3}
2022-07-21T14:12:16.285Z	40.025737848101265	{'UnitID': 0}
2022-07-21T14:12:16.311Z	39.93977921518987	{'UnitID': 1}
2022-07-21T14:12:21.381Z	39.92178787341772	{'UnitID': 2}
2022-07-21T14:12:21.522Z	39.68090379746835	{'UnitID': 3}
2022-07-21T14:12:31.190Z	40.042729670886075	{'UnitID': 0}
2022-07-21T14:12:31.280Z	40.04372918987342	{'UnitID': 1}
2022-07-21T14:12:36.397Z	39.92678546835443	{'UnitID': 2}
2022-07-21T14:12:36.512Z	39.893801341772146	{'UnitID': 3}
2022-07-21T14:12:46.194Z	39.9427777721519	{'UnitID': 0}
2022-07-21T14:12:46.291Z	39.961768632911394	{'UnitID': 1}
2022-07-21T14:12:51.380Z	39.957770556962025	{'UnitID': 2}
2022-07-21T14:12:51.494Z	39.78185521518987	{'UnitID': 3}
2022-07-21T14:13:01.227Z	39.97176382278481	{'UnitID': 0}
2022-07-21T14:13:01.281Z	39.81983693670886	{'UnitID': 1}
2022-07-21T14:13:06.385Z	39.97676141772152	{'UnitID': 2}
2022-07-21T14:13:06.504Z	40.497510810126585	{'UnitID': 3}
2022-07-21T14:13:16.264Z	40.0027489113924	{'UnitID': 0}
2022-07-21T14:13:16.364Z	39.961768632911394	{'UnitID': 1}
2022-07-21T14:13:21.446Z	39.92278739240506	{'UnitID': 2}
2022-07-21T14:13:21.532Z	39.910793164556964	{'UnitID': 3}
2022-07-21T14:13:31.285Z	39.905795569620246	{'UnitID': 0}
2022-07-21T14:13:31.399Z	39.85282106329114	{'UnitID': 1}
2022-07-21T14:13:36.481Z	39.991754202531645	{'UnitID': 2}
2022-07-21T14:13:36.536Z	40.47951946835443	{'UnitID': 3}
2022-07-21T14:13:46.316Z	39.89779941772152	{'UnitID': 0}
2022-07-21T14:13:46.425Z	40.00574746835443	{'UnitID': 1}
2022-07-21T14:13:51.398Z	39.953772481012656	{'UnitID': 2}
2022-07-21T14:13:51.538Z	40.02673736708861	{'UnitID': 3}
2022-07-21T14:14:01.191Z	39.91679027848101	{'UnitID': 0}
2022-07-21T14:14:01.272Z	40.03573303797468	{'UnitID': 1}
2022-07-21T14:14:06.335Z	39.86181673417722	{'UnitID': 2}
2022-07-21T14:14:06.513Z	39.7658629113924	{'UnitID': 3}
2022-07-21T14:14:16.222Z	40.021739772151896	{'UnitID': 0}
2022-07-21T14:14:16.349Z	39.92978402531645	{'UnitID': 1}
2022-07-21T14:14:21.363Z	39.957770556962025	{'UnitID': 2}
2022-07-21T14:14:21.555Z	39.906795088607595	{'UnitID': 3}
2022-07-21T14:14:31.223Z	40.01774169620253	{'UnitID': 0}
2022-07-21T14:14:31.341Z	40.033733999999995	{'UnitID': 1}
2022-07-21T14:14:36.390Z	39.84782346835443	{'UnitID': 2}
2022-07-21T14:14:36.482Z	39.8398273164557	{'UnitID': 3}
2022-07-21T14:14:46.232Z	39.98475756962025	{'UnitID': 0}
2022-07-21T14:14:46.315Z	39.90379653164557	{'UnitID': 1}
2022-07-21T14:14:51.406Z	40.0027489113924	{'UnitID': 2}
2022-07-21T14:14:51.553Z	40.19465655696202	{'UnitID': 3}
2022-07-21T14:15:01.181Z	39.995752278481014	{'UnitID': 0}
2022-07-21T14:15:01.265Z	39.965766708860755	{'UnitID': 1}
2022-07-21T14:15:06.362Z	40.0817109113924	{'UnitID': 2}
2022-07-21T14:15:06.484Z	39.73887589873418	{'UnitID': 3}
2022-07-21T14:15:16.224Z	40.02873640506329	{'UnitID': 0}
2022-07-21T14:15:16.338Z	40.003748430379744	{'UnitID': 1}
2022-07-21T14:15:21.391Z	39.987756126582276	{'UnitID': 2}
2022-07-21T14:15:21.508Z	39.83682875949367	{'UnitID': 3}
2022-07-21T14:15:31.278Z	40.00574746835443	{'UnitID': 0}
2022-07-21T14:15:31.361Z	39.98475756962025	{'UnitID': 1}
2022-07-21T14:15:36.364Z	39.928784506329116	{'UnitID': 2}
2022-07-21T14:15:36.515Z	40.06771764556962	{'UnitID': 3}
2022-07-21T14:15:46.201Z	40.00574746835443	{'UnitID': 0}
2022-07-21T14:15:46.300Z	39.986756607594934	{'UnitID': 1}
2022-07-21T14:15:51.385Z	39.952772962025314	{'UnitID': 2}
2022-07-21T14:15:51.532Z	40.43953870886076	{'UnitID': 3}
2022-07-21T14:16:01.178Z	39.986756607594934	{'UnitID': 0}
2022-07-21T14:16:01.270Z	39.97376286075949	{'UnitID': 1}
2022-07-21T14:16:06.353Z	39.88780422784809	{'UnitID': 2}
2022-07-21T14:16:06.496Z	40.507506	{'UnitID': 3}
2022-07-21T14:16:16.208Z	39.928784506329116	{'UnitID': 0}
2022-07-21T14:16:16.361Z	39.918789316455694	{'UnitID': 1}
2022-07-21T14:16:21.344Z	39.95577151898734	{'UnitID': 2}
2022-07-21T14:16:21.472Z	40.203652227848096	{'UnitID': 3}
2022-07-21T14:16:31.249Z	40.01574265822784	{'UnitID': 0}
2022-07-21T14:16:31.315Z	40.020740253164554	{'UnitID': 1}
2022-07-21T14:16:36.405Z	39.89779941772152	{'UnitID': 2}
2022-07-21T14:16:36.525Z	40.2946084556962	{'UnitID': 3}
2022-07-21T14:16:46.246Z	39.92978402531645	{'UnitID': 0}
2022-07-21T14:16:46.328Z	39.894800860759496	{'UnitID': 1}
2022-07-21T14:16:51.356Z	39.94377729113924	{'UnitID': 2}
2022-07-21T14:16:51.492Z	39.731879265822776	{'UnitID': 3}
2022-07-21T14:17:01.207Z	40.03673255696202	{'UnitID': 0}
2022-07-21T14:17:01.259Z	39.87780903797468	{'UnitID': 1}
2022-07-21T14:17:06.367Z	39.95177344303797	{'UnitID': 2}
2022-07-21T14:17:06.511Z	39.860817215189876	{'UnitID': 3}
2022-07-21T14:17:16.274Z	40.0097455443038	{'UnitID': 0}
2022-07-21T14:17:16.362Z	39.86981288607595	{'UnitID': 1}
2022-07-21T14:17:21.409Z	39.906795088607595	{'UnitID': 2}
2022-07-21T14:17:21.535Z	39.98275853164557	{'UnitID': 3}
2022-07-21T14:17:31.215Z	39.944776810126584	{'UnitID': 0}
2022-07-21T14:17:31.275Z	39.902797012658226	{'UnitID': 1}
2022-07-21T14:17:36.442Z	40.00774650632911	{'UnitID': 2}
2022-07-21T14:17:36.600Z	40.28161470886076	{'UnitID': 3}
2022-07-21T14:17:46.193Z	39.92178787341772	{'UnitID': 0}
2022-07-21T14:17:46.282Z	39.8208364556962	{'UnitID': 1}
2022-07-21T14:17:51.400Z	39.969764784810124	{'UnitID': 2}
2022-07-21T14:17:51.516Z	40.06671812658227	{'UnitID': 3}
2022-07-21T14:18:01.228Z	39.9787604556962	{'UnitID': 0}
2022-07-21T14:18:01.265Z	39.970764303797466	{'UnitID': 1}
2022-07-21T14:18:06.436Z	40.020740253164554	{'UnitID': 2}
2022-07-21T14:18:06.522Z	39.954772	{'UnitID': 3}
2022-07-21T14:18:16.239Z	39.97276334177215	{'UnitID': 0}
2022-07-21T14:18:16.356Z	39.89580037974684	{'UnitID': 1}
2022-07-21T14:18:21.415Z	39.92278739240506	{'UnitID': 2}
2022-07-21T14:18:21.521Z	39.3830471392405	{'UnitID': 3}
2022-07-21T14:18:31.225Z	40.01774169620253	{'UnitID': 0}
2022-07-21T14:18:31.324Z	39.960769113924044	{'UnitID': 1}
2022-07-21T14:18:36.394Z	39.881807113924054	{'UnitID': 2}
2022-07-21T14:18:36.503Z	39.98875564556962	{'UnitID': 3}
2022-07-21T14:18:46.239Z	39.894800860759496	{'UnitID': 0}
2022-07-21T14:18:46.329Z	39.93877969620253	{'UnitID': 1}
2022-07-21T14:18:51.357Z	39.89580037974684	{'UnitID': 2}
2022-07-21T14:18:51.513Z	40.064719088607596	{'UnitID': 3}
2022-07-21T14:19:01.212Z	40.016742177215185	{'UnitID': 0}
2022-07-21T14:19:01.223Z	39.960769113924044	{'UnitID': 1}
2022-07-21T14:19:06.357Z	39.81184078481013	{'UnitID': 2}
2022-07-21T14:19:06.479Z	39.5719562278481	{'UnitID': 3}
2022-07-21T14:19:16.259Z	39.97776093670886	{'UnitID': 0}
2022-07-21T14:19:16.329Z	39.85781865822785	{'UnitID': 1}
2022-07-21T14:19:21.424Z	39.901797493670884	{'UnitID': 2}
2022-07-21T14:19:21.546Z	40.10869792405063	{'UnitID': 3}
2022-07-21T14:19:31.251Z	40.000749873417725	{'UnitID': 0}
2022-07-21T14:19:31.317Z	40.05172534177215	{'UnitID': 1}
2022-07-21T14:19:36.428Z	39.93278258227848	{'UnitID': 2}
2022-07-21T14:19:36.595Z	39.71288840506329	{'UnitID': 3}
2022-07-21T14:19:46.248Z	39.954772	{'UnitID': 0}
2022-07-21T14:19:46.383Z	40.00774650632911	{'UnitID': 1}
2022-07-21T14:19:51.446Z	40.0097455443038	{'UnitID': 2}
2022-07-21T14:19:51.514Z	40.04173015189873	{'UnitID': 3}
2022-07-21T14:20:01.229Z	40.03973111392405	{'UnitID': 0}
2022-07-21T14:20:01.240Z	39.9907546835443	{'UnitID': 1}
2022-07-21T14:20:06.380Z	39.94177825316456	{'UnitID': 2}
2022-07-21T14:20:06.552Z	39.7058917721519	{'UnitID': 3}
2022-07-21T14:20:16.204Z	39.969764784810124	{'UnitID': 0}
2022-07-21T14:20:16.291Z	39.87181192405063	{'UnitID': 1}
2022-07-21T14:20:21.358Z	39.96376767088607	{'UnitID': 2}
2022-07-21T14:20:21.523Z	39.474003367088606	{'UnitID': 3}
2022-07-21T14:20:31.211Z	39.974762379746835	{'UnitID': 0}
2022-07-21T14:20:31.267Z	39.999750354430375	{'UnitID': 1}
2022-07-21T14:20:36.352Z	39.9117926835443	{'UnitID': 2}
2022-07-21T14:20:36.471Z	39.84382539240506	{'UnitID': 3}
2022-07-21T14:20:46.193Z	39.965766708860755	{'UnitID': 0}
2022-07-21T14:20:46.270Z	39.95877007594937	{'UnitID': 1}
2022-07-21T14:20:51.387Z	39.90979364556962	{'UnitID': 2}
2022-07-21T14:20:51.522Z	40.5554829113924	{'UnitID': 3}
2022-07-21T14:21:01.209Z	39.986756607594934	{'UnitID': 0}
2022-07-21T14:21:01.256Z	39.85482010126582	{'UnitID': 1}
2022-07-21T14:21:06.368Z	39.957770556962025	{'UnitID': 2}
2022-07-21T14:21:06.502Z	40.033733999999995	{'UnitID': 3}
2022-07-21T14:21:16.229Z	39.98575708860759	{'UnitID': 0}
2022-07-21T14:21:16.316Z	39.91679027848101	{'UnitID': 1}
2022-07-21T14:21:21.389Z	39.88780422784809	{'UnitID': 2}
2022-07-21T14:21:21.456Z	40.2396349113924	{'UnitID': 3}
2022-07-21T14:21:31.247Z	40.0817109113924	{'UnitID': 0}
2022-07-21T14:21:31.325Z	39.88380615189873	{'UnitID': 1}
2022-07-21T14:21:36.378Z	39.98375805063291	{'UnitID': 2}
2022-07-21T14:21:36.486Z	40.20165318987341	{'UnitID': 3}
2022-07-21T14:21:46.187Z	39.98575708860759	{'UnitID': 0}
2022-07-21T14:21:46.261Z	39.991754202531645	{'UnitID': 1}
2022-07-21T14:21:51.380Z	40.016742177215185	{'UnitID': 2}
2022-07-21T14:21:51.512Z	39.97176382278481	{'UnitID': 3}
2022-07-21T14:22:01.227Z	40.03973111392405	{'UnitID': 0}
2022-07-21T14:22:01.281Z	39.98275853164557	{'UnitID': 1}
2022-07-21T14:22:06.376Z	39.970764303797466	{'UnitID': 2}
2022-07-21T14:22:06.492Z	39.829832126582275	{'UnitID': 3}
2022-07-21T14:22:16.213Z	39.99275372151899	{'UnitID': 0}
2022-07-21T14:22:16.289Z	40.03073544303797	{'UnitID': 1}
2022-07-21T14:22:21.408Z	39.92578594936709	{'UnitID': 2}
2022-07-21T14:22:21.490Z	39.77985617721519	{'UnitID': 3}
2022-07-21T14:22:31.284Z	40.03273448101265	{'UnitID': 0}
2022-07-21T14:22:31.367Z	39.969764784810124	{'UnitID': 1}
2022-07-21T14:22:36.425Z	39.98475756962025	{'UnitID': 2}
2022-07-21T14:22:36.564Z	40.06371956962025	{'UnitID': 3}
2022-07-21T14:22:46.241Z	39.945776329113926	{'UnitID': 0}
2022-07-21T14:22:46.320Z	39.868813367088606	{'UnitID': 1}
2022-07-21T14:22:51.415Z	39.974762379746835	{'UnitID': 2}
2022-07-21T14:22:51.543Z	39.39903944303797	{'UnitID': 3}
2022-07-21T14:23:01.232Z	40.03173496202532	{'UnitID': 0}
2022-07-21T14:23:01.306Z	39.999750354430375	{'UnitID': 1}
2022-07-21T14:23:06.429Z	39.96476718987342	{'UnitID': 2}
2022-07-21T14:23:06.562Z	39.95577151898734	{'UnitID': 3}
2022-07-21T14:23:16.229Z	39.99875083544303	{'UnitID': 0}
2022-07-21T14:23:16.301Z	39.93778017721519	{'UnitID': 1}
2022-07-21T14:23:21.421Z	39.84782346835443	{'UnitID': 2}
2022-07-21T14:23:21.538Z	39.702893215189874	{'UnitID': 3}
2022-07-21T14:23:31.247Z	39.928784506329116	{'UnitID': 0}
2022-07-21T14:23:31.342Z	40.079711873417715	{'UnitID': 1}
2022-07-21T14:23:36.458Z	39.95177344303797	{'UnitID': 2}
2022-07-21T14:23:36.581Z	39.633926405063285	{'UnitID': 3}
2022-07-21T14:23:46.300Z	40.016742177215185	{'UnitID': 0}
2022-07-21T14:23:46.314Z	39.92178787341772	{'UnitID': 1}
2022-07-21T14:23:51.425Z	39.97176382278481	{'UnitID': 2}
2022-07-21T14:23:51.473Z	39.87481048101265	{'UnitID': 3}
2022-07-21T14:24:01.202Z	39.9307835443038	{'UnitID': 0}
2022-07-21T14:24:01.257Z	39.98975516455696	{'UnitID': 1}
2022-07-21T14:24:06.386Z	39.91379172151898	{'UnitID': 2}
2022-07-21T14:24:06.582Z	40.10769840506329	{'UnitID': 3}
2022-07-21T14:24:16.248Z	39.910793164556964	{'UnitID': 0}
2022-07-21T14:24:16.311Z	39.88480567088608	{'UnitID': 1}
2022-07-21T14:24:21.382Z	39.91279220253165	{'UnitID': 2}
2022-07-21T14:24:21.489Z	39.855819620253165	{'UnitID': 3}
2022-07-21T14:24:31.189Z	40.00174939240506	{'UnitID': 0}
2022-07-21T14:24:31.233Z	39.96376767088607	{'UnitID': 1}
2022-07-21T14:24:36.374Z	39.935781139240504	{'UnitID': 2}
2022-07-21T14:24:36.493Z	40.17666521518987	{'UnitID': 3}
2022-07-21T14:24:46.247Z	40.025737848101265	{'UnitID': 0}
2022-07-21T14:24:46.289Z	40.02673736708861	{'UnitID': 1}
2022-07-21T14:24:51.355Z	39.9307835443038	{'UnitID': 2}
2022-07-21T14:24:51.513Z	39.85781865822785	{'UnitID': 3}
2022-07-21T14:25:01.164Z	39.95976959493671	{'UnitID': 0}
2022-07-21T14:25:01.209Z	39.97576189873418	{'UnitID': 1}
2022-07-21T14:25:06.407Z	39.96476718987342	{'UnitID': 2}
2022-07-21T14:25:06.502Z	39.974762379746835	{'UnitID': 3}
2022-07-21T14:25:16.222Z	39.960769113924044	{'UnitID': 0}
2022-07-21T14:25:16.321Z	39.910793164556964	{'UnitID': 1}
2022-07-21T14:25:21.402Z	39.89679989873417	{'UnitID': 2}
2022-07-21T14:25:21.496Z	40.34158584810126	{'UnitID': 3}
2022-07-21T14:25:31.305Z	39.95177344303797	{'UnitID': 0}
2022-07-21T14:25:31.364Z	39.90379653164557	{'UnitID': 1}
2022-07-21T14:25:36.416Z	39.87081240506329	{'UnitID': 2}
2022-07-21T14:25:36.537Z	40.08370994936708	{'UnitID': 3}
2022-07-21T14:25:46.259Z	39.93478162025316	{'UnitID': 0}
2022-07-21T14:25:46.320Z	39.986756607594934	{'UnitID': 1}
2022-07-21T14:25:51.424Z	39.88380615189873	{'UnitID': 2}
2022-07-21T14:25:51.548Z	40.003748430379744	{'UnitID': 3}
2022-07-21T14:26:01.175Z	39.94877488607595	{'UnitID': 0}
2022-07-21T14:26:01.218Z	39.987756126582276	{'UnitID': 1}
2022-07-21T14:26:06.397Z	40.054723898734174	{'UnitID': 2}
2022-07-21T14:26:06.491Z	40.045728227848095	{'UnitID': 3}
2022-07-21T14:26:16.194Z	39.93278258227848	{'UnitID': 0}
2022-07-21T14:26:16.240Z	39.84082683544304	{'UnitID': 1}
2022-07-21T14:26:21.351Z	40.0817109113924	{'UnitID': 2}
2022-07-21T14:26:21.464Z	40.12868830379747	{'UnitID': 3}
2022-07-21T14:26:31.239Z	40.03473351898734	{'UnitID': 0}
2022-07-21T14:26:31.282Z	39.95077392405063	{'UnitID': 1}
2022-07-21T14:26:36.346Z	39.85382058227847	{'UnitID': 2}
2022-07-21T14:26:36.479Z	39.613936025316455	{'UnitID': 3}
2022-07-21T14:26:46.239Z	39.940778734177215	{'UnitID': 0}
2022-07-21T14:26:46.285Z	39.957770556962025	{'UnitID': 1}
2022-07-21T14:26:51.377Z	39.91679027848101	{'UnitID': 2}
2022-07-21T14:26:51.470Z	40.07871235443038	{'UnitID': 3}
2022-07-21T14:27:01.172Z	39.99475275949367	{'UnitID': 0}
2022-07-21T14:27:01.214Z	40.003748430379744	{'UnitID': 1}
2022-07-21T14:27:06.355Z	39.96876526582278	{'UnitID': 2}
2022-07-21T14:27:06.498Z	39.31807840506329	{'UnitID': 3}
2022-07-21T14:27:16.145Z	40.02273929113924	{'UnitID': 0}
2022-07-21T14:27:16.226Z	40.02473832911392	{'UnitID': 1}
2022-07-21T14:27:21.353Z	39.94877488607595	{'UnitID': 2}
2022-07-21T14:27:21.504Z	39.83782827848101	{'UnitID': 3}
2022-07-21T14:27:31.236Z	40.01174458227848	{'UnitID': 0}
2022-07-21T14:27:31.292Z	39.987756126582276	{'UnitID': 1}
2022-07-21T14:27:36.381Z	39.987756126582276	{'UnitID': 2}
2022-07-21T14:27:36.497Z	39.87680951898734	{'UnitID': 3}
2022-07-21T14:27:46.216Z	39.9907546835443	{'UnitID': 0}
2022-07-21T14:27:46.259Z	40.029735924050634	{'UnitID': 1}
2022-07-21T14:27:51.328Z	40.02473832911392	{'UnitID': 2}
2022-07-21T14:27:51.474Z	40.236636354430374	{'UnitID': 3}
2022-07-21T14:28:01.217Z	39.98975516455696	{'UnitID': 0}
2022-07-21T14:28:01.307Z	39.97176382278481	{'UnitID': 1}
2022-07-21T14:28:06.369Z	39.910793164556964	{'UnitID': 2}
2022-07-21T14:28:06.473Z	40.12668926582278	{'UnitID': 3}
2022-07-21T14:28:16.221Z	40.06272005063291	{'UnitID': 0}
2022-07-21T14:28:16.309Z	39.961768632911394	{'UnitID': 1}
2022-07-21T14:28:21.435Z	39.986756607594934	{'UnitID': 2}
2022-07-21T14:28:21.534Z	39.867813848101264	{'UnitID': 3}
2022-07-21T14:28:31.213Z	40.000749873417725	{'UnitID': 0}
2022-07-21T14:28:31.301Z	40.08570898734177	{'UnitID': 1}
2022-07-21T14:28:36.367Z	40.033733999999995	{'UnitID': 2}
2022-07-21T14:28:36.493Z	40.080711392405064	{'UnitID': 3}
2022-07-21T14:28:46.206Z	39.96476718987342	{'UnitID': 0}
2022-07-21T14:28:46.303Z	39.92478643037975	{'UnitID': 1}
2022-07-21T14:28:51.345Z	39.96376767088607	{'UnitID': 2}
2022-07-21T14:28:51.532Z	39.66091341772152	{'UnitID': 3}
2022-07-21T14:29:01.223Z	40.11169648101266	{'UnitID': 0}
2022-07-21T14:29:01.246Z	40.021739772151896	{'UnitID': 1}
2022-07-21T14:29:06.459Z	39.786852810126575	{'UnitID': 2}
2022-07-21T14:29:06.591Z	39.79484896202531	{'UnitID': 3}
2022-07-21T14:29:16.224Z	40.04472870886076	{'UnitID': 0}
2022-07-21T14:29:16.385Z	40.03673255696202	{'UnitID': 1}
2022-07-21T14:29:21.402Z	39.9307835443038	{'UnitID': 2}
2022-07-21T14:29:21.597Z	40.330591139240504	{'UnitID': 3}
2022-07-21T14:29:31.242Z	39.99375324050633	{'UnitID': 0}
2022-07-21T14:29:31.333Z	39.91379172151898	{'UnitID': 1}
2022-07-21T14:29:36.365Z	39.99675179746835	{'UnitID': 2}
2022-07-21T14:29:36.543Z	39.65291726582278	{'UnitID': 3}
2022-07-21T14:29:46.234Z	39.92278739240506	{'UnitID': 0}
2022-07-21T14:29:46.305Z	39.93278258227848	{'UnitID': 1}
2022-07-21T14:29:51.393Z	39.94877488607595	{'UnitID': 2}
2022-07-21T14:29:51.502Z	39.94877488607595	{'UnitID': 3}
2022-07-21T14:30:01.178Z	40.01274410126582	{'UnitID': 0}
2022-07-21T14:30:01.217Z	39.952772962025314	{'UnitID': 1}
2022-07-21T14:30:06.354Z	39.90079797468354	{'UnitID': 2}
2022-07-21T14:30:06.521Z	40.13768397468354	{'UnitID': 3}
2022-07-21T14:30:16.220Z	39.92178787341772	{'UnitID': 0}
2022-07-21T14:30:16.298Z	39.99375324050633	{'UnitID': 1}
2022-07-21T14:30:21.362Z	40.02673736708861	{'UnitID': 2}
2022-07-21T14:30:21.493Z	40.28661230379746	{'UnitID': 3}
2022-07-21T14:30:31.275Z	39.995752278481014	{'UnitID': 0}
2022-07-21T14:30:31.318Z	40.02673736708861	{'UnitID': 1}
2022-07-21T14:30:36.424Z	39.902797012658226	{'UnitID': 2}
2022-07-21T14:30:36.579Z	40.20864982278481	{'UnitID': 3}
2022-07-21T14:30:46.250Z	39.96476718987342	{'UnitID': 0}
2022-07-21T14:30:46.380Z	40.06671812658227	{'UnitID': 1}
2022-07-21T14:30:51.401Z	39.90779460759494	{'UnitID': 2}
2022-07-21T14:30:51.508Z	40.505506962025315	{'UnitID': 3}
2022-07-21T14:31:01.189Z	39.940778734177215	{'UnitID': 0}
2022-07-21T14:31:01.270Z	39.94677584810127	{'UnitID': 1}
2022-07-21T14:31:06.401Z	39.9307835443038	{'UnitID': 2}
2022-07-21T14:31:06.535Z	40.22064405063291	{'UnitID': 3}
2022-07-21T14:31:16.270Z	39.8997984556962	{'UnitID': 0}
2022-07-21T14:31:16.330Z	39.914791240506325	{'UnitID': 1}
2022-07-21T14:31:21.446Z	39.954772	{'UnitID': 2}
2022-07-21T14:31:21.618Z	39.48699711392405	{'UnitID': 3}
2022-07-21T14:31:31.200Z	39.945776329113926	{'UnitID': 0}
2022-07-21T14:31:31.246Z	39.95177344303797	{'UnitID': 1}
2022-07-21T14:31:37.127Z	40.0027489113924	{'UnitID': 3}
2022-07-21T14:31:37.232Z	39.918789316455694	{'UnitID': 2}
2022-07-21T14:31:46.233Z	40.045728227848095	{'UnitID': 0}
2022-07-21T14:31:46.287Z	39.957770556962025	{'UnitID': 1}
2022-07-21T14:31:51.374Z	39.9117926835443	{'UnitID': 2}
2022-07-21T14:31:51.494Z	40.050725822784806	{'UnitID': 3}
2022-07-21T14:32:01.177Z	39.95976959493671	{'UnitID': 0}
2022-07-21T14:32:01.219Z	39.90979364556962	{'UnitID': 1}
2022-07-21T14:32:06.385Z	39.98175901265822	{'UnitID': 2}
2022-07-21T14:32:06.510Z	39.76086531645569	{'UnitID': 3}
2022-07-21T14:32:16.180Z	39.962768151898736	{'UnitID': 0}
2022-07-21T14:32:16.274Z	39.92978402531645	{'UnitID': 1}
2022-07-21T14:32:21.370Z	39.999750354430375	{'UnitID': 2}
2022-07-21T14:32:21.488Z	39.87880855696203	{'UnitID': 3}
2022-07-21T14:32:31.189Z	40.0027489113924	{'UnitID': 0}
2022-07-21T14:32:31.280Z	39.957770556962025	{'UnitID': 1}
2022-07-21T14:32:36.351Z	39.93478162025316	{'UnitID': 2}
2022-07-21T14:32:36.469Z	40.05372437974683	{'UnitID': 3}
2022-07-21T14:32:46.189Z	39.894800860759496	{'UnitID': 0}
2022-07-21T14:32:46.221Z	39.881807113924054	{'UnitID': 1}
2022-07-21T14:32:51.356Z	40.01074506329114	{'UnitID': 2}
2022-07-21T14:32:51.504Z	39.9477753670886	{'UnitID': 3}
2022-07-21T14:33:01.170Z	39.96876526582278	{'UnitID': 0}
2022-07-21T14:33:01.224Z	39.850822025316454	{'UnitID': 1}
2022-07-21T14:33:06.396Z	40.04472870886076	{'UnitID': 2}
2022-07-21T14:33:06.552Z	40.19865463291139	{'UnitID': 3}
2022-07-21T14:33:16.219Z	39.96476718987342	{'UnitID': 0}
2022-07-21T14:33:16.278Z	39.9907546835443	{'UnitID': 1}
2022-07-21T14:33:21.375Z	40.02273929113924	{'UnitID': 2}
2022-07-21T14:33:21.495Z	39.6079389113924	{'UnitID': 3}
2022-07-21T14:33:31.214Z	39.9667662278481	{'UnitID': 0}
2022-07-21T14:33:31.301Z	39.93977921518987	{'UnitID': 1}
2022-07-21T14:33:36.373Z	40.06072101265823	{'UnitID': 2}
2022-07-21T14:33:36.498Z	39.62792929113923	{'UnitID': 3}
2022-07-21T14:33:46.225Z	39.952772962025314	{'UnitID': 0}
2022-07-21T14:33:46.313Z	39.834829721518986	{'UnitID': 1}
2022-07-21T14:33:51.367Z	40.05872197468354	{'UnitID': 2}
2022-07-21T14:33:51.496Z	39.880807594936705	{'UnitID': 3}
2022-07-21T14:34:01.182Z	40.07071620253164	{'UnitID': 0}
2022-07-21T14:34:01.229Z	40.025737848101265	{'UnitID': 1}
2022-07-21T14:34:06.336Z	40.00674698734177	{'UnitID': 2}
2022-07-21T14:34:06.541Z	40.185660886075944	{'UnitID': 3}
2022-07-21T14:34:16.204Z	40.01574265822784	{'UnitID': 0}
2022-07-21T14:34:16.263Z	39.986756607594934	{'UnitID': 1}
2022-07-21T14:34:21.439Z	39.851821544303796	{'UnitID': 2}
2022-07-21T14:34:21.529Z	40.12968782278481	{'UnitID': 3}
2022-07-21T14:34:31.212Z	40.008746025316455	{'UnitID': 0}
2022-07-21T14:34:31.291Z	39.987756126582276	{'UnitID': 1}
2022-07-21T14:34:37.282Z	39.881807113924054	{'UnitID': 2}
2022-07-21T14:34:37.396Z	40.09970225316455	{'UnitID': 3}
2022-07-21T14:34:46.448Z	39.92978402531645	{'UnitID': 0}
2022-07-21T14:34:46.646Z	39.97376286075949	{'UnitID': 1}
2022-07-21T14:34:51.367Z	39.89580037974684	{'UnitID': 2}
2022-07-21T14:34:51.543Z	39.825834050632906	{'UnitID': 3}
2022-07-21T14:35:02.004Z	40.02373881012658	{'UnitID': 0}
2022-07-21T14:35:02.094Z	39.93877969620253	{'UnitID': 1}
2022-07-21T14:35:06.379Z	39.99375324050633	{'UnitID': 2}
2022-07-21T14:35:06.565Z	39.825834050632906	{'UnitID': 3}
2022-07-21T14:35:16.203Z	39.979759974683546	{'UnitID': 0}
2022-07-21T14:35:16.271Z	40.01574265822784	{'UnitID': 1}
2022-07-21T14:35:21.368Z	39.90479605063291	{'UnitID': 2}
2022-07-21T14:35:21.539Z	39.7778571392405	{'UnitID': 3}
2022-07-21T14:35:31.180Z	39.93278258227848	{'UnitID': 0}
2022-07-21T14:35:31.261Z	39.961768632911394	{'UnitID': 1}
2022-07-21T14:35:36.339Z	39.86981288607595	{'UnitID': 2}
2022-07-21T14:35:36.471Z	39.75087012658228	{'UnitID': 3}
2022-07-21T14:35:46.262Z	39.936780658227846	{'UnitID': 0}
2022-07-21T14:35:46.282Z	39.96776574683544	{'UnitID': 1}
2022-07-21T14:35:51.397Z	39.945776329113926	{'UnitID': 2}
2022-07-21T14:35:51.546Z	40.12668926582278	{'UnitID': 3}
2022-07-21T14:36:01.193Z	39.95677103797468	{'UnitID': 0}
2022-07-21T14:36:01.245Z	40.02773688607594	{'UnitID': 1}
2022-07-21T14:36:06.358Z	39.98575708860759	{'UnitID': 2}
2022-07-21T14:36:06.492Z	40.10869792405063	{'UnitID': 3}
2022-07-21T14:36:16.199Z	40.00174939240506	{'UnitID': 0}
2022-07-21T14:36:16.296Z	39.9667662278481	{'UnitID': 1}
2022-07-21T14:36:21.383Z	39.9117926835443	{'UnitID': 2}
2022-07-21T14:36:21.498Z	40.28961086075949	{'UnitID': 3}
2022-07-21T14:36:31.205Z	40.01174458227848	{'UnitID': 0}
2022-07-21T14:36:31.289Z	39.995752278481014	{'UnitID': 1}
2022-07-21T14:36:36.362Z	39.89080278481012	{'UnitID': 2}
2022-07-21T14:36:36.494Z	39.753868683544304	{'UnitID': 3}
2022-07-21T14:36:46.174Z	39.94377729113924	{'UnitID': 0}
2022-07-21T14:36:46.252Z	40.07571379746835	{'UnitID': 1}
2022-07-21T14:36:51.399Z	39.965766708860755	{'UnitID': 2}
2022-07-21T14:36:51.509Z	39.860817215189876	{'UnitID': 3}
2022-07-21T14:37:01.230Z	39.970764303797466	{'UnitID': 0}
2022-07-21T14:37:01.355Z	39.96776574683544	{'UnitID': 1}
2022-07-21T14:37:06.385Z	39.867813848101264	{'UnitID': 2}
2022-07-21T14:37:06.569Z	39.89280182278481	{'UnitID': 3}
2022-07-21T14:37:16.199Z	40.01874121518987	{'UnitID': 0}
2022-07-21T14:37:16.295Z	39.94177825316456	{'UnitID': 1}
2022-07-21T14:37:21.394Z	39.944776810126584	{'UnitID': 2}
2022-07-21T14:37:21.532Z	39.90879412658227	{'UnitID': 3}
2022-07-21T14:37:31.230Z	40.01574265822784	{'UnitID': 0}
2022-07-21T14:37:31.291Z	40.004747949367086	{'UnitID': 1}
2022-07-21T14:37:36.367Z	39.95077392405063	{'UnitID': 2}
2022-07-21T14:37:36.518Z	40.228640202531636	{'UnitID': 3}
2022-07-21T14:37:46.208Z	39.915790759493674	{'UnitID': 0}
2022-07-21T14:37:46.292Z	40.08970706329114	{'UnitID': 1}
2022-07-21T14:37:51.380Z	39.92678546835443	{'UnitID': 2}
2022-07-21T14:37:51.490Z	40.088707544303794	{'UnitID': 3}
2022-07-21T14:38:01.317Z	39.995752278481014	{'UnitID': 0}
2022-07-21T14:38:01.335Z	40.1176935949367	{'UnitID': 1}
2022-07-21T14:38:06.425Z	40.033733999999995	{'UnitID': 2}
2022-07-21T14:38:06.558Z	39.67190812658228	{'UnitID': 3}
2022-07-21T14:38:16.239Z	39.97776093670886	{'UnitID': 0}
2022-07-21T14:38:16.293Z	39.97776093670886	{'UnitID': 1}
2022-07-21T14:38:21.477Z	39.99475275949367	{'UnitID': 2}
2022-07-21T14:38:21.574Z	40.329591620253154	{'UnitID': 3}
2022-07-21T14:38:31.239Z	40.020740253164554	{'UnitID': 0}
2022-07-21T14:38:31.365Z	39.87581	{'UnitID': 1}
2022-07-21T14:38:36.429Z	39.906795088607595	{'UnitID': 2}
2022-07-21T14:38:36.561Z	40.046727746835444	{'UnitID': 3}
2022-07-21T14:38:46.225Z	39.95177344303797	{'UnitID': 0}
2022-07-21T14:38:46.282Z	39.87181192405063	{'UnitID': 1}
2022-07-21T14:38:51.437Z	39.93977921518987	{'UnitID': 2}
2022-07-21T14:38:51.541Z	40.577472329113924	{'UnitID': 3}
2022-07-21T14:39:01.195Z	39.93278258227848	{'UnitID': 0}
2022-07-21T14:39:01.294Z	40.06871716455696	{'UnitID': 1}
2022-07-21T14:39:06.327Z	39.86581481012658	{'UnitID': 2}
2022-07-21T14:39:06.521Z	40.3615762278481	{'UnitID': 3}
2022-07-21T14:39:16.206Z	39.84882298734178	{'UnitID': 0}
2022-07-21T14:39:16.321Z	40.020740253164554	{'UnitID': 1}
2022-07-21T14:39:21.371Z	40.020740253164554	{'UnitID': 2}
2022-07-21T14:39:21.524Z	40.18266232911392	{'UnitID': 3}
2022-07-21T14:39:31.229Z	39.98375805063291	{'UnitID': 0}
2022-07-21T14:39:31.315Z	39.88380615189873	{'UnitID': 1}
2022-07-21T14:39:36.346Z	39.87880855696203	{'UnitID': 2}
2022-07-21T14:39:36.524Z	40.42454592405063	{'UnitID': 3}
2022-07-21T14:39:46.217Z	39.95877007594937	{'UnitID': 0}
2022-07-21T14:39:46.270Z	40.0147431392405	{'UnitID': 1}
2022-07-21T14:39:52.177Z	40.24263346835443	{'UnitID': 3}
2022-07-21T14:39:52.236Z	39.944776810126584	{'UnitID': 2}
2022-07-21T14:40:01.172Z	39.90979364556962	{'UnitID': 0}
2022-07-21T14:40:01.256Z	39.93977921518987	{'UnitID': 1}
2022-07-21T14:40:06.367Z	39.92978402531645	{'UnitID': 2}
2022-07-21T14:40:06.492Z	40.237635873417716	{'UnitID': 3}
2022-07-21T14:40:16.184Z	40.0027489113924	{'UnitID': 0}
2022-07-21T14:40:16.272Z	40.033733999999995	{'UnitID': 1}
2022-07-21T14:40:21.324Z	39.98575708860759	{'UnitID': 2}
2022-07-21T14:40:21.478Z	40.23063924050633	{'UnitID': 3}
2022-07-21T14:40:31.217Z	39.986756607594934	{'UnitID': 0}
2022-07-21T14:40:31.310Z	39.918789316455694	{'UnitID': 1}
2022-07-21T14:40:36.421Z	39.965766708860755	{'UnitID': 2}
2022-07-21T14:40:36.508Z	39.85382058227847	{'UnitID': 3}
2022-07-21T14:40:46.296Z	39.9477753670886	{'UnitID': 0}
2022-07-21T14:40:46.359Z	39.97776093670886	{'UnitID': 1}
2022-07-21T14:40:51.421Z	39.88880374683544	{'UnitID': 2}
2022-07-21T14:40:51.536Z	40.26162432911392	{'UnitID': 3}
2022-07-21T14:41:01.209Z	39.90379653164557	{'UnitID': 0}
2022-07-21T14:41:01.296Z	40.047727265822786	{'UnitID': 1}
2022-07-21T14:41:06.407Z	39.974762379746835	{'UnitID': 2}
2022-07-21T14:41:06.504Z	39.94377729113924	{'UnitID': 3}
2022-07-21T14:41:16.236Z	39.92678546835443	{'UnitID': 0}
2022-07-21T14:41:16.338Z	40.08271043037974	{'UnitID': 1}
2022-07-21T14:41:21.451Z	39.78585329113924	{'UnitID': 2}
2022-07-21T14:41:21.537Z	39.84282587341772	{'UnitID': 3}
2022-07-21T14:41:31.263Z	39.974762379746835	{'UnitID': 0}
2022-07-21T14:41:31.313Z	40.03173496202532	{'UnitID': 1}
2022-07-21T14:41:36.456Z	39.936780658227846	{'UnitID': 2}
2022-07-21T14:41:36.546Z	39.92078835443038	{'UnitID': 3}
2022-07-21T14:41:46.246Z	39.87980807594937	{'UnitID': 0}
2022-07-21T14:41:46.303Z	39.9117926835443	{'UnitID': 1}
2022-07-21T14:41:51.431Z	39.89180230379747	{'UnitID': 2}
2022-07-21T14:41:51.498Z	39.87680951898734	{'UnitID': 3}
2022-07-21T14:42:01.228Z	39.931783063291135	{'UnitID': 0}
2022-07-21T14:42:01.265Z	39.979759974683546	{'UnitID': 1}
2022-07-21T14:42:06.386Z	39.991754202531645	{'UnitID': 2}
2022-07-21T14:42:06.562Z	40.127688784810125	{'UnitID': 3}
2022-07-21T14:42:16.218Z	40.07271524050633	{'UnitID': 0}
2022-07-21T14:42:16.302Z	39.87780903797468	{'UnitID': 1}
2022-07-21T14:42:21.447Z	39.98875564556962	{'UnitID': 2}
2022-07-21T14:42:21.516Z	40.21664597468354	{'UnitID': 3}
2022-07-21T14:42:31.219Z	39.91679027848101	{'UnitID': 0}
2022-07-21T14:42:31.318Z	39.92678546835443	{'UnitID': 1}
2022-07-21T14:42:36.410Z	39.98575708860759	{'UnitID': 2}
2022-07-21T14:42:36.579Z	39.89580037974684	{'UnitID': 3}
2022-07-21T14:42:46.208Z	39.962768151898736	{'UnitID': 0}
2022-07-21T14:42:46.306Z	39.85382058227847	{'UnitID': 1}
2022-07-21T14:42:51.348Z	39.99675179746835	{'UnitID': 2}
2022-07-21T14:42:51.494Z	40.00574746835443	{'UnitID': 3}
2022-07-21T14:43:01.220Z	39.974762379746835	{'UnitID': 0}
2022-07-21T14:43:01.273Z	39.92078835443038	{'UnitID': 1}
2022-07-21T14:43:06.369Z	39.9667662278481	{'UnitID': 2}
2022-07-21T14:43:06.456Z	39.56196103797468	{'UnitID': 3}
2022-07-21T14:43:16.298Z	40.05872197468354	{'UnitID': 0}
2022-07-21T14:43:16.359Z	39.98375805063291	{'UnitID': 1}
2022-07-21T14:43:21.988Z	39.94377729113924	{'UnitID': 2}
2022-07-21T14:43:22.077Z	39.75087012658228	{'UnitID': 3}
2022-07-21T14:43:31.547Z	40.03573303797468	{'UnitID': 0}
2022-07-21T14:43:31.635Z	40.047727265822786	{'UnitID': 1}
2022-07-21T14:43:36.446Z	39.918789316455694	{'UnitID': 2}
2022-07-21T14:43:36.587Z	39.00322992405063	{'UnitID': 3}
2022-07-21T14:43:46.256Z	40.025737848101265	{'UnitID': 0}
2022-07-21T14:43:46.295Z	39.96876526582278	{'UnitID': 1}
2022-07-21T14:43:51.476Z	39.940778734177215	{'UnitID': 2}
2022-07-21T14:43:51.572Z	39.39204281012658	{'UnitID': 3}
2022-07-21T14:44:01.263Z	39.98475756962025	{'UnitID': 0}
2022-07-21T14:44:01.287Z	39.953772481012656	{'UnitID': 1}
2022-07-21T14:44:06.450Z	39.94377729113924	{'UnitID': 2}
2022-07-21T14:44:06.533Z	39.94177825316456	{'UnitID': 3}
2022-07-21T14:44:16.296Z	39.92078835443038	{'UnitID': 0}
2022-07-21T14:44:16.350Z	39.952772962025314	{'UnitID': 1}
2022-07-21T14:44:21.418Z	39.915790759493674	{'UnitID': 2}
2022-07-21T14:44:21.533Z	39.9787604556962	{'UnitID': 3}
2022-07-21T14:44:31.283Z	40.025737848101265	{'UnitID': 0}
2022-07-21T14:44:31.357Z	39.93778017721519	{'UnitID': 1}
2022-07-21T14:44:36.469Z	39.92278739240506	{'UnitID': 2}
2022-07-21T14:44:36.557Z	40.06072101265823	{'UnitID': 3}
2022-07-21T14:44:46.262Z	39.935781139240504	{'UnitID': 0}
2022-07-21T14:44:46.311Z	39.95877007594937	{'UnitID': 1}
2022-07-21T14:44:51.365Z	39.97576189873418	{'UnitID': 2}
2022-07-21T14:44:51.506Z	39.68790043037974	{'UnitID': 3}
2022-07-21T14:45:01.246Z	39.89280182278481	{'UnitID': 0}
2022-07-21T14:45:01.268Z	39.96376767088607	{'UnitID': 1}
2022-07-21T14:45:06.400Z	39.99475275949367	{'UnitID': 2}
2022-07-21T14:45:06.554Z	39.969764784810124	{'UnitID': 3}
2022-07-21T14:45:16.203Z	39.96776574683544	{'UnitID': 0}
2022-07-21T14:45:16.255Z	39.906795088607595	{'UnitID': 1}
2022-07-21T14:45:21.396Z	39.92578594936709	{'UnitID': 2}
2022-07-21T14:45:21.578Z	39.94877488607595	{'UnitID': 3}
2022-07-21T14:45:31.247Z	39.94977440506329	{'UnitID': 0}
2022-07-21T14:45:31.304Z	39.88280663291139	{'UnitID': 1}
2022-07-21T14:45:36.399Z	39.940778734177215	{'UnitID': 2}
2022-07-21T14:45:36.545Z	40.00174939240506	{'UnitID': 3}
2022-07-21T14:45:46.237Z	39.96776574683544	{'UnitID': 0}
2022-07-21T14:45:46.325Z	39.98875564556962	{'UnitID': 1}
2022-07-21T14:45:51.355Z	39.98375805063291	{'UnitID': 2}
2022-07-21T14:45:51.486Z	39.89879893670886	{'UnitID': 3}
2022-07-21T14:46:01.236Z	40.03173496202532	{'UnitID': 0}
2022-07-21T14:46:01.243Z	40.02673736708861	{'UnitID': 1}
2022-07-21T14:46:06.368Z	39.954772	{'UnitID': 2}
2022-07-21T14:46:06.528Z	39.7298802278481	{'UnitID': 3}
2022-07-21T14:46:16.238Z	40.0147431392405	{'UnitID': 0}
2022-07-21T14:46:16.303Z	40.03973111392405	{'UnitID': 1}
2022-07-21T14:46:21.374Z	39.940778734177215	{'UnitID': 2}
2022-07-21T14:46:21.507Z	39.59894324050633	{'UnitID': 3}
2022-07-21T14:46:31.196Z	39.95976959493671	{'UnitID': 0}
2022-07-21T14:46:31.278Z	39.9977513164557	{'UnitID': 1}
2022-07-21T14:46:36.359Z	39.918789316455694	{'UnitID': 2}
2022-07-21T14:46:36.482Z	40.19365703797468	{'UnitID': 3}
2022-07-21T14:46:46.234Z	39.97776093670886	{'UnitID': 0}
2022-07-21T14:46:46.280Z	39.94877488607595	{'UnitID': 1}
2022-07-21T14:46:51.376Z	39.927784987341774	{'UnitID': 2}
2022-07-21T14:46:51.502Z	40.00774650632911	{'UnitID': 3}
2022-07-21T14:47:01.195Z	40.01974073417721	{'UnitID': 0}
2022-07-21T14:47:01.246Z	39.92478643037975	{'UnitID': 1}
2022-07-21T14:47:06.354Z	39.93478162025316	{'UnitID': 2}
2022-07-21T14:47:06.484Z	40.03173496202532	{'UnitID': 3}
2022-07-21T14:47:16.209Z	39.95177344303797	{'UnitID': 0}
2022-07-21T14:47:16.290Z	40.000749873417725	{'UnitID': 1}
2022-07-21T14:47:22.157Z	39.57295574683544	{'UnitID': 3}
2022-07-21T14:47:22.258Z	39.8997984556962	{'UnitID': 2}
2022-07-21T14:47:31.210Z	39.969764784810124	{'UnitID': 0}
2022-07-21T14:47:31.290Z	40.033733999999995	{'UnitID': 1}
2022-07-21T14:47:36.385Z	40.0027489113924	{'UnitID': 2}
2022-07-21T14:47:36.499Z	39.49899134177215	{'UnitID': 3}
2022-07-21T14:47:46.232Z	39.999750354430375	{'UnitID': 0}
2022-07-21T14:47:47.004Z	39.92278739240506	{'UnitID': 1}
2022-07-21T14:47:51.340Z	39.931783063291135	{'UnitID': 2}
2022-07-21T14:47:51.464Z	40.17766473417721	{'UnitID': 3}
2022-07-21T14:48:01.214Z	39.92578594936709	{'UnitID': 0}
2022-07-21T14:48:01.296Z	39.87880855696203	{'UnitID': 1}
2022-07-21T14:48:06.415Z	39.9427777721519	{'UnitID': 2}
2022-07-21T14:48:06.513Z	39.70389273417721	{'UnitID': 3}
2022-07-21T14:48:16.241Z	40.00574746835443	{'UnitID': 0}
2022-07-21T14:48:16.328Z	39.95577151898734	{'UnitID': 1}
2022-07-21T14:48:21.397Z	40.02873640506329	{'UnitID': 2}
2022-07-21T14:48:21.518Z	39.89779941772152	{'UnitID': 3}
2022-07-21T14:48:31.289Z	40.04173015189873	{'UnitID': 0}
2022-07-21T14:48:31.391Z	39.88880374683544	{'UnitID': 1}
2022-07-21T14:48:36.390Z	39.979759974683546	{'UnitID': 2}
2022-07-21T14:48:36.513Z	40.15767435443038	{'UnitID': 3}
2022-07-21T14:48:46.308Z	40.04372918987342	{'UnitID': 0}
2022-07-21T14:48:46.372Z	39.8997984556962	{'UnitID': 1}
2022-07-21T14:48:51.389Z	39.95976959493671	{'UnitID': 2}
2022-07-21T14:48:51.552Z	39.58095189873418	{'UnitID': 3}
2022-07-21T14:49:01.194Z	39.95976959493671	{'UnitID': 0}
2022-07-21T14:49:01.273Z	39.89080278481012	{'UnitID': 1}
2022-07-21T14:49:06.347Z	39.936780658227846	{'UnitID': 2}
2022-07-21T14:49:06.467Z	39.965766708860755	{'UnitID': 3}
2022-07-21T14:49:16.148Z	39.945776329113926	{'UnitID': 0}
2022-07-21T14:49:16.227Z	39.92578594936709	{'UnitID': 1}
2022-07-21T14:49:21.386Z	40.01274410126582	{'UnitID': 2}
2022-07-21T14:49:21.507Z	40.105699367088604	{'UnitID': 3}
2022-07-21T14:49:31.199Z	39.995752278481014	{'UnitID': 0}
2022-07-21T14:49:31.273Z	40.01174458227848	{'UnitID': 1}
2022-07-21T14:49:36.375Z	39.94177825316456	{'UnitID': 2}
2022-07-21T14:49:36.459Z	40.40855362025316	{'UnitID': 3}
2022-07-21T14:49:46.197Z	39.893801341772146	{'UnitID': 0}
2022-07-21T14:49:46.277Z	39.965766708860755	{'UnitID': 1}
2022-07-21T14:49:52.158Z	39.9307835443038	{'UnitID': 2}
2022-07-21T14:49:52.229Z	39.98375805063291	{'UnitID': 3}
2022-07-21T14:50:01.235Z	39.987756126582276	{'UnitID': 0}
2022-07-21T14:50:01.277Z	40.06671812658227	{'UnitID': 1}
2022-07-21T14:50:06.385Z	40.038731594936706	{'UnitID': 2}
2022-07-21T14:50:06.458Z	39.7658629113924	{'UnitID': 3}
2022-07-21T14:50:16.228Z	39.9427777721519	{'UnitID': 0}
2022-07-21T14:50:16.348Z	40.00174939240506	{'UnitID': 1}
2022-07-21T14:50:21.359Z	39.880807594936705	{'UnitID': 2}
2022-07-21T14:50:21.507Z	39.91379172151898	{'UnitID': 3}
2022-07-21T14:50:31.266Z	40.004747949367086	{'UnitID': 0}
2022-07-21T14:50:31.324Z	39.98375805063291	{'UnitID': 1}
2022-07-21T14:50:36.396Z	39.969764784810124	{'UnitID': 2}
2022-07-21T14:50:36.489Z	40.30360412658228	{'UnitID': 3}
2022-07-21T14:50:46.233Z	39.931783063291135	{'UnitID': 0}
2022-07-21T14:50:46.311Z	39.936780658227846	{'UnitID': 1}
2022-07-21T14:50:51.438Z	39.999750354430375	{'UnitID': 2}
2022-07-21T14:50:51.518Z	39.94177825316456	{'UnitID': 3}
2022-07-21T14:51:01.265Z	39.98175901265822	{'UnitID': 0}
2022-07-21T14:51:01.322Z	39.87481048101265	{'UnitID': 1}
2022-07-21T14:51:06.418Z	40.00774650632911	{'UnitID': 2}
2022-07-21T14:51:06.503Z	39.90979364556962	{'UnitID': 3}
2022-07-21T14:51:16.275Z	40.025737848101265	{'UnitID': 0}
2022-07-21T14:51:16.375Z	39.87980807594937	{'UnitID': 1}
2022-07-21T14:51:21.374Z	39.89679989873417	{'UnitID': 2}
2022-07-21T14:51:21.499Z	40.0577224556962	{'UnitID': 3}
2022-07-21T14:51:31.309Z	39.98175901265822	{'UnitID': 0}
2022-07-21T14:51:31.357Z	40.03473351898734	{'UnitID': 1}
2022-07-21T14:51:36.514Z	39.94177825316456	{'UnitID': 2}
2022-07-21T14:51:36.581Z	40.118693113924046	{'UnitID': 3}
2022-07-21T14:51:46.292Z	40.0147431392405	{'UnitID': 0}
2022-07-21T14:51:46.346Z	39.98375805063291	{'UnitID': 1}
2022-07-21T14:51:51.403Z	40.09970225316455	{'UnitID': 2}
2022-07-21T14:51:51.527Z	40.30360412658228	{'UnitID': 3}
2022-07-21T14:52:01.258Z	39.92678546835443	{'UnitID': 0}
2022-07-21T14:52:01.339Z	39.89580037974684	{'UnitID': 1}
2022-07-21T14:52:06.491Z	40.03573303797468	{'UnitID': 2}
2022-07-21T14:52:06.588Z	39.99375324050633	{'UnitID': 3}
2022-07-21T14:52:16.284Z	40.01074506329114	{'UnitID': 0}
2022-07-21T14:52:16.378Z	39.99275372151899	{'UnitID': 1}
2022-07-21T14:52:21.421Z	39.999750354430375	{'UnitID': 2}
2022-07-21T14:52:21.574Z	40.02373881012658	{'UnitID': 3}
2022-07-21T14:52:31.242Z	39.961768632911394	{'UnitID': 0}
2022-07-21T14:52:31.329Z	39.999750354430375	{'UnitID': 1}
2022-07-21T14:52:36.523Z	39.88280663291139	{'UnitID': 2}
2022-07-21T14:52:36.604Z	40.05872197468354	{'UnitID': 3}
2022-07-21T14:52:46.214Z	39.95077392405063	{'UnitID': 0}
2022-07-21T14:52:46.344Z	39.98275853164557	{'UnitID': 1}
2022-07-21T14:52:51.453Z	39.97376286075949	{'UnitID': 2}
2022-07-21T14:52:51.542Z	40.35457959493671	{'UnitID': 3}
2022-07-21T14:53:01.212Z	39.99475275949367	{'UnitID': 0}
2022-07-21T14:53:01.234Z	39.84982250632911	{'UnitID': 1}
2022-07-21T14:53:06.547Z	39.855819620253165	{'UnitID': 2}
2022-07-21T14:53:06.681Z	39.57295574683544	{'UnitID': 3}
2022-07-21T14:53:16.194Z	40.01174458227848	{'UnitID': 0}
2022-07-21T14:53:16.293Z	39.893801341772146	{'UnitID': 1}
2022-07-21T14:53:21.402Z	39.93278258227848	{'UnitID': 2}
2022-07-21T14:53:21.526Z	39.9977513164557	{'UnitID': 3}
2022-07-21T14:53:31.209Z	39.92978402531645	{'UnitID': 0}
2022-07-21T14:53:31.266Z	39.8398273164557	{'UnitID': 1}
2022-07-21T14:53:36.369Z	39.969764784810124	{'UnitID': 2}
2022-07-21T14:53:36.489Z	39.98375805063291	{'UnitID': 3}
2022-07-21T14:53:46.186Z	39.995752278481014	{'UnitID': 0}
2022-07-21T14:53:46.279Z	39.90979364556962	{'UnitID': 1}
2022-07-21T14:53:51.400Z	39.9907546835443	{'UnitID': 2}
2022-07-21T14:53:51.495Z	40.20465174683544	{'UnitID': 3}
2022-07-21T14:54:01.167Z	40.02373881012658	{'UnitID': 0}
2022-07-21T14:54:01.227Z	39.999750354430375	{'UnitID': 1}
2022-07-21T14:54:06.338Z	40.11969263291139	{'UnitID': 2}
2022-07-21T14:54:06.467Z	39.957770556962025	{'UnitID': 3}
2022-07-21T14:54:16.183Z	39.93278258227848	{'UnitID': 0}
2022-07-21T14:54:16.278Z	40.00174939240506	{'UnitID': 1}
2022-07-21T14:54:21.381Z	39.935781139240504	{'UnitID': 2}
2022-07-21T14:54:21.498Z	40.199654151898734	{'UnitID': 3}
2022-07-21T14:54:31.196Z	39.96476718987342	{'UnitID': 0}
2022-07-21T14:54:31.322Z	39.855819620253165	{'UnitID': 1}
2022-07-21T14:54:36.374Z	39.93778017721519	{'UnitID': 2}
2022-07-21T14:54:36.503Z	39.970764303797466	{'UnitID': 3}
2022-07-21T14:54:46.262Z	39.936780658227846	{'UnitID': 0}
2022-07-21T14:54:46.319Z	39.902797012658226	{'UnitID': 1}
2022-07-21T14:54:51.381Z	39.894800860759496	{'UnitID': 2}
2022-07-21T14:54:51.504Z	40.44853437974684	{'UnitID': 3}
2022-07-21T14:55:01.167Z	39.98375805063291	{'UnitID': 0}
2022-07-21T14:55:01.209Z	39.85881817721519	{'UnitID': 1}
2022-07-21T14:55:06.355Z	40.12369070886076	{'UnitID': 2}
2022-07-21T14:55:06.477Z	40.237635873417716	{'UnitID': 3}
2022-07-21T14:55:16.252Z	39.9977513164557	{'UnitID': 0}
2022-07-21T14:55:16.303Z	39.95077392405063	{'UnitID': 1}
2022-07-21T14:55:21.353Z	39.97776093670886	{'UnitID': 2}
2022-07-21T14:55:21.487Z	40.309601240506325	{'UnitID': 3}
2022-07-21T14:55:31.207Z	39.97376286075949	{'UnitID': 0}
2022-07-21T14:55:31.251Z	39.999750354430375	{'UnitID': 1}
2022-07-21T14:55:36.336Z	39.98175901265822	{'UnitID': 2}
2022-07-21T14:55:36.448Z	40.06072101265823	{'UnitID': 3}
2022-07-21T14:55:46.218Z	39.9307835443038	{'UnitID': 0}
2022-07-21T14:55:46.273Z	39.915790759493674	{'UnitID': 1}
2022-07-21T14:55:51.339Z	40.01074506329114	{'UnitID': 2}
2022-07-21T14:55:51.457Z	40.06371956962025	{'UnitID': 3}
2022-07-21T14:56:01.232Z	39.9477753670886	{'UnitID': 0}
2022-07-21T14:56:01.252Z	39.850822025316454	{'UnitID': 1}
2022-07-21T14:56:06.407Z	40.0097455443038	{'UnitID': 2}
2022-07-21T14:56:06.482Z	39.7848537721519	{'UnitID': 3}
2022-07-21T14:56:16.205Z	39.96476718987342	{'UnitID': 0}
2022-07-21T14:56:16.277Z	39.91679027848101	{'UnitID': 1}
2022-07-21T14:56:21.398Z	39.979759974683546	{'UnitID': 2}
2022-07-21T14:56:21.515Z	39.979759974683546	{'UnitID': 3}
2022-07-21T14:56:31.273Z	39.97776093670886	{'UnitID': 0}
2022-07-21T14:56:31.327Z	39.89280182278481	{'UnitID': 1}
2022-07-21T14:56:36.383Z	39.97376286075949	{'UnitID': 2}
2022-07-21T14:56:36.503Z	40.045728227848095	{'UnitID': 3}
2022-07-21T14:56:46.215Z	40.03273448101265	{'UnitID': 0}
2022-07-21T14:56:46.300Z	40.09170610126582	{'UnitID': 1}
2022-07-21T14:56:51.331Z	39.93478162025316	{'UnitID': 2}
2022-07-21T14:56:51.521Z	39.98475756962025	{'UnitID': 3}
2022-07-21T14:57:01.189Z	39.94977440506329	{'UnitID': 0}
2022-07-21T14:57:01.232Z	39.832830683544294	{'UnitID': 1}
2022-07-21T14:57:06.416Z	39.98375805063291	{'UnitID': 2}
2022-07-21T14:57:06.541Z	40.35857767088607	{'UnitID': 3}
2022-07-21T14:57:16.199Z	40.00574746835443	{'UnitID': 0}
2022-07-21T14:57:16.286Z	39.87481048101265	{'UnitID': 1}
2022-07-21T14:57:21.377Z	40.000749873417725	{'UnitID': 2}
2022-07-21T14:57:21.548Z	40.144680607594935	{'UnitID': 3}
2022-07-21T14:57:31.187Z	39.979759974683546	{'UnitID': 0}
2022-07-21T14:57:31.268Z	40.01974073417721	{'UnitID': 1}
2022-07-21T14:57:36.359Z	39.97676141772152	{'UnitID': 2}
2022-07-21T14:57:36.493Z	40.32459402531646	{'UnitID': 3}
2022-07-21T14:57:46.193Z	39.94977440506329	{'UnitID': 0}
2022-07-21T14:57:46.278Z	40.06571860759493	{'UnitID': 1}
2022-07-21T14:57:51.371Z	40.01574265822784	{'UnitID': 2}
2022-07-21T14:57:51.511Z	39.79484896202531	{'UnitID': 3}
2022-07-21T14:58:01.175Z	39.9977513164557	{'UnitID': 0}
2022-07-21T14:58:01.193Z	40.00674698734177	{'UnitID': 1}
2022-07-21T14:58:06.336Z	39.986756607594934	{'UnitID': 2}
2022-07-21T14:58:06.491Z	40.4045555443038	{'UnitID': 3}
2022-07-21T14:58:16.175Z	39.89080278481012	{'UnitID': 0}
2022-07-21T14:58:16.257Z	39.87880855696203	{'UnitID': 1}
2022-07-21T14:58:21.357Z	39.98975516455696	{'UnitID': 2}
2022-07-21T14:58:21.479Z	40.003748430379744	{'UnitID': 3}
2022-07-21T14:58:31.224Z	39.92578594936709	{'UnitID': 0}
2022-07-21T14:58:31.284Z	39.81883741772152	{'UnitID': 1}
2022-07-21T14:58:36.354Z	40.04073063291139	{'UnitID': 2}
2022-07-21T14:58:36.477Z	40.08570898734177	{'UnitID': 3}
2022-07-21T14:58:46.175Z	39.965766708860755	{'UnitID': 0}
2022-07-21T14:58:46.261Z	39.889803265822785	{'UnitID': 1}
2022-07-21T14:58:51.362Z	39.92178787341772	{'UnitID': 2}
2022-07-21T14:58:51.491Z	39.78585329113924	{'UnitID': 3}
2022-07-21T14:59:01.170Z	39.92678546835443	{'UnitID': 0}
2022-07-21T14:59:01.260Z	40.004747949367086	{'UnitID': 1}
2022-07-21T14:59:06.328Z	39.962768151898736	{'UnitID': 2}
2022-07-21T14:59:06.481Z	40.297607012658226	{'UnitID': 3}
2022-07-21T14:59:16.217Z	39.98975516455696	{'UnitID': 0}
2022-07-21T14:59:16.268Z	39.83782827848101	{'UnitID': 1}
2022-07-21T14:59:21.369Z	39.901797493670884	{'UnitID': 2}
2022-07-21T14:59:21.494Z	39.74487301265823	{'UnitID': 3}
2022-07-21T14:59:31.206Z	39.94377729113924	{'UnitID': 0}
2022-07-21T14:59:31.297Z	40.013743620253166	{'UnitID': 1}
2022-07-21T14:59:36.341Z	39.935781139240504	{'UnitID': 2}
2022-07-21T14:59:36.459Z	39.474003367088606	{'UnitID': 3}
2022-07-21T14:59:46.245Z	39.98075949367089	{'UnitID': 0}
2022-07-21T14:59:46.296Z	39.91679027848101	{'UnitID': 1}
2022-07-21T14:59:51.450Z	39.9477753670886	{'UnitID': 2}
2022-07-21T14:59:51.567Z	40.15867387341772	{'UnitID': 3}
2022-07-21T15:00:01.248Z	39.98875564556962	{'UnitID': 0}
2022-07-21T15:00:01.321Z	40.02873640506329	{'UnitID': 1}
2022-07-21T15:00:06.414Z	39.98075949367089	{'UnitID': 2}
2022-07-21T15:00:06.528Z	39.5169826835443	{'UnitID': 3}
2022-07-21T15:00:16.174Z	39.88480567088608	{'UnitID': 0}
2022-07-21T15:00:16.252Z	39.961768632911394	{'UnitID': 1}
2022-07-21T15:00:21.382Z	39.936780658227846	{'UnitID': 2}
2022-07-21T15:00:21.462Z	39.7298802278481	{'UnitID': 3}
2022-07-21T15:00:31.213Z	39.969764784810124	{'UnitID': 0}
2022-07-21T15:00:31.298Z	39.945776329113926	{'UnitID': 1}
2022-07-21T15:00:36.339Z	39.944776810126584	{'UnitID': 2}
2022-07-21T15:00:36.449Z	40.13468541772152	{'UnitID': 3}
2022-07-21T15:00:46.169Z	39.962768151898736	{'UnitID': 0}
2022-07-21T15:00:46.274Z	39.961768632911394	{'UnitID': 1}
2022-07-21T15:00:51.401Z	39.93478162025316	{'UnitID': 2}
2022-07-21T15:00:51.524Z	39.936780658227846	{'UnitID': 3}
2022-07-21T15:01:01.183Z	39.99875083544303	{'UnitID': 0}
2022-07-21T15:01:01.205Z	40.0097455443038	{'UnitID': 1}
2022-07-21T15:01:06.312Z	39.9117926835443	{'UnitID': 2}
2022-07-21T15:01:06.462Z	40.195656075949366	{'UnitID': 3}
2022-07-21T15:01:16.227Z	40.008746025316455	{'UnitID': 0}
2022-07-21T15:01:16.288Z	39.906795088607595	{'UnitID': 1}
2022-07-21T15:01:21.389Z	39.940778734177215	{'UnitID': 2}
2022-07-21T15:01:21.517Z	40.41455073417721	{'UnitID': 3}
2022-07-21T15:01:31.238Z	39.8997984556962	{'UnitID': 0}
2022-07-21T15:01:31.323Z	39.92678546835443	{'UnitID': 1}
2022-07-21T15:01:37.179Z	39.93778017721519	{'UnitID': 2}
2022-07-21T15:01:37.288Z	39.92578594936709	{'UnitID': 3}
2022-07-21T15:01:46.180Z	39.93778017721519	{'UnitID': 0}
2022-07-21T15:01:46.256Z	39.82883260759493	{'UnitID': 1}
2022-07-21T15:01:51.363Z	40.06771764556962	{'UnitID': 2}
2022-07-21T15:01:51.477Z	40.258625772151895	{'UnitID': 3}
2022-07-21T15:02:01.167Z	40.038731594936706	{'UnitID': 0}
2022-07-21T15:02:01.231Z	39.8208364556962	{'UnitID': 1}
2022-07-21T15:02:06.359Z	40.01574265822784	{'UnitID': 2}
2022-07-21T15:02:06.494Z	39.68290283544303	{'UnitID': 3}
2022-07-21T15:02:16.186Z	39.98375805063291	{'UnitID': 0}
2022-07-21T15:02:16.275Z	39.95177344303797	{'UnitID': 1}
2022-07-21T15:02:21.442Z	40.01974073417721	{'UnitID': 2}
2022-07-21T15:02:21.558Z	39.894800860759496	{'UnitID': 3}
2022-07-21T15:02:31.264Z	40.01174458227848	{'UnitID': 0}
2022-07-21T15:02:31.318Z	39.91679027848101	{'UnitID': 1}
2022-07-21T15:02:36.383Z	39.99675179746835	{'UnitID': 2}
2022-07-21T15:02:36.487Z	40.5624795443038	{'UnitID': 3}
2022-07-21T15:02:46.277Z	39.98975516455696	{'UnitID': 0}
2022-07-21T15:02:46.329Z	39.98075949367089	{'UnitID': 1}
2022-07-21T15:02:51.457Z	40.025737848101265	{'UnitID': 2}
2022-07-21T15:02:51.565Z	40.517501189873414	{'UnitID': 3}
2022-07-21T15:03:01.232Z	39.99375324050633	{'UnitID': 0}
2022-07-21T15:03:01.256Z	40.10070177215189	{'UnitID': 1}
2022-07-21T15:03:06.376Z	40.127688784810125	{'UnitID': 2}
2022-07-21T15:03:06.500Z	40.296607493670884	{'UnitID': 3}
2022-07-21T15:03:16.204Z	39.99675179746835	{'UnitID': 0}
2022-07-21T15:03:16.300Z	39.970764303797466	{'UnitID': 1}
2022-07-21T15:03:21.428Z	39.969764784810124	{'UnitID': 2}
2022-07-21T15:03:21.544Z	39.8997984556962	{'UnitID': 3}
2022-07-21T15:03:31.247Z	39.979759974683546	{'UnitID': 0}
2022-07-21T15:03:31.338Z	39.9477753670886	{'UnitID': 1}
2022-07-21T15:03:36.408Z	39.928784506329116	{'UnitID': 2}
2022-07-21T15:03:36.587Z	39.78085569620252	{'UnitID': 3}
2022-07-21T15:03:46.224Z	39.93977921518987	{'UnitID': 0}
2022-07-21T15:03:46.271Z	39.82683356962025	{'UnitID': 1}
2022-07-21T15:03:51.431Z	39.952772962025314	{'UnitID': 2}
2022-07-21T15:03:51.526Z	39.80684318987342	{'UnitID': 3}
2022-07-21T15:04:01.254Z	39.98575708860759	{'UnitID': 0}
2022-07-21T15:04:01.306Z	39.905795569620246	{'UnitID': 1}
2022-07-21T15:04:06.447Z	39.93378210126583	{'UnitID': 2}
2022-07-21T15:04:06.540Z	39.918789316455694	{'UnitID': 3}
2022-07-21T15:04:16.232Z	39.962768151898736	{'UnitID': 0}
2022-07-21T15:04:16.322Z	39.98875564556962	{'UnitID': 1}
2022-07-21T15:04:21.465Z	39.9787604556962	{'UnitID': 2}
2022-07-21T15:04:21.621Z	40.10070177215189	{'UnitID': 3}
2022-07-21T15:04:31.296Z	39.95577151898734	{'UnitID': 0}
2022-07-21T15:04:31.422Z	39.97576189873418	{'UnitID': 1}
2022-07-21T15:04:36.429Z	39.86681432911393	{'UnitID': 2}
2022-07-21T15:04:36.582Z	39.999750354430375	{'UnitID': 3}
2022-07-21T15:04:46.177Z	40.000749873417725	{'UnitID': 0}
2022-07-21T15:04:46.252Z	39.92978402531645	{'UnitID': 1}
2022-07-21T15:04:51.330Z	39.880807594936705	{'UnitID': 2}
2022-07-21T15:04:51.487Z	39.59694420253164	{'UnitID': 3}
2022-07-21T15:05:01.199Z	39.97176382278481	{'UnitID': 0}
2022-07-21T15:05:01.219Z	40.054723898734174	{'UnitID': 1}
2022-07-21T15:05:06.413Z	39.92078835443038	{'UnitID': 2}
2022-07-21T15:05:06.490Z	39.74587253164557	{'UnitID': 3}
2022-07-21T15:05:16.216Z	40.01574265822784	{'UnitID': 0}
2022-07-21T15:05:16.298Z	39.92178787341772	{'UnitID': 1}
2022-07-21T15:05:21.479Z	39.881807113924054	{'UnitID': 2}
2022-07-21T15:05:21.540Z	40.02673736708861	{'UnitID': 3}
2022-07-21T15:05:31.256Z	39.97676141772152	{'UnitID': 0}
2022-07-21T15:05:31.348Z	39.919788835443036	{'UnitID': 1}
2022-07-21T15:05:36.344Z	39.880807594936705	{'UnitID': 2}
2022-07-21T15:05:36.511Z	40.270619999999994	{'UnitID': 3}
2022-07-21T15:05:46.200Z	40.00574746835443	{'UnitID': 0}
2022-07-21T15:05:46.248Z	40.04872678481012	{'UnitID': 1}
2022-07-21T15:05:51.403Z	39.95677103797468	{'UnitID': 2}
2022-07-21T15:05:51.529Z	39.732878784810126	{'UnitID': 3}
2022-07-21T15:06:01.161Z	39.954772	{'UnitID': 0}
2022-07-21T15:06:01.262Z	39.821835974683545	{'UnitID': 1}
2022-07-21T15:06:06.411Z	39.96776574683544	{'UnitID': 2}
2022-07-21T15:06:06.546Z	39.67490668354431	{'UnitID': 3}
2022-07-21T15:06:16.249Z	39.957770556962025	{'UnitID': 0}
2022-07-21T15:06:16.298Z	40.05172534177215	{'UnitID': 1}
2022-07-21T15:06:21.399Z	39.95877007594937	{'UnitID': 2}
2022-07-21T15:06:21.552Z	39.94977440506329	{'UnitID': 3}
2022-07-21T15:06:31.210Z	39.95177344303797	{'UnitID': 0}
2022-07-21T15:06:31.308Z	39.90379653164557	{'UnitID': 1}
2022-07-21T15:06:36.345Z	40.021739772151896	{'UnitID': 2}
2022-07-21T15:06:36.462Z	40.050725822784806	{'UnitID': 3}
2022-07-21T15:06:46.212Z	39.99475275949367	{'UnitID': 0}
2022-07-21T15:06:46.267Z	39.91379172151898	{'UnitID': 1}
2022-07-21T15:06:51.391Z	40.004747949367086	{'UnitID': 2}
2022-07-21T15:06:51.609Z	39.97276334177215	{'UnitID': 3}
2022-07-21T15:07:01.189Z	39.98575708860759	{'UnitID': 0}
2022-07-21T15:07:01.266Z	39.957770556962025	{'UnitID': 1}
2022-07-21T15:07:06.368Z	39.94177825316456	{'UnitID': 2}
2022-07-21T15:07:06.487Z	39.6509182278481	{'UnitID': 3}
2022-07-21T15:07:16.207Z	39.92978402531645	{'UnitID': 0}
2022-07-21T15:07:16.296Z	40.064719088607596	{'UnitID': 1}
2022-07-21T15:07:21.391Z	39.99275372151899	{'UnitID': 2}
2022-07-21T15:07:21.509Z	39.99375324050633	{'UnitID': 3}
2022-07-21T15:07:31.261Z	39.98875564556962	{'UnitID': 0}
2022-07-21T15:07:31.315Z	39.94377729113924	{'UnitID': 1}
2022-07-21T15:07:36.368Z	39.970764303797466	{'UnitID': 2}
2022-07-21T15:07:36.487Z	39.95677103797468	{'UnitID': 3}
2022-07-21T15:07:46.215Z	40.01874121518987	{'UnitID': 0}
2022-07-21T15:07:46.299Z	39.962768151898736	{'UnitID': 1}
2022-07-21T15:07:51.362Z	39.99675179746835	{'UnitID': 2}
2022-07-21T15:07:51.498Z	39.5769538227848	{'UnitID': 3}
2022-07-21T15:08:01.205Z	40.008746025316455	{'UnitID': 0}
2022-07-21T15:08:01.299Z	40.071715721518984	{'UnitID': 1}
2022-07-21T15:08:06.389Z	39.910793164556964	{'UnitID': 2}
2022-07-21T15:08:06.514Z	39.859817696202526	{'UnitID': 3}
2022-07-21T15:08:16.268Z	40.00774650632911	{'UnitID': 0}
2022-07-21T15:08:16.332Z	40.0027489113924	{'UnitID': 1}
2022-07-21T15:08:21.424Z	39.901797493670884	{'UnitID': 2}
2022-07-21T15:08:21.553Z	39.905795569620246	{'UnitID': 3}
2022-07-21T15:08:31.240Z	39.9667662278481	{'UnitID': 0}
2022-07-21T15:08:31.293Z	39.92478643037975	{'UnitID': 1}
2022-07-21T15:08:36.391Z	39.927784987341774	{'UnitID': 2}
2022-07-21T15:08:36.511Z	39.962768151898736	{'UnitID': 3}
2022-07-21T15:08:46.236Z	39.92678546835443	{'UnitID': 0}
2022-07-21T15:08:46.298Z	39.987756126582276	{'UnitID': 1}
2022-07-21T15:08:51.492Z	39.96376767088607	{'UnitID': 2}
2022-07-21T15:08:51.598Z	39.74987060759493	{'UnitID': 3}
2022-07-21T15:09:01.247Z	39.87581	{'UnitID': 0}
2022-07-21T15:09:01.288Z	39.92678546835443	{'UnitID': 1}
2022-07-21T15:09:06.386Z	39.961768632911394	{'UnitID': 2}
2022-07-21T15:09:06.507Z	40.12568974683544	{'UnitID': 3}
2022-07-21T15:09:16.236Z	39.95976959493671	{'UnitID': 0}
2022-07-21T15:09:16.298Z	39.95177344303797	{'UnitID': 1}
2022-07-21T15:09:21.374Z	39.97676141772152	{'UnitID': 2}
2022-07-21T15:09:21.508Z	40.31060075949367	{'UnitID': 3}
2022-07-21T15:09:31.237Z	39.93478162025316	{'UnitID': 0}
2022-07-21T15:09:31.296Z	39.9427777721519	{'UnitID': 1}
2022-07-21T15:09:36.352Z	39.95976959493671	{'UnitID': 2}
2022-07-21T15:09:36.529Z	40.008746025316455	{'UnitID': 3}
2022-07-21T15:09:46.198Z	40.038731594936706	{'UnitID': 0}
2022-07-21T15:09:46.278Z	40.04472870886076	{'UnitID': 1}
2022-07-21T15:09:51.362Z	39.97576189873418	{'UnitID': 2}
2022-07-21T15:09:51.522Z	39.69189850632911	{'UnitID': 3}
2022-07-21T15:10:01.183Z	40.09270562025316	{'UnitID': 0}
2022-07-21T15:10:01.268Z	39.91778979746835	{'UnitID': 1}
2022-07-21T15:10:06.383Z	39.96776574683544	{'UnitID': 2}
2022-07-21T15:10:06.504Z	40.139683012658224	{'UnitID': 3}
2022-07-21T15:10:16.210Z	39.991754202531645	{'UnitID': 0}
2022-07-21T15:10:16.295Z	40.0097455443038	{'UnitID': 1}
2022-07-21T15:10:21.377Z	39.830831645569624	{'UnitID': 2}
2022-07-21T15:10:21.564Z	40.23463731645569	{'UnitID': 3}
2022-07-21T15:10:31.205Z	39.92478643037975	{'UnitID': 0}
2022-07-21T15:10:31.286Z	39.86281625316455	{'UnitID': 1}
2022-07-21T15:10:36.371Z	39.81383982278481	{'UnitID': 2}
2022-07-21T15:10:36.521Z	39.872811443037975	{'UnitID': 3}
2022-07-21T15:10:46.244Z	39.93877969620253	{'UnitID': 0}
2022-07-21T15:10:46.347Z	39.87581	{'UnitID': 1}
2022-07-21T15:10:51.345Z	39.90379653164557	{'UnitID': 2}
2022-07-21T15:10:51.478Z	39.62393121518987	{'UnitID': 3}
2022-07-21T15:11:01.350Z	39.97576189873418	{'UnitID': 0}
2022-07-21T15:11:01.385Z	39.881807113924054	{'UnitID': 1}
2022-07-21T15:11:06.368Z	39.87980807594937	{'UnitID': 2}
2022-07-21T15:11:06.496Z	39.604940354430376	{'UnitID': 3}
2022-07-21T15:11:16.230Z	39.910793164556964	{'UnitID': 0}
2022-07-21T15:11:16.277Z	39.965766708860755	{'UnitID': 1}
2022-07-21T15:11:21.362Z	39.8638157721519	{'UnitID': 2}
2022-07-21T15:11:21.463Z	40.4405382278481	{'UnitID': 3}
2022-07-21T15:11:31.249Z	39.92678546835443	{'UnitID': 0}
2022-07-21T15:11:31.316Z	39.98575708860759	{'UnitID': 1}
2022-07-21T15:11:36.305Z	39.85881817721519	{'UnitID': 2}
2022-07-21T15:11:36.444Z	40.01174458227848	{'UnitID': 3}
2022-07-21T15:11:46.221Z	39.95677103797468	{'UnitID': 0}
2022-07-21T15:11:46.276Z	39.98975516455696	{'UnitID': 1}
2022-07-21T15:11:51.354Z	39.94677584810127	{'UnitID': 2}
2022-07-21T15:11:51.463Z	40.11669407594937	{'UnitID': 3}
2022-07-21T15:12:01.213Z	39.918789316455694	{'UnitID': 0}
2022-07-21T15:12:01.297Z	39.995752278481014	{'UnitID': 1}
2022-07-21T15:12:06.417Z	39.86181673417722	{'UnitID': 2}
2022-07-21T15:12:06.541Z	39.77186002531645	{'UnitID': 3}
2022-07-21T15:12:16.256Z	40.0027489113924	{'UnitID': 0}
2022-07-21T15:12:16.305Z	40.000749873417725	{'UnitID': 1}
2022-07-21T15:12:21.376Z	39.86981288607595	{'UnitID': 2}
2022-07-21T15:12:21.491Z	40.229639721518986	{'UnitID': 3}
2022-07-21T15:12:31.226Z	39.94877488607595	{'UnitID': 0}
2022-07-21T15:12:31.313Z	39.94377729113924	{'UnitID': 1}
2022-07-21T15:12:36.413Z	39.91778979746835	{'UnitID': 2}
2022-07-21T15:12:36.537Z	39.89879893670886	{'UnitID': 3}
2022-07-21T15:12:46.226Z	40.059721493670885	{'UnitID': 0}
2022-07-21T15:12:46.262Z	40.016742177215185	{'UnitID': 1}
2022-07-21T15:12:51.349Z	40.05372437974683	{'UnitID': 2}
2022-07-21T15:12:51.484Z	40.16367146835443	{'UnitID': 3}
2022-07-21T15:13:01.181Z	39.92578594936709	{'UnitID': 0}
2022-07-21T15:13:01.270Z	39.84782346835443	{'UnitID': 1}
2022-07-21T15:13:06.328Z	40.07471427848101	{'UnitID': 2}
2022-07-21T15:13:06.492Z	39.646920151898726	{'UnitID': 3}
2022-07-21T15:13:16.229Z	40.01274410126582	{'UnitID': 0}
2022-07-21T15:13:16.304Z	39.954772	{'UnitID': 1}
2022-07-21T15:13:21.386Z	40.03673255696202	{'UnitID': 2}
2022-07-21T15:13:21.453Z	39.702893215189874	{'UnitID': 3}
2022-07-21T15:13:31.205Z	40.029735924050634	{'UnitID': 0}
2022-07-21T15:13:31.296Z	39.88880374683544	{'UnitID': 1}
2022-07-21T15:13:36.351Z	39.936780658227846	{'UnitID': 2}
2022-07-21T15:13:36.487Z	40.038731594936706	{'UnitID': 3}
2022-07-21T15:13:46.216Z	39.90079797468354	{'UnitID': 0}
2022-07-21T15:13:46.286Z	39.962768151898736	{'UnitID': 1}
2022-07-21T15:13:51.361Z	40.04173015189873	{'UnitID': 2}
2022-07-21T15:13:51.486Z	40.13868349367088	{'UnitID': 3}
2022-07-21T15:14:01.179Z	39.927784987341774	{'UnitID': 0}
2022-07-21T15:14:01.283Z	39.952772962025314	{'UnitID': 1}
2022-07-21T15:14:06.343Z	39.9477753670886	{'UnitID': 2}
2022-07-21T15:14:06.469Z	39.961768632911394	{'UnitID': 3}
2022-07-21T15:14:16.208Z	39.915790759493674	{'UnitID': 0}
2022-07-21T15:14:16.284Z	40.000749873417725	{'UnitID': 1}
2022-07-21T15:14:21.347Z	39.93378210126583	{'UnitID': 2}
2022-07-21T15:14:21.454Z	39.87581	{'UnitID': 3}
2022-07-21T15:14:31.195Z	40.0097455443038	{'UnitID': 0}
2022-07-21T15:14:31.244Z	39.90379653164557	{'UnitID': 1}
2022-07-21T15:14:36.342Z	39.86481529113924	{'UnitID': 2}
2022-07-21T15:14:36.458Z	40.259625291139244	{'UnitID': 3}
2022-07-21T15:14:46.237Z	39.92978402531645	{'UnitID': 0}
2022-07-21T15:14:46.280Z	39.96776574683544	{'UnitID': 1}
2022-07-21T15:14:51.350Z	39.940778734177215	{'UnitID': 2}
2022-07-21T15:14:51.469Z	39.80384463291139	{'UnitID': 3}
2022-07-21T15:15:01.142Z	40.02273929113924	{'UnitID': 0}
2022-07-21T15:15:01.217Z	39.87381096202532	{'UnitID': 1}
2022-07-21T15:15:06.367Z	39.936780658227846	{'UnitID': 2}
2022-07-21T15:15:06.494Z	40.033733999999995	{'UnitID': 3}
2022-07-21T15:15:16.194Z	39.92578594936709	{'UnitID': 0}
2022-07-21T15:15:16.273Z	39.85282106329114	{'UnitID': 1}
2022-07-21T15:15:21.407Z	39.919788835443036	{'UnitID': 2}
2022-07-21T15:15:21.525Z	40.15567531645569	{'UnitID': 3}
2022-07-21T15:15:31.198Z	39.97676141772152	{'UnitID': 0}
2022-07-21T15:15:31.311Z	39.97376286075949	{'UnitID': 1}
2022-07-21T15:15:36.407Z	39.90779460759494	{'UnitID': 2}
2022-07-21T15:15:36.538Z	39.96876526582278	{'UnitID': 3}
2022-07-21T15:15:46.197Z	39.94177825316456	{'UnitID': 0}
2022-07-21T15:15:46.278Z	39.969764784810124	{'UnitID': 1}
2022-07-21T15:15:51.355Z	39.961768632911394	{'UnitID': 2}
2022-07-21T15:15:51.484Z	39.69289802531646	{'UnitID': 3}
2022-07-21T15:16:01.182Z	39.92278739240506	{'UnitID': 0}
2022-07-21T15:16:01.242Z	39.98575708860759	{'UnitID': 1}
2022-07-21T15:16:06.347Z	39.940778734177215	{'UnitID': 2}
2022-07-21T15:16:06.469Z	39.97776093670886	{'UnitID': 3}
2022-07-21T15:16:16.210Z	40.06272005063291	{'UnitID': 0}
2022-07-21T15:16:16.290Z	39.954772	{'UnitID': 1}
2022-07-21T15:16:21.371Z	39.931783063291135	{'UnitID': 2}
2022-07-21T15:16:21.537Z	39.727881189873415	{'UnitID': 3}
2022-07-21T15:16:31.227Z	39.94177825316456	{'UnitID': 0}
2022-07-21T15:16:31.314Z	39.93378210126583	{'UnitID': 1}
2022-07-21T15:16:36.363Z	40.03973111392405	{'UnitID': 2}
2022-07-21T15:16:36.482Z	39.99675179746835	{'UnitID': 3}
2022-07-21T15:16:46.167Z	39.9427777721519	{'UnitID': 0}
2022-07-21T15:16:46.238Z	40.01874121518987	{'UnitID': 1}
2022-07-21T15:16:51.338Z	39.92178787341772	{'UnitID': 2}
2022-07-21T15:16:51.491Z	39.84082683544304	{'UnitID': 3}
2022-07-21T15:17:01.138Z	39.97676141772152	{'UnitID': 0}
2022-07-21T15:17:01.243Z	40.042729670886075	{'UnitID': 1}
2022-07-21T15:17:06.340Z	39.867813848101264	{'UnitID': 2}
2022-07-21T15:17:06.466Z	40.12868830379747	{'UnitID': 3}
2022-07-21T15:17:16.261Z	39.960769113924044	{'UnitID': 0}
2022-07-21T15:17:16.337Z	39.95677103797468	{'UnitID': 1}
2022-07-21T15:17:21.343Z	40.01874121518987	{'UnitID': 2}
2022-07-21T15:17:21.464Z	39.96876526582278	{'UnitID': 3}
2022-07-21T15:17:31.190Z	39.860817215189876	{'UnitID': 0}
2022-07-21T15:17:31.272Z	39.96376767088607	{'UnitID': 1}
2022-07-21T15:17:36.325Z	40.093705139240505	{'UnitID': 2}
2022-07-21T15:17:36.471Z	40.14667964556961	{'UnitID': 3}
2022-07-21T15:17:46.200Z	39.92678546835443	{'UnitID': 0}
2022-07-21T15:17:46.256Z	39.970764303797466	{'UnitID': 1}
2022-07-21T15:17:51.359Z	39.969764784810124	{'UnitID': 2}
2022-07-21T15:17:52.025Z	40.09970225316455	{'UnitID': 3}
2022-07-21T15:18:01.177Z	39.92578594936709	{'UnitID': 0}
2022-07-21T15:18:01.264Z	39.927784987341774	{'UnitID': 1}
2022-07-21T15:18:06.359Z	39.97376286075949	{'UnitID': 2}
2022-07-21T15:18:06.560Z	39.860817215189876	{'UnitID': 3}
2022-07-21T15:18:16.208Z	39.9667662278481	{'UnitID': 0}
2022-07-21T15:18:16.325Z	39.9977513164557	{'UnitID': 1}
2022-07-21T15:18:21.501Z	39.833830202531644	{'UnitID': 2}
2022-07-21T15:18:21.594Z	40.16167243037974	{'UnitID': 3}
2022-07-21T15:18:31.258Z	40.03273448101265	{'UnitID': 0}
2022-07-21T15:18:32.012Z	39.974762379746835	{'UnitID': 1}
2022-07-21T15:18:36.439Z	39.974762379746835	{'UnitID': 2}
2022-07-21T15:18:36.558Z	39.915790759493674	{'UnitID': 3}
2022-07-21T15:18:46.242Z	39.98275853164557	{'UnitID': 0}
2022-07-21T15:18:46.303Z	39.84982250632911	{'UnitID': 1}
2022-07-21T15:18:51.488Z	39.84982250632911	{'UnitID': 2}
2022-07-21T15:18:51.608Z	40.05672293670886	{'UnitID': 3}
2022-07-21T15:19:01.253Z	40.08271043037974	{'UnitID': 0}
2022-07-21T15:19:01.386Z	39.94677584810127	{'UnitID': 1}
2022-07-21T15:19:06.414Z	39.93378210126583	{'UnitID': 2}
2022-07-21T15:19:06.552Z	40.13468541772152	{'UnitID': 3}
2022-07-21T15:19:16.279Z	39.979759974683546	{'UnitID': 0}
2022-07-21T15:19:16.328Z	39.92178787341772	{'UnitID': 1}
2022-07-21T15:19:21.475Z	39.915790759493674	{'UnitID': 2}
2022-07-21T15:19:21.568Z	39.76286435443037	{'UnitID': 3}
2022-07-21T15:19:31.219Z	40.004747949367086	{'UnitID': 0}
2022-07-21T15:19:31.352Z	40.0097455443038	{'UnitID': 1}
2022-07-21T15:19:36.532Z	40.0027489113924	{'UnitID': 2}
2022-07-21T15:19:36.642Z	40.098702734177216	{'UnitID': 3}
2022-07-21T15:19:46.254Z	39.910793164556964	{'UnitID': 0}
2022-07-21T15:19:46.274Z	40.01874121518987	{'UnitID': 1}
2022-07-21T15:19:51.443Z	39.8997984556962	{'UnitID': 2}
2022-07-21T15:19:51.559Z	39.702893215189874	{'UnitID': 3}
2022-07-21T15:20:01.219Z	40.013743620253166	{'UnitID': 0}
2022-07-21T15:20:01.339Z	39.94677584810127	{'UnitID': 1}
2022-07-21T15:20:06.679Z	39.96876526582278	{'UnitID': 3}
2022-07-21T15:20:06.771Z	39.95577151898734	{'UnitID': 2}
2022-07-21T15:20:16.252Z	40.0097455443038	{'UnitID': 0}
2022-07-21T15:20:16.335Z	39.90879412658227	{'UnitID': 1}
2022-07-21T15:20:21.366Z	39.94677584810127	{'UnitID': 2}
2022-07-21T15:20:21.490Z	39.9427777721519	{'UnitID': 3}
2022-07-21T15:20:31.587Z	39.96876526582278	{'UnitID': 0}
2022-07-21T15:20:31.705Z	39.906795088607595	{'UnitID': 1}
2022-07-21T15:20:36.340Z	40.021739772151896	{'UnitID': 2}
2022-07-21T15:20:36.471Z	39.833830202531644	{'UnitID': 3}
2022-07-21T15:20:46.187Z	39.999750354430375	{'UnitID': 0}
2022-07-21T15:20:46.272Z	40.02273929113924	{'UnitID': 1}
2022-07-21T15:20:51.358Z	39.99475275949367	{'UnitID': 2}
2022-07-21T15:20:51.500Z	40.02473832911392	{'UnitID': 3}
2022-07-21T15:21:01.159Z	39.98175901265822	{'UnitID': 0}
2022-07-21T15:21:01.239Z	39.99875083544303	{'UnitID': 1}
2022-07-21T15:21:06.357Z	40.03273448101265	{'UnitID': 2}
2022-07-21T15:21:06.485Z	40.219644531645564	{'UnitID': 3}
2022-07-21T15:21:16.275Z	39.93278258227848	{'UnitID': 0}
2022-07-21T15:21:16.319Z	40.037732075949364	{'UnitID': 1}
2022-07-21T15:21:21.339Z	39.97576189873418	{'UnitID': 2}
2022-07-21T15:21:21.465Z	40.06771764556962	{'UnitID': 3}
2022-07-21T15:21:31.179Z	39.90879412658227	{'UnitID': 0}
2022-07-21T15:21:31.271Z	39.96876526582278	{'UnitID': 1}
2022-07-21T15:21:36.310Z	39.92278739240506	{'UnitID': 2}
2022-07-21T15:21:36.421Z	39.5769538227848	{'UnitID': 3}
2022-07-21T15:21:46.242Z	39.95677103797468	{'UnitID': 0}
2022-07-21T15:21:46.294Z	40.000749873417725	{'UnitID': 1}
2022-07-21T15:21:51.368Z	39.94877488607595	{'UnitID': 2}
2022-07-21T15:21:51.478Z	40.06072101265823	{'UnitID': 3}
2022-07-21T15:22:01.159Z	39.95877007594937	{'UnitID': 0}
2022-07-21T15:22:01.231Z	39.969764784810124	{'UnitID': 1}
2022-07-21T15:22:06.375Z	39.995752278481014	{'UnitID': 2}
2022-07-21T15:22:06.484Z	39.868813367088606	{'UnitID': 3}
2022-07-21T15:22:16.205Z	39.9787604556962	{'UnitID': 0}
2022-07-21T15:22:16.278Z	39.96776574683544	{'UnitID': 1}
2022-07-21T15:22:21.378Z	39.952772962025314	{'UnitID': 2}
2022-07-21T15:22:21.538Z	39.97376286075949	{'UnitID': 3}
2022-07-21T15:22:31.178Z	39.902797012658226	{'UnitID': 0}
2022-07-21T15:22:31.252Z	39.954772	{'UnitID': 1}
2022-07-21T15:22:36.340Z	39.98375805063291	{'UnitID': 2}
2022-07-21T15:22:36.463Z	39.519981240506326	{'UnitID': 3}
2022-07-21T15:22:46.194Z	39.99875083544303	{'UnitID': 0}
2022-07-21T15:22:46.317Z	39.979759974683546	{'UnitID': 1}
2022-07-21T15:22:51.365Z	39.95877007594937	{'UnitID': 2}
2022-07-21T15:22:51.492Z	39.56995718987341	{'UnitID': 3}
2022-07-21T15:23:01.198Z	40.0097455443038	{'UnitID': 0}
2022-07-21T15:23:01.272Z	39.872811443037975	{'UnitID': 1}
2022-07-21T15:23:06.334Z	39.97376286075949	{'UnitID': 2}
2022-07-21T15:23:06.489Z	39.89679989873417	{'UnitID': 3}
2022-07-21T15:23:16.192Z	39.850822025316454	{'UnitID': 0}
2022-07-21T15:23:16.273Z	39.954772	{'UnitID': 1}
2022-07-21T15:23:21.384Z	39.987756126582276	{'UnitID': 2}
2022-07-21T15:23:21.475Z	40.11969263291139	{'UnitID': 3}
2022-07-21T15:23:31.186Z	39.97276334177215	{'UnitID': 0}
2022-07-21T15:23:31.274Z	40.0097455443038	{'UnitID': 1}
2022-07-21T15:23:36.355Z	39.9307835443038	{'UnitID': 2}
2022-07-21T15:23:36.473Z	40.43154255696203	{'UnitID': 3}
2022-07-21T15:23:46.214Z	40.01974073417721	{'UnitID': 0}
2022-07-21T15:23:46.283Z	39.969764784810124	{'UnitID': 1}
2022-07-21T15:23:51.362Z	39.95877007594937	{'UnitID': 2}
2022-07-21T15:23:51.474Z	39.663911974683536	{'UnitID': 3}
2022-07-21T15:24:01.187Z	40.04372918987342	{'UnitID': 0}
2022-07-21T15:24:01.226Z	39.965766708860755	{'UnitID': 1}
2022-07-21T15:24:06.354Z	39.97176382278481	{'UnitID': 2}
2022-07-21T15:24:06.480Z	39.970764303797466	{'UnitID': 3}
2022-07-21T15:24:16.246Z	40.016742177215185	{'UnitID': 0}
2022-07-21T15:24:16.325Z	40.04472870886076	{'UnitID': 1}
2022-07-21T15:24:21.348Z	39.94177825316456	{'UnitID': 2}
2022-07-21T15:24:21.462Z	40.28161470886076	{'UnitID': 3}
2022-07-21T15:24:31.200Z	39.945776329113926	{'UnitID': 0}
2022-07-21T15:24:31.294Z	39.885805189873416	{'UnitID': 1}
2022-07-21T15:24:36.370Z	39.95177344303797	{'UnitID': 2}
2022-07-21T15:24:36.513Z	39.962768151898736	{'UnitID': 3}
2022-07-21T15:24:46.202Z	39.98075949367089	{'UnitID': 0}
2022-07-21T15:24:46.285Z	39.986756607594934	{'UnitID': 1}
2022-07-21T15:24:51.367Z	40.054723898734174	{'UnitID': 2}
2022-07-21T15:24:51.485Z	39.90879412658227	{'UnitID': 3}
2022-07-21T15:25:01.169Z	39.9117926835443	{'UnitID': 0}
2022-07-21T15:25:01.243Z	40.00774650632911	{'UnitID': 1}
2022-07-21T15:25:06.344Z	39.9667662278481	{'UnitID': 2}
2022-07-21T15:25:06.466Z	39.92478643037975	{'UnitID': 3}
2022-07-21T15:25:16.233Z	39.957770556962025	{'UnitID': 0}
2022-07-21T15:25:16.287Z	40.04173015189873	{'UnitID': 1}
2022-07-21T15:25:21.371Z	39.93278258227848	{'UnitID': 2}
2022-07-21T15:25:21.525Z	39.81583886075949	{'UnitID': 3}
2022-07-21T15:25:31.215Z	39.945776329113926	{'UnitID': 0}
2022-07-21T15:25:31.300Z	40.03673255696202	{'UnitID': 1}
2022-07-21T15:25:36.354Z	39.987756126582276	{'UnitID': 2}
2022-07-21T15:25:36.473Z	40.05372437974683	{'UnitID': 3}
2022-07-21T15:25:46.185Z	39.952772962025314	{'UnitID': 0}
2022-07-21T15:25:46.271Z	39.918789316455694	{'UnitID': 1}
2022-07-21T15:25:51.423Z	39.9977513164557	{'UnitID': 2}
2022-07-21T15:25:51.505Z	39.76886146835442	{'UnitID': 3}
2022-07-21T15:26:01.234Z	40.01974073417721	{'UnitID': 0}
2022-07-21T15:26:01.305Z	39.872811443037975	{'UnitID': 1}
2022-07-21T15:26:06.444Z	39.94977440506329	{'UnitID': 2}
2022-07-21T15:26:06.536Z	40.04073063291139	{'UnitID': 3}
2022-07-21T15:26:16.221Z	39.96476718987342	{'UnitID': 0}
2022-07-21T15:26:16.342Z	40.037732075949364	{'UnitID': 1}
2022-07-21T15:26:21.419Z	39.961768632911394	{'UnitID': 2}
2022-07-21T15:26:21.535Z	39.92478643037975	{'UnitID': 3}
2022-07-21T15:26:31.207Z	39.954772	{'UnitID': 0}
2022-07-21T15:26:31.364Z	39.923786911392405	{'UnitID': 1}
2022-07-21T15:26:36.421Z	39.969764784810124	{'UnitID': 2}
2022-07-21T15:26:36.564Z	40.20065367088607	{'UnitID': 3}
2022-07-21T15:26:46.284Z	39.97176382278481	{'UnitID': 0}
2022-07-21T15:26:46.334Z	39.89180230379747	{'UnitID': 1}
2022-07-21T15:26:51.518Z	39.96376767088607	{'UnitID': 2}
2022-07-21T15:26:51.624Z	40.236636354430374	{'UnitID': 3}
2022-07-21T15:27:01.261Z	40.01074506329114	{'UnitID': 0}
2022-07-21T15:27:01.281Z	39.905795569620246	{'UnitID': 1}
2022-07-21T15:27:06.429Z	39.93478162025316	{'UnitID': 2}
2022-07-21T15:27:06.502Z	40.38456516455697	{'UnitID': 3}
2022-07-21T15:27:16.233Z	39.93877969620253	{'UnitID': 0}
2022-07-21T15:27:16.353Z	39.957770556962025	{'UnitID': 1}
2022-07-21T15:27:21.442Z	40.008746025316455	{'UnitID': 2}
2022-07-21T15:27:21.576Z	40.292609417721515	{'UnitID': 3}
2022-07-21T15:27:31.345Z	39.9667662278481	{'UnitID': 0}
2022-07-21T15:27:31.394Z	39.9907546835443	{'UnitID': 1}
2022-07-21T15:27:36.436Z	39.83882779746835	{'UnitID': 2}
2022-07-21T15:27:36.565Z	40.262623848101256	{'UnitID': 3}
2022-07-21T15:27:46.232Z	39.95677103797468	{'UnitID': 0}
2022-07-21T15:27:46.292Z	40.000749873417725	{'UnitID': 1}
2022-07-21T15:27:51.460Z	39.95677103797468	{'UnitID': 2}
2022-07-21T15:27:51.539Z	39.53997162025316	{'UnitID': 3}
2022-07-21T15:28:01.187Z	39.93478162025316	{'UnitID': 0}
2022-07-21T15:28:01.228Z	39.957770556962025	{'UnitID': 1}
2022-07-21T15:28:06.391Z	40.00674698734177	{'UnitID': 2}
2022-07-21T15:28:06.548Z	40.12369070886076	{'UnitID': 3}
2022-07-21T15:28:16.204Z	39.92978402531645	{'UnitID': 0}
2022-07-21T15:28:16.297Z	39.83682875949367	{'UnitID': 1}
2022-07-21T15:28:21.380Z	40.020740253164554	{'UnitID': 2}
2022-07-21T15:28:21.491Z	40.15967339240506	{'UnitID': 3}
2022-07-21T15:28:31.213Z	39.93278258227848	{'UnitID': 0}
2022-07-21T15:28:31.269Z	39.87181192405063	{'UnitID': 1}
2022-07-21T15:28:36.378Z	40.0097455443038	{'UnitID': 2}
2022-07-21T15:28:36.592Z	39.91778979746835	{'UnitID': 3}
2022-07-21T15:28:46.201Z	40.003748430379744	{'UnitID': 0}
2022-07-21T15:28:46.285Z	39.915790759493674	{'UnitID': 1}
2022-07-21T15:28:52.350Z	39.92678546835443	{'UnitID': 2}
2022-07-21T15:28:52.442Z	39.782854734177214	{'UnitID': 3}
2022-07-21T15:29:01.168Z	39.98075949367089	{'UnitID': 0}
2022-07-21T15:29:01.251Z	40.042729670886075	{'UnitID': 1}
2022-07-21T15:29:07.218Z	39.71988503797468	{'UnitID': 3}
2022-07-21T15:29:07.318Z	39.98075949367089	{'UnitID': 2}
2022-07-21T15:29:16.193Z	40.013743620253166	{'UnitID': 0}
2022-07-21T15:29:16.236Z	40.03173496202532	{'UnitID': 1}
2022-07-21T15:29:21.405Z	40.037732075949364	{'UnitID': 2}
2022-07-21T15:29:21.518Z	40.144680607594935	{'UnitID': 3}
2022-07-21T15:29:31.339Z	39.9117926835443	{'UnitID': 0}
2022-07-21T15:29:31.418Z	39.961768632911394	{'UnitID': 1}
2022-07-21T15:29:36.400Z	39.889803265822785	{'UnitID': 2}
2022-07-21T15:29:36.518Z	39.77086050632911	{'UnitID': 3}
2022-07-21T15:29:46.258Z	39.98275853164557	{'UnitID': 0}
2022-07-21T15:29:46.350Z	40.07371475949367	{'UnitID': 1}
2022-07-21T15:29:51.451Z	39.89080278481012	{'UnitID': 2}
2022-07-21T15:29:51.541Z	40.06671812658227	{'UnitID': 3}
2022-07-21T15:30:01.227Z	40.05672293670886	{'UnitID': 0}
2022-07-21T15:30:01.280Z	39.9907546835443	{'UnitID': 1}
2022-07-21T15:30:06.347Z	39.944776810126584	{'UnitID': 2}
2022-07-21T15:30:06.486Z	39.98475756962025	{'UnitID': 3}
2022-07-21T15:30:16.224Z	39.927784987341774	{'UnitID': 0}
2022-07-21T15:30:16.277Z	39.93378210126583	{'UnitID': 1}
2022-07-21T15:30:21.351Z	39.92678546835443	{'UnitID': 2}
2022-07-21T15:30:21.470Z	39.8997984556962	{'UnitID': 3}
2022-07-21T15:30:31.173Z	39.95077392405063	{'UnitID': 0}
2022-07-21T15:30:31.257Z	39.93478162025316	{'UnitID': 1}
2022-07-21T15:30:36.391Z	39.93778017721519	{'UnitID': 2}
2022-07-21T15:30:36.568Z	40.04472870886076	{'UnitID': 3}
2022-07-21T15:30:46.313Z	39.99475275949367	{'UnitID': 0}
2022-07-21T15:30:46.323Z	39.86681432911393	{'UnitID': 1}
2022-07-21T15:30:51.441Z	40.08570898734177	{'UnitID': 2}
2022-07-21T15:30:51.595Z	40.10070177215189	{'UnitID': 3}
2022-07-21T15:31:01.275Z	40.02873640506329	{'UnitID': 0}
2022-07-21T15:31:01.324Z	39.94177825316456	{'UnitID': 1}
2022-07-21T15:31:06.399Z	39.84282587341772	{'UnitID': 2}
2022-07-21T15:31:06.524Z	39.97276334177215	{'UnitID': 3}
2022-07-21T15:31:16.248Z	39.99875083544303	{'UnitID': 0}
2022-07-21T15:31:16.337Z	39.974762379746835	{'UnitID': 1}
2022-07-21T15:31:21.425Z	39.9117926835443	{'UnitID': 2}
2022-07-21T15:31:21.506Z	39.76786194936709	{'UnitID': 3}
2022-07-21T15:31:31.196Z	40.0147431392405	{'UnitID': 0}
2022-07-21T15:31:31.293Z	40.03073544303797	{'UnitID': 1}
2022-07-21T15:31:36.388Z	39.98875564556962	{'UnitID': 2}
2022-07-21T15:31:36.556Z	39.86281625316455	{'UnitID': 3}
2022-07-21T15:31:46.234Z	40.004747949367086	{'UnitID': 0}
2022-07-21T15:31:46.292Z	39.927784987341774	{'UnitID': 1}
2022-07-21T15:31:51.418Z	39.914791240506325	{'UnitID': 2}
2022-07-21T15:31:51.522Z	40.10969744303797	{'UnitID': 3}
2022-07-21T15:32:01.181Z	39.965766708860755	{'UnitID': 0}
2022-07-21T15:32:01.262Z	39.9117926835443	{'UnitID': 1}
2022-07-21T15:32:06.328Z	39.91279220253165	{'UnitID': 2}
2022-07-21T15:32:06.465Z	40.11169648101266	{'UnitID': 3}
2022-07-21T15:32:16.172Z	40.06371956962025	{'UnitID': 0}
2022-07-21T15:32:16.268Z	39.91679027848101	{'UnitID': 1}
2022-07-21T15:32:21.378Z	39.98175901265822	{'UnitID': 2}
2022-07-21T15:32:21.526Z	40.04872678481012	{'UnitID': 3}
2022-07-21T15:32:31.187Z	39.90079797468354	{'UnitID': 0}
2022-07-21T15:32:31.296Z	39.957770556962025	{'UnitID': 1}
2022-07-21T15:32:36.365Z	39.89280182278481	{'UnitID': 2}
2022-07-21T15:32:36.469Z	40.1366844556962	{'UnitID': 3}
2022-07-21T15:32:46.180Z	39.979759974683546	{'UnitID': 0}
2022-07-21T15:32:46.265Z	39.9477753670886	{'UnitID': 1}
2022-07-21T15:32:51.330Z	39.919788835443036	{'UnitID': 2}
2022-07-21T15:32:51.476Z	40.212647898734176	{'UnitID': 3}
2022-07-21T15:33:01.190Z	39.95577151898734	{'UnitID': 0}
2022-07-21T15:33:01.310Z	40.0697166835443	{'UnitID': 1}
2022-07-21T15:33:06.395Z	39.97676141772152	{'UnitID': 2}
2022-07-21T15:33:06.518Z	39.93278258227848	{'UnitID': 3}
2022-07-21T15:33:16.196Z	39.965766708860755	{'UnitID': 0}
2022-07-21T15:33:16.311Z	39.999750354430375	{'UnitID': 1}
2022-07-21T15:33:21.433Z	39.82683356962025	{'UnitID': 2}
2022-07-21T15:33:21.484Z	39.8638157721519	{'UnitID': 3}
2022-07-21T15:33:31.252Z	39.944776810126584	{'UnitID': 0}
2022-07-21T15:33:31.365Z	40.013743620253166	{'UnitID': 1}
2022-07-21T15:33:36.397Z	39.894800860759496	{'UnitID': 2}
2022-07-21T15:33:36.530Z	40.28661230379746	{'UnitID': 3}
2022-07-21T15:33:46.268Z	39.94377729113924	{'UnitID': 0}
2022-07-21T15:33:46.319Z	39.99475275949367	{'UnitID': 1}
2022-07-21T15:33:51.428Z	39.89280182278481	{'UnitID': 2}
2022-07-21T15:33:51.552Z	40.23163875949366	{'UnitID': 3}
2022-07-21T15:34:01.184Z	39.9427777721519	{'UnitID': 0}
2022-07-21T15:34:01.280Z	39.919788835443036	{'UnitID': 1}
2022-07-21T15:34:06.409Z	39.89180230379747	{'UnitID': 2}
2022-07-21T15:34:06.551Z	40.01774169620253	{'UnitID': 3}
2022-07-21T15:34:16.189Z	39.96776574683544	{'UnitID': 0}
2022-07-21T15:34:16.266Z	39.910793164556964	{'UnitID': 1}
2022-07-21T15:34:21.353Z	39.90979364556962	{'UnitID': 2}
2022-07-21T15:34:21.472Z	39.83582924050632	{'UnitID': 3}
2022-07-21T15:34:31.197Z	40.02373881012658	{'UnitID': 0}
2022-07-21T15:34:31.285Z	39.931783063291135	{'UnitID': 1}
2022-07-21T15:34:36.340Z	39.974762379746835	{'UnitID': 2}
2022-07-21T15:34:36.461Z	39.91379172151898	{'UnitID': 3}
2022-07-21T15:34:46.211Z	39.95577151898734	{'UnitID': 0}
2022-07-21T15:34:46.281Z	39.99375324050633	{'UnitID': 1}
2022-07-21T15:34:51.345Z	39.88680470886076	{'UnitID': 2}
2022-07-21T15:34:51.452Z	39.97276334177215	{'UnitID': 3}
2022-07-21T15:35:01.172Z	39.95976959493671	{'UnitID': 0}
2022-07-21T15:35:01.245Z	39.88380615189873	{'UnitID': 1}
2022-07-21T15:35:06.369Z	39.9907546835443	{'UnitID': 2}
2022-07-21T15:35:06.512Z	39.66491149367088	{'UnitID': 3}
2022-07-21T15:35:16.201Z	39.98875564556962	{'UnitID': 0}
2022-07-21T15:35:16.276Z	39.91679027848101	{'UnitID': 1}
2022-07-21T15:35:21.345Z	39.95577151898734	{'UnitID': 2}
2022-07-21T15:35:21.501Z	40.025737848101265	{'UnitID': 3}
2022-07-21T15:35:31.183Z	39.931783063291135	{'UnitID': 0}
2022-07-21T15:35:31.264Z	39.98175901265822	{'UnitID': 1}
2022-07-21T15:35:36.346Z	39.96376767088607	{'UnitID': 2}
2022-07-21T15:35:36.456Z	40.071715721518984	{'UnitID': 3}
2022-07-21T15:35:46.212Z	39.95177344303797	{'UnitID': 0}
2022-07-21T15:35:46.267Z	40.025737848101265	{'UnitID': 1}
2022-07-21T15:35:51.431Z	39.923786911392405	{'UnitID': 2}
2022-07-21T15:35:51.535Z	39.91379172151898	{'UnitID': 3}
2022-07-21T15:36:01.179Z	39.915790759493674	{'UnitID': 0}
2022-07-21T15:36:01.219Z	40.06871716455696	{'UnitID': 1}
2022-07-21T15:36:06.375Z	39.95077392405063	{'UnitID': 2}
2022-07-21T15:36:06.528Z	40.621451164556966	{'UnitID': 3}
2022-07-21T15:36:16.203Z	39.894800860759496	{'UnitID': 0}
2022-07-21T15:36:16.251Z	39.97776093670886	{'UnitID': 1}
2022-07-21T15:36:21.481Z	40.01874121518987	{'UnitID': 2}
2022-07-21T15:36:21.536Z	40.31259979746835	{'UnitID': 3}
2022-07-21T15:36:31.175Z	39.979759974683546	{'UnitID': 0}
2022-07-21T15:36:31.290Z	39.85482010126582	{'UnitID': 1}
2022-07-21T15:36:37.207Z	40.17066810126582	{'UnitID': 3}
2022-07-21T15:36:37.269Z	39.92678546835443	{'UnitID': 2}
2022-07-21T15:36:46.243Z	39.999750354430375	{'UnitID': 0}
2022-07-21T15:36:46.298Z	39.89580037974684	{'UnitID': 1}
2022-07-21T15:36:51.975Z	39.995752278481014	{'UnitID': 2}
2022-07-21T15:36:52.115Z	40.304603645569614	{'UnitID': 3}
2022-07-21T15:37:01.162Z	39.89080278481012	{'UnitID': 0}
2022-07-21T15:37:01.227Z	39.98375805063291	{'UnitID': 1}
2022-07-21T15:37:07.342Z	40.01074506329114	{'UnitID': 2}
2022-07-21T15:37:07.534Z	39.919788835443036	{'UnitID': 3}
2022-07-21T15:37:16.196Z	39.96376767088607	{'UnitID': 0}
2022-07-21T15:37:16.282Z	40.033733999999995	{'UnitID': 1}
2022-07-21T15:37:21.401Z	40.000749873417725	{'UnitID': 2}
2022-07-21T15:37:21.543Z	39.54396969620253	{'UnitID': 3}
2022-07-21T15:37:31.493Z	39.91679027848101	{'UnitID': 0}
2022-07-21T15:37:31.580Z	39.92178787341772	{'UnitID': 1}
2022-07-21T15:37:36.350Z	39.87980807594937	{'UnitID': 2}
2022-07-21T15:37:36.507Z	39.860817215189876	{'UnitID': 3}
2022-07-21T15:37:46.219Z	40.071715721518984	{'UnitID': 0}
2022-07-21T15:37:46.298Z	39.90879412658227	{'UnitID': 1}
2022-07-21T15:37:51.398Z	39.850822025316454	{'UnitID': 2}
2022-07-21T15:37:51.555Z	40.05872197468354	{'UnitID': 3}
2022-07-21T15:38:01.210Z	40.003748430379744	{'UnitID': 0}
2022-07-21T15:38:01.284Z	39.830831645569624	{'UnitID': 1}
2022-07-21T15:38:06.375Z	39.954772	{'UnitID': 2}
2022-07-21T15:38:06.528Z	40.1726671392405	{'UnitID': 3}
2022-07-21T15:38:16.226Z	39.957770556962025	{'UnitID': 0}
2022-07-21T15:38:16.307Z	39.95877007594937	{'UnitID': 1}
2022-07-21T15:38:21.479Z	39.893801341772146	{'UnitID': 2}
2022-07-21T15:38:21.568Z	40.08670850632911	{'UnitID': 3}
2022-07-21T15:38:31.263Z	39.905795569620246	{'UnitID': 0}
2022-07-21T15:38:31.369Z	39.92478643037975	{'UnitID': 1}
2022-07-21T15:38:36.386Z	39.90779460759494	{'UnitID': 2}
2022-07-21T15:38:36.548Z	40.389562759493664	{'UnitID': 3}
2022-07-21T15:38:46.303Z	39.953772481012656	{'UnitID': 0}
2022-07-21T15:38:46.444Z	39.92978402531645	{'UnitID': 1}
2022-07-21T15:38:51.452Z	39.905795569620246	{'UnitID': 2}
2022-07-21T15:38:51.536Z	40.00574746835443	{'UnitID': 3}
2022-07-21T15:39:01.180Z	40.01074506329114	{'UnitID': 0}
2022-07-21T15:39:01.295Z	39.906795088607595	{'UnitID': 1}
2022-07-21T15:39:06.385Z	40.021739772151896	{'UnitID': 2}
2022-07-21T15:39:06.562Z	39.74387349367088	{'UnitID': 3}
2022-07-21T15:39:16.265Z	40.054723898734174	{'UnitID': 0}
2022-07-21T15:39:16.304Z	39.87581	{'UnitID': 1}
2022-07-21T15:39:21.383Z	39.954772	{'UnitID': 2}
2022-07-21T15:39:21.565Z	40.400557468354435	{'UnitID': 3}
2022-07-21T15:39:31.225Z	39.9787604556962	{'UnitID': 0}
2022-07-21T15:39:31.284Z	39.9477753670886	{'UnitID': 1}
2022-07-21T15:39:36.354Z	40.08970706329114	{'UnitID': 2}
2022-07-21T15:39:36.496Z	39.906795088607595	{'UnitID': 3}
2022-07-21T15:39:46.192Z	40.00174939240506	{'UnitID': 0}
2022-07-21T15:39:46.291Z	39.89280182278481	{'UnitID': 1}
2022-07-21T15:39:51.374Z	39.96376767088607	{'UnitID': 2}
2022-07-21T15:39:51.501Z	40.025737848101265	{'UnitID': 3}
2022-07-21T15:40:01.196Z	39.93278258227848	{'UnitID': 0}
2022-07-21T15:40:01.248Z	39.987756126582276	{'UnitID': 1}
2022-07-21T15:40:06.363Z	40.02673736708861	{'UnitID': 2}
2022-07-21T15:40:06.484Z	39.999750354430375	{'UnitID': 3}
2022-07-21T15:40:16.197Z	40.0147431392405	{'UnitID': 0}
2022-07-21T15:40:16.295Z	39.970764303797466	{'UnitID': 1}
2022-07-21T15:40:21.375Z	39.87381096202532	{'UnitID': 2}
2022-07-21T15:40:21.496Z	39.82683356962025	{'UnitID': 3}
2022-07-21T15:40:31.198Z	39.98075949367089	{'UnitID': 0}
2022-07-21T15:40:31.281Z	39.89280182278481	{'UnitID': 1}
2022-07-21T15:40:36.339Z	39.84982250632911	{'UnitID': 2}
2022-07-21T15:40:36.491Z	39.60993794936709	{'UnitID': 3}
2022-07-21T15:40:46.245Z	39.952772962025314	{'UnitID': 0}
2022-07-21T15:40:46.302Z	39.94977440506329	{'UnitID': 1}
2022-07-21T15:40:51.340Z	39.9667662278481	{'UnitID': 2}
2022-07-21T15:40:51.454Z	39.98175901265822	{'UnitID': 3}
2022-07-21T15:41:01.182Z	39.9667662278481	{'UnitID': 0}
2022-07-21T15:41:01.228Z	39.86981288607595	{'UnitID': 1}
2022-07-21T15:41:06.363Z	39.92178787341772	{'UnitID': 2}
2022-07-21T15:41:06.514Z	39.490995189873416	{'UnitID': 3}
2022-07-21T15:41:16.211Z	39.936780658227846	{'UnitID': 0}
2022-07-21T15:41:16.327Z	39.98275853164557	{'UnitID': 1}
2022-07-21T15:41:21.353Z	39.9427777721519	{'UnitID': 2}
2022-07-21T15:41:21.519Z	39.7348778227848	{'UnitID': 3}
2022-07-21T15:41:31.228Z	40.04073063291139	{'UnitID': 0}
2022-07-21T15:41:31.316Z	39.95077392405063	{'UnitID': 1}
2022-07-21T15:41:36.358Z	39.9427777721519	{'UnitID': 2}
2022-07-21T15:41:36.468Z	39.74987060759493	{'UnitID': 3}
2022-07-21T15:41:46.249Z	40.0147431392405	{'UnitID': 0}
2022-07-21T15:41:46.324Z	40.00774650632911	{'UnitID': 1}
2022-07-21T15:41:51.421Z	39.9787604556962	{'UnitID': 2}
2022-07-21T15:41:51.579Z	40.15067772151898	{'UnitID': 3}
2022-07-21T15:42:01.246Z	39.93278258227848	{'UnitID': 0}
2022-07-21T15:42:01.296Z	40.013743620253166	{'UnitID': 1}
2022-07-21T15:42:06.383Z	40.03973111392405	{'UnitID': 2}
2022-07-21T15:42:06.514Z	40.343584886075945	{'UnitID': 3}
2022-07-21T15:42:16.221Z	39.98475756962025	{'UnitID': 0}
2022-07-21T15:42:16.278Z	39.85781865822785	{'UnitID': 1}
2022-07-21T15:42:21.377Z	40.01074506329114	{'UnitID': 2}
2022-07-21T15:42:21.486Z	39.63992351898734	{'UnitID': 3}
2022-07-21T15:42:31.178Z	39.96876526582278	{'UnitID': 0}
2022-07-21T15:42:31.271Z	39.94977440506329	{'UnitID': 1}
2022-07-21T15:42:36.324Z	40.05172534177215	{'UnitID': 2}
2022-07-21T15:42:36.470Z	39.740874936708856	{'UnitID': 3}
2022-07-21T15:42:46.220Z	39.918789316455694	{'UnitID': 0}
2022-07-21T15:42:46.271Z	39.87481048101265	{'UnitID': 1}
2022-07-21T15:42:51.352Z	40.00774650632911	{'UnitID': 2}
2022-07-21T15:42:51.498Z	40.11669407594937	{'UnitID': 3}
2022-07-21T15:43:01.182Z	39.95976959493671	{'UnitID': 0}
2022-07-21T15:43:01.272Z	39.923786911392405	{'UnitID': 1}
2022-07-21T15:43:06.458Z	39.812840303797465	{'UnitID': 2}
2022-07-21T15:43:06.565Z	40.18166281012658	{'UnitID': 3}
2022-07-21T15:43:16.249Z	39.962768151898736	{'UnitID': 0}
2022-07-21T15:43:16.338Z	39.83882779746835	{'UnitID': 1}
2022-07-21T15:43:21.497Z	39.98075949367089	{'UnitID': 2}
2022-07-21T15:43:21.588Z	39.89580037974684	{'UnitID': 3}
2022-07-21T15:43:31.265Z	39.936780658227846	{'UnitID': 0}
2022-07-21T15:43:31.345Z	40.01574265822784	{'UnitID': 1}
2022-07-21T15:43:36.376Z	39.961768632911394	{'UnitID': 2}
2022-07-21T15:43:36.481Z	40.131686860759494	{'UnitID': 3}
2022-07-21T15:43:46.215Z	40.00574746835443	{'UnitID': 0}
2022-07-21T15:43:46.276Z	39.96476718987342	{'UnitID': 1}
2022-07-21T15:43:51.346Z	39.92978402531645	{'UnitID': 2}
2022-07-21T15:43:51.463Z	39.52198027848101	{'UnitID': 3}
2022-07-21T15:44:01.157Z	40.020740253164554	{'UnitID': 0}
2022-07-21T15:44:01.269Z	39.89180230379747	{'UnitID': 1}
2022-07-21T15:44:06.355Z	39.987756126582276	{'UnitID': 2}
2022-07-21T15:44:06.473Z	39.359058683544305	{'UnitID': 3}
2022-07-21T15:44:16.219Z	39.9907546835443	{'UnitID': 0}
2022-07-21T15:44:16.308Z	39.93778017721519	{'UnitID': 1}
2022-07-21T15:44:21.388Z	39.98475756962025	{'UnitID': 2}
2022-07-21T15:44:21.530Z	40.06771764556962	{'UnitID': 3}
2022-07-21T15:44:31.261Z	40.003748430379744	{'UnitID': 0}
2022-07-21T15:44:31.350Z	39.96476718987342	{'UnitID': 1}
2022-07-21T15:44:36.379Z	39.88480567088608	{'UnitID': 2}
2022-07-21T15:44:36.498Z	39.962768151898736	{'UnitID': 3}
2022-07-21T15:44:46.269Z	39.95677103797468	{'UnitID': 0}
2022-07-21T15:44:46.314Z	39.99375324050633	{'UnitID': 1}
2022-07-21T15:44:52.119Z	39.6269297721519	{'UnitID': 3}
2022-07-21T15:44:52.268Z	39.90779460759494	{'UnitID': 2}
2022-07-21T15:45:01.272Z	39.95677103797468	{'UnitID': 0}
2022-07-21T15:45:01.322Z	39.927784987341774	{'UnitID': 1}
2022-07-21T15:45:06.422Z	39.96376767088607	{'UnitID': 2}
2022-07-21T15:45:06.538Z	39.97176382278481	{'UnitID': 3}
2022-07-21T15:45:16.274Z	39.89879893670886	{'UnitID': 0}
2022-07-21T15:45:16.336Z	39.893801341772146	{'UnitID': 1}
2022-07-21T15:45:21.399Z	39.927784987341774	{'UnitID': 2}
2022-07-21T15:45:21.531Z	39.9667662278481	{'UnitID': 3}
2022-07-21T15:45:31.293Z	39.9667662278481	{'UnitID': 0}
2022-07-21T15:45:31.347Z	40.02473832911392	{'UnitID': 1}
2022-07-21T15:45:36.384Z	40.00174939240506	{'UnitID': 2}
2022-07-21T15:45:36.511Z	39.95976959493671	{'UnitID': 3}
2022-07-21T15:45:46.273Z	39.95177344303797	{'UnitID': 0}
2022-07-21T15:45:46.367Z	39.91279220253165	{'UnitID': 1}
2022-07-21T15:45:51.436Z	39.91679027848101	{'UnitID': 2}
2022-07-21T15:45:51.523Z	39.928784506329116	{'UnitID': 3}
2022-07-21T15:46:01.187Z	39.89080278481012	{'UnitID': 0}
2022-07-21T15:46:01.269Z	39.923786911392405	{'UnitID': 1}
2022-07-21T15:46:06.465Z	40.03473351898734	{'UnitID': 2}
2022-07-21T15:46:06.568Z	39.78385425316455	{'UnitID': 3}
2022-07-21T15:46:16.292Z	39.99275372151899	{'UnitID': 0}
2022-07-21T15:46:16.340Z	39.92078835443038	{'UnitID': 1}
2022-07-21T15:46:21.400Z	40.020740253164554	{'UnitID': 2}
2022-07-21T15:46:21.564Z	39.9977513164557	{'UnitID': 3}
2022-07-21T15:46:31.202Z	39.97776093670886	{'UnitID': 0}
2022-07-21T15:46:31.326Z	39.940778734177215	{'UnitID': 1}
2022-07-21T15:46:36.340Z	39.82483453164557	{'UnitID': 2}
2022-07-21T15:46:36.505Z	39.613936025316455	{'UnitID': 3}
2022-07-21T15:46:46.256Z	39.97676141772152	{'UnitID': 0}
2022-07-21T15:46:46.361Z	39.90479605063291	{'UnitID': 1}
2022-07-21T15:46:51.384Z	39.93977921518987	{'UnitID': 2}
2022-07-21T15:46:51.519Z	39.9787604556962	{'UnitID': 3}
2022-07-21T15:47:01.240Z	39.979759974683546	{'UnitID': 0}
2022-07-21T15:47:01.282Z	39.915790759493674	{'UnitID': 1}
2022-07-21T15:47:06.356Z	40.04872678481012	{'UnitID': 2}
2022-07-21T15:47:06.477Z	39.42702597468354	{'UnitID': 3}
2022-07-21T15:47:16.339Z	39.9117926835443	{'UnitID': 0}
2022-07-21T15:47:16.426Z	40.04372918987342	{'UnitID': 1}
2022-07-21T15:47:21.325Z	39.95577151898734	{'UnitID': 2}
2022-07-21T15:47:21.487Z	39.97376286075949	{'UnitID': 3}
2022-07-21T15:47:31.213Z	39.962768151898736	{'UnitID': 0}
2022-07-21T15:47:31.300Z	39.991754202531645	{'UnitID': 1}
2022-07-21T15:47:36.354Z	39.98575708860759	{'UnitID': 2}
2022-07-21T15:47:36.458Z	39.645920632911384	{'UnitID': 3}
2022-07-21T15:47:46.202Z	39.940778734177215	{'UnitID': 0}
2022-07-21T15:47:46.298Z	39.957770556962025	{'UnitID': 1}
2022-07-21T15:47:51.375Z	39.92978402531645	{'UnitID': 2}
2022-07-21T15:47:51.499Z	40.309601240506325	{'UnitID': 3}
2022-07-21T15:48:01.190Z	40.003748430379744	{'UnitID': 0}
2022-07-21T15:48:01.235Z	39.999750354430375	{'UnitID': 1}
2022-07-21T15:48:06.352Z	39.9977513164557	{'UnitID': 2}
2022-07-21T15:48:06.548Z	39.970764303797466	{'UnitID': 3}
2022-07-21T15:48:16.259Z	39.95077392405063	{'UnitID': 0}
2022-07-21T15:48:16.312Z	39.957770556962025	{'UnitID': 1}
2022-07-21T15:48:21.353Z	39.995752278481014	{'UnitID': 2}
2022-07-21T15:48:21.478Z	39.965766708860755	{'UnitID': 3}
2022-07-21T15:48:31.183Z	39.87381096202532	{'UnitID': 0}
2022-07-21T15:48:31.251Z	39.860817215189876	{'UnitID': 1}
2022-07-21T15:48:36.328Z	40.02673736708861	{'UnitID': 2}
2022-07-21T15:48:36.511Z	39.61593506329113	{'UnitID': 3}
2022-07-21T15:48:46.231Z	39.97576189873418	{'UnitID': 0}
2022-07-21T15:48:46.277Z	39.999750354430375	{'UnitID': 1}
2022-07-21T15:48:51.320Z	39.905795569620246	{'UnitID': 2}
2022-07-21T15:48:51.498Z	39.93478162025316	{'UnitID': 3}
2022-07-21T15:49:01.185Z	39.965766708860755	{'UnitID': 0}
2022-07-21T15:49:01.236Z	39.95577151898734	{'UnitID': 1}
2022-07-21T15:49:06.340Z	39.88780422784809	{'UnitID': 2}
2022-07-21T15:49:06.496Z	39.92078835443038	{'UnitID': 3}
2022-07-21T15:49:16.229Z	39.97676141772152	{'UnitID': 0}
2022-07-21T15:49:16.297Z	39.914791240506325	{'UnitID': 1}
2022-07-21T15:49:21.345Z	39.92678546835443	{'UnitID': 2}
2022-07-21T15:49:21.481Z	39.84382539240506	{'UnitID': 3}
2022-07-21T15:49:31.183Z	39.95177344303797	{'UnitID': 0}
2022-07-21T15:49:31.280Z	39.89580037974684	{'UnitID': 1}
2022-07-21T15:49:36.396Z	39.905795569620246	{'UnitID': 2}
2022-07-21T15:49:36.493Z	40.21364741772151	{'UnitID': 3}
2022-07-21T15:49:46.200Z	39.97176382278481	{'UnitID': 0}
2022-07-21T15:49:46.263Z	39.987756126582276	{'UnitID': 1}
2022-07-21T15:49:51.340Z	39.931783063291135	{'UnitID': 2}
2022-07-21T15:49:51.451Z	40.00674698734177	{'UnitID': 3}
2022-07-21T15:50:01.234Z	39.95577151898734	{'UnitID': 0}
2022-07-21T15:50:01.321Z	39.83582924050632	{'UnitID': 1}
2022-07-21T15:50:06.425Z	39.95077392405063	{'UnitID': 2}
2022-07-21T15:50:06.559Z	40.39555987341772	{'UnitID': 3}
2022-07-21T15:50:16.230Z	39.84982250632911	{'UnitID': 0}
[truncated: 194,075 more rows]
