# Supplementary material for: Accelerated Adaptive Laboratory Evolution by Automated Repeated Batch Processes in Parallelized Bioreactors
Source: Microorganisms. 2023 Jan 20;11(2):275. doi: 10.3390/microorganisms11020275 (PMC9965177; doi:10.3390/microorganisms11020275)
Supplement: Supplementary file 1 [file microorganisms-11-00275-s001.zip › jupyter_supplement/analysis/raw_data/ALE_V_6/0_OD_data.xlsx]

## Sheet: Batch 1
Batch-#	1
Reactor	1
Comment			Start of batch									End of batch
Datum	2022-07-21	2022-07-21	2022-07-21	2022-07-21	2022-07-21
Timestamp	15:22:00		15:22:00	17:22:00	19:22:00	20:22:00	21:22:00	22:22:00	23:22:00	00:22:00	01:22:00	01:51:00
Batch-time			0	02:00:00	04:00:00	05:00:00	06:00:00	07:00:00	08:00:00	09:00:00	10:00:00	10:29:00
Sample	Blank	Blank	1	2	3	4	5	6	7	8	9	10
OD 1	0.035	0.035	0.161	0.204	0.179	0.129	0.101	0.127	0.173	0.146	0.208	0.15
OD 2	0.035	0.035	0.161	0.206	0.181	0.128	0.096	0.13	0.174	0.149	0.214	0.142
OD 3	0.036	0.035	0.163	0.211	0.183	0.131	0.097	0.126	0.175	0.151	0.208	0.141
Dilution			2	2	4	8	16	16	16	32	32	64
Raw Avg.	0.0353333	0.035	0.161667	0.207	0.181	0.129333	0.098	0.127667	0.174	0.148667	0.21	0.144333
Std.Dev.			0.00188562	0.00588784	0.00653197	0.00997775	0.034564	0.0271948	0.0130639	0.0657537	0.0905097	0.257772
OD avg			0.252667	0.343333	0.582667	0.752	1.008	1.48267	2.224	3.63733	5.6	6.99733
Reactor	2
Comment												End of batch
Datum	2022-07-21	2022-07-21	2022-07-21	2022-07-21	2022-07-21
Timestamp	15:22:00		15:22:00	17:22:00	19:22:00	20:22:00	21:22:00	22:22:00	23:22:00	00:22:00	01:22:00	02:14:00
Batch-time			0	02:00:00	04:00:00	05:00:00	06:00:00	07:00:00	08:00:00	09:00:00	10:00:00	10:52:00
Sample	Blank	Blank	1	2	3	4	5	6	7	8	9	10
OD 1	0.035	0.035	0.156	0.2	0.17	0.122	0.088	0.105	0.155	0.127	0.185	0.254
OD 2	0.035	0.035	0.159	0.199	0.17	0.122	0.091	0.114	0.158	0.132	0.188	0.245
OD 3	0.036	0.035	0.159	0.23	0.17	0.122	0.095	0.114	0.154	0.133	0.181	0.241
Dilution			2	2	4	8	16	16	16	32	32	32
Raw Avg.	0.0353333	0.035	0.158	0.209667	0.17	0.122	0.0913333	0.111	0.155667	0.130667	0.184667	0.246667
Std.Dev.			0.00282843	0.0287673	0	0	0.0458791	0.0678823	0.0271948	0.0839894	0.0917581	0.173968
OD avg			0.245333	0.348667	0.538667	0.693333	0.901333	1.216	1.93067	3.06133	4.78933	6.77333
Reactor	3
Comment												End of batch
Datum	2022-07-21	2022-07-21	2022-07-21	2022-07-21	2022-07-21
Timestamp	15:22:00		15:22:00	17:22:00	19:22:00	20:22:00	21:30:00	22:22:00	23:22:00	00:22:00	01:22:00	02:14:00
Batch-time			0	02:00:00	04:00:00	05:00:00	06:08:00	07:00:00	08:00:00	09:00:00	10:00:00	10:52:00
Sample	Blank	Blank	1	2	3	4	5	6	7	8	9	10
OD 1	0.035	0.035	0.15	0.189	0.161	0.119	0.084	0.113	0.152	0.13	0.179	0.244
OD 2	0.035	0.035	0.15	0.191	0.162	0.117	0.087	0.112	0.149	0.13	0.182	0.246
OD 3	0.036	0.035	0.151	0.191	0.167	0.118	0.089	0.115	0.153	0.136	0.179	0.243
Dilution			2	2	4	8	16	16	16	32	32	32
Raw Avg.	0.0353333	0.035	0.150333	0.190333	0.163333	0.118	0.0866667	0.113333	0.151333	0.132	0.18	0.244333
Std.Dev.			0.000942809	0.00188562	0.0104987	0.00653197	0.0328769	0.0199555	0.0271948	0.0905097	0.0452548	0.039911
OD avg			0.23	0.31	0.512	0.661333	0.826667	1.25333	1.86133	3.104	4.64	6.69867
Reactor	4
Comment												End of batch
Datum	2022-07-21	2022-07-21	2022-07-21	2022-07-21	2022-07-21
Timestamp	15:22:00		15:22:00	17:22:00	19:22:00	20:22:00	21:30:00	22:22:00	23:22:00	00:22:00	01:22:00	02:14:00
Batch-time			0	02:00:00	04:00:00	05:00:00	06:08:00	07:00:00	08:00:00	09:00:00	10:00:00	10:52:00
Sample	Blank	Blank	1	2	3	4	5	6	7	8	9	10
OD 1	0.035	0.035	0.155	0.196	0.163	0.119	0.086	0.111	0.16	0.129	0.178	0.245
OD 2	0.035	0.035	0.159	0.198	0.167	0.125	0.096	0.112	0.155	0.131	0.181	0.243
OD 3	0.036	0.035	0.16	0.199	0.171	0.121	0.091	0.104	0.153	0.132	0.174	0.239
Dilution			2	2	4	8	16	16	16	32	32	32
Raw Avg.	0.0353333	0.035	0.158	0.197667	0.167	0.121667	0.091	0.109	0.156	0.130667	0.177667	0.242333
Std.Dev.			0.00432049	0.00249444	0.0130639	0.0199555	0.0653197	0.0569444	0.0471027	0.039911	0.0917581	0.079822
OD avg			0.245333	0.324667	0.526667	0.690667	0.890667	1.184	1.936	3.06133	4.56533	6.63467

## Sheet: Batch 2
Batch-#	2
Reactor	1
Comment
Datum
Timestamp
Batch-time
Sample	Blank	Blank	1	2	3	4	5	6	7	8	9
OD 1
OD 2
OD 3
Dilution
Raw Avg.	#DIV/0!	#DIV/0!	#DIV/0!	#DIV/0!	#DIV/0!	#DIV/0!	#DIV/0!	#DIV/0!	#DIV/0!	#DIV/0!	#DIV/0!
Std.Dev.			#DIV/0!	#DIV/0!	#DIV/0!	#DIV/0!	#DIV/0!	#DIV/0!	#DIV/0!	#DIV/0!	#DIV/0!
OD avg			#DIV/0!	#DIV/0!	#DIV/0!	#DIV/0!	#DIV/0!	#DIV/0!	#DIV/0!	#DIV/0!	#DIV/0!
Reactor	2
Comment
Datum
Timestamp
Batch-time
Sample	Blank	Blank	1	2	3	4	5	6	7	8	9
OD 1
OD 2
OD 3
Dilution
Raw Avg.	#DIV/0!	#DIV/0!	#DIV/0!	#DIV/0!	#DIV/0!	#DIV/0!	#DIV/0!	#DIV/0!	#DIV/0!	#DIV/0!	#DIV/0!
Std.Dev.			#DIV/0!	#DIV/0!	#DIV/0!	#DIV/0!	#DIV/0!	#DIV/0!	#DIV/0!	#DIV/0!	#DIV/0!
OD avg			#DIV/0!	#DIV/0!	#DIV/0!	#DIV/0!	#DIV/0!	#DIV/0!	#DIV/0!	#DIV/0!	#DIV/0!
Reactor	3
Comment
Datum
Timestamp
Batch-time
Sample	Blank	Blank	1	2	3	4	5	6	7	8	9
OD 1
OD 2
OD 3
Dilution
Raw Avg.	#DIV/0!	#DIV/0!	#DIV/0!	#DIV/0!	#DIV/0!	#DIV/0!	#DIV/0!	#DIV/0!	#DIV/0!	#DIV/0!	#DIV/0!
Std.Dev.			#DIV/0!	#DIV/0!	#DIV/0!	#DIV/0!	#DIV/0!	#DIV/0!	#DIV/0!	#DIV/0!	#DIV/0!
OD avg			#DIV/0!	#DIV/0!	#DIV/0!	#DIV/0!	#DIV/0!	#DIV/0!	#DIV/0!	#DIV/0!	#DIV/0!
Reactor	4
Comment
Datum
Timestamp
Batch-time
Sample	Blank	Blank	1	2	3	4	5	6	7	8	9
OD 1
OD 2
OD 3
Dilution
Raw Avg.	#DIV/0!	#DIV/0!	#DIV/0!	#DIV/0!	#DIV/0!	#DIV/0!	#DIV/0!	#DIV/0!	#DIV/0!	#DIV/0!	#DIV/0!
Std.Dev.			#DIV/0!	#DIV/0!	#DIV/0!	#DIV/0!	#DIV/0!	#DIV/0!	#DIV/0!	#DIV/0!	#DIV/0!
OD avg			#DIV/0!	#DIV/0!	#DIV/0!	#DIV/0!	#DIV/0!	#DIV/0!	#DIV/0!	#DIV/0!	#DIV/0!

## Sheet: Batch 3
Batch-#	3
Reactor	1
Comment
Datum	2022-07-22		2022-07-22	2022-07-22	2022-07-22	2022-07-22	2022-07-22	2022-07-22	2022-07-22	2022-07-22	2022-07-23
Timestamp			14:21:00	17:30:00	18:30:00	19:30:00	20:30:00	21:30:00	22:30:00	23:32:00	01:02:00
Batch-time			0	03:09:00	04:09:00	05:09:00	06:09:00	07:09:00	08:09:00	09:11:00	10:41:00
Sample	Blank1-3	Blank	1	2	3	4	5	6	7	8	9
OD 1	0.033	0.034	0.086	0.09	0.114	0.161	0.138	0.201	0.171	0.153	0.157
OD 2	0.035	0.036	0.088	0.089	0.115	0.159	0.139	0.196	0.169	0.151	0.158
OD 3	0.034	0.038	0.087	0.091	0.114	0.156	0.133	0.194	0.167	0.159	0.155
Dilution			2	4	4	4	8	8	16	32	64
Raw Avg.	0.034	0.036	0.087	0.09	0.114333	0.158667	0.136667	0.197	0.169	0.154333	0.156667
Std.Dev.			0.00163299	0.00326599	0.00188562	0.00821922	0.0209974	0.0235514	0.0261279	0.108779	0.079822
OD avg			0.106	0.224	0.321333	0.490667	0.805333	1.288	2.128	3.78667	7.72267
Reactor	2
Comment
Datum	2022-07-22		2022-07-22	2022-07-22	2022-07-22	2022-07-22	2022-07-22	2022-07-22	2022-07-22	2022-07-22	2022-07-22
Timestamp			13:31:00	16:30:00	17:30:00	18:30:00	19:30:00	20:30:00	21:30:00	22:30:00	23:02:00
Batch-time			0	02:59:00	03:59:00	04:59:00	05:59:00	06:59:00	07:59:00	08:59:00	09:31:00
Sample	Blank 1-4	Blank	1	2	3	4	5	6	7	8	9
OD 1	0.033	0.034	0.115	0.12	0.162	0.138	0.2	0.173	0.257	0.221	0.16
OD 2	0.035	0.036	0.116	0.113	0.16	0.136	0.196	0.167	0.253	0.206	0.157
OD 3	0.034	0.038	0.116	0.121	0.161	0.136	0.2	0.168	0.248	0.217	0.161
Dilution			2	4	4	8	8	16	16	32	64
Raw Avg.	0.034	0.036	0.115667	0.118	0.161	0.136667	0.198667	0.169333	0.252667	0.214667	0.159333
Std.Dev.			0.000942809	0.0142361	0.00326599	0.00754247	0.0150849	0.0419947	0.0589086	0.202947	0.108779
OD avg			0.163333	0.336	0.508	0.821333	1.30133	2.13333	3.46667	5.71733	7.89333
Reactor	3
Comment											end of batch
Datum	2022-07-22		2022-07-22	2022-07-22	2022-07-22	2022-07-22	2022-07-22	2022-07-22	2022-07-22	2022-07-22	2022-07-23
Timestamp			14:30:00	17:30:00	18:30:00	19:30:00	20:30:00	21:30:00	22:30:00	23:32:00	01:02:00
Batch-time			0	03:00:00	04:00:00	05:00:00	06:00:00	07:00:00	08:00:00	09:02:00	10:32:00
Sample	Blank 1-3	Blank	1	2	3	4	5	6	7	8	9
OD 1	0.033	0.034	0.091	0.094	0.121	0.167	0.144	0.211	0.173	0.149	0.148
OD 2	0.035	0.036	0.09	0.096	0.125	0.165	0.138	0.202	0.168	0.147	0.152
OD 3	0.034	0.038	0.09	0.095	0.136	0.164	0.137	0.196	0.166	0.152	0.151
Dilution			2	4	4	4	8	8	16	32	64
Raw Avg.	0.034	0.036	0.0903333	0.095	0.127333	0.165333	0.139667	0.203	0.169	0.149333	0.150333
Std.Dev.			0.000942809	0.00326599	0.0253684	0.00498888	0.0247296	0.0493153	0.0471027	0.0657537	0.108779
OD avg			0.112667	0.244	0.373333	0.517333	0.829333	1.336	2.128	3.62667	7.31733
Reactor	4
Comment											end of batch
Datum	2022-07-22		2022-07-22	2022-07-22	2022-07-22	2022-07-22	2022-07-22	2022-07-22	2022-07-22	2022-07-22	2022-07-22
Timestamp			12:40:00	15:42:00	16:52:00	17:30:00	18:30:00	19:30:00	20:30:00	21:30:00	22:30:00
Batch-time			0	03:02:00	04:12:00	04:50:00	05:50:00	06:50:00	07:50:00	08:50:00	09:50:00
Sample	Blank 1-5	Blank	1	2	3	4	5	6	7	8	9
OD 1	0.033	0.034	0.112	0.113	0.164	0.124	0.173	0.253	0.213	0.177	0.155
OD 2	0.035	0.036	0.115	0.109	0.163	0.122	0.168	0.247	0.206	0.173	0.159
OD 3	0.034	0.038	0.114	0.109	0.158	0.127	0.172	0.247	0.205	0.169	0.149
Dilution			2	4	4	8	8	8	16	32	64
Raw Avg.	0.034	0.036	0.113667	0.110333	0.161667	0.124333	0.171	0.249	0.208	0.173	0.154333
Std.Dev.			0.00249444	0.00754247	0.0104987	0.0164384	0.017282	0.0226274	0.0569444	0.104512	0.263015
OD avg			0.159333	0.305333	0.510667	0.722667	1.096	1.704	2.752	4.384	7.57333

## Sheet: Batch 4
Batch-#	4
Reactor	1
Comment			start of batch	end of batch
Datum	2022-07-22		2022-07-23	2022-07-23
Timestamp			01:49:00	11:54:00
Batch-time			0
Sample	Blank1-3	Blank	1	2
OD 1	0.035		0.093	0.163
OD 2	0.036		0.094	0.155
OD 3	0.034		0.093	0.156
Dilution			2	64
Raw Avg.	0.035	#DIV/0!	0.0933333	0.158
Std.Dev.			0.000942809	0.227778
OD avg			0.116667	7.872
Reactor	2
Comment
Datum	2022-07-22		2022-07-22
Timestamp			23:49:00
Batch-time
Sample	Blank 1-4	Blank	1
OD 1	0.035		0.103
OD 2	0.036		0.102
OD 3	0.034		0.105
Dilution			2
Raw Avg.	0.035	#DIV/0!	0.103333
Std.Dev.			0.00249444
OD avg			0.136667
Reactor	3
Comment			start of batch	end of batch
Datum	2022-07-22		2022-07-23	2022-07-23
Timestamp			01:46:00	12:21:00
Batch-time
Sample	Blank 1-3	Blank	1	2
OD 1	0.035		0.079	0.15
OD 2	0.036		0.08	0.143
OD 3	0.034		0.079	0.147
Dilution			2	64
Raw Avg.	0.035	#DIV/0!	0.0793333	0.146667
Std.Dev.			0.000942809	0.183516
OD avg			0.0886667	7.14667
Reactor	4
Comment
Datum	2022-07-22		2022-07-22
Timestamp			23:12:00
Batch-time
Sample	Blank 1-5	Blank	1
OD 1	0.035		0.106
OD 2	0.036		0.103
OD 3	0.034		0.103
Dilution			2
Raw Avg.	0.035	#DIV/0!	0.104
Std.Dev.			0.00282843
OD avg			0.138

## Sheet: Batch 5
Batch-#	5
Reactor	1
Comment			start of batch						Measured on old plate	End of batch.
Datum			2022-07-23	2022-07-23	2022-07-23	2022-07-23	2022-07-23	2022-07-23	2022-07-23	2022-07-23
Timestamp			12:27:00	16:15:00	17:15:00	18:15:00	19:15:00	20:15:00	21:15:00	21:59:00
Batch-time			0	03:48:00	04:48:00	05:48:00	06:48:00	07:48:00	08:48:00	09:32:00
Sample	Blank1-3	Blank	1	2	3	4	5	6	7	8
OD 1	0.034	0.033	0.078	0.268	0.236	0.198	0.18	0.266	0.211	0.145
OD 2	0.036	0.035	0.079	0.262	0.222	0.195	0.189	0.256	0.214	0.146
OD 3	0.034	0.034	0.078	0.264	0.218	0.192	0.174	0.253	0.215	0.153
Dilution			2	2	4	8	16	16	32	64
Raw Avg.	0.0346667	0.034	0.0783333	0.264667	0.225333	0.195	0.181	0.258333	0.213333	0.148
Std.Dev.			0.000942809	0.00498888	0.0308689	0.0195959	0.0986306	0.0889244	0.0543895	0.227778
OD avg			0.0873333	0.46	0.762667	1.28267	2.34133	3.58933	5.71733	7.296
Reactor	2
Comment			started at 09:20:00					end of batch
Datum			2022-07-23	2022-07-23	2022-07-23	2022-07-23	2022-07-23	2022-07-23
Timestamp			13:15:00	14:15:00	15:15:00	16:15:00	17:15:00	18:10:00
Batch-time			03:55:00	04:55:00	05:55:00	06:55:00	07:55:00	08:50:00
Sample	Blank 1-4	Blank	1	2	3	4	5	6
OD 1	0.034	0.033	0.218	0.189	0.164	0.137	0.201	0.154
OD 2	0.036	0.035	0.222	0.193	0.161	0.129	0.188	0.149
OD 3	0.034	0.034	0.218	0.186	0.156	0.134	0.186	0.153
Dilution			4	8	16	32	32	64
Raw Avg.	0.0346667	0.034	0.219333	0.189333	0.160333	0.133333	0.191667	0.152
Std.Dev.			0.00754247	0.0229395	0.0527973	0.105595	0.212799	0.138256
OD avg			0.738667	1.23733	2.01067	3.15733	5.024	7.552
Reactor	3
Comment			start of batch						Measured on old plate
Datum			2022-07-23	2022-07-23	2022-07-23	2022-07-23	2022-07-23	2022-07-23	2022-07-23	2022-07-23
Timestamp			12:57:00	16:15:00	17:15:00	18:15:00	19:15:00	20:15:00	21:15:00	23:11:00
Batch-time			0	03:18:00	04:18:00	05:18:00	06:18:00	07:18:00	08:18:00	10:14:00
Sample	Blank 1-3	Blank	1	2	3	4	5	6	7	8
OD 1	0.034	0.033	0.071	0.177	0.16	0.132	0.112	0.156	0.136	0.146
OD 2	0.036	0.035	0.071	0.179	0.152	0.128	0.11	0.156	0.13	0.149
OD 3	0.034	0.034	0.071	0.177	0.149	0.13	0.114	0.152	0.139	0.148
Dilution			2	2	4	8	16	16	32	64
Raw Avg.	0.0346667	0.034	0.071	0.177667	0.153667	0.13	0.112	0.154667	0.135	0.147667
Std.Dev.			0	0.00188562	0.0185712	0.0130639	0.0261279	0.0301699	0.119733	0.079822
OD avg			0.0726667	0.286	0.476	0.762667	1.23733	1.93067	3.21067	7.27467
Reactor	4
Comment			started at 09:06:00					end of batch
Datum			2022-07-23	2022-07-23	2022-07-23	2022-07-23	2022-07-23	2022-07-23
Timestamp			13:15:00	14:15:00	15:15:00	16:15:00	17:15:00	18:10:00
Batch-time			04:09:00	05:09:00	06:09:00	07:09:00	08:09:00	09:04:00
Sample	Blank 1-5	Blank	1	2	3	4	5	6
OD 1	0.034	0.033	0.232	0.195	0.161	0.141	0.19	0.149
OD 2	0.036	0.035	0.221	0.205	0.161	0.132	0.183	0.15
OD 3	0.034	0.034	0.222	0.191	0.158	0.131	0.195	0.149
Dilution			4	8	16	32	32	64
Raw Avg.	0.0346667	0.034	0.225	0.197	0.16	0.134667	0.189333	0.149333
Std.Dev.			0.0198662	0.0471027	0.0226274	0.143901	0.157491	0.0301699
OD avg			0.761333	1.29867	2.00533	3.2	4.94933	7.38133

## Sheet: Batch 6
Batch-#	6	Comment:	Difference between P1s may be due to different sampling technique. For 1 and 3 sample was discarded twice (2x2 mL) instead of 4 mL at once. Residue in syring may cause higher OD in 2 and 4. In the future, one syringe should be used to pre-sample the discard material in all reactors.
Reactor	1
Comment			start of batch
Datum			2022-07-23
Timestamp			22:53:00
Batch-time
Sample	Blank	Blank	1
OD 1	0.035		0.078
OD 2	0.038		0.079
OD 3	0.033		0.076
Dilution			2
Raw Avg.	0.0353333	#DIV/0!	0.0776667
Std.Dev.			0.00249444
OD avg			0.0846667
Reactor	2
Comment			start of batch
Datum	2022-07-23		2022-07-23
Timestamp			18:44:00
Batch-time
Sample	Blank	Blank	1
OD 1	0.035		0.102
OD 2	0.038		0.101
OD 3	0.033		0.1
Dilution			2
Raw Avg.	0.0353333	#DIV/0!	0.101
Std.Dev.			0.00163299
OD avg			0.131333
Reactor	3
Comment			start of batch
Datum			2022-07-23
Timestamp			23:47:00
Batch-time
Sample	Blank	Blank	1
OD 1	0.035		0.07
OD 2	0.038		0.072
OD 3	0.033		0.07
Dilution			2
Raw Avg.	0.0353333	#DIV/0!	0.0706667
Std.Dev.			0.00188562
OD avg			0.0706667
Reactor	4
Comment			start of batch
Datum	2022-07-23		2022-07-23
Timestamp			18:42:00
Batch-time
Sample	Blank	Blank	1
OD 1	0.035		0.104
OD 2	0.038		0.099
OD 3	0.033		0.104
Dilution			2
Raw Avg.	0.0353333	#DIV/0!	0.102333
Std.Dev.			0.00471405
OD avg			0.134

## Sheet: Batch 7
Batch-#	7	Comment:
Reactor	1
Comment		start of batch							end of batch
Datum		2022-07-24	2022-07-24	2022-07-24	2022-07-24	2022-07-24	2022-07-24	2022-07-24	2022-07-24
Timestamp		09:00:00	12:50:00	13:50:00	14:50:00	15:50:00	16:50:00	17:50:00	18:23:00
Batch-time		0	03:50:00	04:50:00	05:50:00	06:50:00	07:50:00	08:50:00	09:23:00
Sample	Blank	Blank	1	2	3	4	5	6	7
OD 1	0.035	0.035	0.164	0.142	0.202	0.181	0.277	0.239	0.162
OD 2	0.038	0.036	0.163	0.138	0.205	0.174	0.266	0.232	0.162
OD 3	0.033	0.035	0.164	0.138	0.21	0.179	0.265	0.229	0.157
Dilution			4	8	8	16	16	32	64
Raw Avg.	0.0353333	0.0353333	0.163667	0.139333	0.205667	0.178	0.269333	0.233333	0.160333
Std.Dev.			0.00188562	0.0150849	0.0263987	0.0471027	0.086984	0.134078	0.150849
OD avg			0.513333	0.832	1.36267	2.28267	3.744	6.336	8
Reactor	2
Comment		start of batch	end of batch
Datum		2022-07-24	2022-07-24
Timestamp		03:54:00	12:18:00
Batch-time		0	08:24:00
Sample	Blank	Blank	1
OD 1	0.035		0.159
OD 2	0.038		0.158
OD 3	0.033		0.163
Dilution			64
Raw Avg.	0.0353333	#DIV/0!	0.16
Std.Dev.			0.138256
OD avg			7.97867
Reactor	3
Comment		start of batch							end of batch
Datum		2022-07-24	2022-07-24	2022-07-24	2022-07-24	2022-07-24	2022-07-24	2022-07-24	2022-07-24
Timestamp		10:41:00	13:50:00	14:50:00	15:50:00	16:50:00	17:50:00	18:50:00	19:33:00
Batch-time		0	03:09:00	04:09:00	05:09:00	06:09:00	07:09:00	08:09:00	08:52:00
Sample	Blank	Blank	1	2	3	4	5	6	7
OD 1	0.035	0.035	0.149	0.126	0.183	0.172	0.148	0.212	0.148
OD 2	0.038	0.036	0.15	0.129	0.183	0.167	0.148	0.216	0.147
OD 3	0.033	0.035	0.144	0.133	0.184	0.163	0.149	0.214	0.149
Dilution			4	8	8	16	32	32	64
Raw Avg.	0.0353333	0.0353333	0.147667	0.129333	0.183333	0.167333	0.148333	0.214	0.148
Std.Dev.			0.0104987	0.0229395	0.00377124	0.0589086	0.0150849	0.0522558	0.0522558
OD avg			0.449333	0.752	1.184	2.112	3.616	5.71733	7.21067
Reactor	4
Comment		start of batch	end of batch
Datum		2022-07-24	2022-07-24
Timestamp		04:10:00	12:37:00
Batch-time		0	08:27:00
Sample	Blank	Blank	1
OD 1	0.035		0.149
OD 2	0.038		0.151
OD 3	0.033		0.153
Dilution			64
Raw Avg.	0.0353333	#DIV/0!	0.151
Std.Dev.			0.104512
OD avg			7.40267

## Sheet: Batch 8
Batch-#	8	Comment:
Reactor	1
Comment			start of batch
Datum			2022-07-24
Timestamp			19:10:00
Batch-time
Sample	Blank	Blank	1
OD 1	0.035		0.076
OD 2	0.036		0.078
OD 3	0.035		0.077
Dilution			2
Raw Avg.	0.0353333	#DIV/0!	0.077
Std.Dev.			0.00163299
OD avg			0.0833333
Reactor	2
Comment			start of batch
Datum			2022-07-24	2022-07-24
Timestamp			13:02:00	14:50:00	15:50:00	16:50:00	17:50:00	18:50:00	19:50:00	20:50:00	21:15:00
Batch-time			0	01:48:00	02:48:00	03:48:00	04:48:00	05:48:00	06:48:00	07:48:00	08:13:00
Sample	Blank	Blank	1	2	3	4	5	6	7	8	9
OD 1	0.035	0.035	0.099	0.176	0.16	0.144	0.209	0.189	0.167	0.152	0.095
OD 2	0.038	0.036	0.101	0.18	0.159	0.138	0.211	0.184	0.161	0.147	0.092
OD 3	0.033	0.035	0.099	0.179	0.156	0.141	0.204	0.181	0.171	0.153	0.095
Dilution			2	2	4	8	8	16	32	64	128
Raw Avg.	0.0353333	0.0353333	0.0996667	0.178333	0.158333	0.141	0.208	0.184667	0.166333	0.150667	0.094
Std.Dev.			0.00188562	0.00339935	0.00679869	0.0195959	0.0235514	0.0527973	0.131507	0.167979	0.181019
OD avg			0.128667	0.286	0.492	0.845333	1.38133	2.38933	4.192	7.38133	7.50933
Reactor	3
Comment		start of batch
Datum		2022-07-24	2022-07-24
Timestamp		20:10:00	20:20:00
Batch-time
Sample	Blank	Blank	1
OD 1	0.035		0.077
OD 2	0.036		0.076
OD 3	0.035		0.077
Dilution			2
Raw Avg.	0.0353333	#DIV/0!	0.0766667
Std.Dev.			0.000942809
OD avg			0.0826667
Reactor	4
Comment			start of batch
Datum			2022-07-24	2022-07-24
Timestamp			13:20:00	14:50:00	15:50:00	16:50:00	17:50:00	18:50:00	19:50:00	20:50:00	21:15:00
Batch-time			0	01:30:00	02:30:00	03:30:00	04:30:00	05:30:00	06:30:00	07:30:00	07:55:00
Sample	Blank	Blank	1	2	3	4	5	6	7	8	9
OD 1	0.035	0.035	0.107	0.169	0.147	0.135	0.188	0.166	0.144	0.206	0.151
OD 2	0.038	0.036	0.11	0.17	0.142	0.127	0.186	0.162	0.139	0.211	0.151
OD 3	0.033	0.035	0.107	0.172	0.143	0.13	0.186	0.162	0.14	0.213	0.148
Dilution			2	2	4	8	8	16	32	32	64
Raw Avg.	0.0353333	0.0353333	0.108	0.170333	0.144	0.130667	0.186667	0.163333	0.141	0.21	0.15
Std.Dev.			0.00282843	0.00249444	0.00864099	0.0263987	0.00754247	0.0301699	0.0691279	0.0942054	0.0905097
OD avg			0.145333	0.27	0.434667	0.762667	1.21067	2.048	3.38133	5.58933	7.33867

## Sheet: Batch 9
Batch-#	9	Comment:
Reactor	1
Comment			start of batch						end of batch
Datum			2022-07-25	2022-07-25	2022-07-25
Timestamp			10:10:00	13:10:00	14:10:00	15:10:00	16:10:00	17:12:00	17:43:00
Batch-time			0	03:00:00	04:00:00	05:00:00	06:00:00	07:02:00	07:33:00
Sample	Blank	Blank	1	2	3	4	5	6	7
OD 1	0.034	0.035	0.243	0.201	0.145	0.233	0.209	0.203	0.159
OD 2	0.036	0.035	0.25	0.194	0.14	0.228	0.206	0.2	0.155
OD 3	0.034	0.035	0.252	0.188	0.143	0.229	0.209	0.2	0.157
Dilution			2	4	8	8	16	32	64
Raw Avg.	0.0346667	0.035	0.248333	0.194333	0.142667	0.23	0.208	0.201	0.157
Std.Dev.			0.00771722	0.0212498	0.0164384	0.017282	0.0226274	0.0452548	0.104512
OD avg			0.427333	0.638667	0.861333	1.56	2.768	5.312	7.808
Reactor	2
Comment			start of batch
Datum			2022-07-24
Timestamp			22:00:00
Batch-time
Sample	Blank	Blank	1
OD 1	0.035		0.104
OD 2	0.036		0.104
OD 3	0.035		0.107
Dilution			2
Raw Avg.	0.0353333	#DIV/0!	0.105
Std.Dev.			0.00282843
OD avg			0.139333
Reactor	3
Comment					end of batch
Datum			2022-07-25	2022-07-25	2022-07-25
Timestamp		04:52:00	09:38:00	10:40:00	11:39:00
Batch-time		00:00:00	04:46:00	05:48:00	06:47:00
Sample	Blank	Blank	1	2	3
OD 1	0.034		0.181	0.172	0.146
OD 2	0.036		0.176	0.172	0.149
OD 3	0.034		0.177	0.171	0.146
Dilution			16	32	64
Raw Avg.	0.0346667	#DIV/0!	0.178	0.171667	0.147
Std.Dev.			0.034564	0.0150849	0.0905097
OD avg			2.29333	4.384	7.18933
Reactor	4
Comment			start of batch
Datum			2022-07-24
Timestamp			22:00:00
Batch-time
Sample	Blank	Blank	1
OD 1	0.035		0.107
OD 2	0.036		0.11
OD 3	0.035		0.109
Dilution			2
Raw Avg.	0.0353333	#DIV/0!	0.108667
Std.Dev.			0.00249444
OD avg			0.146667

## Sheet: Batch 10
Batch-#	10	Comment:
Reactor	1
Comment			start of new batch						end of batch
Datum			2022-07-25	2022-07-25	2022-07-25	2022-07-25	2022-07-25	2022-07-26	2022-07-26
Timestamp			18:32:00	20:30:00	21:30:00	22:30:00	23:30:00	1900-01-01 00:38:00	1900-01-01 01:54:00
Batch-time			0	01:58:00	02:58:00	03:58:00	04:58:00	06:06:00	07:22:00
Sample	Blank	Blank	1	2	3	4	5	6	7
OD 1	0.038	0.035	0.267	0.164	0.1	0.164	0.145	0.091	0.15
OD 2	0.037	0.035	0.239	0.16	0.099	0.159	0.142	0.091	0.158
OD 3	0.034	0.034	0.248	0.171	0.1	0.165	0.141	0.091	0.155
Dilution			2	4	8	8	16	64	64
Raw Avg.	0.0363333	0.0346667	0.251333	0.165	0.0996667	0.162667	0.142667	0.091	0.154333
Std.Dev.			0.0233429	0.0181842	0.00377124	0.0209974	0.0271948	8.88178e-16	0.211189
OD avg			0.43	0.521333	0.52	1.024	1.728	3.60533	7.65867
Reactor	2
Comment			start of batch					end of batch
Datum			2022-07-25	2022-07-25	2022-07-25	2022-07-25	2022-07-25	2022-07-25
Timestamp			10:10:00	13:10:00	14:10:00	15:10:00	16:10:00	16:50:00
Batch-time			0	03:00:00	04:00:00	05:00:00	06:00:00	06:40:00
Sample	Blank	Blank	1	2	3	4	5	6
OD 1	0.034	0.035	0.104	0.199	0.202	0.195	0.191	0.152
OD 2	0.036	0.035	0.104	0.198	0.2	0.199	0.201	0.146
OD 3	0.034	0.035	0.102	0.213	0.195	0.192	0.186	0.161
Dilution			2	4	8	16	32	64
Raw Avg.	0.0346667	0.035	0.103333	0.203333	0.199	0.195333	0.192667	0.153
Std.Dev.			0.00188562	0.0273902	0.0235514	0.0458791	0.199555	0.394522
OD avg			0.137333	0.674667	1.312	2.56533	5.04533	7.552
Reactor	3
Comment			start of batch					end of batch
Datum			2022-07-25	2022-07-25	2022-07-25	2022-07-25	2022-07-25	2022-07-25
Timestamp			12:20:00	15:10:00	16:10:00	17:12:00	18:10:00	19:24:00
Batch-time			0	02:50:00	03:50:00	04:52:00	05:50:00	07:04:00
Sample	Blank	Blank	1	2	3	4	5	6
OD 1	0.034	0.035	0.083	0.272	0.148	0.242	0.233	0.262
OD 2	0.036	0.035	0.083	0.266	0.153	0.241	0.227	0.255
OD 3	0.034	0.035	0.082	0.268	0.147	0.245	0.229	0.265
Dilution			2	2	8	8	16	32
Raw Avg.	0.0346667	0.035	0.0826667	0.268667	0.149333	0.242667	0.229667	0.260667
Std.Dev.			0.000942809	0.00498888	0.0209974	0.0135974	0.039911	0.134078
OD avg			0.096	0.467333	0.914667	1.66133	3.11467	7.22133
Reactor	4
Comment			start of batch					end of batch
Datum			2022-07-25	2022-07-25	2022-07-25	2022-07-25	2022-07-25	2022-07-25
Timestamp			10:10:00	13:10:00	14:10:00	15:10:00	16:10:00	16:52:00
Batch-time			0	03:00:00	04:00:00	05:00:00	06:00:00	06:42:00
Sample	Blank	Blank	1	2	3	4	5	6
OD 1	0.034	0.035	0.103	0.198	0.19	0.189	0.183	0.153
OD 2	0.036	0.035	0.102	0.202	0.186	0.183	0.18	0.143
OD 3	0.034	0.035	0.105	0.198	0.186	0.18	0.178	0.148
Dilution			2	4	8	16	32	64
Raw Avg.	0.0346667	0.035	0.103333	0.199333	0.187333	0.184	0.180333	0.148
Std.Dev.			0.00249444	0.00754247	0.0150849	0.0598665	0.0657537	0.261279
OD avg			0.137333	0.658667	1.21867	2.384	4.65067	7.232

[truncated: 18 more sheets: Batch 11, Batch 12, Batch 13, Batch 14, Batch 15, Batch 16, Batch 17, Batch 18, Batch 19, Batch 20, Batch 21, Batch 22, Batch 23, Batch 24, growth rates, Batch 25, experimental_growth_rates, template]
